# Supplementary material for: Evaluating the effects of antimicrobial drug use on the ecology of antimicrobial resistance and microbial community structure in beef feedlot cattle
Source: Front Microbiol. 2022 Dec 13;13:970358. doi: 10.3389/fmicb.2022.970358 (PMC9792868; doi:10.3389/fmicb.2022.970358)
Supplement: SUPPLEMENTARY FILE 1 — Ranges used for making categorical variables. [file Table_1.csv]

Supplementary File 1) Ranges used for making categorical variables
	Range	Category
DOF	0-3	DOF 1
	Apr-70	DOF 2
	71-120	DOF 3
	121-180	DOF 4
	>180	DOF 5
Total ADD - individual samples	< 10	Low exposure
	19-Oct	Medium exposure
	>19	High exposure
Total ADD - pen-floor samples	< 400	Low exposure
	400-1100	Medium exposure
	>1100	High exposure
Parenteral tetracyline exposure - individual animals	0	No exposure
	>0	Any exposure
Parenteral tetracyline exposure - pen-floor samples	0	No exposure
	>0	Any exposure
Parenteral macrolide exposure - pen-floor animals	0	No exposure
	>0	Any exposure
Parenteral macrolide exposure - pen-floor samples	0	No exposure
	>0	Any exposure
