# Supplementary material for: Evaluating the effects of antimicrobial drug use on the ecology of antimicrobial resistance and microbial community structure in beef feedlot cattle
Source: Front Microbiol. 2022 Dec 13;13:970358. doi: 10.3389/fmicb.2022.970358 (PMC9792868; doi:10.3389/fmicb.2022.970358)
Supplement: SUPPLEMENTARY FILE 2 — Resistome sequencing sample metadata. [file Table_2.csv]

Supplementary File 2) Resistome sequencing sample metadata.
ID	Group	AMR_seq_pool	microbiome_seq_pool	Group_num	Sample_type	Time	AMR_raw_paired_reads	AMR_QC_paired_reads	AMR_filter_removed	AMR_filter_proportion	AMR_nonhost_paired_reads	Pair_label	Pair_ID	Parenteral_ADD	Feed_ADD	Total_ADD	DOF	DOF_cat	Feedlot	Feedlot_categories	PEN.ID_num	total_tetracycline_ADD	total_MLS_ADD	feed_MLS_ADD	feed_tetracycline_ADD	parenteral_betalactams_ADD	parenteral_MLS_ADD	parenteral_phenicol_ADD	parenteral_fluoroquinolones_ADD	parenteral_sulfonamide_ADD	parenteral_tetracycline_ADD	resistome_raw_mapped_reads	resistome_CSS_counts	AMR_class_Richness	AMR_class_Shannon	AMR_mech_Richness	AMR_mech_Shannon
IA13	Individual - 1st time point	Pool 3	Pool 1	5	Individual	1st time point	6885106	6770930	2631898	0.38225962	4253208	Individual_5	5	0	0	0	1	1	42	Feedlot_42	420118	0	0	0	0	0	0	0	0	0	0	198122	11703.80435	14	1.584569033	33	2.503078592
IA15	Individual - 1st time point	Pool 3	Pool 1	7	Individual	1st time point	13336698	12767024	2284528	0.171296373	11052170	Individual_7	7	0	0	0	1	1	42	Feedlot_42	420118	0	0	0	0	0	0	0	0	0	0	333501	13689.95526	15	1.559313314	38	2.365297795
IA16	Individual - 1st time point	Pool 3	Pool 1	8	Individual	1st time point	18194281	17000763	2700726	0.148438182	15493555	Individual_8	8	0	0	0	1	1	42	Feedlot_42	420118	0	0	0	0	0	0	0	0	0	0	444509	16864.93152	16	1.82386958	44	2.62811881
IA19	Individual - 1st time point	Pool 2	Pool 3	10	Individual	1st time point	22268461	21756652	8477613	0.380700444	13790848	Individual_10	10	0	0	0	1	1	42	Feedlot_42	420119	0	0	0	0	0	0	0	0	0	0	300105	11828.66265	16	1.529849017	41	2.129264993
IA2	Individual - 1st time point	Pool 1	Pool 1	11	Individual	1st time point	3113837	3045174	994282	0.31931087	2119555	Individual_11	11	0	0	0	1	1	31	Feedlot_31	310214	0	0	0	0	0	0	0	0	0	0	234504	5669.414694	13	1.608955953	33	2.093636229
IA23	Individual - 1st time point	Pool 2	Pool 1	12	Individual	1st time point	23756211	23046236	7637387	0.321490115	16118824	Individual_12	12	0	0	0	1	1	42	Feedlot_42	420123	0	0	0	0	0	0	0	0	0	0	476241	12935.7073	16	1.737958873	42	2.415120435
IA24	Individual - 1st time point	Pool 3	Pool 1	13	Individual	1st time point	12163267	11817805	3322512	0.273159506	8840755	Individual_13	13	0	0	0	1	1	42	Feedlot_42	420123	0	0	0	0	0	0	0	0	0	0	239148	15063.49206	12	0.848724676	32	1.121759628
IA29	Individual - 1st time point	Pool 1	Pool 3	15	Individual	1st time point	17066935	16648607	4158204	0.243640935	12908731	Individual_15	15	0	0	0	1	1	42	Feedlot_42	420126	0	0	0	0	0	0	0	0	0	0	435470	7093.50057	15	2.001815607	41	2.685659265
IA30	Individual - 1st time point	Pool 1	Pool 1	17	Individual	1st time point	9717604	9507432	2997004	0.308409768	6720600	Individual_17	17	0	0	0	1	1	42	Feedlot_42	420126	0	0	0	0	0	0	0	0	0	0	283349	6784.364899	14	2.039204958	37	2.712933231
IA32	Individual - 1st time point	Pool 1	Pool 1	18	Individual	1st time point	10408872	10215177	3965249	0.380948964	6443623	Individual_18	18	0	0	0	1	1	42	Feedlot_42	420128	0	0	0	0	0	0	0	0	0	0	253620	11339.53322	14	1.754874608	43	2.366541896
IA33	Individual - 1st time point	Pool 1	Pool 1	19	Individual	1st time point	10126581	9934145	3159235	0.311974496	6967346	Individual_19	19	0	0	0	1	1	21	Feedlot_21	210362	0	0	0	0	0	0	0	0	0	0	149049	7248.407334	13	1.660206486	35	2.397578031
IA34	Individual - 1st time point	Pool 1	Pool 1	20	Individual	1st time point	13113540	12821912	3843454	0.2930905	9270086	Individual_20	20	0	0	0	1	1	21	Feedlot_21	210361	0	0	0	0	0	0	0	0	0	0	198716	8490.685353	14	1.536064382	35	2.294549721
IA35	Individual - 1st time point	Pool 1	Pool 1	21	Individual	1st time point	19096271	18559078	3627998	0.189984631	15468273	Individual_21	21	0	0	0	1	1	21	Feedlot_21	210361	0	0	0	0	0	0	0	0	0	0	155600	7223.099062	12	1.50096846	36	2.135381932
IA38	Individual - 1st time point	Pool 1	Pool 1	22	Individual	1st time point	16998160	16673804	6128777	0.360555319	10869383	Individual_22	22	0	0	0	1	1	21	Feedlot_21	210379	0	0	0	0	0	0	0	0	0	0	418768	13120.12031	15	1.498629165	42	2.238962702
IA39	Individual - 1st time point	Pool 1	Pool 5	23	Individual	1st time point	16517780	16053959	3767814	0.228106562	12749966	Individual_23	23	0	0	0	1	1	21	Feedlot_21	210389	0	0	0	0	0	0	0	0	0	0	387270	7685.300947	14	1.768283934	38	2.426410342
IA40	Individual - 1st time point	Pool 1	Pool 1	25	Individual	1st time point	17364153	16781053	2838164	0.163449608	14525989	Individual_25	25	0	0	0	1	1	31	Feedlot_31	310301	0	0	0	0	0	0	0	0	0	0	339466	9334.964939	15	1.448534998	40	1.973517161
IA41	Individual - 1st time point	Pool 1	Pool 1	26	Individual	1st time point	18498535	17943350	3936245	0.21278685	14562290	Individual_26	26	0	0	0	1	1	31	Feedlot_31	310301	0	0	0	0	0	0	0	0	0	0	457658	13223.67014	16	1.158746642	45	1.679046036
IA43	Individual - 1st time point	Pool 1	Pool 1	27	Individual	1st time point	16760676	16262775	3010285	0.179604033	13750391	Individual_27	27	0	0	0	1	1	31	Feedlot_31	310301	0	0	0	0	0	0	0	0	0	0	220093	14190.39329	12	1.418394412	34	1.863634182
IA45	Individual - 1st time point	Pool 1	Pool 1	29	Individual	1st time point	16660388	16180543	3418551	0.205190359	13241837	Individual_29	29	0	0	0	1	1	5	Feedlot_5	50176	0	0	0	0	0	0	0	0	0	0	215540	21248.02839	14	1.290527202	36	1.727124855
IA46	Individual - 1st time point	Pool 3	Pool 1	30	Individual	1st time point	5213762	5008062	1787790	0.342898276	3425972	Individual_30	30	0	0	0	1	1	5	Feedlot_5	50176	0	0	0	0	0	0	0	0	0	0	49265	10935.62708	12	1.037665655	30	1.431954549
IA47	Individual - 1st time point	Pool 3	Pool 1	31	Individual	1st time point	11903784	11545274	3141136	0.2638771	8762648	Individual_31	31	0	0	0	1	1	5	Feedlot_5	50176	0	0	0	0	0	0	0	0	0	0	319929	21288.86079	15	1.121270819	40	1.506381856
IA49	Individual - 1st time point	Pool 3	Pool 1	32	Individual	1st time point	13351222	12911886	3954224	0.296169444	9396998	Individual_32	32	0	0	0	1	1	5	Feedlot_5	50176	0	0	0	0	0	0	0	0	0	0	272061	12037.56471	14	1.366534791	38	1.885174629
IA5	Individual - 1st time point	Pool 3	Pool 1	33	Individual	1st time point	18392226	17426039	3948682	0.21469299	14443544	Individual_33	33	0	0	0	1	1	31	Feedlot_31	310233	0	0	0	0	0	0	0	0	0	0	530430	9145.029482	15	1.579085843	40	2.133623599
IA51	Individual - 1st time point	Pool 3	Pool 1	35	Individual	1st time point	9908348	9684955	2993350	0.302103842	6914998	Individual_35	35	0	0	0	1	1	5	Feedlot_5	50178	0	0	0	0	0	0	0	0	0	0	247283	25081.95557	16	1.198166668	41	1.542307507
IA52	Individual - 1st time point	Pool 2	Pool 1	36	Individual	1st time point	17245535	16507286	3781204	0.219256984	13464331	Individual_36	36	0	0	0	1	1	31	Feedlot_31	310315	0	0	0	0	0	0	0	0	0	0	437166	17170.69914	16	1.138554991	45	1.539238457
IA53	Individual - 1st time point	Pool 2	Pool 1	37	Individual	1st time point	8882200	8637459	3187280	0.358839026	5694920	Individual_37	37	0	0	0	1	1	5	Feedlot_5	50190	0	0	0	0	0	0	0	0	0	0	204002	6582.833172	14	1.885360418	35	2.502268161
IA54	Individual - 1st time point	Pool 3	Pool 1	38	Individual	1st time point	13789787	13321816	3349338	0.242885405	10440449	Individual_38	38	0	0	0	1	1	5	Feedlot_5	50190	0	0	0	0	0	0	0	0	0	0	437365	13393.91805	16	1.793026505	42	2.537019552
IA55	Individual - 1st time point	Pool 2	Pool 1	39	Individual	1st time point	13309205	12907268	5136177	0.38591163	8173028	Individual_39	39	0	0	0	1	1	5	Feedlot_5	50190	0	0	0	0	0	0	0	0	0	0	276594	10454.86846	14	1.539859881	38	2.075028672
IA56	Individual - 1st time point	Pool 3	Pool 1	40	Individual	1st time point	17291458	16393869	3038044	0.175696231	14253414	Individual_40	40	0	0	0	1	1	5	Feedlot_5	50191	0	0	0	0	0	0	0	0	0	0	429866	7829.981785	15	1.671248185	41	2.191150213
IA57	Individual - 1st time point	Pool 3	Pool 1	41	Individual	1st time point	8521160	8087587	1716480	0.201437363	6804680	Individual_41	41	0	0	0	1	1	21	Feedlot_21	210366	0	0	0	0	0	0	0	0	0	0	298312	19320.72539	13	0.753341379	34	1.024439605
IA58	Individual - 1st time point	Pool 3	Pool 1	42	Individual	1st time point	19504110	18654819	3025150	0.155103206	16478960	Individual_42	42	0	0	0	1	1	21	Feedlot_21	210424	0	0	0	0	0	0	0	0	0	0	636160	11191.72443	16	1.518172392	45	2.183695042
IA60	Individual - 1st time point	Pool 2	Pool 1	44	Individual	1st time point	19906054	18855981	3502890	0.175971089	16403164	Individual_44	44	0	0	0	1	1	21	Feedlot_21	210416	0	0	0	0	0	0	0	0	0	0	604677	12161.15603	17	1.779415024	41	2.531223741
IA61	Individual - 1st time point	Pool 3	Pool 1	45	Individual	1st time point	14924071	14331765	2872346	0.192463973	12051725	Individual_45	45	0	0	0	1	1	21	Feedlot_21	210360	0	0	0	0	0	0	0	0	0	0	491936	10131.93829	16	1.472900993	44	2.100418637
IA62	Individual - 1st time point	Pool 2	Pool 1	46	Individual	1st time point	21391921	20864639	5706833	0.266775153	15685088	Individual_46	46	0	0	0	1	1	5	Feedlot_5	50190	0	0	0	0	0	0	0	0	0	0	353566	9367.723816	16	1.890698955	43	2.77751338
IA63	Individual - 1st time point	Pool 3	Pool 1	47	Individual	1st time point	12765482	12412086	3337974	0.261484369	9427508	Individual_47	47	0	0	0	1	1	42	Feedlot_42	420118	0	0	0	0	0	0	0	0	0	0	363017	8744.237023	16	1.689454485	36	2.382252147
IA64	Individual - 1st time point	Pool 3	Pool 1	48	Individual	1st time point	20723988	19896626	4999396	0.24123716	15724592	Individual_48	48	0	0	0	1	1	5	Feedlot_5	50176	0	0	0	0	0	0	0	0	0	0	345381	20846.26992	14	1.055918042	39	1.346451246
IA65	Individual - 1st time point	Pool 3	Pool 1	49	Individual	1st time point	14756702	14118605	3476399	0.235581026	11280303	Individual_49	49	0	0	0	1	1	5	Feedlot_5	50190	0	0	0	0	0	0	0	0	0	0	471079	6138.317002	15	1.840066244	39	2.496475782
IA66	Individual - 1st time point	Pool 3	Pool 3	50	Individual	1st time point	14775648	14215617	3130327	0.211857172	11645321	Individual_50	50	0	0	0	1	1	31	Feedlot_31	310214	0	0	0	0	0	0	0	0	0	0	559158	8153.84391	14	1.588762447	37	2.221933473
IA67	Individual - 1st time point	Pool 3	Pool 1	51	Individual	1st time point	12226238	11645032	2506935	0.205045493	9719303	Individual_51	51	0	0	0	1	1	31	Feedlot_31	310218	0	0	0	0	0	0	0	0	0	0	496293	10967.31636	15	1.314464996	40	1.909767389
IA68	Individual - 1st time point	Pool 1	Pool 1	52	Individual	1st time point	13517390	13127797	2350786	0.173908277	11166604	Individual_52	52	0	0	0	1	1	31	Feedlot_31	310218	0	0	0	0	0	0	0	0	0	0	484414	13288.72795	17	1.741691102	40	2.472159038
IA70	Individual - 1st time point	Pool 3	Pool 1	54	Individual	1st time point	18502435	18076053	4741121	0.256243084	13761314	Individual_54	54	0	0	0	1	1	5	Feedlot_5	50178	0	0	0	0	0	0	0	0	0	0	295417	9655.096905	13	1.667668182	35	2.484205581
IA71	Individual - 1st time point	Pool 3	Pool 1	55	Individual	1st time point	15735681	15329113	4073596	0.258876371	11662085	Individual_55	55	0	0	0	1	1	21	Feedlot_21	210361	0	0	0	0	0	0	0	0	0	0	376911	18376.93808	16	1.504775092	39	2.2399773
IA72	Individual - 1st time point	Pool 3	Pool 1	56	Individual	1st time point	17381438	16432568	3556213	0.204598319	13825225	Individual_56	56	0	0	0	1	1	5	Feedlot_5	50191	0	0	0	0	0	0	0	0	0	0	471655	15239.74926	16	1.259979263	41	1.734310762
IA73	Individual - 1st time point	Pool 3	Pool 1	57	Individual	1st time point	14601711	13958795	2648078	0.181353952	11953633	Individual_57	57	0	0	0	1	1	31	Feedlot_31	310211	0	0	0	0	0	0	0	0	0	0	420983	8003.935586	15	1.578329335	41	2.196401183
IA74	Individual - 1st time point	Pool 3	Pool 1	58	Individual	1st time point	17679730	16867383	3644727	0.206152865	14035003	Individual_58	58	0	0	0	1	1	31	Feedlot_31	310263	0	0	0	0	0	0	0	0	0	0	408086	9055.497615	16	1.895883366	45	2.657073064
IA75	Individual - 1st time point	Pool 1	Pool 1	59	Individual	1st time point	15353917	14886637	3010592	0.196079737	12343325	Individual_59	59	0	0	0	1	1	42	Feedlot_42	420093	0	0	0	0	0	0	0	0	0	0	318611	8209.084819	16	1.53587901	38	2.170931879
IA76	Individual - 1st time point	Pool 3	Pool 1	60	Individual	1st time point	14602926	14057362	3877431	0.265524252	10725495	Individual_60	60	0	0	0	1	1	42	Feedlot_42	420123	0	0	0	0	0	0	0	0	0	0	282005	15126.58907	14	1.213070024	34	1.583663186
IE1	Individual - 2nd time point	Pool 3	Pool 1	1	Individual	2nd time point	13806648	13089954	3215026	0.23286072	10591622	Individual_1	1	7	5	12	78	3	31	Feedlot_31	310211	8.6667	0	0	4.6667	0	0	0	0	3	4	558085	8409.073787	14	1.405843722	36	1.979967172
IE10	Individual - 2nd time point	Pool 1	Pool 5	2	Individual	2nd time point	21193832	20575827	4875605	0.230048299	16318227	Individual_2	2	6	6	12	88	3	42	Feedlot_42	420108	8.7222	3	0	5.7222	0	3	0	0	0	3	595710	9910.001331	14	1.48029908	36	2.044238927
IE15	Individual - 2nd time point	Pool 1	Pool 1	7	Individual	2nd time point	19685658	19086296	3956401	0.200978855	15729257	Individual_6	6	3	19	22	83	3	42	Feedlot_42	420118	18.6111	3	0	18.6111	0	3	0	0	0	0	508443	12053.55365	14	1.026002387	38	1.526259248
IE16	Individual - 2nd time point	Pool 1	Pool 2	8	Individual	2nd time point	13743238	13336915	3034579	0.220805243	10708659	Individual_7	7	3	19	22	83	3	42	Feedlot_42	420118	18.6111	3	0	18.6111	0	3	0	0	0	0	481115	9504.632648	15	1.231016875	33	1.711163729
IE17	Individual - 2nd time point	Pool 1	Pool 1	9	Individual	2nd time point	19059692	18440960	4370377	0.229299456	14689315	Individual_8	8	6	19	25	83	3	42	Feedlot_42	420118	18.6111	3	0	18.6111	0	3	3	0	0	0	557161	9774.925876	15	1.145970843	34	1.651926238
IE18	Individual - 2nd time point	Pool 1	Pool 1	10	Individual	2nd time point	16785654	16273548	3849520	0.22933393	12936134	Individual_9	9	3	19	22	83	3	42	Feedlot_42	420118	18.6111	3	0	18.6111	0	3	0	0	0	0	475196	8654.246116	13	1.122637654	31	1.592726304
IE20	Individual - 2nd time point	Pool 1	Pool 1	12	Individual	2nd time point	18970820	18462433	5454359	0.287513086	13516461	Individual_10	10	3	15	18	82	3	42	Feedlot_42	420119	14.6111	3	0	14.6111	0	3	0	0	0	0	312710	14861.93622	12	0.662800415	31	1.046245754
IE24	Individual - 2nd time point	Pool 1	Pool 1	13	Individual	2nd time point	21504949	20868588	645977	0.030038527	20858972	Individual_12	12	3	15	18	90	3	42	Feedlot_42	420123	15.0556	3	0	15.0556	0	3	0	0	0	0	524898	10604	14	1.352234386	36	1.818831576
IE25	Individual - 2nd time point	Pool 1	Pool 1	14	Individual	2nd time point	17953607	17392219	810161	0.04512525	17143446	Individual_13	13	3	15	18	90	3	42	Feedlot_42	420123	15.0556	3	0	15.0556	0	3	0	0	0	0	532448	8056.042244	13	1.257573056	29	1.720039658
IE28	Individual - 2nd time point	Pool 1	Pool 1	15	Individual	2nd time point	12257958	11903945	2799208	0.228358426	9458750	Individual_14	14	3	15	18	89	3	42	Feedlot_42	420123	15.0556	3	0	15.0556	0	3	0	0	0	0	418284	11905.39079	14	1.264946499	34	1.741898248
IE30	Individual - 2nd time point	Pool 1	Pool 2	17	Individual	2nd time point	15142948	14667207	3258711	0.215196605	11884237	Individual_15	15	3	16	19	83	3	42	Feedlot_42	420126	15.7778	3	0	15.7778	0	3	0	0	0	0	609660	8693.531828	15	1.631910216	39	2.288784754
IE31	Individual - 2nd time point	Pool 1	Pool 1	18	Individual	2nd time point	17733210	17208323	4117347	0.232182837	13615863	Individual_17	17	3	16	19	81	3	42	Feedlot_42	420126	15.7778	3	0	15.7778	0	3	0	0	0	0	542308	19924.60871	15	1.167210146	39	1.642235708
IE33	Individual - 2nd time point	Pool 1	Pool 1	19	Individual	2nd time point	18042939	17531530	4832366	0.267825879	13210573	Individual_18	18	3	19	22	85	3	42	Feedlot_42	420128	18.7222	3	0	18.7222	0	3	0	0	0	0	551843	10851.72949	15	1.343629091	38	1.868687753
IE34	Individual - 2nd time point	Pool 1	Pool 2	20	Individual	2nd time point	17223598	16669061	3037125	0.176335107	14186473	Individual_19	19	3	7	10	133	4	21	Feedlot_21	210362	9.9444	0.1	0.1	6.9444	0	0	0	0	0	3	331140	13468.09289	13	1.392364635	35	1.948007984
IE35	Individual - 2nd time point	Pool 1	Pool 2	21	Individual	2nd time point	18471701	17908391	3678179	0.199125083	14793522	Individual_20	20	3	7	10	133	4	21	Feedlot_21	210361	9.9444	0.1	0.1	6.9444	0	0	0	0	0	3	255623	13417.82584	14	1.582681072	39	2.219483586
IE36	Individual - 2nd time point	Pool 1	Pool 1	22	Individual	2nd time point	13094397	12708668	2966698	0.226562399	10127699	Individual_21	21	6	7	13	133	4	21	Feedlot_21	210361	9.9444	3.1	0.1	6.9444	0	3	0	0	0	3	329726	9657.206455	12	0.982024026	28	1.414300204
IE37	Individual - 2nd time point	Pool 1	Pool 2	23	Individual	2nd time point	14245098	13786201	2809813	0.197247713	11435285	Individual_45	45	3	7	10	141	4	21	Feedlot_21	210360	10.3889	0.1	0.1	7.3889	0	0	0	0	0	3	288986	21749.52962	13	0.703399176	33	1.049492059
IE39	Individual - 2nd time point	Pool 1	Pool 2	24	Individual	2nd time point	19329174	18712524	3341441	0.172870346	15987733	Individual_22	22	3	8	11	141	4	21	Feedlot_21	210379	10.5556	0.075	0.075	7.5556	0	0	0	0	0	3	783793	7421.368582	15	1.71885349	41	2.446480678
IE40	Individual - 2nd time point	Pool 1	Pool 2	26	Individual	2nd time point	14439790	13954691	2648240	0.183398789	11791550	Individual_23	23	3	7	10	131	4	21	Feedlot_21	210389	9.8889	0.0875	0.0875	6.8889	0	0	0	0	0	3	562979	12522.88905	15	1.481394179	38	2.089807229
IE41	Individual - 2nd time point	Pool 1	Pool 1	27	Individual	2nd time point	16977386	16555902	4789134	0.282089009	12188252	Individual_25	25	6	7	13	118	3	31	Feedlot_31	310301	9.5556	0	0	6.5556	0	0	3	0	0	3	306830	9756.741287	13	1.438716803	38	1.976377922
IE42	Individual - 2nd time point	Pool 1	Pool 1	28	Individual	2nd time point	16845632	16310340	2725810	0.161811086	14119822	Individual_26	26	3	7	10	118	3	31	Feedlot_31	310301	9.5556	0	0	6.5556	0	0	0	0	0	3	692956	6371.774831	14	1.619981759	38	2.319126587
IE43	Individual - 2nd time point	Pool 1	Pool 2	29	Individual	2nd time point	17868842	17259648	3419145	0.191346759	14449697	Individual_27	27	3	7	10	115	3	31	Feedlot_31	310301	9.5556	0	0	6.5556	0	0	0	0	0	3	495916	10653.63381	14	1.363535009	38	1.902101462
IE44	Individual - 2nd time point	Pool 1	Pool 2	30	Individual	2nd time point	15882170	15351204	2921161	0.18392707	12961009	Individual_28	28	0	8	8	141	4	21	Feedlot_21	210380	7.5	0.075	0.075	7.5	0	0	0	0	0	0	580619	12237.98584	13	1.27838953	38	1.845476905
IE45	Individual - 2nd time point	Pool 1	Pool 2	31	Individual	2nd time point	14104305	13658161	2950066	0.209160678	11154239	Individual_29	29	3	16	19	142	4	5	Feedlot_5	50176	15.8889	3	0	15.8889	0	3	0	0	0	0	320989	17891.36614	13	1.256662792	37	1.783440966
IE46	Individual - 2nd time point	Pool 1	Pool 2	32	Individual	2nd time point	9738094	9407972	1596650	0.16395919	8141444	Individual_30	30	3	16	19	142	4	5	Feedlot_5	50176	15.8889	3	0	15.8889	0	3	0	0	0	0	371921	9110.351754	15	1.593564454	40	2.221122903
IE47	Individual - 2nd time point	Pool 1	Pool 2	33	Individual	2nd time point	14187083	13752544	554593	0.039091404	13632490	Individual_31	31	3	16	19	142	4	5	Feedlot_5	50176	15.8889	3	0	15.8889	0	3	0	0	0	0	599901	6594.782666	15	1.554558358	43	2.290895963
IE52	Individual - 2nd time point	Pool 1	Pool 1	38	Individual	2nd time point	17025545	16500001	3410820	0.200335437	13614725	Individual_36	36	2	4	6	69	2	31	Feedlot_31	310315	5.8889	0	0	3.8889	0	0	0	0	0	2	396057	13392.97308	13	1.124921539	33	1.571245082
IE53	Individual - 2nd time point	Pool 1	Pool 1	39	Individual	2nd time point	21767716	21195846	6049619	0.277917031	15718097	Individual_37	37	3	4	7	70	2	5	Feedlot_5	50190	7.1667	0	0	4.1667	0	0	0	0	0	3	512795	11073.5726	14	1.210540053	41	1.764504404
IE54	Individual - 2nd time point	Pool 1	Pool 1	40	Individual	2nd time point	17169236	16645905	3774781	0.219857249	13394455	Individual_46	46	6	4	10	70	2	5	Feedlot_5	50190	7.1667	0	0	4.1667	0	0	3	0	0	3	588081	6761.106001	13	1.545191774	34	2.0609339
IE55	Individual - 2nd time point	Pool 1	Pool 1	41	Individual	2nd time point	19797439	19232007	4728953	0.238866906	15068486	Individual_38	38	3	4	7	69	2	5	Feedlot_5	50190	7.1667	0	0	4.1667	0	0	0	0	0	3	484759	11789.17289	13	0.888710199	37	1.327829646
IE56	Individual - 2nd time point	Pool 1	Pool 1	42	Individual	2nd time point	24082109	23405466	5718438	0.237455864	18363671	Individual_39	39	3	4	7	69	2	5	Feedlot_5	50190	7.1667	0	0	4.1667	0	0	0	0	0	3	521823	14520.89826	15	0.926606585	40	1.40812147
IE57	Individual - 2nd time point	Pool 1	Pool 1	43	Individual	2nd time point	18138331	17585483	3242674	0.178774662	14895657	Individual_40	40	3	4	7	70	2	5	Feedlot_5	50191	7.1667	0	0	4.1667	0	0	0	0	0	3	384506	14739.93713	14	1.261601286	39	1.765955306
IE58	Individual - 2nd time point	Pool 1	Pool 2	44	Individual	2nd time point	8782167	8504175	1962327	0.22344451	6819840	Individual_41	41	2	9	11	171	4	21	Feedlot_21	210366	10.9444	0.0625	0.0625	8.9444	0	0	0	0	0	2	406878	6107.903625	10	0.863272266	19	1.252854127
IE59	Individual - 2nd time point	Pool 3	Pool 1	45	Individual	2nd time point	15375645	14820695	3665205	0.238377317	11710440	Individual_42	42	3	4	7	78	3	21	Feedlot_21	210424	7.0556	0.05	0.05	4.0556	0	0	0	0	0	3	391374	13723.75342	13	0.701792729	33	1.079521998
IE62	Individual - 2nd time point	Pool 3	Pool 2	47	Individual	2nd time point	25239487	24531366	8124785	0.321907692	17114702	Individual_44	44	0	7	7	126	4	21	Feedlot_21	210416	6.6667	0.075	0.075	6.6667	0	0	0	0	0	0	498579	15007.49503	15	1.263115035	40	1.805146831
IE63	Individual - 2nd time point	Pool 3	Pool 1	48	Individual	2nd time point	14628392	14207255	3541939	0.242127706	11086453	Individual_48	48	3	16	19	141	4	5	Feedlot_5	50176	15.8889	3	0	15.8889	0	3	0	0	0	0	503502	10415.84609	15	1.619215691	40	2.303866061
IE64	Individual - 2nd time point	Pool 3	Pool 1	49	Individual	2nd time point	19488355	18840488	5550330	0.284802386	13938025	Individual_49	49	3	4	7	70	2	5	Feedlot_5	50190	7.1667	0	0	4.1667	0	0	0	0	0	3	555960	10941.07923	14	1.40424831	41	1.931879912
IE65	Individual - 2nd time point	Pool 3	Pool 2	50	Individual	2nd time point	16985106	15935624	3073356	0.180944175	13911750	Individual_50	50	2	4	6	77	3	31	Feedlot_31	310214	6.2778	0	0	4.2778	0	0	0	0	0	2	534201	19458.0389	14	1.208338817	37	1.647525655
IE66	Individual - 2nd time point	Pool 3	Pool 1	51	Individual	2nd time point	17682597	16739665	3462791	0.195830454	14219806	Individual_51	51	2	4	6	74	3	31	Feedlot_31	310218	6.1667	0	0	4.1667	0	0	0	0	0	2	481419	17014.27814	14	1.219425271	38	1.655358964
IE68	Individual - 2nd time point	Pool 3	Pool 2	52	Individual	2nd time point	17933154	16890376	3222767	0.179709994	14710387	Individual_52	52	2	4	6	74	3	31	Feedlot_31	310218	6.1667	0	0	4.1667	0	0	0	0	0	2	499822	13857.00028	15	1.14922653	40	1.571590544
IE69	Individual - 2nd time point	Pool 3	Pool 1	53	Individual	2nd time point	16221849	15522573	4034934	0.248734531	12186915	Individual_54	54	3	16	19	144	4	5	Feedlot_5	50178	16	3	0	16	0	3	0	0	0	0	439987	20343.39745	14	0.936250628	40	1.351475054
IE70	Individual - 2nd time point	Pool 3	Pool 2	55	Individual	2nd time point	15702305	14948510	3629689	0.231156445	12072616	Individual_55	55	3	7	10	133	4	21	Feedlot_21	210361	9.9444	0.1	0.1	6.9444	0	0	0	0	0	3	589372	16917.01828	15	1.132910408	40	1.61371077
IE71	Individual - 2nd time point	Pool 3	Pool 1	56	Individual	2nd time point	15076613	14264924	3115874	0.206669363	11960739	Individual_56	56	3	4	7	70	2	5	Feedlot_5	50191	7.1667	0	0	4.1667	0	0	0	0	0	3	353178	17045.27027	14	1.300965411	35	1.767359514
IE73	Individual - 2nd time point	Pool 3	Pool 1	57	Individual	2nd time point	16343714	15362903	3258677	0.199384118	13085037	Individual_57	57	2	5	7	78	3	31	Feedlot_31	310211	6.6667	0	0	4.6667	0	0	0	0	0	2	660842	6352.661835	16	1.610789695	38	2.281401901
IE74	Individual - 2nd time point	Pool 3	Pool 1	58	Individual	2nd time point	20214701	19083866	3846172	0.190266084	16368529	Individual_58	58	2.00364	4.99636	7	79	3	31	Feedlot_31	310263	6.6111	0.00364	0	4.6111	0	0.00364	0	0	0	2	482637	10895.9702	14	1.148385869	35	1.580219981
IE75	Individual - 2nd time point	Pool 3	Pool 2	59	Individual	2nd time point	15658022	14880889	3254024	0.207818331	12403998	Individual_59	59	2	8	10	92	3	42	Feedlot_42	420093	10.2778	0	0	8.2778	0	0	0	0	0	2	566572	9357.402391	13	1.379746725	35	1.876343869
IE77	Individual - 2nd time point	Pool 3	Pool 1	60	Individual	2nd time point	17295179	16352131	3742952	0.216415916	13552227	Individual_60	60	3	15	18	90	3	42	Feedlot_42	420123	15.0556	3	0	15.0556	0	3	0	0	0	0	543463	11153.4499	14	1.210506473	34	1.678435092
PA1	Pen - 1st time point	Pool 6	Pool 6	1	Pen	1st time point	19245266	18651664	593602	0.0308	15301366	Pen_1	1	0	7138	7138	6	2	21	Feedlot_21	NA	0	0	0	7138	0	0	0	0	0	0	569875	22904.02315	15	1.394524679	44	2.100266696
PA10	Pen - 1st time point	Pool 4	Pool 6	2	Pen	1st time point	16313306	15760896	552410	0.0339	13814837	Pen_7	7	0	459	459	2	1	21	Feedlot_21	NA	0	0	0	459	0	0	0	0	0	0	895412	14998.27474	16	1.678257374	48	2.448947257
PA12	Pen - 1st time point	Pool 4	Pool 6	3	Pen	1st time point	22845224	22021720	823504	0.036	19366885	Pen_8	8	2	0	2	1	1	21	Feedlot_21	NA	0	2	0	0	0	2	0	0	0	0	683817	10601.48523	17	1.733742838	52	2.444822782
PA13	Pen - 1st time point	Pool 4	Pool 6	4	Pen	1st time point	20358235	19667403	690832	0.0339	16756102	Pen_9	9	0	0	0	0	1	21	Feedlot_21	NA	0	0	0	0	0	0	0	0	0	0	653136	16657.38332	15	1.340378859	47	1.918721327
PA14	Pen - 1st time point	Pool 4	Pool 6	5	Pen	1st time point	18127401	17746083	381318	0.021	12512431	Pen_10	10	0	10857	10857	0	1	31	Feedlot_31	NA	0	0	0	10857	0	0	0	0	0	0	509868	16218.20727	16	1.423364403	43	2.014493517
PA15	Pen - 1st time point	Pool 4	Pool 6	6	Pen	1st time point	16724173	16198353	525820	0.0314	13667444	Pen_11	11	0	7145	7145	0	1	31	Feedlot_31	NA	0	0	0	7145	0	0	0	0	0	0	493330	12680.04935	16	1.361657915	43	1.873033248
PA16	Pen - 1st time point	Pool 1	Pool 6	7	Pen	1st time point	17983263	17478550	504713	0.0281	14431565	Pen_12	12	0	10137	10137	0	1	31	Feedlot_31	NA	0	0	0	10137	0	0	0	0	0	0	663845	14141.2108	15	1.425159531	42	2.071427263
PA17	Pen - 1st time point	Pool 4	Pool 6	8	Pen	1st time point	17306645	16676010	630635	0.0364	14197948	Pen_13	13	837	8705	9542	10	2	21	Feedlot_21	NA	0	837	0	8705	0	837	0	0	0	0	448821	16184.81122	15	1.081421223	42	1.576137174
PA18	Pen - 1st time point	Pool 1	Pool 6	9	Pen	1st time point	14501953	14287626	214327	0.0148	7538196	Pen_14	14	656	7914	8570	3	1	42	Feedlot_42	NA	0	656	0	7914	0	656	0	0	0	0	411777	10426.05393	15	1.42572676	45	2.032620217
PA19	Pen - 1st time point	Pool 1	Pool 6	10	Pen	1st time point	16832557	16319831	512726	0.0305	12790790	Pen_15	15	0	59590	59590	16	2	21	Feedlot_21	NA	0	0	0	59590	0	0	0	0	0	0	534121	18986.91835	15	1.0414099	44	1.548657863
PA2	Pen - 1st time point	Pool 4	Pool 6	11	Pen	1st time point	15899902	15353785	546117	0.0343	12772461	Pen_2	2	356	67847	68203	7	2	31	Feedlot_31	NA	712	0	0	67847	0	0	0	0	0	356	600532	10647.91929	16	1.387386366	46	1.994303846
PA20	Pen - 1st time point	Pool 1	Pool 6	12	Pen	1st time point	16220163	15688409	531754	0.0328	12791456	Pen_16	16	604	166456	167060	14	2	21	Feedlot_21	NA	1126	40891	40850	125606	0	41	0	0	0	563	563768	20645.54876	16	1.147250154	47	1.691840288
PA21	Pen - 1st time point	Pool 1	Pool 6	13	Pen	1st time point	16806805	16293042	513763	0.0306	13199518	Pen_17	17	310	86317	86627	14	2	21	Feedlot_21	NA	614	20528	20525	65792	0	3	0	0	0	307	601813	13622.1508	16	1.299425849	43	1.908417554
PA23	Pen - 1st time point	Pool 1	Pool 6	14	Pen	1st time point	18113698	17597626	516072	0.0285	13690578	Pen_18	18	372	81461	81833	14	2	21	Feedlot_21	NA	726	517	508	80953	0	9	0	0	0	363	535265	19847.41741	16	1.054615828	43	1.608935399
PA24	Pen - 1st time point	Pool 1	Pool 6	15	Pen	1st time point	17358216	16856228	501988	0.0289	13578098	Pen_19	19	0	73	73	2	1	5	Feedlot_5	NA	0	0	0	73	0	0	0	0	0	0	747126	12687.02135	16	1.622939125	47	2.299538605
PA25	Pen - 1st time point	Pool 1	Pool 6	16	Pen	1st time point	8739016	8480382	258634	0.0296	6457159	Pen_20	20	0	18209	18209	0	1	31	Feedlot_31	NA	0	0	0	18209	0	0	0	0	0	0	456153	13727.97039	15	0.850634281	39	1.367375545
PA26	Pen - 1st time point	Pool 1	Pool 6	17	Pen	1st time point	14393063	13950807	442256	0.0307	11609336	Pen_21	21	0	0	0	0	1	31	Feedlot_31	NA	0	0	0	0	0	0	0	0	0	0	613161	10767.78941	15	1.404399481	40	1.968292234
PA27	Pen - 1st time point	Pool 4	Pool 6	18	Pen	1st time point	18623839	18043040	580799	0.0312	15009155	Pen_22	22	1224	5931	7155	15	2	42	Feedlot_42	NA	4	1203	0	5931	0	1203	16	0	3	2	638222	18836.05348	15	1.424545373	41	2.062740504
PA28	Pen - 1st time point	Pool 4	Pool 6	19	Pen	1st time point	23948621	23160374	788247	0.0329	19083684	Pen_23	23	1190	35714	36904	15	2	42	Feedlot_42	NA	4	1188	0	35714	0	1188	0	0	0	2	658197	15611.51301	15	1.404746621	41	2.057702536
PA29	Pen - 1st time point	Pool 1	Pool 6	20	Pen	1st time point	17465674	16820291	645383	0.037	15366170	Pen_24	24	990	1960	2950	3	1	42	Feedlot_42	NA	0	990	0	1960	0	990	0	0	0	0	731697	16897.5336	17	1.55653606	52	2.280699676
PA30	Pen - 1st time point	Pool 4	Pool 6	21	Pen	1st time point	18184183	17532858	651325	0.0358	14867478	Pen_25	25	517	86008	86525	11	2	21	Feedlot_21	NA	996	19	0	86008	0	19	0	0	0	498	587534	15780.35024	15	1.291626173	44	1.837461953
PA31	Pen - 1st time point	Pool 1	Pool 6	22	Pen	1st time point	19729423	19133441	595982	0.0302	15377932	Pen_26	26	6	31363	31369	8	2	21	Feedlot_21	NA	4	4	0	31363	0	4	0	0	0	2	512882	12307.88798	15	1.446691553	42	2.035017701
PA32	Pen - 1st time point	Pool 4	Pool 6	23	Pen	1st time point	19838299	19220111	618188	0.0312	15468515	Pen_27	27	3	28397	28400	8	2	21	Feedlot_21	NA	0	3	0	28397	0	3	0	0	0	0	638498	12897.38618	15	1.498505367	44	2.13770263
PA33	Pen - 1st time point	Pool 1	Pool 6	24	Pen	1st time point	17747396	17181742	565654	0.0319	14062422	Pen_28	28	129	11123	11252	5	2	21	Feedlot_21	NA	252	3	0	11123	0	3	0	0	0	126	773792	9905.805543	16	1.560665767	54	2.265549424
PA35	Pen - 1st time point	Pool 4	Pool 6	25	Pen	1st time point	22449389	21653457	795932	0.0355	18693435	Pen_29	29	16	89992	90008	13	2	21	Feedlot_21	NA	0	16	0	89992	0	16	0	0	0	0	570243	14754.40503	14	1.21848092	41	1.730024236
PA36	Pen - 1st time point	Pool 1	Pool 6	26	Pen	1st time point	11782368	11362164	420204	0.0357	9986330	Pen_30	30	21	94239	94260	27	2	21	Feedlot_21	NA	0	7987	7969	86270	0	18	0	3	0	0	419855	16532.32793	13	1.100589864	35	1.624241375
PA37	Pen - 1st time point	Pool 2	Pool 6	27	Pen	1st time point	23922521	21946697	1975824	0.0826	20074384	Pen_31	31	129	224332	224461	28	2	21	Feedlot_21	NA	88	102098	102044	122288	1	54	0	6	24	44	591958	8496.476296	14	1.260649281	36	1.772302232
PA38	Pen - 1st time point	Pool 4	Pool 6	28	Pen	1st time point	18012793	17301264	711529	0.0395	15185345	Pen_32	32	333	45430	45763	9	2	21	Feedlot_21	NA	0	333	0	45430	0	333	0	0	0	0	521409	12475.09331	15	1.322693598	43	1.843834484
PA39	Pen - 1st time point	Pool 1	Pool 6	29	Pen	1st time point	16101974	15339151	762823	0.0474	13328998	Pen_33	33	237	31407	31644	8	2	21	Feedlot_21	NA	0	237	0	31407	0	237	0	0	0	0	478840	8462.313334	14	1.198556464	39	1.70094411
PA4	Pen - 1st time point	Pool 4	Pool 6	30	Pen	1st time point	19966059	19279943	686116	0.0344	19255721	Pen_3	3	0	30374	30374	7	2	21	Feedlot_21	NA	0	0	0	30374	0	0	0	0	0	0	562302	21109.80966	16	1.028447375	51	1.557970891
PA40	Pen - 1st time point	Pool 1	Pool 6	31	Pen	1st time point	16032844	15434962	597882	0.0373	13814307	Pen_34	34	456	16187	16643	2	1	21	Feedlot_21	NA	0	456	0	16187	0	456	0	0	0	0	613749	12187.71595	16	1.457491947	46	2.203933198
PA41	Pen - 1st time point	Pool 1	Pool 6	32	Pen	1st time point	14235347	13735024	500323	0.0351	11945711	Pen_35	35	0	117	117	0	1	31	Feedlot_31	NA	0	0	0	117	0	0	0	0	0	0	674859	15547.9553	16	1.604075794	44	2.292959008
PA42	Pen - 1st time point	Pool 1	Pool 6	33	Pen	1st time point	13237750	12830726	407024	0.0307	10298019	Pen_36	36	1048	1007	2055	6	2	5	Feedlot_5	NA	2096	0	0	1007	0	0	0	0	0	1048	578764	20710.08373	15	1.102405459	45	1.594610888
PA43	Pen - 1st time point	Pool 4	Pool 6	34	Pen	1st time point	16540288	15978582	561706	0.034	13582257	Pen_37	37	0	17316	17316	0	1	31	Feedlot_31	NA	0	0	0	17316	0	0	0	0	0	0	561472	19468.51595	15	1.089371476	44	1.601182396
PA45	Pen - 1st time point	Pool 1	Pool 6	35	Pen	1st time point	12191687	11719668	472019	0.0387	11062610	Pen_38	38	308	119387	119695	1	1	5	Feedlot_5	NA	616	0	0	119387	0	0	0	0	0	308	478530	13323.95935	15	1.321085835	38	1.813468863
PA46	Pen - 1st time point	Pool 1	Pool 6	36	Pen	1st time point	18517044	17969098	547946	0.0296	13992825	Pen_39	39	1359	123896	125255	68	2	42	Feedlot_42	NA	114	1203	0	123896	24	1203	36	12	27	57	686029	13772.64058	15	1.337885035	40	1.874787405
PA47	Pen - 1st time point	Pool 1	Pool 6	37	Pen	1st time point	17649709	17129723	519986	0.0295	13656803	Pen_40	40	1304	1324044	1325348	59	2	42	Feedlot_42	NA	36	1218	0	1324044	15	1218	47	0	6	18	683686	14080.94081	15	1.334308972	41	1.881797558
PA48	Pen - 1st time point	Pool 1	Pool 6	38	Pen	1st time point	11188433	10835821	352612	0.0315	9015425	Pen_41	41	427	35420	35847	6	2	21	Feedlot_21	NA	854	0	0	35420	0	0	0	0	0	427	448112	17453.24245	15	0.898667955	44	1.353942614
PA49	Pen - 1st time point	Pool 1	Pool 6	39	Pen	1st time point	13878286	13461832	416454	0.03	10722889	Pen_42	42	0	13232	13232	7	2	21	Feedlot_21	NA	0	0	0	13232	0	0	0	0	0	0	524535	17659.92189	15	1.205900552	47	1.73737401
PA50	Pen - 1st time point	Pool 1	Pool 6	40	Pen	1st time point	14745894	14301601	444293	0.0301	12164921	Pen_43	43	0	15176	15176	3	1	5	Feedlot_5	NA	0	0	0	15176	0	0	0	0	0	0	458045	15398.54098	17	1.383635709	47	1.949397412
PA7	Pen - 1st time point	Pool 4	Pool 6	41	Pen	1st time point	18534507	17872030	662477	0.0357	15571947	Pen_4	4	680	25339	26019	2	1	31	Feedlot_31	NA	1360	0	0	25339	0	0	0	0	0	680	745560	13331.6644	16	1.513284075	52	2.159082603
PA8	Pen - 1st time point	Pool 2	Pool 6	42	Pen	1st time point	20241599	19392152	849447	0.042	15731211	Pen_5	5	0	0	0	0	1	5	Feedlot_5	NA	0	0	0	0	0	0	0	0	0	0	592327	14444.53386	16	1.304020439	44	1.853697301
PA9	Pen - 1st time point	Pool 4	Pool 6	43	Pen	1st time point	14877763	14364088	513675	0.0345	12445433	Pen_6	6	0	34412	34412	7	2	21	Feedlot_21	NA	0	0	0	34412	0	0	0	0	0	0	599779	13716.44522	16	1.351440723	46	1.955206299
PE10	Pen - 2nd time point	Pool 4	Pool 6	1	Pen	2nd time point	18605546	18051388	554158	0.0298	14886059	Pen_10	10	15	67185	67200	68	2	31	Feedlot_31	NA	4	3	0	67185	10	3	0	0	0	2	510615	11501.89215	14	1.119114263	32	1.617829147
PE11	Pen - 2nd time point	Pool 4	Pool 6	2	Pen	2nd time point	17383250	16854961	528289	0.0304	14178240	Pen_11	11	0	560148	560148	67	2	31	Feedlot_31	NA	0	0	0	560148	0	0	0	0	0	0	495426	11336.20118	15	1.108540402	34	1.576935444
PE12	Pen - 2nd time point	Pool 4	Pool 6	3	Pen	2nd time point	13215632	12766475	449157	0.034	10594776	Pen_12	12	74	772847	772921	69	2	31	Feedlot_31	NA	72	22	0	772847	1	22	0	0	15	36	472426	15138.46252	14	1.136422444	36	1.604265561
PE13	Pen - 2nd time point	Pool 4	Pool 6	4	Pen	2nd time point	14794685	14356244	438441	0.0296	11486682	Pen_7	7	0	117527	117527	112	3	21	Feedlot_21	NA	0	71690	71690	45837	0	0	0	0	0	0	462461	14418.56332	15	1.0111706	43	1.478539912
PE14	Pen - 2nd time point	Pool 4	Pool 6	5	Pen	2nd time point	12709289	12337805	371484	0.0292	9788139	Pen_44	44	0	1104106	1104106	112	3	21	Feedlot_21	NA	0	143202	143202	960904	0	0	0	0	0	0	430611	11741.90822	14	1.03270359	39	1.469228251
PE15	Pen - 2nd time point	Pool 4	Pool 6	6	Pen	2nd time point	14725154	14285630	439524	0.0298	11324962	Pen_9	9	21	251494	251515	105	3	21	Feedlot_21	NA	4	162322	162319	89175	10	3	0	3	3	2	448045	14974.76604	15	0.897832277	42	1.363582551
PE16	Pen - 2nd time point	Pool 1	Pool 6	7	Pen	2nd time point	10966566	10570501	396065	0.0361	9133328	Pen_19	19	12	41071	41083	65	2	5	Feedlot_5	NA	18	3	0	41071	0	3	0	0	0	9	505734	11280.14453	15	0.861204769	39	1.325043504
PE17	Pen - 2nd time point	Pool 1	Pool 6	8	Pen	2nd time point	11529527	11079686	449841	0.039	9444897	Pen_14	14	1457	2169080	2170537	97	3	42	Feedlot_42	NA	92	1251	0	2169080	20	1251	117	9	14	46	691513	14333.06388	15	1.332192281	40	1.869062561
PE18	Pen - 2nd time point	Pool 1	Pool 6	9	Pen	2nd time point	13209126	12765325	443801	0.0336	10733743	Pen_22	22	1354	204052	205406	92	3	42	Feedlot_42	NA	72	1212	0	204052	3	1212	87	6	10	36	642254	13343.59678	14	1.315021357	35	1.843172696
PE19	Pen - 2nd time point	Pool 4	Pool 6	10	Pen	2nd time point	18008957	17531127	477830	0.0265	13419833	Pen_23	23	1365	2024644	2026009	92	3	42	Feedlot_42	NA	76	1212	0	2024644	16	1212	72	9	18	38	484222	20133.13376	15	1.215512715	39	1.724277674
PE2	Pen - 2nd time point	Pool 6	Pool 6	11	Pen	2nd time point	19594710	18833188	761522	0.0389	15553194	Pen_1	1	2	693999	694001	89	3	21	Feedlot_21	NA	4	1205	1205	692794	0	0	0	0	0	2	675265	11231.20551	15	1.338953313	43	1.917095259
PE21	Pen - 2nd time point	Pool 4	Pool 6	12	Pen	2nd time point	13410196	13001729	408467	0.0305	12964737	Pen_15	15	0	387017	387017	106	3	21	Feedlot_21	NA	0	50475	50475	336542	0	0	0	0	0	0	496261	25923.88863	15	0.86539397	38	1.298167477
PE22	Pen - 2nd time point	Pool 4	Pool 6	13	Pen	2nd time point	22258086	21526806	731280	0.0329	17668967	Pen_20	20	381	843268	843649	83	3	31	Feedlot_31	NA	728	0	0	843268	0	0	3	0	14	364	532486	10511.59761	15	1.138857264	39	1.650448731
PE23	Pen - 2nd time point	Pool 2	Pool 6	14	Pen	2nd time point	21363130	20623950	739180	0.0346	16480020	Pen_21	21	432	801154	801586	83	3	31	Feedlot_31	NA	724	61	0	801154	3	61	0	0	6	362	555313	19381.9762	15	1.127262793	40	1.59161186
PE25	Pen - 2nd time point	Pool 4	Pool 6	15	Pen	2nd time point	10303962	9996162	307800	0.0299	7850465	Pen_8	8	3	366148	366151	140	4	21	Feedlot_21	NA	0	3528	3525	362623	0	3	0	0	0	0	433041	10412.14234	14	0.92542178	37	1.393177534
PE26	Pen - 2nd time point	Pool 1	Pool 6	16	Pen	2nd time point	11578677	11158964	419713	0.0362	9560227	Pen_13	13	667	1404849	1405516	127	4	21	Feedlot_21	NA	96	102655	102073	1302776	7	582	18	9	3	48	542722	17971.52224	15	1.023379529	40	1.515995121
PE27	Pen - 2nd time point	Pool 1	Pool 6	17	Pen	2nd time point	13006223	12504874	501349	0.0385	10915575	Pen_24	24	1415	216207	217622	107	3	42	Feedlot_42	NA	94	1215	0	216207	23	1215	102	12	16	47	666921	8815.409628	14	1.360176389	36	1.879645254
PE28	Pen - 2nd time point	Pool 1	Pool 6	18	Pen	2nd time point	13680789	13192312	488477	0.0357	11212300	Pen_39	39	1363	198536	199899	95	3	42	Feedlot_42	NA	114	1206	0	198536	24	1206	36	12	28	57	577266	18890.21238	15	1.207360445	40	1.718636473
PE29	Pen - 2nd time point	Pool 1	Pool 6	19	Pen	2nd time point	12550326	12161506	388820	0.031	9939432	Pen_40	40	1330	1913094	1914424	86	3	42	Feedlot_42	NA	54	1221	0	1913094	22	1221	51	0	9	27	543272	12329.15759	15	1.135341008	41	1.685554759
PE3	Pen - 2nd time point	Pool 4	Pool 6	20	Pen	2nd time point	20392844	19805318	587526	0.0288	16081106	Pen_3	3	0	326199	326199	77	3	21	Feedlot_21	NA	0	0	0	326199	0	0	0	0	0	0	316568	19490.70312	13	0.560939406	35	0.911988227
PE30	Pen - 2nd time point	Pool 1	Pool 6	21	Pen	2nd time point	18434389	17738591	695798	0.0377	16819529	Pen_16	16	693	1608048	1608741	141	4	21	Feedlot_21	NA	1142	192926	192836	1415212	5	90	12	12	3	571	591527	20885.04043	15	1.156870917	40	1.646770945
PE31	Pen - 2nd time point	Pool 4	Pool 6	22	Pen	2nd time point	22441037	21761975	679062	0.0303	17338344	Pen_17	17	345	838952	839297	141	4	21	Feedlot_21	NA	618	101398	101368	737584	6	30	0	0	0	309	539064	17756.31608	15	1.177290137	39	1.663896815
PE32	Pen - 2nd time point	Pool 4	Pool 6	23	Pen	2nd time point	25456702	24669873	786829	0.0309	20003335	Pen_18	18	407	908468	908875	141	4	21	Feedlot_21	NA	730	2595	2562	905906	0	33	0	6	3	365	585282	17067.59594	15	1.082823611	40	1.575832946
PE33	Pen - 2nd time point	Pool 4	Pool 6	24	Pen	2nd time point	20318226	19625304	692922	0.0341	18082759	Pen_25	25	581	1407819	1408400	144	4	21	Feedlot_21	NA	1026	132019	131971	1275848	9	48	0	6	5	513	686759	8513.717226	15	1.399002436	38	2.002891357
PE34	Pen - 2nd time point	Pool 4	Pool 6	25	Pen	2nd time point	14988063	14453478	534585	0.0357	12686507	Pen_26	26	66	642194	642260	142	4	21	Feedlot_21	NA	36	60868	60829	581365	3	39	0	3	3	18	615565	11351.42362	15	1.300525629	39	1.871032672
PE35	Pen - 2nd time point	Pool 4	Pool 6	26	Pen	2nd time point	15013056	14446075	566981	0.0378	12543970	Pen_27	27	10	588504	588514	142	4	21	Feedlot_21	NA	0	51307	51304	537200	4	3	0	0	3	0	601613	15537.92712	15	1.181659096	39	1.692393696
PE36	Pen - 2nd time point	Pool 4	Pool 6	27	Pen	2nd time point	11422713	11043192	379521	0.0332	9373784	Pen_28	28	132	46318	46450	133	4	21	Feedlot_21	NA	252	14	8	46310	0	6	0	0	0	126	538934	13256.60452	15	1.034797712	39	1.515449511
PE37	Pen - 2nd time point	Pool 1	Pool 6	28	Pen	2nd time point	14473202	13980445	492757	0.034	12075860	Pen_37	37	11	1279296	1279307	64	2	31	Feedlot_31	NA	16	0	0	1279296	3	0	0	0	0	8	454842	23205.04056	14	0.71919687	36	1.074141082
PE38	Pen - 2nd time point	Pool 2	Pool 6	29	Pen	2nd time point	16334138	15511640	822498	0.0504	12927247	Pen_36	36	958	1135375	1136333	74	3	5	Feedlot_5	NA	1700	36	0	1135375	3	36	57	12	0	850	613720	11983.67602	15	1.264228153	41	1.784382009
PE39	Pen - 2nd time point	Pool 2	Pool 6	30	Pen	2nd time point	16984631	15928258	1056373	0.0622	14214885	Pen_35	35	365	56232	56597	69	2	31	Feedlot_31	NA	724	0	0	56232	0	0	0	0	3	362	544810	20057.06292	15	1.20326748	40	1.687987261
PE4	Pen - 2nd time point	Pool 4	Pool 6	31	Pen	2nd time point	16603644	16097593	506051	0.0305	12734039	Pen_6	6	0	313119	313119	68	2	21	Feedlot_21	NA	0	818	818	312301	0	0	0	0	0	0	339664	23386.39493	15	0.844412017	41	1.267076469
PE41	Pen - 2nd time point	Pool 1	Pool 6	32	Pen	2nd time point	10757992	10399014	358978	0.0334	8816776	Pen_38	38	942	231715	232657	68	2	5	Feedlot_5	NA	1804	3	0	231715	16	3	3	0	18	902	520386	22931.5648	15	0.896654568	43	1.364469455
PE42	Pen - 2nd time point	Pool 2	Pool 6	33	Pen	2nd time point	13160352	12264992	895360	0.068	10089221	Pen_30	30	21	531869	531890	132	4	21	Feedlot_21	NA	0	7987	7969	523900	0	18	0	3	0	0	529953	19839.51033	14	0.945688998	35	1.424299781
PE43	Pen - 2nd time point	Pool 2	Pool 6	34	Pen	2nd time point	17373341	16315254	1058087	0.0609	13983053	Pen_31	31	143	839344	839487	133	4	21	Feedlot_21	NA	88	102101	102044	737300	6	57	0	6	30	44	596343	11120.40801	15	1.214482228	41	1.751465064
PE44	Pen - 2nd time point	Pool 4	Pool 6	35	Pen	2nd time point	19137749	18472635	665114	0.0348	17161451	Pen_41	41	429	205500	205929	79	3	21	Feedlot_21	NA	850	71820	71820	133680	4	0	0	0	0	425	542194	19497.06929	15	0.906917317	42	1.366896777
PE45	Pen - 2nd time point	Pool 4	Pool 6	36	Pen	2nd time point	18328123	17777958	550165	0.03	14574997	Pen_29	29	21	1014900	1014921	140	4	21	Feedlot_21	NA	0	1235	1217	1013683	0	18	0	0	3	0	641386	12044.35514	15	1.246894428	40	1.828099938
PE46	Pen - 2nd time point	Pool 4	Pool 6	37	Pen	2nd time point	21301375	20599212	702163	0.033	17723107	Pen_32	32	349	823232	823581	127	4	21	Feedlot_21	NA	0	91050	90717	732515	10	333	6	0	0	0	634612	12923.30876	15	1.255753909	43	1.873768915
PE47	Pen - 2nd time point	Pool 4	Pool 6	38	Pen	2nd time point	14405735	13953678	452057	0.0314	11613682	Pen_33	33	245	577520	577765	126	4	21	Feedlot_21	NA	0	61154	60917	516603	8	237	0	0	0	0	495091	16172.04547	14	0.993205495	41	1.503687723
PE48	Pen - 2nd time point	Pool 4	Pool 6	39	Pen	2nd time point	21461477	20781171	680306	0.0317	16863284	Pen_34	34	494	1113121	1113615	132	4	21	Feedlot_21	NA	20	1904	1421	1111700	1	483	0	0	0	10	622381	12383.96641	14	1.224783448	39	1.769103835
PE5	Pen - 2nd time point	Pool 4	Pool 6	40	Pen	2nd time point	14315547	13893309	422238	0.0295	11022885	Pen_2	2	417	892440	892857	84	3	31	Feedlot_31	NA	796	0	0	892440	10	0	0	0	9	398	365462	17855.2863	13	0.740372305	32	1.110530868
PE50	Pen - 2nd time point	Pool 4	Pool 6	41	Pen	2nd time point	15033985	14271825	762160	0.0507	12724449	Pen_44	44	0	8196	8196	2	1	21	Feedlot_21	NA	0	0	0	8196	0	0	0	0	0	0	737000	11448.72153	16	1.571286339	47	2.187474585
PE51	Pen - 2nd time point	Pool 4	Pool 6	42	Pen	2nd time point	19237624	18579081	658543	0.0342	18504184	Pen_42	42	3	282166	282169	77	3	21	Feedlot_21	NA	0	0	0	282166	0	0	0	0	3	0	580452	15025.93839	15	0.994432292	44	1.52472749
PE52	Pen - 2nd time point	Pool 4	Pool 6	43	Pen	2nd time point	19299089	18581227	717862	0.0372	16875239	Pen_43	43	54	664704	664758	81	3	5	Feedlot_5	NA	0	9	0	664704	36	9	3	6	0	0	554095	14664.4171	15	1.008777838	42	1.498145234
PE7	Pen - 2nd time point	Pool 4	Pool 6	44	Pen	2nd time point	17873184	17314678	558506	0.0312	14380397	Pen_4	4	421	705339	705760	74	3	31	Feedlot_31	NA	716	42	0	705339	21	42	0	0	0	358	442297	13433.06202	15	1.009091701	35	1.436174628
PE9	Pen - 2nd time point	Pool 4	Pool 6	45	Pen	2nd time point	14920293	14468008	452285	0.0303	11344741	Pen_5	5	77	117593	117670	75	3	5	Feedlot_5	NA	8	9	0	117593	46	9	6	6	6	4	501430	15349.27146	15	1.015532099	40	1.493611746
PS1	Pen - 3rd time point	Pool 6	Pool 6	1	Pen	3rd time point	20613785	19903805	709980	0.0344	15590163	Pen_1	1	8	56377	56385	120	3	21	Feedlot_21	NA	4	4160	4160	52217	6	0	0	0	0	2	503149	9474.606911	14	0.985713192	35	1.440737939
PS11	Pen - 3rd time point	Pool 1	Pool 6	2	Pen	3rd time point	15709036	15163390	545646	0.0347	14608699	Pen_18	18	408	93798	94206	207	5	21	Feedlot_21	NA	730	4559	4526	89272	1	33	0	6	3	365	617109	20038.60891	15	1.075472304	43	1.587030925
PS12	Pen - 3rd time point	Pool 2	Pool 6	3	Pen	3rd time point	15199411	14473307	726104	0.0478	11506515	Pen_25	25	586	1938017	1938603	200	5	21	Feedlot_21	NA	1030	132019	131971	1806046	12	48	0	6	5	515	565947	17915.95176	15	1.012175019	39	1.524480729
PS2	Pen - 3rd time point	Pool 1	Pool 6	4	Pen	3rd time point	13148475	12683065	465410	0.0354	11040977	Pen_6	6	0	318108	318108	99	3	21	Feedlot_21	NA	0	818	818	317290	0	0	0	0	0	0	495877	10787.20442	14	1.180608055	39	1.622629169
PS3	Pen - 3rd time point	Pool 1	Pool 6	5	Pen	3rd time point	13321580	12814782	506798	0.038	11679552	Pen_4	4	428	1830943	1831371	138	4	31	Feedlot_31	NA	716	1030659	1030617	800326	28	42	0	0	0	358	475929	31656.84449	15	0.814783535	40	1.210940623
PS4	Pen - 3rd time point	Pool 2	Pool 6	6	Pen	3rd time point	14531093	13878706	652387	0.0449	12334629	Pen_20	20	381	959628	960009	94	3	31	Feedlot_31	NA	728	0	0	959628	0	0	3	0	14	364	483559	15100.83692	13	0.902283969	37	1.330094336
PS5	Pen - 3rd time point	Pool 2	Pool 6	7	Pen	3rd time point	18304021	17589335	714686	0.039	14038719	Pen_15	15	0	391019	391019	125	4	21	Feedlot_21	NA	0	50475	50475	340544	0	0	0	0	0	0	510052	17979.20265	15	0.896328533	42	1.338586361
PS6	Pen - 3rd time point	Pool 1	Pool 6	8	Pen	3rd time point	15993215	15456393	536822	0.0336	15424507	Pen_21	21	432	1325605	1326037	117	3	31	Feedlot_31	NA	724	374852	374791	950814	3	61	0	0	6	362	535459	16585.38021	15	1.045995872	39	1.510495675
PS8	Pen - 3rd time point	Pool 2	Pool 6	9	Pen	3rd time point	11279681	10614287	665394	0.059	9059887	Pen_13	13	670	1966948	1967618	177	4	21	Feedlot_21	NA	96	143480	142898	1824050	10	582	18	9	3	48	551210	15334.39047	15	1.17869752	42	1.679044719
PS9	Pen - 3rd time point	Pool 2	Pool 6	10	Pen	3rd time point	6192389	5827204	365185	0.059	5155319	Pen_8	8	8	572787	572795	222	5	21	Feedlot_21	NA	0	7053	7050	565737	5	3	0	0	0	0	467894	19518.35475	14	0.804811006	40	1.266205874
