# Supplementary material for: Evaluating the effects of antimicrobial drug use on the ecology of antimicrobial resistance and microbial community structure in beef feedlot cattle
Source: Front Microbiol. 2022 Dec 13;13:970358. doi: 10.3389/fmicb.2022.970358 (PMC9792868; doi:10.3389/fmicb.2022.970358)
Supplement: SUPPLEMENTARY FILE 3 — Microbiome sequencing sample metadata. [file Table_3.csv]

Supplementary File 3) Microbiome sequencing sample metadata.
ID	Group_label	microbiome_seq_pool	Group_num	Sample_type	Time	microbiome_raw_paired_reads	microbiome_dada_asv	microbiome_dada_filtered_asv	Pair_label	Pair_ID	Parenteral_ADD	Feed_ADD	Total_ADD	DOF	DOF_cat	DOF_categories	Feedlot	Feedlot_categories	PEN.ID	Third_DOF	First_tx_DOF	Last_tx_DOF	Days_since_tx	PEN.ID_num	total_tetracycline_ADD	total_MLS_ADD	feed_MLS_ADD	feed_tetracycline_ADD	parenteral_betalactams_ADD	parenteral_MLS_ADD	parenteral_phenicol_ADD	parenteral_fluoroquinolones_ADD	parenteral_sulfonamide_ADD	parenteral_tetracycline_ADD	microbiome_raw_mapped_reads	microbiome_CSS_counts	microbiome_domain_Richness	microbiome_domain_Shannon	microbiome_phylum_Richness	microbiome_phylum_Shannon	microbiome_class_Richness	microbiome_class_Shannon	microbiome_order_Richness	microbiome_order_Shannon	microbiome_family_Richness	microbiome_family_Shannon	microbiome_genus_Richness	microbiome_genus_Shannon	microbiome_species_Richness
IA1	Individual_Arrival	Pool 1	1	Individual	1st time point	140704	49101	49101	Individual_1	1	0	0	0	1	1	DOF_1	31	Feedlot_31	Pen_310211	NA	0	0	0	310211	0	0	0	0	0	0	0	0	0	0	49101	6038.740622	2	0.016524837	9	1.2907079	15	1.500588455	20	1.573191757	36	1.959095686	48	1.511824513	12
IA10	Individual_Arrival	Pool 1	2	Individual	1st time point	156473	39054	39054	Individual_2	2	0	0	0	1	1	DOF_1	42	Feedlot_42	Pen_420108	NA	0	0	0	420108	0	0	0	0	0	0	0	0	0	0	39054	3794.966476	1	0	10	1.253094756	17	1.605211617	22	1.733069656	46	2.753132483	53	2.760851066	13
IA11	Individual_Arrival	Pool 1	3	Individual	1st time point	151460	38339	38339	Individual_3	3	0	0	0	1	1	DOF_1	42	Feedlot_42	Pen_420118	NA	0	0	0	420118	0	0	0	0	0	0	0	0	0	0	38339	4436.870733	2	0.015764347	10	1.13555779	17	1.567142931	21	1.680772848	41	2.538638744	49	2.556427392	9
IA12	Individual_Arrival	Pool 1	4	Individual	1st time point	150609	38428	38428	Individual_4	4	0	0	0	1	1	DOF_1	42	Feedlot_42	Pen_420118	NA	0	0	0	420118	0	0	0	0	0	0	0	0	0	0	38428	3931.253197	1	0	10	1.268827633	17	1.629119639	23	1.73684685	47	2.566832436	55	2.527974554	12
IA13	Individual_Arrival	Pool 1	5	Individual	1st time point	143444	41094	41094	Individual_5	5	0	0	0	1	1	DOF_1	42	Feedlot_42	Pen_420118	NA	0	0	0	420118	0	0	0	0	0	0	0	0	0	0	41094	4226.908044	2	0.058011382	12	1.389336391	20	1.691530457	26	1.858443307	46	2.815596081	53	2.899910099	15
IA14	Individual_Arrival	Pool 1	6	Individual	1st time point	154019	46522	46516	Individual_6	6	0	0	0	1	1	DOF_1	42	Feedlot_42	Pen_420118	NA	0	0	0	420118	0	0	0	0	0	0	0	0	0	0	46516	3844.933047	3	0.008894424	10	1.323358005	17	1.659943057	22	1.744113604	44	2.673790343	53	2.803280895	13
IA15	Individual_Arrival	Pool 1	7	Individual	1st time point	157856	41219	41195	Individual_7	7	0	0	0	1	1	DOF_1	42	Feedlot_42	Pen_420118	NA	0	0	0	420118	0	0	0	0	0	0	0	0	0	0	41195	3934.574976	2	0.036904774	14	1.341058694	22	1.631959083	26	1.769607192	44	2.680770655	58	2.883779847	13
IA16	Individual_Arrival	Pool 1	8	Individual	1st time point	149815	35381	35381	Individual_8	8	0	0	0	1	1	DOF_1	42	Feedlot_42	Pen_420118	NA	0	0	0	420118	0	0	0	0	0	0	0	0	0	0	35381	5449.09903	2	0.047810046	11	1.333281527	17	1.663381117	22	1.847808962	49	2.337156805	56	2.041357612	13
IA17	Individual_Arrival	Pool 1	9	Individual	1st time point	144616	36912	36912	Individual_9	9	0	0	0	1	1	DOF_1	42	Feedlot_42	Pen_420118	NA	0	0	0	420118	0	0	0	0	0	0	0	0	0	0	36912	6975.056689	2	0.031542149	11	1.272296137	18	1.558188777	22	1.656560052	41	1.991841538	45	1.496824566	12
IA19	Individual_Arrival	Pool 3	10	Individual	1st time point	122561	33900	33887	Individual_10	10	0	0	0	1	1	DOF_1	42	Feedlot_42	Pen_420119	NA	0	0	0	420119	0	0	0	0	0	0	0	0	0	0	33887	4136.59668	2	0.028088806	14	1.338233571	28	1.831946301	36	1.945823485	69	3.077301768	79	3.242449871	25
IA2	Individual_Arrival	Pool 1	11	Individual	1st time point	149420	43389	43389	Individual_11	11	0	0	0	1	1	DOF_1	31	Feedlot_31	Pen_310214	NA	0	0	0	310214	0	0	0	0	0	0	0	0	0	0	43389	5233.264986	1	0	7	1.062492788	14	1.406923409	19	1.506400827	37	2.156043637	41	1.953215662	11
IA23	Individual_Arrival	Pool 1	12	Individual	1st time point	146311	36310	36310	Individual_12	12	0	0	0	1	1	DOF_1	42	Feedlot_42	Pen_420123	NA	0	0	0	420123	0	0	0	0	0	0	0	0	0	0	36310	3881.761813	2	0.00230577	9	1.198233883	17	1.572408107	22	1.664702668	42	2.499894109	52	2.571364592	13
IA24	Individual_Arrival	Pool 1	13	Individual	1st time point	154089	44938	44938	Individual_13	13	0	0	0	1	1	DOF_1	42	Feedlot_42	Pen_420123	NA	0	0	0	420123	0	0	0	0	0	0	0	0	0	0	44938	6315.064643	2	0.052143309	10	1.136604876	15	1.368694428	20	1.477809879	40	1.926775328	42	1.431049703	9
IA27	Individual_Arrival	Pool 1	14	Individual	1st time point	143781	35636	35636	Individual_14	14	0	0	0	1	1	DOF_1	42	Feedlot_42	Pen_420123	NA	0	0	0	420123	0	0	0	0	0	0	0	0	0	0	35636	3466.87421	3	0.052989364	10	1.151812409	17	1.533415842	23	1.628287803	46	2.761064794	51	3.100840449	10
IA29	Individual_Arrival	Pool 3	15	Individual	1st time point	125618	47385	47376	Individual_15	15	0	0	0	1	1	DOF_1	42	Feedlot_42	Pen_420126	NA	0	0	0	420126	0	0	0	0	0	0	0	0	0	0	47376	8556.257901	2	0.015371955	11	1.009424408	22	1.328224938	36	1.455649621	66	1.699985175	77	1.251133127	18
IA3	Individual_Arrival	Pool 1	16	Individual	1st time point	112200	32641	32641	Individual_16	16	0	0	0	1	1	DOF_1	31	Feedlot_31	Pen_310218	NA	0	0	0	310218	0	0	0	0	0	0	0	0	0	0	32641	6434.259807	2	0.01936373	8	1.333982275	11	1.654252606	18	1.851370758	35	2.316835452	38	2.081813977	17
IA30	Individual_Arrival	Pool 1	17	Individual	1st time point	154982	39248	39248	Individual_17	17	0	0	0	1	1	DOF_1	42	Feedlot_42	Pen_420126	NA	0	0	0	420126	0	0	0	0	0	0	0	0	0	0	39248	7427.706283	2	0.026639977	8	1.084694483	15	1.450623414	20	1.626799276	39	1.92812527	46	1.396776663	11
IA32	Individual_Arrival	Pool 1	18	Individual	1st time point	151680	38199	38199	Individual_18	18	0	0	0	1	1	DOF_1	42	Feedlot_42	Pen_420128	NA	0	0	0	420128	0	0	0	0	0	0	0	0	0	0	38199	6267.268253	2	0.026251614	8	1.208761061	17	1.529018003	21	1.631545424	44	2.06506065	50	1.626059382	11
IA33	Individual_Arrival	Pool 1	19	Individual	1st time point	119859	37598	37598	Individual_19	19	0	0	0	1	1	DOF_1	21	Feedlot_21	Pen_210362	NA	0	0	0	210362	0	0	0	0	0	0	0	0	0	0	37598	10346.17501	2	0.005723253	7	0.887983605	13	1.069650923	17	1.172205338	32	1.260680028	33	0.921643392	10
IA34	Individual_Arrival	Pool 1	20	Individual	1st time point	147866	51637	51637	Individual_20	20	0	0	0	1	1	DOF_1	21	Feedlot_21	Pen_210361	NA	0	0	0	210361	0	0	0	0	0	0	0	0	0	0	51637	11002.98317	1	0	9	0.898865084	15	1.026713392	20	1.092365153	42	1.163966423	45	0.683241183	11
IA35	Individual_Arrival	Pool 1	21	Individual	1st time point	145085	44065	44065	Individual_21	21	0	0	0	1	1	DOF_1	21	Feedlot_21	Pen_210361	NA	0	0	0	210361	0	0	0	0	0	0	0	0	0	0	44065	7713.11045	2	0.024786222	9	1.130156659	14	1.338902653	18	1.41120015	34	1.698862214	42	1.228054884	14
IA38	Individual_Arrival	Pool 1	22	Individual	1st time point	150252	25769	25769	Individual_22	22	0	0	0	1	1	DOF_1	21	Feedlot_21	Pen_210379	NA	0	0	0	210379	0	0	0	0	0	0	0	0	0	0	25769	6160.411188	2	0.006885796	7	1.025625085	14	1.494886962	19	1.637981582	38	2.740118134	43	2.637922913	12
IA39	Individual_Arrival	Pool 5	23	Individual	1st time point	176334	45404	45404	Individual_23	23	0	0	0	1	1	DOF_1	21	Feedlot_21	Pen_210389	NA	0	0	0	210389	0	0	0	0	0	0	0	0	0	0	45404	7216.147489	2	0.035159688	8	1.143834009	17	1.459797468	25	1.555468447	45	1.886568115	53	1.503686906	16
IA4	Individual_Arrival	Pool 1	24	Individual	1st time point	146792	38461	38461	Individual_24	24	0	0	0	1	1	DOF_1	5	Feedlot_5	Pen_50154	NA	0	0	0	50154	0	0	0	0	0	0	0	0	0	0	38461	4741.247535	2	0.056644516	11	0.987712325	16	1.346062855	22	1.428974054	39	2.665611583	51	3.150556436	8
IA40	Individual_Arrival	Pool 1	25	Individual	1st time point	144712	38655	38655	Individual_25	25	0	0	0	1	1	DOF_1	31	Feedlot_31	Pen_310301	NA	0	0	0	310301	0	0	0	0	0	0	0	0	0	0	38655	6355.639592	3	0.052014771	11	1.23552362	17	1.472206813	23	1.539083029	40	2.009926821	48	1.653946306	10
IA41	Individual_Arrival	Pool 1	26	Individual	1st time point	149849	35817	35817	Individual_26	26	0	0	0	1	1	DOF_1	31	Feedlot_31	Pen_310301	NA	0	0	0	310301	0	0	0	0	0	0	0	0	0	0	35817	4830.995414	2	0.004949287	8	1.291158167	13	1.658832165	19	1.772396359	41	2.575014383	49	2.630730502	25
IA43	Individual_Arrival	Pool 1	27	Individual	1st time point	159747	38591	38591	Individual_27	27	0	0	0	1	1	DOF_1	31	Feedlot_31	Pen_310301	NA	0	0	0	310301	0	0	0	0	0	0	0	0	0	0	38591	4939.331883	2	0.047002668	9	1.247715336	15	1.601194175	21	1.690937579	47	2.324837771	56	2.07381779	12
IA44	Individual_Arrival	Pool 1	28	Individual	1st time point	156667	36249	36249	Individual_28	28	0	0	0	1	1	DOF_1	21	Feedlot_21	Pen_210380	NA	0	0	0	210380	0	0	0	0	0	0	0	0	0	0	36249	3997.904489	2	0.020623423	12	0.957200027	20	1.509014953	26	1.587612479	48	2.609660799	57	2.86675195	8
IA45	Individual_Arrival	Pool 1	29	Individual	1st time point	156332	38316	38316	Individual_29	29	0	0	0	1	1	DOF_1	5	Feedlot_5	Pen_50176	NA	0	0	0	50176	0	0	0	0	0	0	0	0	0	0	38316	4597.552196	2	0.027756316	11	1.184044403	17	1.597981923	22	1.68543064	47	2.457456511	54	2.244157555	12
IA46	Individual_Arrival	Pool 1	30	Individual	1st time point	147495	33427	33427	Individual_30	30	0	0	0	1	1	DOF_1	5	Feedlot_5	Pen_50176	NA	0	0	0	50176	0	0	0	0	0	0	0	0	0	0	33427	3837.332109	2	0.022948619	10	1.06247133	16	1.405451419	20	1.455090936	39	2.535490056	50	3.034447136	9
IA47	Individual_Arrival	Pool 1	31	Individual	1st time point	154382	31687	31687	Individual_31	31	0	0	0	1	1	DOF_1	5	Feedlot_5	Pen_50176	NA	0	0	0	50176	0	0	0	0	0	0	0	0	0	0	31687	3784.878165	2	0.036819464	10	1.095375583	16	1.483713897	21	1.558786959	43	2.603633363	52	3.081779681	12
IA49	Individual_Arrival	Pool 1	32	Individual	1st time point	145691	32027	32027	Individual_32	32	0	0	0	1	1	DOF_1	5	Feedlot_5	Pen_50176	NA	0	0	0	50176	0	0	0	0	0	0	0	0	0	0	32027	3771.876104	2	0.029458632	11	1.1930183	17	1.626544316	22	1.707928974	43	2.63277362	53	2.957035167	11
IA5	Individual_Arrival	Pool 1	33	Individual	1st time point	157802	55471	55471	Individual_33	33	0	0	0	1	1	DOF_1	31	Feedlot_31	Pen_310233	NA	0	0	0	310233	0	0	0	0	0	0	0	0	0	0	55471	6104.434907	2	0.007221018	8	1.162108601	14	1.383229436	20	1.466183645	39	1.992954982	52	1.768935949	29
IA50	Individual_Arrival	Pool 1	34	Individual	1st time point	141149	38349	38349	Individual_34	34	0	0	0	1	1	DOF_1	5	Feedlot_5	Pen_50178	NA	0	0	0	50178	0	0	0	0	0	0	0	0	0	0	38349	4112.052327	2	0.055462831	10	1.169601176	19	1.637220918	23	1.745094861	45	2.685650931	55	2.761138719	10
IA51	Individual_Arrival	Pool 1	35	Individual	1st time point	151384	32223	32223	Individual_35	35	0	0	0	1	1	DOF_1	5	Feedlot_5	Pen_50178	NA	0	0	0	50178	0	0	0	0	0	0	0	0	0	0	32223	3973.732889	2	0.072721171	11	1.225381019	19	1.707426985	23	1.797510707	45	2.720049365	57	2.721251917	11
IA52	Individual_Arrival	Pool 1	36	Individual	1st time point	156177	30714	30714	Individual_36	36	0	0	0	1	1	DOF_1	31	Feedlot_31	Pen_310315	NA	0	0	0	310315	0	0	0	0	0	0	0	0	0	0	30714	5112.183755	2	0.015944188	10	1.237482364	16	1.598657261	21	1.678843621	38	2.265333938	53	2.090893919	15
IA53	Individual_Arrival	Pool 1	37	Individual	1st time point	147787	34938	34938	Individual_37	37	0	0	0	1	1	DOF_1	5	Feedlot_5	Pen_50190	NA	0	0	0	50190	0	0	0	0	0	0	0	0	0	0	34938	5213.070725	3	0.028960545	10	1.289651019	17	1.718667264	21	1.794131301	37	2.419221251	50	2.174054716	11
IA54	Individual_Arrival	Pool 1	38	Individual	1st time point	101543	24539	24539	Individual_38	38	0	0	0	1	1	DOF_1	5	Feedlot_5	Pen_50190	NA	0	0	0	50190	0	0	0	0	0	0	0	0	0	0	24539	4082.349027	2	0.02671562	10	1.102295722	19	1.600646814	23	1.676283284	40	2.568260469	43	2.47684824	10
IA55	Individual_Arrival	Pool 1	39	Individual	1st time point	153294	33143	33143	Individual_39	39	0	0	0	1	1	DOF_1	5	Feedlot_5	Pen_50190	NA	0	0	0	50190	0	0	0	0	0	0	0	0	0	0	33143	4647.73524	2	0.005076519	11	1.264647557	19	1.701064635	24	1.777105059	47	2.58009332	52	2.406785126	10
IA56	Individual_Arrival	Pool 1	40	Individual	1st time point	150321	32255	32255	Individual_40	40	0	0	0	1	1	DOF_1	5	Feedlot_5	Pen_50191	NA	0	0	0	50191	0	0	0	0	0	0	0	0	0	0	32255	7191.750279	2	0.028446443	9	0.94712932	15	1.471376898	20	1.606382756	41	2.012686223	45	1.676773857	14
IA57	Individual_Arrival	Pool 1	41	Individual	1st time point	158787	40613	40594	Individual_41	41	0	0	0	1	1	DOF_1	21	Feedlot_21	Pen_210366	NA	0	0	0	210366	0	0	0	0	0	0	0	0	0	0	40594	4011.264822	2	0.041933041	13	1.261039416	20	1.553549077	24	1.616683401	48	2.526193149	57	2.727263962	11
IA58	Individual_Arrival	Pool 1	42	Individual	1st time point	108365	25008	25008	Individual_42	42	0	0	0	1	1	DOF_1	21	Feedlot_21	Pen_210424	NA	0	0	0	210424	0	0	0	0	0	0	0	0	0	0	25008	5271.500843	2	0.046002889	11	1.155185363	20	1.693062738	27	1.789698297	49	2.598964272	55	2.283664003	13
IA6	Individual_Arrival	Pool 1	43	Individual	1st time point	147032	40679	40679	Individual_43	43	0	0	0	1	1	DOF_1	42	Feedlot_42	Pen_420117	NA	0	0	0	420117	0	0	0	0	0	0	0	0	0	0	40679	3975.276068	2	0.060052942	10	1.33062198	15	1.67592276	20	1.793182366	40	2.66736095	50	2.814250368	13
IA60	Individual_Arrival	Pool 1	44	Individual	1st time point	154506	34222	34222	Individual_44	44	0	0	0	1	1	DOF_1	21	Feedlot_21	Pen_210416	NA	0	0	0	210416	0	0	0	0	0	0	0	0	0	0	34222	6356.240713	2	0.029593054	9	1.105391555	13	1.461684535	18	1.589450034	40	2.053416422	50	1.712576239	12
IA61	Individual_Arrival	Pool 1	45	Individual	1st time point	146339	28934	28934	Individual_45	45	0	0	0	1	1	DOF_1	21	Feedlot_21	Pen_210360	NA	0	0	0	210360	0	0	0	0	0	0	0	0	0	0	28934	3872.32334	2	0.023233787	11	1.114353281	19	1.482165566	24	1.564528218	45	2.660603217	49	2.764806908	11
IA62	Individual_Arrival	Pool 1	46	Individual	1st time point	123446	20943	20943	Individual_46	46	0	0	0	1	1	DOF_1	5	Feedlot_5	Pen_50190	NA	0	0	0	50190	0	0	0	0	0	0	0	0	0	0	20943	5827.21202	1	0	8	1.120239476	17	1.615345578	22	1.862661832	35	2.377094469	40	2.210854187	7
IA63	Individual_Arrival	Pool 1	47	Individual	1st time point	152160	31535	31535	Individual_47	47	0	0	0	1	1	DOF_1	42	Feedlot_42	Pen_420118	NA	0	0	0	420118	0	0	0	0	0	0	0	0	0	0	31535	4118.453702	2	0.014806509	9	1.217973715	17	1.521798348	23	1.592622626	42	2.392544169	48	2.493334131	11
IA64	Individual_Arrival	Pool 1	48	Individual	1st time point	140853	43935	43935	Individual_48	48	0	0	0	1	1	DOF_1	5	Feedlot_5	Pen_50176	NA	0	0	0	50176	0	0	0	0	0	0	0	0	0	0	43935	4747.163695	2	0.031397718	9	1.232666469	17	1.609875819	22	1.691449685	37	2.328556193	51	2.294358955	15
IA65	Individual_Arrival	Pool 1	49	Individual	1st time point	156439	42519	42519	Individual_49	49	0	0	0	1	1	DOF_1	5	Feedlot_5	Pen_50190	NA	0	0	0	50190	0	0	0	0	0	0	0	0	0	0	42519	8915.705599	3	0.01288478	9	1.044671629	18	1.388379072	24	1.487311793	41	1.762254172	47	1.403816803	13
IA66	Individual_Arrival	Pool 3	50	Individual	1st time point	142067	44414	44414	Individual_50	50	0	0	0	1	1	DOF_1	31	Feedlot_31	Pen_310214	NA	0	0	0	310214	0	0	0	0	0	0	0	0	0	0	44414	5518.638171	1	0	15	1.347158541	29	1.837325262	42	2.044336394	73	2.622030463	82	2.337678131	28
IA67	Individual_Arrival	Pool 1	51	Individual	1st time point	149940	44490	44490	Individual_51	51	0	0	0	1	1	DOF_1	31	Feedlot_31	Pen_310218	NA	0	0	0	310218	0	0	0	0	0	0	0	0	0	0	44490	4514.001623	2	0.047144001	13	1.261026859	25	1.581851542	35	1.678454864	55	2.74519084	61	2.819525753	19
IA68	Individual_Arrival	Pool 1	52	Individual	1st time point	142477	54518	54518	Individual_52	52	0	0	0	1	1	DOF_1	31	Feedlot_31	Pen_310218	NA	0	0	0	310218	0	0	0	0	0	0	0	0	0	0	54518	7477.437937	3	0.004008122	7	1.086438748	15	1.319774376	21	1.41217763	40	1.795312625	50	1.559117166	30
IA7	Individual_Arrival	Pool 1	53	Individual	1st time point	154469	37497	37497	Individual_53	53	0	0	0	1	1	DOF_1	42	Feedlot_42	Pen_420105	NA	0	0	0	420105	0	0	0	0	0	0	0	0	0	0	37497	3947.052632	2	0.033374171	10	1.15863307	17	1.689811766	22	1.839055792	42	2.696342169	49	2.871366136	9
IA70	Individual_Arrival	Pool 1	54	Individual	1st time point	142826	47378	47378	Individual_54	54	0	0	0	1	1	DOF_1	5	Feedlot_5	Pen_50178	NA	0	0	0	50178	0	0	0	0	0	0	0	0	0	0	47378	4009.647935	2	0.039110902	11	1.293971429	20	1.611491289	28	1.729043611	48	2.543183787	58	2.641049422	14
IA71	Individual_Arrival	Pool 1	55	Individual	1st time point	159977	30807	30786	Individual_55	55	0	0	0	1	1	DOF_1	21	Feedlot_21	Pen_210361	NA	0	0	0	210361	0	0	0	0	0	0	0	0	0	0	30786	5749.019608	2	0.036890916	9	1.219625661	16	1.745701581	21	1.944043068	39	2.545612395	52	2.542607393	8
IA72	Individual_Arrival	Pool 1	56	Individual	1st time point	145745	42373	42373	Individual_56	56	0	0	0	1	1	DOF_1	5	Feedlot_5	Pen_50191	NA	0	0	0	50191	0	0	0	0	0	0	0	0	0	0	42373	4762.616612	1	0	11	1.285998426	19	1.561363671	28	1.66672291	50	2.368069443	58	1.947691622	15
IA73	Individual_Arrival	Pool 1	57	Individual	1st time point	150886	47370	47370	Individual_57	57	0	0	0	1	1	DOF_1	31	Feedlot_31	Pen_310211	NA	0	0	0	310211	0	0	0	0	0	0	0	0	0	0	47370	5916.073436	2	0.005913592	9	1.15146671	17	1.405384776	22	1.455512605	40	1.91059639	54	1.548147089	14
IA74	Individual_Arrival	Pool 1	58	Individual	1st time point	152937	39627	39614	Individual_58	58	0	0	0	1	1	DOF_1	31	Feedlot_31	Pen_310263	NA	0	0	0	310263	0	0	0	0	0	0	0	0	0	0	39614	6111.385375	2	0.012805706	9	1.175308769	18	1.519035165	22	1.608111815	44	2.015462107	51	1.657876951	14
IA75	Individual_Arrival	Pool 1	59	Individual	1st time point	146274	49445	49445	Individual_59	59	0	0	0	1	1	DOF_1	42	Feedlot_42	Pen_420093	NA	0	0	0	420093	0	0	0	0	0	0	0	0	0	0	49445	6654.777927	3	0.021102966	10	1.206420361	20	1.406522897	26	1.494532003	44	1.841879452	49	1.289666253	12
IA76	Individual_Arrival	Pool 1	60	Individual	1st time point	155443	50658	50658	Individual_60	60	0	0	0	1	1	DOF_1	42	Feedlot_42	Pen_420123	NA	0	0	0	420123	0	0	0	0	0	0	0	0	0	0	50658	4211.322637	2	0.00889823	8	1.209990131	17	1.563542936	22	1.633324022	45	2.654658198	56	2.66188636	12
IE1	Individual_Rehandling	Pool 1	1	Individual	2nd time point	156275	48140	48140	Individual_1	1	7	5	12	78	3	DOF_3	31	Feedlot_31	Pen_310211	NA	0	29	49	310211	8.6667	0	0	4.6667	0	0	0	0	3	4	48140	8591.825808	1	0	9	1.01763948	17	1.181258722	23	1.251395567	43	1.486038931	55	1.049949521	14
IE10	Individual_Rehandling	Pool 5	2	Individual	2nd time point	208020	41463	41463	Individual_2	2	6	6	12	88	3	DOF_3	42	Feedlot_42	Pen_420108	NA	0	5	83	420108	8.7222	3	0	5.7222	0	3	0	0	0	3	41463	8274.396328	2	0.0118462	8	1.078043249	18	1.470552894	27	1.59429852	52	1.884292029	62	1.684915324	16
IE11	Individual_Rehandling	Pool 2	3	Individual	2nd time point	146587	34103	34103	Individual_47	47	3	19	22	83	3	DOF_3	42	Feedlot_42	Pen_420118	NA	0	0	83	420118	18.6111	3	0	18.6111	0	3	0	0	0	0	34103	4882.319256	2	0.035078672	8	1.289482202	14	1.709753989	19	1.886011584	40	2.490742709	49	2.332612869	12
IE12	Individual_Rehandling	Pool 1	4	Individual	2nd time point	156433	36436	36436	Individual_3	3	3	19	22	83	3	DOF_3	42	Feedlot_42	Pen_420118	NA	0	0	83	420118	18.6111	3	0	18.6111	0	3	0	0	0	0	36436	4312.973485	2	0.022738078	11	1.316767407	19	1.596735798	26	1.691329468	50	2.585557026	55	2.582935388	14
IE13	Individual_Rehandling	Pool 1	5	Individual	2nd time point	106351	24930	24930	Individual_4	4	3	19	22	83	3	DOF_3	42	Feedlot_42	Pen_420118	NA	0	0	83	420118	18.6111	3	0	18.6111	0	3	0	0	0	0	24930	5461.117196	2	0.03428578	8	1.205125354	16	1.626657472	22	1.801667184	36	2.296473134	43	2.003271973	10
IE14	Individual_Rehandling	Pool 1	6	Individual	2nd time point	145371	50178	50178	Individual_5	5	3	19	22	83	3	DOF_3	42	Feedlot_42	Pen_420118	NA	0	0	83	420118	18.6111	3	0	18.6111	0	3	0	0	0	0	50178	12088.17152	2	0.009641932	9	0.867942267	19	0.995326729	27	1.038330837	44	1.060968606	48	0.660595221	11
IE15	Individual_Rehandling	Pool 1	7	Individual	2nd time point	146249	43976	43976	Individual_6	6	3	19	22	83	3	DOF_3	42	Feedlot_42	Pen_420118	NA	0	0	83	420118	18.6111	3	0	18.6111	0	3	0	0	0	0	43976	5415.096663	2	0.188291784	10	1.426937631	14	1.772241711	19	1.881806976	34	2.444209378	46	2.469674434	16
IE16	Individual_Rehandling	Pool 2	8	Individual	2nd time point	154160	53384	53384	Individual_7	7	3	19	22	83	3	DOF_3	42	Feedlot_42	Pen_420118	NA	0	0	83	420118	18.6111	3	0	18.6111	0	3	0	0	0	0	53384	9798.825257	2	0.009513516	7	0.927286085	14	1.080383436	18	1.137447402	36	1.355442687	36	1.009764211	9
IE17	Individual_Rehandling	Pool 1	9	Individual	2nd time point	171258	49272	49272	Individual_8	8	6	19	25	83	3	DOF_3	42	Feedlot_42	Pen_420118	NA	0	50	33	420118	18.6111	3	0	18.6111	0	3	3	0	0	0	49272	5754.058157	2	0.115655309	10	1.388693281	17	1.743636478	23	1.873985091	37	2.413097523	48	2.291238166	14
IE18	Individual_Rehandling	Pool 1	10	Individual	2nd time point	157239	46995	46995	Individual_9	9	3	19	22	83	3	DOF_3	42	Feedlot_42	Pen_420118	NA	0	0	83	420118	18.6111	3	0	18.6111	0	3	0	0	0	0	46995	5320.991848	2	0.036898514	11	1.451814709	18	1.660700047	24	1.711351237	40	2.405694436	46	2.303113701	15
IE2	Individual_Rehandling	Pool 2	11	Individual	2nd time point	159866	42133	42133	Individual_11	11	2	4	6	77	3	DOF_3	31	Feedlot_31	Pen_310214	NA	0	0	77	310214	6.2778	0	0	4.2778	0	0	0	0	0	2	42133	5277.179359	2	0.009340041	9	1.23373267	17	1.476494778	23	1.57226513	43	2.020736724	53	1.727909238	15
IE20	Individual_Rehandling	Pool 1	12	Individual	2nd time point	156935	47813	47813	Individual_10	10	3	15	18	82	3	DOF_3	42	Feedlot_42	Pen_420119	NA	0	0	82	420119	14.6111	3	0	14.6111	0	3	0	0	0	0	47813	4620.059909	2	0.080564708	7	1.238329999	13	1.507988556	19	1.588130162	37	2.409431934	44	2.786336239	26
IE24	Individual_Rehandling	Pool 1	13	Individual	2nd time point	159987	62936	62936	Individual_12	12	3	15	18	90	3	DOF_3	42	Feedlot_42	Pen_420123	NA	0	0	90	420123	15.0556	3	0	15.0556	0	3	0	0	0	0	62936	7438.36426	2	0.043778097	9	1.173724911	16	1.352257106	21	1.421183815	42	1.712448344	47	1.282890378	12
IE25	Individual_Rehandling	Pool 1	14	Individual	2nd time point	142662	42072	42072	Individual_13	13	3	15	18	90	3	DOF_3	42	Feedlot_42	Pen_420123	NA	0	0	90	420123	15.0556	3	0	15.0556	0	3	0	0	0	0	42072	7431.902491	2	0.034299409	10	1.181473018	16	1.456511855	22	1.531775347	36	1.797472963	49	1.572557961	6
IE28	Individual_Rehandling	Pool 1	15	Individual	2nd time point	143921	48452	48452	Individual_14	14	3	15	18	89	3	DOF_3	42	Feedlot_42	Pen_420123	NA	0	0	89	420123	15.0556	3	0	15.0556	0	3	0	0	0	0	48452	7464.489293	2	0.013276796	8	1.0862927	15	1.242895245	20	1.296090748	37	1.652734645	40	1.157121819	10
IE3	Individual_Rehandling	Pool 2	16	Individual	2nd time point	153190	48370	48370	Individual_16	16	2	4	6	75	3	DOF_3	31	Feedlot_31	Pen_310218	NA	0	0	75	310218	6.2222	0	0	4.2222	0	0	0	0	0	2	48370	7838.275806	2	0.023134932	9	1.109332986	17	1.280200099	22	1.333891351	44	1.60396715	52	1.171575766	13
IE30	Individual_Rehandling	Pool 2	17	Individual	2nd time point	159772	48234	48234	Individual_15	15	3	16	19	83	3	DOF_3	42	Feedlot_42	Pen_420126	NA	0	0	83	420126	15.7778	3	0	15.7778	0	3	0	0	0	0	48234	6277.199375	2	0.02057905	10	1.24319485	15	1.444909355	20	1.495296507	39	1.88011439	47	1.53626064	12
IE31	Individual_Rehandling	Pool 1	18	Individual	2nd time point	143922	36276	36276	Individual_17	17	3	16	19	81	3	DOF_3	42	Feedlot_42	Pen_420126	NA	0	0	81	420126	15.7778	3	0	15.7778	0	3	0	0	0	0	36276	4987.762959	2	0.031715253	9	1.254181449	14	1.57226829	19	1.657790824	38	2.251924105	44	2.029400492	13
IE33	Individual_Rehandling	Pool 1	19	Individual	2nd time point	150166	41449	41449	Individual_18	18	3	19	22	85	3	DOF_3	42	Feedlot_42	Pen_420128	NA	0	0	85	420128	18.7222	3	0	18.7222	0	3	0	0	0	0	41449	4542.854011	2	0.048147192	11	1.331560552	19	1.586236842	24	1.658112267	41	2.44686539	48	2.362735962	12
IE34	Individual_Rehandling	Pool 2	20	Individual	2nd time point	142918	53187	53187	Individual_19	19	3	7	10	133	4	DOF_4	21	Feedlot_21	Pen_210362	NA	0	0	133	210362	9.9444	0.1	0.1	6.9444	0	0	0	0	0	3	53187	6757.33706	2	0.0256884	9	1.301638833	16	1.65869029	20	1.716377075	39	2.170134343	53	1.867777928	14
IE35	Individual_Rehandling	Pool 2	21	Individual	2nd time point	140318	46463	46463	Individual_20	20	3	7	10	133	4	DOF_4	21	Feedlot_21	Pen_210361	NA	0	0	133	210361	9.9444	0.1	0.1	6.9444	0	0	0	0	0	3	46463	9407.369913	2	0.043908036	8	0.965119969	15	1.118273127	18	1.189713637	38	1.394776148	45	0.982458853	9
IE36	Individual_Rehandling	Pool 1	22	Individual	2nd time point	152489	38721	38721	Individual_21	21	6	7	13	133	4	DOF_4	21	Feedlot_21	Pen_210361	NA	0	23	110	210361	9.9444	3.1	0.1	6.9444	0	3	0	0	0	3	38721	5998.605732	2	0.024516789	9	1.249163462	15	1.488759281	20	1.548279308	36	2.115734438	43	1.967521986	10
IE37	Individual_Rehandling	Pool 2	23	Individual	2nd time point	150312	37912	37912	Individual_45	45	3	7	10	141	4	DOF_4	21	Feedlot_21	Pen_210360	NA	0	0	141	210360	10.3889	0.1	0.1	7.3889	0	0	0	0	0	3	37912	4650.63788	2	0.013632566	11	1.476664337	19	1.699617487	23	1.758679748	40	2.359017362	42	2.20642148	13
IE39	Individual_Rehandling	Pool 2	24	Individual	2nd time point	103412	33155	33155	Individual_22	22	3	8	11	141	4	DOF_4	21	Feedlot_21	Pen_210379	NA	0	0	141	210379	10.5556	0.075	0.075	7.5556	0	0	0	0	0	3	33155	7082.888272	2	0.036534537	8	1.144144781	14	1.607433373	19	1.666149793	37	2.064230429	44	1.7627055	10
IE4	Individual_Rehandling	Pool 5	25	Individual	2nd time point	199675	65270	65270	Individual_24	24	3	4	7	79	3	DOF_3	5	Feedlot_5	Pen_50154	NA	21	21	58	50154	4.2778	3	0	4.2778	0	3	0	0	0	0	65270	25818.82911	1	0	6	0.53843261	14	0.632079822	19	0.663107786	39	0.646092629	38	0.417586325	10
IE40	Individual_Rehandling	Pool 2	26	Individual	2nd time point	136214	35955	35955	Individual_23	23	3	7	10	131	4	DOF_4	21	Feedlot_21	Pen_210389	NA	0	0	131	210389	9.8889	0.0875	0.0875	6.8889	0	0	0	0	0	3	35955	5666.666667	2	0.015130738	10	1.263010695	15	1.65684749	20	1.708847143	38	2.247185438	42	1.977769826	8
IE41	Individual_Rehandling	Pool 1	27	Individual	2nd time point	142115	45533	45533	Individual_25	25	6	7	13	118	3	DOF_3	31	Feedlot_31	Pen_310301	NA	1	4	114	310301	9.5556	0	0	6.5556	0	0	3	0	0	3	45533	17593.8949	2	0.032444699	8	0.678165707	13	0.808665616	18	0.883312029	33	0.954973686	37	0.707532309	6
IE42	Individual_Rehandling	Pool 1	28	Individual	2nd time point	158718	49242	49242	Individual_26	26	3	7	10	118	3	DOF_3	31	Feedlot_31	Pen_310301	NA	1	1	117	310301	9.5556	0	0	6.5556	0	0	0	0	0	3	49242	5058.763098	2	0.113462608	11	1.333512775	19	1.5897301	26	1.668184654	45	2.231559283	51	1.970469718	15
IE43	Individual_Rehandling	Pool 2	29	Individual	2nd time point	105581	33674	33674	Individual_27	27	3	7	10	115	3	DOF_3	31	Feedlot_31	Pen_310301	NA	0	0	115	310301	9.5556	0	0	6.5556	0	0	0	0	0	3	33674	7529.964222	2	0.054805451	8	1.175044645	16	1.449410634	23	1.510470897	40	1.909684439	51	1.68919533	13
IE44	Individual_Rehandling	Pool 2	30	Individual	2nd time point	152088	40244	40244	Individual_28	28	0	8	8	141	4	DOF_4	21	Feedlot_21	Pen_210380	NA	None	None	None	210380	7.5	0.075	0.075	7.5	0	0	0	0	0	0	40244	5937.444674	2	0.159096597	9	1.339031833	14	1.680335975	20	1.784229018	40	2.128343099	52	1.825863916	10
IE45	Individual_Rehandling	Pool 2	31	Individual	2nd time point	145722	36864	36864	Individual_29	29	3	16	19	142	4	DOF_4	5	Feedlot_5	Pen_50176	NA	0	0	142	50176	15.8889	3	0	15.8889	0	3	0	0	0	0	36864	6991.086668	2	0.034417996	9	1.169607956	16	1.417400386	20	1.464815677	35	1.79152734	41	1.370235129	11
IE46	Individual_Rehandling	Pool 2	32	Individual	2nd time point	131935	43176	43176	Individual_30	30	3	16	19	142	4	DOF_4	5	Feedlot_5	Pen_50176	NA	0	0	142	50176	15.8889	3	0	15.8889	0	3	0	0	0	0	43176	12238.09524	2	0.030014846	9	0.908082932	14	1.129957665	18	1.2291928	34	1.338667629	38	1.004376051	9
IE47	Individual_Rehandling	Pool 2	33	Individual	2nd time point	156928	49793	49793	Individual_31	31	3	16	19	142	4	DOF_4	5	Feedlot_5	Pen_50176	NA	0	0	142	50176	15.8889	3	0	15.8889	0	3	0	0	0	0	49793	9356.069147	2	0.026058773	8	0.955441881	14	1.184541863	20	1.682712584	35	1.878382719	46	1.667932441	13
IE49	Individual_Rehandling	Pool 2	34	Individual	2nd time point	149310	42470	42461	Individual_32	32	3	16	19	141	4	DOF_4	5	Feedlot_5	Pen_50176	NA	0	0	141	50176	15.8889	3	0	15.8889	0	3	0	0	0	0	42461	8920.378151	2	0.00443774	8	0.998955621	15	1.307542764	21	1.434823034	35	1.659313737	48	1.345796963	19
IE5	Individual_Rehandling	Pool 2	35	Individual	2nd time point	111036	31287	31287	Individual_33	33	0.00364	3.99636	4	66	2	DOF_2	31	Feedlot_31	Pen_310233	NA	0	0	66	310233	3.7222	0.00364	0	3.7222	0	0.00364	0	0	0	0	31287	7971.210191	1	0	8	1.114129064	17	1.339915179	22	1.393479145	38	1.633135263	44	1.149366042	10
IE50	Individual_Rehandling	Pool 2	36	Individual	2nd time point	117846	31907	31907	Individual_34	34	3	16	19	144	2	DOF_2	5	Feedlot_5	Pen_50178	NA	0	0	144	50178	16	3	0	16	0	3	0	0	0	0	31907	5059.784332	2	0.003093291	9	1.048447987	16	1.575863563	23	1.668798997	38	2.474200585	47	2.565500038	13
IE51	Individual_Rehandling	Pool 1	37	Individual	2nd time point	140672	35001	35001	Individual_35	35	3	16	19	144	2	DOF_2	5	Feedlot_5	Pen_50178	NA	0	0	144	50178	16	3	0	16	0	3	0	0	0	0	35001	5025.269203	2	0.014249156	8	1.068235633	14	1.625058129	19	1.771382698	37	2.593122853	46	2.756555841	11
IE52	Individual_Rehandling	Pool 1	38	Individual	2nd time point	141109	53673	53673	Individual_36	36	2	4	6	69	2	DOF_2	31	Feedlot_31	Pen_310315	NA	0	0	69	310315	5.8889	0	0	3.8889	0	0	0	0	0	2	53673	12797.56795	2	0.007691479	8	0.77446033	15	0.917908708	22	0.989656629	34	1.038410983	38	0.71230248	9
IE53	Individual_Rehandling	Pool 1	39	Individual	2nd time point	151051	36111	36082	Individual_37	37	3	4	7	70	2	DOF_2	5	Feedlot_5	Pen_50190	NA	0	0	70	50190	7.1667	0	0	4.1667	0	0	0	0	0	3	36082	5184.195402	1	0	6	1.141671216	14	1.736123239	20	1.843148959	35	2.427279555	43	2.443267797	17
IE54	Individual_Rehandling	Pool 1	40	Individual	2nd time point	158845	47258	47253	Individual_46	46	6	4	10	70	2	DOF_2	5	Feedlot_5	Pen_50190	NA	0	53	17	50190	7.1667	0	0	4.1667	0	0	3	0	0	3	47253	9370.017847	2	0.003874655	7	1.176954919	14	1.565390702	20	1.630775988	39	1.894792343	46	1.605948969	15
IE55	Individual_Rehandling	Pool 1	41	Individual	2nd time point	148659	33338	33338	Individual_38	38	3	4	7	69	2	DOF_2	5	Feedlot_5	Pen_50190	NA	0	0	69	50190	7.1667	0	0	4.1667	0	0	0	0	0	3	33338	4953.640416	1	0	8	1.318085643	15	1.736988721	20	1.839446029	34	2.530075385	38	2.440126398	12
IE56	Individual_Rehandling	Pool 1	42	Individual	2nd time point	156905	34387	34387	Individual_39	39	3	4	7	69	2	DOF_2	5	Feedlot_5	Pen_50190	NA	0	0	69	50190	7.1667	0	0	4.1667	0	0	0	0	0	3	34387	4659.485095	2	0.017655178	8	1.067807594	15	1.662650481	23	1.809122895	40	2.583040426	48	2.684903782	11
IE57	Individual_Rehandling	Pool 1	43	Individual	2nd time point	157634	49062	49057	Individual_40	40	3	4	7	70	2	DOF_2	5	Feedlot_5	Pen_50191	NA	0	0	70	50191	7.1667	0	0	4.1667	0	0	0	0	0	3	49057	24467.33167	2	0.001761844	8	0.525745545	15	0.633976373	21	0.676012403	33	0.739031315	33	0.568823606	9
IE58	Individual_Rehandling	Pool 2	44	Individual	2nd time point	142634	42598	42598	Individual_41	41	2	9	11	171	4	DOF_4	21	Feedlot_21	Pen_210366	NA	47	47	124	210366	10.9444	0.0625	0.0625	8.9444	0	0	0	0	0	2	42598	6183.480912	3	0.044184848	10	1.265183024	19	1.594057225	25	1.677331103	42	2.071463164	52	1.765951084	13
IE59	Individual_Rehandling	Pool 1	45	Individual	2nd time point	154698	48224	48185	Individual_42	42	3	4	7	78	3	DOF_3	21	Feedlot_21	Pen_210424	NA	0	0	78	210424	7.0556	0.05	0.05	4.0556	0	0	0	0	0	3	48185	3756.236358	2	0.016919144	15	1.291255724	27	1.633070825	37	1.750155488	63	2.632216527	74	3.089509221	18
IE6	Individual_Rehandling	Pool 1	46	Individual	2nd time point	129039	38771	38743	Individual_43	43	6	18	24	81	3	DOF_3	42	Feedlot_42	Pen_420117	NA	0	69	12	420117	17.5556	3	0	17.5556	0	3	3	0	0	0	38743	13419.81295	2	0.035159239	9	0.813746805	16	0.971998071	21	1.185837248	37	1.316272897	41	0.807384573	9
IE62	Individual_Rehandling	Pool 2	47	Individual	2nd time point	155274	44864	44864	Individual_44	44	0	7	7	126	4	DOF_4	21	Feedlot_21	Pen_210416	NA	None	None	None	210416	6.6667	0.075	0.075	6.6667	0	0	0	0	0	0	44864	6111.428961	2	0.011930331	8	1.246258469	15	1.517699464	22	1.583806498	37	1.859020435	44	1.505353838	10
IE63	Individual_Rehandling	Pool 1	48	Individual	2nd time point	141720	48541	48541	Individual_48	48	3	16	19	141	4	DOF_4	5	Feedlot_5	Pen_50176	NA	0	0	141	50176	15.8889	3	0	15.8889	0	3	0	0	0	0	48541	18186.96141	2	0.004100697	8	0.602053229	13	0.717627617	19	0.801794427	31	0.840152733	38	0.567266155	13
IE64	Individual_Rehandling	Pool 1	49	Individual	2nd time point	143225	37533	37533	Individual_49	49	3	4	7	70	2	DOF_2	5	Feedlot_5	Pen_50190	NA	0	0	70	50190	7.1667	0	0	4.1667	0	0	0	0	0	3	37533	8209.317585	2	0.001557211	8	1.250004272	16	1.656883731	24	1.747026074	42	2.088787906	51	1.781298767	15
IE65	Individual_Rehandling	Pool 2	50	Individual	2nd time point	171377	61647	61647	Individual_50	50	2	4	6	77	3	DOF_1	31	Feedlot_31	Pen_310214	NA	0	0	77	310214	6.2778	0	0	4.2778	0	0	0	0	0	2	61647	15278.06691	2	0.010030658	9	0.75199916	17	0.894920078	23	0.947628768	43	1.042584469	53	0.740027389	12
IE66	Individual_Rehandling	Pool 1	51	Individual	2nd time point	148742	45584	45584	Individual_51	51	2	4	6	74	3	DOF_3	31	Feedlot_31	Pen_310218	NA	0	0	74	310218	6.1667	0	0	4.1667	0	0	0	0	0	2	45584	23103.90269	1	0	9	0.530323667	15	0.619221648	23	0.67819124	36	0.738819123	35	0.480425609	8
IE68	Individual_Rehandling	Pool 2	52	Individual	2nd time point	148005	46819	46553	Individual_52	52	2	4	6	74	3	DOF_3	31	Feedlot_31	Pen_310218	NA	0	0	74	310218	6.1667	0	0	4.1667	0	0	0	0	0	2	46553	11304.75959	2	0.019337058	17	1.018285579	28	1.189471895	44	1.281367062	56	1.343322378	56	0.958568382	14
IE69	Individual_Rehandling	Pool 1	53	Individual	2nd time point	146269	33207	32890	Individual_54	54	3	16	19	144	4	DOF_4	5	Feedlot_5	Pen_50178	NA	0	0	144	50178	16	3	0	16	0	3	0	0	0	0	32890	4562.352615	2	0.017798165	15	1.278488932	25	1.731658237	40	1.914718892	55	2.855503811	64	3.019743244	17
IE7	Individual_Rehandling	Pool 1	54	Individual	2nd time point	144425	39397	39274	Individual_53	53	6	6	12	108	3	DOF_3	42	Feedlot_42	Pen_420105	NA	0	36	72	420105	9.0556	3	0	6.0556	0	3	0	0	0	3	39274	3846.997747	2	0.021185559	12	1.284604148	20	1.666146821	29	1.779591062	47	2.769315828	58	3.07089892	16
IE70	Individual_Rehandling	Pool 2	55	Individual	2nd time point	121105	31187	31079	Individual_55	55	3	7	10	133	4	DOF_4	21	Feedlot_21	Pen_210361	NA	0	0	133	210361	9.9444	0.1	0.1	6.9444	0	0	0	0	0	3	31079	5146.381851	1	0	18	1.465525466	33	2.025528682	49	2.202584655	74	2.827579487	72	2.603952822	18
IE71	Individual_Rehandling	Pool 1	56	Individual	2nd time point	143137	43305	43305	Individual_56	56	3	4	7	70	2	DOF_2	5	Feedlot_5	Pen_50191	NA	0	0	70	50191	7.1667	0	0	4.1667	0	0	0	0	0	3	43305	13888.71071	1	0	18	0.79987013	40	1.05540359	50	1.195329141	77	1.353411309	81	1.022444991	27
IE73	Individual_Rehandling	Pool 1	57	Individual	2nd time point	148566	40010	39898	Individual_57	57	2	5	7	78	3	DOF_3	31	Feedlot_31	Pen_310211	NA	0	0	78	310211	6.6667	0	0	4.6667	0	0	0	0	0	2	39898	9289.406286	2	0.025162758	15	1.037149094	29	1.280561047	45	1.401757831	59	1.561752157	59	1.155282505	13
IE74	Individual_Rehandling	Pool 1	58	Individual	2nd time point	130808	39904	39876	Individual_58	58	2.00364	4.99636	7	79	3	DOF_3	31	Feedlot_31	Pen_310263	NA	0	31	48	310263	6.6111	0.00364	0	4.6111	0	0.00364	0	0	0	2	39876	5288.594164	1	0	14	1.265185312	24	1.486734818	34	1.585697351	49	2.020397275	52	1.717702266	15
IE75	Individual_Rehandling	Pool 2	59	Individual	2nd time point	158269	49488	49426	Individual_59	59	2	8	10	92	3	DOF_3	42	Feedlot_42	Pen_420093	NA	0	0	92	420093	10.2778	0	0	8.2778	0	0	0	0	0	2	49426	7654.638377	1	0	13	1.168677072	28	1.472422907	45	1.582684544	62	1.771969402	63	1.452025786	21
IE77	Individual_Rehandling	Pool 1	60	Individual	2nd time point	147345	38690	38584	Individual_60	60	3	15	18	90	3	DOF_3	42	Feedlot_42	Pen_420123	NA	0	0	90	420123	15.0556	3	0	15.0556	0	3	0	0	0	0	38584	10113.76147	2	0.055304863	16	1.163912885	28	1.464572498	41	1.682600802	55	1.826679147	52	1.318727638	17
PA1	Pen_Arrival	Pool 6	1	Pen	1st time point	205416	64523	64523	Pen_1	1	0	7138	8	6	2	DOF_2	21	Feedlot_21	Pen_210319	120	1	113		NA	0	0	0	7138	0	0	0	0	0	0	64523	4937.103068	2	0.028860497	13	1.185336554	24	1.733749642	33	1.885885326	64	2.911785572	71	2.987363842	30
PA10	Pen_Arrival	Pool 6	2	Pen	1st time point	200658	58042	58042	Pen_7	7	0	459	5	2	1	DOF_1	21	Feedlot_21	Pen_210335	NA	1	110		NA	0	0	0	459	0	0	0	0	0	0	58042	4916.313739	2	0.013448594	11	1.458248782	23	1.799561489	31	1.934007855	60	2.67164631	74	2.497761327	30
PA12	Pen_Arrival	Pool 6	3	Pen	1st time point	202240	63877	63840	Pen_8	8	2	0	2	1	1	DOF_1	21	Feedlot_21	Pen_210340	222	1	220		NA	0	2	0	0	0	2	0	0	0	0	63840	7323.620512	2	0.019736643	13	1.138133918	24	1.419102995	36	1.533882068	69	1.901221216	70	1.427877587	24
PA13	Pen_Arrival	Pool 6	4	Pen	1st time point	211817	43185	43181	Pen_9	9	0	0	0	0	1	DOF_1	21	Feedlot_21	Pen_210344	NA	-1	106		NA	0	0	0	0	0	0	0	0	0	0	43181	5838.426176	2	0.001777378	10	1.472255993	18	1.77629665	22	1.860450921	43	2.336716588	48	2.087111906	18
PA14	Pen_Arrival	Pool 6	5	Pen	1st time point	203311	43525	43490	Pen_10	10	0	10857	109	0	1	DOF_1	31	Feedlot_31	Pen_310229	NA	13	68		NA	0	0	0	10857	0	0	0	0	0	0	43490	6726.991493	2	0.040974204	9	0.761944078	13	1.375400143	20	1.512902841	44	2.119530875	53	1.777606607	18
PA15	Pen_Arrival	Pool 6	6	Pen	1st time point	203727	64735	64735	Pen_11	11	0	7145	8	0	1	DOF_1	31	Feedlot_31	Pen_310230	NA	1	67		NA	0	0	0	7145	0	0	0	0	0	0	64735	8451.044386	3	0.077791501	11	1.217094411	20	1.468365885	25	1.530997542	44	1.872333568	50	1.400234584	12
PA16	Pen_Arrival	Pool 6	7	Pen	1st time point	201041	44562	44550	Pen_12	12	0	10137	11	0	1	DOF_1	31	Feedlot_31	Pen_310233	NA	1	69		NA	0	0	0	10137	0	0	0	0	0	0	44550	6148.219707	3	0.049458525	11	1.240204168	17	1.608301553	24	1.708350374	45	2.249644251	52	1.9542653	20
PA17	Pen_Arrival	Pool 6	8	Pen	1st time point	203366	48937	48937	Pen_13	13	837	8705	934	10	2	DOF_2	21	Feedlot_21	Pen_210350	177	10	167		NA	0	837	0	8705	0	837	0	0	0	0	48937	3720.313213	2	0.02756294	13	1.063501951	23	1.367146303	31	1.42111311	53	2.427746071	62	2.905133326	23
PA18	Pen_Arrival	Pool 6	9	Pen	1st time point	203702	53561	53535	Pen_14	14	656	7914	1935	3	1	DOF_1	42	Feedlot_42	Pen_420117	NA	3	94		NA	0	656	0	7914	0	656	0	0	0	0	53535	5026.288611	2	0.039589989	11	1.384354433	23	1.834106909	32	2.010063558	65	2.790287635	66	2.690707792	30
PA19	Pen_Arrival	Pool 6	10	Pen	1st time point	94433	25997	25997	Pen_15	15	0	59590	65	16	2	DOF_2	21	Feedlot_21	Pen_210359	125	16	90		NA	0	0	0	59590	0	0	0	0	0	0	25997	3554.416188	1	0	9	1.316602847	17	1.70978387	23	1.775006823	39	2.671482753	45	2.943916085	16
PA2	Pen_Arrival	Pool 6	11	Pen	1st time point	209136	57305	57305	Pen_2	2	356	67847	431	7	2	DOF_2	31	Feedlot_31	Pen_310211	NA	7	77		NA	712	0	0	67847	0	0	0	0	0	356	57305	3897.769011	3	0.018559487	9	1.383367802	18	1.754166593	26	1.834662125	53	2.739141176	66	3.06157973	32
PA20	Pen_Arrival	Pool 6	12	Pen	1st time point	217455	49004	48987	Pen_16	16	604	166456	749	14	2	DOF_2	21	Feedlot_21	Pen_210360	215	14	201		NA	1126	40891	40850	125606	0	41	0	0	0	563	48987	3846.945186	2	0.019235233	11	1.223341732	21	1.633031888	30	1.724150818	55	2.661169588	63	3.075446758	25
PA21	Pen_Arrival	Pool 6	13	Pen	1st time point	195208	48435	48405	Pen_17	17	310	86317	386	14	2	DOF_2	21	Feedlot_21	Pen_210361	196	14	181		NA	614	20528	20525	65792	0	3	0	0	0	307	48405	3574.699062	2	0.017350173	10	1.270585017	18	1.754376337	25	1.844562653	52	2.810267203	67	3.25798273	23
PA23	Pen_Arrival	Pool 6	14	Pen	1st time point	207462	52298	52298	Pen_18	18	372	81461	465	14	2	DOF_2	21	Feedlot_21	Pen_210362	207	14	192		NA	726	517	508	80953	0	9	0	0	0	363	52298	3804.320943	2	0.029080634	12	1.322616932	21	1.728360292	26	1.841578132	54	2.771815693	66	3.052047191	23
PA24	Pen_Arrival	Pool 6	15	Pen	1st time point	124651	33303	33303	Pen_19	19	0	73	8	2	1	DOF_1	5	Feedlot_5	Pen_50175	NA	2	63		NA	0	0	0	73	0	0	0	0	0	0	33303	4762.333762	2	0.013751532	11	1.342377507	17	1.805305151	24	1.956242321	49	2.763054589	54	2.690674021	17
PA25	Pen_Arrival	Pool 6	16	Pen	1st time point	214124	51944	51841	Pen_20	20	0	18209	20	0	1	DOF_1	31	Feedlot_31	Pen_310262	94	2	94		NA	0	0	0	18209	0	0	0	0	0	0	51841	4595.833333	2	0.034289202	10	1.206043469	21	1.737892868	29	1.843962153	56	2.886450915	67	2.90436333	28
PA26	Pen_Arrival	Pool 6	17	Pen	1st time point	205724	45251	45251	Pen_21	21	0	0	0	0	1	DOF_1	31	Feedlot_31	Pen_310263	117	0	117		NA	0	0	0	0	0	0	0	0	0	0	45251	4867.269012	2	0.02223493	10	1.494537761	17	1.776067481	22	1.846281411	48	2.492152049	56	2.254873494	20
PA27	Pen_Arrival	Pool 6	18	Pen	1st time point	143915	36997	36986	Pen_22	22	1224	5931	3950	15	2	DOF_2	42	Feedlot_42	Pen_420118	NA	15	77		NA	4	1203	0	5931	0	1203	16	0	3	2	36986	3557.714506	2	0.002712452	11	1.147274437	18	1.529074492	25	1.61982701	48	2.558478871	53	3.060724763	18
PA28	Pen_Arrival	Pool 6	19	Pen	1st time point	219411	47830	47820	Pen_23	23	1190	35714	4292	15	2	DOF_2	42	Feedlot_42	Pen_420119	NA	15	77		NA	4	1188	0	35714	0	1188	0	0	0	2	47820	3648.988936	2	0.006316689	11	1.105507653	20	1.414995653	26	1.463634046	49	2.382905382	54	3.134644221	21
PA29	Pen_Arrival	Pool 6	20	Pen	1st time point	205143	44340	44329	Pen_24	24	990	1960	2260	3	1	DOF_1	42	Feedlot_42	Pen_420123	NA	3	104		NA	0	990	0	1960	0	990	0	0	0	0	44329	5402.681292	2	0.026535505	10	1.098982876	15	1.699349551	22	1.888337345	49	2.767597262	63	2.66634389	22
PA30	Pen_Arrival	Pool 6	21	Pen	1st time point	217501	48811	48801	Pen_25	25	517	86008	612	11	2	DOF_2	21	Feedlot_21	Pen_210379	200	11	189		NA	996	19	0	86008	0	19	0	0	0	498	48801	6674.097374	1	0	9	1.244703769	14	1.543391574	19	1.596327054	45	1.960058374	52	1.621701941	19
PA31	Pen_Arrival	Pool 6	22	Pen	1st time point	219078	49514	49505	Pen_26	26	6	31363	41	8	2	DOF_2	21	Feedlot_21	Pen_210380	NA	8	134		NA	4	4	0	31363	0	4	0	0	0	2	49505	9253.271028	2	0.008392427	9	1.170726047	14	1.445551262	20	1.535356304	45	1.785508199	54	1.415860427	20
PA32	Pen_Arrival	Pool 6	23	Pen	1st time point	210605	45963	45963	Pen_27	27	3	28397	35	8	2	DOF_2	21	Feedlot_21	Pen_210381	202	8	193		NA	0	3	0	28397	0	3	0	0	0	0	45963	4906.383433	2	0.01967623	10	1.378388438	18	1.796337861	25	1.903084922	51	2.617785214	67	2.580024833	25
PA33	Pen_Arrival	Pool 6	24	Pen	1st time point	206024	42699	42699	Pen_28	28	129	11123	141	5	2	DOF_2	21	Feedlot_21	Pen_210389	NA	5	128		NA	252	3	0	11123	0	3	0	0	0	126	42699	5366.892911	2	0.024674605	10	1.307971882	16	1.768292682	23	1.894063188	47	2.658151295	58	2.529487761	24
PA35	Pen_Arrival	Pool 6	25	Pen	1st time point	202773	56452	56431	Pen_29	29	16	89992	115	13	2	DOF_2	21	Feedlot_21	Pen_210401	179	13	166		NA	0	16	0	89992	0	16	0	0	0	0	56431	12075.96833	2	0.004937909	10	0.894867766	15	1.049858726	20	1.100411606	44	1.175495694	50	0.846333856	17
PA36	Pen_Arrival	Pool 6	26	Pen	1st time point	205887	37837	37819	Pen_30	30	21	94239	118	27	2	DOF_2	21	Feedlot_21	Pen_210397	NA	28	105		NA	0	7987	7969	86270	0	18	0	3	0	0	37819	3463.595567	2	0.004915073	9	1.11097829	15	1.449720769	22	1.522505164	47	2.482422688	53	3.169360612	22
PA37	Pen_Arrival	Pool 6	27	Pen	1st time point	205783	47474	47474	Pen_31	31	129	224332	266	28	2	DOF_2	21	Feedlot_21	Pen_210399	186	28	158		NA	88	102098	102044	122288	1	54	0	6	24	44	47474	4750.725508	3	0.019715922	9	1.32206981	19	1.550103227	26	1.623483171	49	2.232915082	55	2.033512607	25
PA38	Pen_Arrival	Pool 6	28	Pen	1st time point	201088	51123	51123	Pen_32	32	333	45430	382	9	2	DOF_2	21	Feedlot_21	Pen_210417	166	9	157		NA	0	333	0	45430	0	333	0	0	0	0	51123	6724.940805	2	0.020834467	10	1.176246093	19	1.437795499	29	1.515478378	55	1.871829739	64	1.431750563	20
PA39	Pen_Arrival	Pool 6	29	Pen	1st time point	201971	44042	44024	Pen_33	33	237	31407	272	8	2	DOF_2	21	Feedlot_21	Pen_210418	165	8	157		NA	0	237	0	31407	0	237	0	0	0	0	44024	8036.509675	2	0.007588643	10	1.131978548	16	1.338397707	21	1.40349907	42	1.673671109	53	1.220151593	21
PA4	Pen_Arrival	Pool 6	30	Pen	1st time point	145111	44552	44508	Pen_3	3	0	30374	34	7	2	DOF_2	21	Feedlot_21	Pen_210321	NA	8	70		NA	0	0	0	30374	0	0	0	0	0	0	44508	5421.193666	2	0.026321552	8	1.526608454	16	1.911596892	21	2.025833435	46	2.618030163	55	2.449993756	20
PA40	Pen_Arrival	Pool 6	31	Pen	1st time point	190351	34962	34824	Pen_34	34	456	16187	474	2	1	DOF_1	21	Feedlot_21	Pen_210422	159	2	157		NA	0	456	0	16187	0	456	0	0	0	0	34824	4123.623446	2	0.030851401	10	1.121930997	16	1.676126787	23	1.78260528	45	2.736704151	53	3.104657145	22
PA41	Pen_Arrival	Pool 6	32	Pen	1st time point	204697	62960	62939	Pen_35	35	0	117	10	0	1	DOF_1	31	Feedlot_31	Pen_310315	124	1	124		NA	0	0	0	117	0	0	0	0	0	0	62939	7502.56288	2	0.009639616	12	1.183860748	19	1.47093888	27	1.532650427	50	1.905391554	59	1.475466866	18
PA42	Pen_Arrival	Pool 6	33	Pen	1st time point	204651	37223	37199	Pen_36	36	1048	1007	1140	6	2	DOF_2	5	Feedlot_5	Pen_50189	NA	6	68		NA	2096	0	0	1007	0	0	0	0	0	1048	37199	4085.10872	2	0.020016755	14	1.153352216	23	1.665331655	30	1.79076105	56	2.861949262	64	2.981595765	24
PA43	Pen_Arrival	Pool 6	34	Pen	1st time point	204198	41821	41821	Pen_37	37	0	17316	20	0	1	DOF_1	31	Feedlot_31	Pen_310316	88	1	88		NA	0	0	0	17316	0	0	0	0	0	0	41821	4800.390266	2	0.019661585	12	1.329139068	18	1.630404793	25	1.692369341	46	2.403915272	53	2.245529345	25
PA45	Pen_Arrival	Pool 6	35	Pen	1st time point	211854	40277	40271	Pen_38	38	308	119387	440	1	1	DOF_1	5	Feedlot_5	Pen_50191	NA	8	67		NA	616	0	0	119387	0	0	0	0	0	308	40271	5393.196732	2	0.0322191	11	1.334211488	23	1.824894442	30	1.94185916	63	2.675658807	64	2.391496868	27
PA46	Pen_Arrival	Pool 6	36	Pen	1st time point	115191	25441	25435	Pen_39	39	1359	123896	8435	68	2	DOF_2	42	Feedlot_42	Pen_420126	NA	68	27		NA	114	1203	0	123896	24	1203	36	12	27	57	25435	3507.308329	2	0.083010334	10	1.282720297	16	1.669627851	22	1.751806706	43	2.699121585	48	3.105291776	14
PA47	Pen_Arrival	Pool 6	37	Pen	1st time point	202969	34288	34281	Pen_40	40	1304	1324044	9517	59	2	DOF_2	42	Feedlot_42	Pen_420128	NA	59	27		NA	36	1218	0	1324044	15	1218	47	0	6	18	34281	3586.629002	2	0.122625238	11	1.320996561	20	1.738932874	28	1.851768272	54	2.855373455	65	3.326581076	25
PA48	Pen_Arrival	Pool 6	38	Pen	1st time point	212282	42536	42536	Pen_41	41	427	35420	466	6	2	DOF_2	21	Feedlot_21	Pen_210424	125	6	119		NA	854	0	0	35420	0	0	0	0	0	427	42536	3950.222883	2	0.035566809	11	1.264811148	19	1.741773504	26	1.858317888	58	2.869114814	68	3.220951107	23
PA49	Pen_Arrival	Pool 6	39	Pen	1st time point	214693	53228	53224	Pen_42	42	0	13232	15	7	2	DOF_2	21	Feedlot_21	Pen_210323	NA	4	70		NA	0	0	0	13232	0	0	0	0	0	0	53224	8214.84797	3	0.01083209	12	1.245234776	22	1.519865632	31	1.674391382	59	1.930501537	65	1.515920399	26
PA50	Pen_Arrival	Pool 6	40	Pen	1st time point	148209	33657	33641	Pen_43	43	0	15176	17	3	1	DOF_1	5	Feedlot_5	Pen_50168	NA	2	78		NA	0	0	0	15176	0	0	0	0	0	0	33641	5240.031153	2	0.037911649	11	1.502199182	16	1.843594687	23	1.953727503	50	2.654493768	60	2.480899035	23
PA7	Pen_Arrival	Pool 6	41	Pen	1st time point	208792	63902	63902	Pen_4	4	680	25339	708	2	1	DOF_1	31	Feedlot_31	Pen_310218	138	3	136		NA	1360	0	0	25339	0	0	0	0	0	680	63902	6039.886578	2	0.021533898	12	1.399621015	19	1.733940703	27	1.849479834	47	2.485648499	53	2.17798756	23
PA8	Pen_Arrival	Pool 6	42	Pen	1st time point	200763	68276	68268	Pen_5	5	0	0	0	0	1	DOF_1	5	Feedlot_5	Pen_50156	NA	0	75		NA	0	0	0	0	0	0	0	0	0	0	68268	6063.954521	2	0.027917108	11	1.258385151	19	1.585900699	25	1.659035798	51	2.279014205	54	1.959606357	15
PA9	Pen_Arrival	Pool 6	43	Pen	1st time point	212354	60190	60190	Pen_6	6	0	34412	38	7	2	DOF_2	21	Feedlot_21	Pen_210326	99	7	61		NA	0	0	0	34412	0	0	0	0	0	0	60190	4934.010985	2	0.013138414	10	1.403704945	18	1.682492848	24	1.764348959	53	2.308647231	62	2.083399576	23
PE10	Pen_Rehandling	Pool 6	1	Pen	2nd time point	166623	58715	58715	Pen_10	10	15	67185	695	68	2	DOF_2	31	Feedlot_31	Pen_310229	NA	81	0		NA	4	3	0	67185	10	3	0	0	0	2	58715	8309.510331	2	0.021000262	9	1.126410337	13	1.329436137	19	1.375181507	39	1.598210897	50	1.22949555	21
PE11	Pen_Rehandling	Pool 6	2	Pen	2nd time point	207772	66243	66243	Pen_11	11	0	560148	570	67	2	DOF_2	31	Feedlot_31	Pen_310230	NA	68	0		NA	0	0	0	560148	0	0	0	0	0	0	66243	6039.11022	2	0.052825852	12	1.302912994	20	1.475540177	26	1.52328552	45	2.025012492	52	1.610472262	17
PE12	Pen_Rehandling	Pool 6	3	Pen	2nd time point	211395	79485	79485	Pen_12	12	74	772847	860	69	2	DOF_2	31	Feedlot_31	Pen_310233	NA	70	0		NA	72	22	0	772847	1	22	0	0	15	36	79485	8915.872126	2	0.023485425	8	1.060444937	12	1.231297684	18	1.259119503	38	1.500936154	50	1.09199399	17
PE13	Pen_Rehandling	Pool 6	4	Pen	2nd time point	200454	59544	59544	Pen_7	7	0	117527	507	112	3	DOF_3	21	Feedlot_21	Pen_210335	NA	111	0		NA	0	71690	71690	45837	0	0	0	0	0	0	59544	4794.975036	2	0.070164928	10	1.316743917	15	1.560771348	20	1.616698977	45	2.20433885	57	2.175290854	23
PE14	Pen_Rehandling	Pool 6	5	Pen	2nd time point	211609	61091	61083	Pen_44	44	0	1104106	1002	112	3	DOF_3	21	Feedlot_21	Pen_210336	NA	111	0		NA	0	143202	143202	960904	0	0	0	0	0	0	61083	6232.323232	2	0.03282319	10	1.221424728	18	1.379897865	23	1.409575175	37	1.689427334	46	1.245606736	11
PE15	Pen_Rehandling	Pool 6	6	Pen	2nd time point	201707	50831	50828	Pen_9	9	21	251494	1046	105	3	DOF_3	21	Feedlot_21	Pen_210344	NA	104	1		NA	4	162322	162319	89175	10	3	0	3	3	2	50828	3666.71476	2	0.013979037	12	1.106290401	21	1.389919693	29	1.47025638	48	2.423915036	53	3.009550142	17
PE16	Pen_Rehandling	Pool 6	7	Pen	2nd time point	202647	50785	50748	Pen_19	19	12	41071	261	65	2	DOF_2	5	Feedlot_5	Pen_50175	NA	65	0		NA	18	3	0	41071	0	3	0	0	0	9	50748	4004.734848	2	0.041685315	12	1.185489205	22	1.586305922	31	1.68203904	54	2.623245475	57	3.127568219	17
PE17	Pen_Rehandling	Pool 6	8	Pen	2nd time point	203761	43359	43341	Pen_14	14	1457	2169080	10098	97	3	DOF_3	42	Feedlot_42	Pen_420117	NA	97	0		NA	92	1251	0	2169080	20	1251	117	9	14	46	43341	3883.950175	2	0.08426228	11	1.338796853	19	1.694431423	27	1.768004797	47	2.531917799	57	2.915126702	17
PE18	Pen_Rehandling	Pool 6	9	Pen	2nd time point	204018	49260	49231	Pen_22	22	1354	204052	10176	92	3	DOF_3	42	Feedlot_42	Pen_420118	NA	92	0		NA	72	1212	0	204052	3	1212	87	6	10	36	49231	4354.798762	2	0.125154584	10	1.34335842	18	1.748419465	24	1.841824034	42	2.623859479	55	2.845040876	16
PE19	Pen_Rehandling	Pool 6	10	Pen	2nd time point	197577	55147	55141	Pen_23	23	1365	2024644	8537	92	3	DOF_3	42	Feedlot_42	Pen_420119	NA	92	0		NA	76	1212	0	2024644	16	1212	72	9	18	38	55141	4382.182309	2	0.084764843	10	1.34267422	18	1.66524153	25	1.739413207	43	2.62868447	51	2.815954343	15
PE2	Pen_Rehandling	Pool 6	11	Pen	2nd time point	215523	39327	39266	Pen_1	1	2	693999	704	89	3	DOF_3	21	Feedlot_21	Pen_210319	120	84	30		NA	4	1205	1205	692794	0	0	0	0	0	2	39266	3730.027548	2	0.133768795	11	1.41582676	22	1.800520732	31	1.902638594	57	2.811035549	64	3.075450296	25
PE21	Pen_Rehandling	Pool 6	12	Pen	2nd time point	212627	47451	47451	Pen_15	15	0	387017	419	106	3	DOF_3	21	Feedlot_21	Pen_210359	125	106	0		NA	0	50475	50475	336542	0	0	0	0	0	0	47451	3638.880368	2	0.167472353	12	1.179313532	17	1.485875872	23	1.555956701	41	2.494343274	52	3.021893691	17
PE22	Pen_Rehandling	Pool 6	13	Pen	2nd time point	219091	53854	53854	Pen_20	20	381	843268	1236	83	3	DOF_3	31	Feedlot_31	Pen_310262	94	85	11		NA	728	0	0	843268	0	0	3	0	14	364	53854	3658.311256	2	0.041802361	11	1.076384968	18	1.320582077	25	1.357833427	43	2.373030002	49	2.911608827	18
PE23	Pen_Rehandling	Pool 6	14	Pen	2nd time point	215521	55032	55032	Pen_21	21	432	801154	1192	83	3	DOF_3	31	Feedlot_31	Pen_310263	117	83	34		NA	724	61	0	801154	3	61	0	0	6	362	55032	4105.333831	2	0.126628922	12	1.394572296	23	1.696963391	31	1.79664891	61	2.598645907	67	2.92050932	25
PE25	Pen_Rehandling	Pool 6	15	Pen	2nd time point	103458	27701	27701	Pen_8	8	3	366148	715	140	4	DOF_4	21	Feedlot_21	Pen_210340	222	140	81		NA	0	3528	3525	362623	0	3	0	0	0	0	27701	3602.679152	2	0.181913799	10	1.342352101	16	1.623105679	20	1.66449376	33	2.442185096	40	2.806258396	12
PE26	Pen_Rehandling	Pool 6	16	Pen	2nd time point	206272	47325	47325	Pen_13	13	667	1404849	1998	127	4	DOF_4	21	Feedlot_21	Pen_210350	177	127	50		NA	96	102655	102073	1302776	7	582	18	9	3	48	47325	4220.547579	2	0.24654419	10	1.357198585	18	1.686849857	25	1.746840051	45	2.570728524	49	2.753258901	15
PE27	Pen_Rehandling	Pool 6	17	Pen	2nd time point	183469	46817	46814	Pen_24	24	1415	216207	9012	107	3	DOF_3	42	Feedlot_42	Pen_420123	NA	107	0		NA	94	1215	0	216207	23	1215	102	12	16	47	46814	4217.477477	2	0.082207783	12	1.443975394	19	1.859481374	26	1.934265717	49	2.680299823	60	2.743240017	22
PE28	Pen_Rehandling	Pool 6	18	Pen	2nd time point	210838	60535	60523	Pen_39	39	1363	198536	9036	95	3	DOF_3	42	Feedlot_42	Pen_420126	NA	95	0		NA	114	1206	0	198536	24	1206	36	12	28	57	60523	6230.492073	2	0.179842898	11	1.426328498	19	1.666004855	28	1.732185807	51	2.068586083	54	1.648903117	15
PE29	Pen_Rehandling	Pool 6	19	Pen	2nd time point	95639	26442	26329	Pen_40	40	1330	1913094	10150	86	3	DOF_3	42	Feedlot_42	Pen_420128	NA	86	0		NA	54	1221	0	1913094	22	1221	51	0	9	27	26329	3782.358856	2	0.091525475	10	1.297832584	15	1.674344873	22	1.774963543	43	2.695455187	54	3.238036409	14
PE3	Pen_Rehandling	Pool 6	20	Pen	2nd time point	204476	33438	33369	Pen_3	3	0	326199	328	77	3	DOF_3	21	Feedlot_21	Pen_210321	NA	78	0		NA	0	0	0	326199	0	0	0	0	0	0	33369	3616.843703	2	0.070820873	11	1.436643239	18	1.745803255	24	1.815573867	48	2.733019813	56	3.044194631	20
PE30	Pen_Rehandling	Pool 6	21	Pen	2nd time point	206102	54367	54338	Pen_16	16	693	1608048	2159	141	4	DOF_4	21	Feedlot_21	Pen_210360	215	141	74		NA	1142	192926	192836	1415212	5	90	12	12	3	571	54338	4034.001485	2	0.197815631	12	1.410422004	21	1.722271638	28	1.776221617	52	2.584991411	63	2.85362702	19
PE31	Pen_Rehandling	Pool 6	22	Pen	2nd time point	212619	50124	50091	Pen_17	17	345	838952	1108	141	4	DOF_4	21	Feedlot_21	Pen_210361	196	141	54		NA	618	101398	101368	737584	6	30	0	0	0	309	50091	4222.812342	2	0.153485815	11	1.401906263	18	1.629755188	24	1.669147031	44	2.336312405	51	2.45772505	18
PE32	Pen_Rehandling	Pool 6	23	Pen	2nd time point	140657	39556	39556	Pen_18	18	407	908468	1344	141	4	DOF_4	21	Feedlot_21	Pen_210362	207	141	65		NA	730	2595	2562	905906	0	33	0	6	3	365	39556	4148.07047	2	0.089643146	11	1.391341055	16	1.634169801	22	1.677953667	39	2.324977945	46	2.447133733	13
PE33	Pen_Rehandling	Pool 6	24	Pen	2nd time point	211518	51242	51242	Pen_25	25	581	1407819	1897	144	4	DOF_4	21	Feedlot_21	Pen_210379	200	144	56		NA	1026	132019	131971	1275848	9	48	0	6	5	513	51242	3932.315248	2	0.09059007	12	1.30466445	19	1.523404723	26	1.576734108	42	2.379903067	48	2.736368721	14
PE34	Pen_Rehandling	Pool 6	25	Pen	2nd time point	206879	63179	63179	Pen_26	26	66	642194	667	142	4	DOF_4	21	Feedlot_21	Pen_210380	NA	142	0		NA	36	60868	60829	581365	3	39	0	3	3	18	63179	4852.085093	2	0.075374284	10	1.263400835	18	1.681712038	25	1.805409757	54	2.621359726	64	2.779723213	18
PE35	Pen_Rehandling	Pool 6	26	Pen	2nd time point	217120	59860	59860	Pen_27	27	10	588504	564	142	4	DOF_4	21	Feedlot_21	Pen_210381	202	142	59		NA	0	51307	51304	537200	4	3	0	0	3	0	59860	4862.713241	2	0.054646071	9	1.284281623	15	1.592614213	22	1.659796478	47	2.303464343	57	2.18525382	19
PE36	Pen_Rehandling	Pool 6	27	Pen	2nd time point	179664	53362	53347	Pen_28	28	132	46318	447	133	4	DOF_4	21	Feedlot_21	Pen_210389	NA	133	0		NA	252	14	8	46310	0	6	0	0	0	126	53347	4242.980991	2	0.058018639	10	1.324595204	16	1.677250136	23	1.784848805	43	2.73307648	51	2.965776565	19
PE37	Pen_Rehandling	Pool 6	28	Pen	2nd time point	200111	57352	57352	Pen_37	37	11	1279296	1311	64	2	DOF_2	31	Feedlot_31	Pen_310316	88	65	24		NA	16	0	0	1279296	3	0	0	0	0	8	57352	3994.15001	2	0.079026965	12	1.132502754	22	1.460721629	28	1.551287253	45	2.635157441	48	2.982063637	15
PE38	Pen_Rehandling	Pool 6	29	Pen	2nd time point	203374	56975	56905	Pen_36	36	958	1135375	2097	74	3	DOF_3	5	Feedlot_5	Pen_50189	NA	74	0		NA	1700	36	0	1135375	3	36	57	12	0	850	56905	5212.512595	2	0.024651826	8	0.965722184	17	1.529331261	24	1.609445423	46	2.460359953	57	2.584722539	17
PE39	Pen_Rehandling	Pool 6	30	Pen	2nd time point	206855	81136	81128	Pen_35	35	365	56232	1065	69	2	DOF_2	31	Feedlot_31	Pen_310315	124	70	55		NA	724	0	0	56232	0	0	0	0	3	362	81128	8796.270194	2	0.011116584	10	1.093808187	17	1.292439428	22	1.35069253	45	1.534720218	57	1.143718387	16
PE4	Pen_Rehandling	Pool 6	31	Pen	2nd time point	200890	38365	38365	Pen_6	6	0	313119	345	68	2	DOF_2	21	Feedlot_21	Pen_210326	99	68	0		NA	0	818	818	312301	0	0	0	0	0	0	38365	3821.976489	2	0.002195179	11	1.224110099	17	1.585703342	24	1.693623056	50	2.60899363	57	3.200819214	24
PE41	Pen_Rehandling	Pool 6	32	Pen	2nd time point	217312	47322	47201	Pen_38	38	942	231715	2180	68	2	DOF_2	5	Feedlot_5	Pen_50191	NA	75	0		NA	1804	3	0	231715	16	3	3	0	18	902	47201	4123.798707	2	0.030804001	10	1.144872134	17	1.634356743	25	1.71872954	44	2.51144179	54	2.925540166	15
PE42	Pen_Rehandling	Pool 6	33	Pen	2nd time point	201411	49164	49164	Pen_30	30	21	531869	562	132	4	DOF_4	21	Feedlot_21	Pen_210397	NA	133	0		NA	0	7987	7969	523900	0	18	0	3	0	0	49164	3810.867375	2	0.054440423	11	1.123995859	19	1.435890953	26	1.524501511	44	2.566521565	54	3.080190427	17
PE43	Pen_Rehandling	Pool 6	34	Pen	2nd time point	213548	61154	61154	Pen_31	31	143	839344	904	133	4	DOF_4	21	Feedlot_21	Pen_210399	186	133	53		NA	88	102101	102044	737300	6	57	0	6	30	44	61154	5056.55697	2	0.126015265	12	1.384684445	21	1.675915773	29	1.758404595	53	2.355481968	59	2.155438266	17
PE44	Pen_Rehandling	Pool 6	35	Pen	2nd time point	216177	47389	47369	Pen_41	41	429	205500	1025	79	3	DOF_3	21	Feedlot_21	Pen_210424	125	79	46		NA	850	71820	71820	133680	4	0	0	0	0	425	47369	3845.510635	2	0.127994273	11	1.230630981	20	1.534212601	25	1.588437317	45	2.418813098	52	2.971992089	18
PE45	Pen_Rehandling	Pool 6	36	Pen	2nd time point	214722	58763	58612	Pen_29	29	21	1014900	1055	140	4	DOF_4	21	Feedlot_21	Pen_210401	179	140	39		NA	0	1235	1217	1013683	0	18	0	0	3	0	58612	4010.125889	2	0.144028261	12	1.224266255	17	1.646235445	24	1.756129999	49	2.811824925	58	3.22952945	18
PE46	Pen_Rehandling	Pool 6	37	Pen	2nd time point	214006	63965	63942	Pen_32	32	349	823232	1105	127	4	DOF_4	21	Feedlot_21	Pen_210417	166	127	39		NA	0	91050	90717	732515	10	333	6	0	0	0	63942	4174.84983	2	0.097195544	13	1.160632922	20	1.473607696	28	1.558015816	48	2.709194041	59	3.18267463	18
PE47	Pen_Rehandling	Pool 6	38	Pen	2nd time point	209128	47782	47730	Pen_33	33	245	577520	783	126	4	DOF_4	21	Feedlot_21	Pen_210418	165	126	39		NA	0	61154	60917	516603	8	237	0	0	0	0	47730	3732.40538	3	0.199383486	12	1.177483515	17	1.523065894	23	1.618506862	45	2.603628581	54	3.027759975	19
PE48	Pen_Rehandling	Pool 6	39	Pen	2nd time point	210815	52862	52837	Pen_34	34	494	1113121	1637	132	4	DOF_4	21	Feedlot_21	Pen_210422	159	132	27		NA	20	1904	1421	1111700	1	483	0	0	0	10	52837	3570.067568	2	0.032259809	12	1.221043511	20	1.508314716	26	1.567827027	48	2.584892673	56	3.064511442	19
PE5	Pen_Rehandling	Pool 6	40	Pen	2nd time point	201779	35415	35415	Pen_2	2	417	892440	1322	84	3	DOF_3	31	Feedlot_31	Pen_310211	NA	84	0		NA	796	0	0	892440	10	0	0	0	9	398	35415	3385.755258	2	0.006638667	12	1.206507798	17	1.492390962	24	1.562889087	46	2.485385619	54	3.115364527	21
PE50	Pen_Rehandling	Pool 6	41	Pen	2nd time point	213653	65150	65150	Pen_44	44	0	8196	10	2	1	DOF_1	21	Feedlot_21	Pen_210336	NA	1	110		NA	0	0	0	8196	0	0	0	0	0	0	65150	5978.16113	2	0.037857846	14	1.522663321	25	1.828549871	36	2.010221352	72	2.574733364	74	2.323243779	30
PE51	Pen_Rehandling	Pool 6	42	Pen	2nd time point	175362	44874	44692	Pen_42	42	3	282166	287	77	3	DOF_3	21	Feedlot_21	Pen_210323	NA	74	0		NA	0	0	0	282166	0	0	0	0	3	0	44692	3846.127367	2	0.058462972	10	1.15630609	17	1.533463184	25	1.601549463	43	2.570990007	53	3.014590211	14
PE52	Pen_Rehandling	Pool 6	43	Pen	2nd time point	204758	44950	44919	Pen_43	43	54	664704	725	81	3	DOF_3	5	Feedlot_5	Pen_50168	NA	80	0		NA	0	9	0	664704	36	9	3	6	0	0	44919	3709.554877	2	0.024883388	11	1.076007975	20	1.419706142	26	1.485025258	47	2.519897921	53	3.04424693	19
PE7	Pen_Rehandling	Pool 6	44	Pen	2nd time point	211284	72073	72073	Pen_4	4	421	705339	1129	74	3	DOF_3	31	Feedlot_31	Pen_310218	138	75	64		NA	716	42	0	705339	21	42	0	0	0	358	72073	5201.573326	2	0.03034597	10	1.273449449	15	1.568981641	21	1.655208123	47	2.258283527	60	2.109626006	24
PE9	Pen_Rehandling	Pool 6	45	Pen	2nd time point	204642	52234	52226	Pen_5	5	77	117593	1298	75	3	DOF_3	5	Feedlot_5	Pen_50156	NA	75	0		NA	8	9	0	117593	46	9	6	6	6	4	52226	4002.299027	2	0.024385699	8	1.132462298	13	1.4666959	17	1.525878702	38	2.32817632	51	2.774559838	20
PS1	Pen_Shipment	Pool 6	1	Pen	3rd time point	205425	54226	54209	Pen_1	1	8	56377	1807	120	3	DOF_3	21	Feedlot_21	Pen_210319	120	115	-1		NA	4	4160	4160	52217	6	0	0	0	0	2	54209	3940.180259	2	0.019278135	11	1.260887316	19	1.534760259	26	1.584751955	47	2.448699017	58	2.740046494	18
PS11	Pen_Shipment	Pool 6	2	Pen	3rd time point	188861	57893	57881	Pen_18	18	408	93798	3520	207	5	DOF_5	21	Feedlot_21	Pen_210362	207	207	-1		NA	730	4559	4526	89272	1	33	0	6	3	365	57881	5568.157768	2	0.040491253	18	1.387653026	46	1.971337654	63	2.151748909	76	3.086589929	70	3.336301777	11
PS12	Pen_Shipment	Pool 6	3	Pen	3rd time point	203682	51993	51964	Pen_25	25	586	1938017	4869	200	5	DOF_5	21	Feedlot_21	Pen_210379	200	200	0		NA	1030	132019	131971	1806046	12	48	0	6	5	515	51964	5265.910012	2	0.059627767	18	1.353838372	54	1.957395778	73	2.135850148	84	3.08181379	76	3.147450634	12
PS2	Pen_Shipment	Pool 6	4	Pen	3rd time point	206228	56843	56835	Pen_6	6	0	318108	699	99	3	DOF_3	21	Feedlot_21	Pen_210326	99	99	-31		NA	0	818	818	317290	0	0	0	0	0	0	56835	4972.876017	2	0.048645711	10	1.290811297	18	1.519780418	28	1.590797708	50	2.221176012	57	1.927990122	13
PS3	Pen_Shipment	Pool 6	5	Pen	3rd time point	129087	36627	36614	Pen_4	4	428	1830943	2706	138	4	DOF_4	31	Feedlot_31	Pen_310218	138	139	0		NA	716	1030659	1030617	800326	28	42	0	0	0	358	36614	3828.714838	2	0.032764197	12	1.132877092	19	1.536722256	27	1.640298937	50	2.577945609	54	3.131000523	14
PS4	Pen_Shipment	Pool 6	6	Pen	3rd time point	205454	54612	54579	Pen_20	20	381	959628	2693	94	3	DOF_3	31	Feedlot_31	Pen_310262	94	96	0		NA	728	0	0	959628	0	0	3	0	14	364	54579	3521.225806	2	0.061422288	12	1.16943365	19	1.471185767	26	1.531481506	48	2.551655006	53	3.206515868	17
PS5	Pen_Shipment	Pool 6	7	Pen	3rd time point	219918	46496	46414	Pen_15	15	0	391019	846	125	4	DOF_4	21	Feedlot_21	Pen_210359	125	125	-19		NA	0	50475	50475	340544	0	0	0	0	0	0	46414	3799.443353	2	0.05952237	12	1.097614846	18	1.463619051	24	1.544384559	46	2.525912329	52	2.985825734	16
PS6	Pen_Shipment	Pool 6	8	Pen	3rd time point	218821	58207	58207	Pen_21	21	432	1325605	2761	117	3	DOF_3	31	Feedlot_31	Pen_310263	117	117	0		NA	724	374852	374791	950814	3	61	0	0	6	362	58207	3788.038527	2	0.015021154	11	1.144014991	19	1.438070882	27	1.50500422	48	2.463885762	52	2.884079478	12
PS8	Pen_Shipment	Pool 6	9	Pen	3rd time point	213157	71908	71908	Pen_13	13	670	1966948	5040	177	4	DOF_4	21	Feedlot_21	Pen_210350	177	177	0		NA	96	143480	142898	1824050	10	582	18	9	3	48	71908	6190.959966	2	0.007043624	15	1.378267423	37	1.744713331	50	1.861551208	69	2.34741779	54	1.770981396	11
PS9	Pen_Shipment	Pool 6	10	Pen	3rd time point	214865	49111	49043	Pen_8	8	8	572787	1857	222	5	DOF_5	21	Feedlot_21	Pen_210340	222	222	-1		NA	0	7053	7050	565737	5	3	0	0	0	0	49043	4312.230722	2	0.019216465	14	1.186869314	39	1.66554576	51	1.841132364	69	2.795347792	61	2.928730574	13
[truncated: 1 more columns]
