# Supplementary material for: Evaluating the effects of antimicrobial drug use on the ecology of antimicrobial resistance and microbial community structure in beef feedlot cattle
Source: Front Microbiol. 2022 Dec 13;13:970358. doi: 10.3389/fmicb.2022.970358 (PMC9792868; doi:10.3389/fmicb.2022.970358)
Supplement: SUPPLEMENTARY FILE 4 — Resistome sequencing count matrix. [file Table_4.csv]

Supplementary File 4) Resistome sequencing count matrix.
	PA49	IA30	PE48	IA71	IA47	IA15	IE30	PA25	PE26	PA23	PS1	PS8	PE41	IE62	IA61	IA16	PA41	IE73	IE52	PE36	PA26	PS3	PA33	PE12	IA5	PE18	PE11	IA68	IE41	PE5	PA31	IA76	PE10	IE42	IA72	IE57	IA19	PE50	PA43	PE17	IE33	PA30	IE18	IE53	PA16	IE43	PE42	PA10	PA46
MEG_1000|Drugs|Aminoglycosides|Aminoglycoside_O-nucleotidyltransferases|ANT6	427	13	605	0	67	127	232	581	623	677	367	465	438	20	14	476	152	147	41	720	393	147	1538	227	409	669	162	199	43	180	115	94	111	98	564	0	30	654	481	779	818	369	622	30	1031	347	762	837	874
MEG_1001|Drugs|Aminoglycosides|Aminoglycoside_O-nucleotidyltransferases|ANT6	157	0	54	0	0	0	0	61	61	160	16	114	0	20	0	32	130	55	0	23	136	49	107	0	0	187	43	36	29	0	60	0	42	0	67	26	0	121	316	277	69	129	0	0	30	232	33	151	203
MEG_1002|Drugs|Aminoglycosides|Aminoglycoside_O-nucleotidyltransferases|ANT6	25	0	0	0	0	0	0	0	0	0	0	0	0	0	0	0	0	0	0	0	0	0	35	0	0	0	0	0	0	0	0	0	0	0	0	0	0	0	0	0	0	13	0	0	0	0	0	0	0
MEG_1003|Drugs|Aminoglycosides|Aminoglycoside_O-nucleotidyltransferases|ANT9	0	0	0	0	0	0	0	0	0	0	0	0	0	8	0	0	0	0	0	0	0	0	0	0	0	0	0	0	0	21	0	0	0	0	0	0	0	0	0	0	0	0	0	0	0	18	0	0	0
MEG_1004|Drugs|Aminoglycosides|Aminoglycoside_O-nucleotidyltransferases|ANT9	735	322	862	0	604	0	730	875	871	759	770	739	798	0	666	395	724	693	670	846	777	714	1397	727	713	881	714	724	250	696	708	0	712	702	946	0	625	868	800	899	875	736	718	691	903	774	785	900	945
MEG_1005|Drugs|Aminoglycosides|Aminoglycoside_O-nucleotidyltransferases|ANT9	0	0	0	0	0	0	0	0	0	0	0	0	0	0	0	0	0	0	0	0	0	0	0	0	0	28	0	0	0	0	0	0	0	0	0	0	0	0	0	111	0	0	0	0	0	0	0	0	319
MEG_1007|Drugs|Aminoglycosides|Aminoglycoside_O-nucleotidyltransferases|ANT9	0	0	0	0	0	0	0	0	0	0	0	0	0	0	0	0	0	0	0	0	0	0	0	0	0	31	0	0	0	0	0	0	0	0	0	0	0	0	0	100	0	0	0	0	0	0	0	0	311
MEG_1008|Drugs|Aminoglycosides|Aminoglycoside_O-phosphotransferases|APH2-DPRIME	0	0	0	21	19	32	0	0	0	34	0	0	0	0	0	0	0	0	0	0	0	0	46	0	46	0	0	0	0	0	0	0	0	0	67	0	0	0	0	0	0	0	0	0	0	0	0	6	0
MEG_1010|Drugs|Aminoglycosides|Aminoglycoside_O-phosphotransferases|APH2-DPRIME	0	0	0	0	0	0	0	0	0	0	0	0	0	0	0	0	0	0	0	0	0	0	0	0	0	0	0	0	0	0	0	0	0	0	0	0	0	0	0	0	0	0	0	0	0	0	0	0	0
MEG_1011|Drugs|Aminoglycosides|Aminoglycoside_O-phosphotransferases|APH2-DPRIME	0	0	0	0	0	16	0	0	0	164	0	22	0	0	0	0	0	0	0	0	0	0	69	0	42	0	0	0	0	0	0	0	0	0	12	0	0	0	0	0	0	64	0	0	0	0	0	0	0
MEG_1012|Drugs|Aminoglycosides|Aminoglycoside_O-phosphotransferases|APH2-DPRIME	9	0	0	0	0	0	0	0	0	0	0	0	0	0	0	0	0	0	0	0	0	0	0	0	0	0	0	0	0	0	0	0	0	0	0	0	0	70	0	0	0	0	0	0	0	0	0	0	0
MEG_1013|Drugs|Aminoglycosides|Aminoglycoside_O-phosphotransferases|APH2-DPRIME	0	0	0	0	0	18	0	0	0	63	0	0	0	0	0	0	0	0	0	0	0	0	80	0	61	0	0	0	0	0	0	0	0	0	0	0	0	0	0	0	0	0	0	0	0	0	0	0	0
MEG_1014|Drugs|Aminoglycosides|Aminoglycoside_O-phosphotransferases|APH2-DPRIME	0	0	0	0	0	0	0	0	0	0	0	0	0	0	0	0	0	0	0	0	0	0	0	0	0	0	0	0	0	0	0	0	0	0	0	0	0	0	0	0	0	0	0	0	0	0	0	0	0
MEG_1015|Drugs|Aminoglycosides|Aminoglycoside_O-phosphotransferases|APH2-DPRIME	0	0	0	0	0	0	0	0	0	0	0	0	0	0	0	0	0	0	0	0	0	0	0	0	0	0	0	0	0	0	0	0	0	0	0	0	0	87	0	0	0	0	0	0	0	0	0	0	0
MEG_1016|Drugs|Aminoglycosides|Aminoglycoside_O-phosphotransferases|APH2-DPRIME	989	44	1379	13	448	109	1008	304	1323	1375	1477	1091	716	904	147	8	96	980	395	1426	662	1369	1488	807	1195	1004	1139	90	136	1327	478	412	1045	1160	592	42	77	826	1074	1079	1393	1146	1347	687	1381	787	1119	1190	1363
MEG_1017|Drugs|Aminoglycosides|Aminoglycoside_O-phosphotransferases|APH2-DPRIME	0	0	0	0	0	0	0	58	0	0	0	0	12	0	0	24	33	0	0	0	0	0	0	8	0	571	0	0	26	265	11	0	13	0	73	75	0	30	15	564	39	40	0	0	0	0	0	0	58
MEG_1019|Drugs|Aminoglycosides|Aminoglycoside_O-phosphotransferases|APH3-DPRIME	1554	1393	1468	374	1341	142	1581	539	1475	1158	1386	1525	1238	1549	920	835	1485	1530	1501	1410	1498	564	1505	1507	1501	1566	1516	1357	1444	490	1557	709	1538	1491	1490	1580	987	1560	1367	1569	1341	1554	1383	1409	951	1485	1418	1545	1579
MEG_1022|Drugs|Aminoglycosides|Aminoglycoside_O-phosphotransferases|APH3-DPRIME	0	0	75	0	13	0	194	0	14	0	0	109	0	197	0	0	57	0	0	7	43	0	33	271	134	73	98	0	196	0	397	0	54	0	129	36	20	0	19	45	285	320	72	0	0	123	0	0	88
MEG_1023|Drugs|Aminoglycosides|Aminoglycoside_O-phosphotransferases|APH3-DPRIME	245	0	32	0	0	0	125	0	0	0	0	121	0	103	0	54	47	185	98	0	0	0	123	118	0	144	60	0	0	0	260	0	294	0	175	0	0	132	23	152	0	158	0	0	0	120	0	34	259
MEG_1024|Drugs|Aminoglycosides|Aminoglycoside_O-phosphotransferases|APH3-DPRIME	86	0	0	0	0	0	58	0	0	0	0	0	0	0	0	120	0	84	197	0	0	0	299	46	0	103	28	0	0	0	160	0	147	0	0	293	0	0	0	102	0	144	0	0	0	96	0	0	143
MEG_1025|Drugs|Aminoglycosides|Aminoglycoside_O-phosphotransferases|APH3-DPRIME	366	0	78	0	43	0	209	0	49	14	15	239	0	240	0	390	97	348	321	41	213	10	891	238	93	195	69	0	58	8	544	20	458	10	275	401	26	200	36	228	67	481	45	18	12	204	22	26	349
MEG_1026|Drugs|Aminoglycosides|Aminoglycoside_O-phosphotransferases|APH3-DPRIME	364	0	57	537	143	0	526	0	61	26	40	210	48	374	0	148	107	245	169	30	209	10	51	186	52	976	306	0	53	9	621	20	339	27	239	233	0	105	65	1026	81	301	117	0	16	216	41	23	1187
MEG_1027|Drugs|Aminoglycosides|Aminoglycoside_O-phosphotransferases|APH3-DPRIME	718	10	171	819	239	0	880	22	124	41	56	400	60	646	38	173	236	527	314	89	444	21	93	469	183	1302	502	32	132	30	987	60	733	59	511	399	53	363	140	1369	260	621	201	47	34	489	66	57	1477
MEG_1028|Drugs|Aminoglycosides|Aminoglycoside_O-phosphotransferases|APH3-DPRIME	228	52	172	0	47	0	531	0	64	27	0	403	26	335	13	359	196	124	1140	47	358	0	149	287	83	710	166	15	170	0	492	0	801	17	326	1239	24	223	45	620	132	460	173	43	0	812	32	31	838
MEG_1029|Drugs|Aminoglycosides|Aminoglycoside_O-phosphotransferases|APH3-DPRIME	192	0	53	0	30	0	224	20	123	34	0	703	12	389	12	729	72	476	666	36	311	0	442	309	23	249	127	0	56	0	1039	0	329	0	235	579	0	486	14	237	90	1078	32	0	20	103	55	122	386
MEG_1030|Drugs|Aminoglycosides|Aminoglycoside_O-phosphotransferases|APH3-DPRIME	90	0	26	0	24	0	68	0	46	0	0	310	0	165	0	283	43	196	267	0	120	0	0	118	0	101	47	0	0	0	495	0	139	0	73	256	0	182	0	107	30	556	0	0	0	38	26	0	163
MEG_1031|Drugs|Aminoglycosides|Aminoglycoside_O-phosphotransferases|APH3-DPRIME	0	0	0	0	0	0	0	0	0	0	0	0	0	269	0	0	0	0	0	24	0	0	0	0	0	0	0	0	0	0	547	0	0	0	0	0	0	18	0	0	0	0	0	0	0	0	0	23	0
MEG_1038|Drugs|Aminoglycosides|Aminoglycoside_O-phosphotransferases|APH3-DPRIME	264	0	557	0	166	30	287	61	495	546	742	343	189	258	40	0	0	321	87	643	159	534	727	229	395	270	373	32	0	502	125	97	336	362	163	0	27	208	322	339	630	347	482	138	533	210	410	379	519
MEG_1039|Drugs|Aminoglycosides|Aminoglycoside_O-phosphotransferases|APH3-DPRIME	591	22	1006	10	214	58	607	173	952	991	1208	690	408	571	73	0	52	619	197	1087	368	1010	1191	512	838	598	710	45	54	929	241	210	652	707	359	19	41	454	656	737	1046	732	930	372	958	466	800	733	964
MEG_1040|Drugs|Aminoglycosides|Aminoglycoside_O-phosphotransferases|APH3-DPRIME	648	28	1069	0	303	98	699	157	1046	1036	1246	757	447	622	106	0	62	684	224	1150	394	1091	1227	557	890	664	842	51	75	997	264	276	727	827	400	28	41	501	768	775	1099	810	1022	436	1047	510	833	847	1012
MEG_1041|Drugs|Aminoglycosides|Aminoglycoside_O-phosphotransferases|APH3-DPRIME	325	0	46	0	26	0	190	0	42	0	12	220	0	197	0	334	98	306	304	29	189	0	690	213	71	201	96	0	0	0	486	8	381	0	217	395	0	166	35	221	70	419	47	0	0	207	0	0	317
MEG_1044|Drugs|Aminoglycosides|Aminoglycoside_O-phosphotransferases|APH3-DPRIME	392	101	289	0	85	0	814	15	107	36	16	635	54	597	21	599	342	212	1500	80	603	11	213	424	165	1060	300	23	336	17	726	0	1228	31	536	1540	47	342	93	997	226	700	319	88	17	1223	48	43	1263
MEG_1045|Drugs|Aminoglycosides|Aminoglycoside_O-phosphotransferases|APH3-DPRIME	1483	1404	1443	325	1286	90	1487	473	1460	1113	1353	1514	1214	1504	794	612	1466	1499	1478	1390	1470	451	1408	1485	1485	1449	1481	1340	1461	405	1523	591	1500	1483	1472	1526	928	1516	1361	1453	1332	1515	1388	1410	872	1479	1398	1465	1466
MEG_1046|Drugs|Aminoglycosides|Aminoglycoside_O-phosphotransferases|APH3-DPRIME	1271	1093	1196	180	976	53	1294	273	1226	738	1032	1385	876	1388	499	370	1233	1322	1296	1080	1241	267	1074	1303	1301	1205	1314	1036	1183	186	1429	343	1351	1268	1288	1456	661	1444	991	1219	981	1409	1026	1082	545	1277	1114	1198	1224
MEG_1050|Drugs|Aminoglycosides|Aminoglycoside_O-phosphotransferases|APH3-DPRIME	18	0	8	0	0	0	157	0	10	0	0	150	0	71	96	0	45	743	15	0	26	0	0	223	0	56	18	9	0	0	23	0	99	0	21	595	0	0	0	52	13	0	18	0	0	272	0	26	92
MEG_1053|Drugs|Aminoglycosides|Aminoglycoside_O-phosphotransferases|APH3-DPRIME	1485	1379	1445	321	1290	69	1482	439	1460	1098	1348	1509	1233	1508	779	600	1467	1492	1490	1393	1462	447	1414	1479	1481	1446	1486	1350	1437	383	1530	533	1502	1489	1488	1532	948	1511	1350	1458	1307	1513	1362	1398	867	1479	1392	1458	1466
MEG_1054|Drugs|Aminoglycosides|Aminoglycoside_O-phosphotransferases|APH3-DPRIME	1312	1164	1225	232	1085	70	1286	410	1249	914	1147	1409	1031	1375	691	555	1249	1366	1307	1167	1269	404	1165	1310	1350	1229	1321	1136	1200	310	1428	462	1343	1281	1350	1450	798	1406	1127	1252	1079	1402	1130	1167	726	1306	1210	1237	1262
MEG_1055|Drugs|Aminoglycosides|Aminoglycoside_O-phosphotransferases|APH3-DPRIME	1154	782	912	97	648	40	1184	165	925	479	705	1174	605	1211	332	333	984	1072	1019	760	1001	154	896	1018	1060	1047	1070	703	870	133	1254	222	1099	1020	1030	1336	346	1244	680	1100	678	1199	710	761	402	1002	809	1020	1146
MEG_1057|Drugs|Aminoglycosides|Aminoglycoside_O-phosphotransferases|APH3-DPRIME	1367	1085	1181	245	1009	68	1423	303	1197	829	1076	1358	904	1362	607	556	1236	1325	1251	1076	1231	329	1259	1260	1277	1366	1288	1024	1157	264	1413	394	1320	1248	1255	1467	689	1402	1049	1387	1004	1372	1071	1108	681	1257	1095	1317	1416
MEG_1058|Drugs|Aminoglycosides|Aminoglycoside_O-phosphotransferases|APH3-DPRIME	773	756	770	170	686	49	783	240	750	582	713	814	636	815	414	329	755	797	772	706	776	223	730	777	785	759	775	703	786	180	821	262	789	755	781	814	503	787	683	756	679	807	715	717	432	767	716	751	769
MEG_1061|Drugs|Aminoglycosides|Aminoglycoside_O-phosphotransferases|APH3-PRIME	467	0	100	0	45	0	329	0	83	0	0	274	0	284	0	394	125	396	418	46	265	8	936	301	135	280	156	11	89	0	643	0	530	0	350	524	34	248	74	297	104	536	66	28	15	298	21	53	474
MEG_1063|Drugs|Aminoglycosides|Aminoglycoside_O-phosphotransferases|APH3-PRIME	0	0	0	0	0	0	0	0	0	0	0	0	0	0	0	0	0	0	0	0	0	0	0	0	0	0	0	0	0	0	0	0	0	0	0	0	0	0	0	0	0	0	0	0	0	0	0	0	0
MEG_1065|Drugs|Aminoglycosides|Aminoglycoside_O-phosphotransferases|APH3-PRIME	82	0	0	0	0	0	0	0	0	0	0	0	0	0	0	0	0	0	0	0	0	0	0	14	0	49	0	0	16	0	9	0	0	0	0	0	0	0	0	0	0	0	0	0	0	0	0	0	36
MEG_1069|Drugs|Aminoglycosides|Aminoglycoside_O-phosphotransferases|APH3-PRIME	76	0	0	0	0	0	0	0	0	0	0	0	0	0	0	0	0	0	0	0	0	0	0	27	0	66	0	0	0	0	0	0	0	0	0	0	0	0	0	0	0	0	0	0	0	0	0	0	51
MEG_1075|Drugs|Aminoglycosides|Aminoglycoside_O-phosphotransferases|APH3-PRIME	79	0	0	0	0	0	0	0	0	0	0	0	0	0	0	0	0	0	0	0	0	0	0	16	0	56	0	0	15	0	15	0	0	0	0	0	0	0	0	0	0	0	0	0	0	0	0	0	46
MEG_1078|Drugs|Aminoglycosides|Aminoglycoside_O-phosphotransferases|APH3-PRIME	271	61	232	22	74	0	630	0	65	33	0	386	37	445	9	360	253	144	1257	55	459	13	204	354	126	854	187	22	283	0	483	0	948	20	398	1313	31	266	67	803	156	428	239	60	0	975	35	15	1033
MEG_1079|Drugs|Aminoglycosides|Aminoglycoside_O-phosphotransferases|APH3-PRIME	804	11	187	0	88	0	592	18	101	21	41	424	8	452	13	661	263	737	519	84	426	0	1338	518	195	421	262	0	116	21	941	56	865	51	604	643	66	425	139	448	173	753	118	69	30	481	24	70	681
MEG_1080|Drugs|Aminoglycosides|Aminoglycoside_O-phosphotransferases|APH3-PRIME	0	0	0	0	0	0	0	0	0	0	0	62	0	0	0	0	0	341	0	0	0	0	0	0	0	0	0	0	0	0	0	0	0	0	0	257	0	0	0	0	0	0	0	0	0	89	0	0	0
MEG_1081|Drugs|Aminoglycosides|Aminoglycoside_O-phosphotransferases|APH3-PRIME	24	0	0	0	0	0	0	0	0	0	0	0	0	0	0	0	0	0	0	0	0	0	0	0	0	15	0	0	10	0	0	0	0	0	0	0	0	0	0	0	0	0	0	0	0	0	0	0	0
MEG_1082|Drugs|Aminoglycosides|Aminoglycoside_O-phosphotransferases|APH4	0	0	0	0	0	0	10	0	0	0	0	0	0	0	0	0	8	0	0	0	0	0	0	0	0	79	0	0	0	0	50	0	0	0	12	0	0	0	0	0	0	0	0	0	0	0	0	0	51
MEG_1084|Drugs|Aminoglycosides|Aminoglycoside_O-phosphotransferases|APH6	1444	1313	1374	249	1194	77	1446	376	1401	943	1223	1491	1035	1505	668	600	1427	1478	1455	1271	1413	332	1323	1443	1462	1390	1454	1256	1360	302	1518	436	1472	1435	1434	1537	763	1519	1198	1408	1159	1512	1209	1277	708	1436	1306	1400	1418
MEG_1085|Drugs|Aminoglycosides|Aminoglycoside_O-phosphotransferases|APH6	1440	1344	1373	290	1208	84	1430	417	1386	1000	1264	1466	1070	1495	716	701	1405	1453	1430	1265	1409	367	1309	1442	1441	1371	1454	1219	1349	302	1497	418	1468	1430	1435	1536	762	1505	1226	1371	1196	1518	1224	1280	734	1412	1272	1393	1386
MEG_1086|Drugs|Aminoglycosides|Aminoglycoside_O-phosphotransferases|APH6	1616	1589	1614	359	1468	86	1617	543	1602	1277	1529	1616	1349	1616	854	802	1606	1615	1616	1581	1612	462	1579	1616	1614	1606	1616	1518	1599	401	1617	570	1616	1616	1614	1616	1011	1616	1531	1601	1458	1616	1527	1577	968	1613	1523	1615	1614
MEG_1087|Drugs|Aminoglycosides|Aminoglycoside_O-phosphotransferases|APH6	1192	937	1096	149	794	29	1131	257	1100	661	875	1279	923	1334	412	377	1115	1203	1150	894	1098	181	925	1163	1185	1085	1177	849	1018	161	1321	255	1219	1130	1167	1413	517	1322	1004	1068	850	1266	847	922	497	1140	938	1101	1092
MEG_1090|Drugs|Aminoglycosides|Aminoglycoside_O-phosphotransferases|APH6	0	0	0	0	0	0	51	0	0	0	0	42	0	28	42	0	27	326	0	0	0	0	0	69	0	34	0	0	0	0	0	0	42	0	0	268	0	0	0	23	0	0	0	0	0	108	0	0	38
MEG_1091|Drugs|Aminoglycosides|Aminoglycoside_O-phosphotransferases|APH6	1453	1387	1427	293	1261	91	1446	402	1416	1038	1294	1481	1107	1504	714	717	1436	1463	1456	1331	1435	400	1349	1457	1451	1392	1470	1290	1391	316	1517	513	1482	1452	1452	1536	855	1510	1280	1404	1222	1503	1271	1338	796	1446	1308	1430	1420
MEG_1092|Drugs|Aminoglycosides|Aminoglycoside_O-phosphotransferases|APH6	0	0	0	0	0	0	33	0	0	0	0	25	0	28	31	0	26	240	0	0	0	0	0	53	0	21	0	0	0	0	11	0	22	0	0	208	0	0	0	0	0	0	0	0	0	73	0	0	30
MEG_1095|Drugs|Aminoglycosides|Aminoglycoside_O-phosphotransferases|APH6	1469	1263	1393	241	1125	57	1408	301	1417	896	1207	1493	1281	1495	600	586	1391	1434	1426	1211	1397	279	1264	1436	1428	1385	1439	1176	1310	221	1516	386	1463	1423	1413	1557	737	1516	1404	1365	1147	1499	1177	1302	729	1393	1253	1387	1386
MEG_1096|Drugs|Aminoglycosides|Aminoglycoside_O-phosphotransferases|APH6	1396	1281	1355	244	1170	53	1389	393	1358	947	1207	1471	1034	1485	681	659	1378	1432	1406	1238	1377	357	1270	1419	1404	1342	1411	1217	1307	323	1506	465	1455	1394	1404	1525	727	1517	1177	1339	1159	1496	1190	1248	695	1394	1229	1368	1350
MEG_1097|Drugs|Aminoglycosides|Aminoglycoside_O-phosphotransferases|APH6	1347	1202	1273	242	1092	70	1333	343	1320	838	1112	1441	911	1436	567	560	1322	1389	1363	1163	1302	280	1167	1350	1366	1288	1379	1115	1245	252	1461	389	1403	1350	1344	1478	668	1461	1100	1304	1056	1451	1112	1178	616	1338	1188	1297	1315
MEG_1128|Drugs|Rifampin|Rifampin_ADP-ribosyltransferase_Arr|ARR	0	0	0	0	0	0	0	0	0	0	0	0	0	0	0	0	0	0	0	0	0	0	7	0	0	0	0	0	0	0	0	0	0	0	0	0	0	0	0	0	0	0	0	0	0	0	0	0	0
MEG_1131|Drugs|Rifampin|Rifampin_ADP-ribosyltransferase_Arr|ARR	0	0	0	0	0	0	0	0	0	0	0	0	0	0	0	0	0	0	0	0	0	0	0	0	0	0	0	0	0	0	0	0	0	0	0	0	0	0	0	0	0	0	0	0	0	0	0	0	0
MEG_1180|Drugs|Multi-drug_resistance|Multi-drug_RND_efflux_regulator|ASMA	74	1669	813	3565	188	3629	2932	484	85	417	194	142	146	71	3223	3637	3470	3449	0	437	1840	98	2989	25	1414	0	0	3611	511	45	1032	656	0	3517	177	35	1829	1525	257	61	944	312	0	1185	3352	294	103	3598	206
MEG_1189|Drugs|Bacitracin|Undecaprenyl_pyrophosphate_phosphatase|BACA	14	451	158	1359	49	1530	878	185	58	80	56	59	72	24	1132	1544	1414	1362	0	154	468	35	1022	0	544	0	0	1497	152	23	271	206	0	1283	40	16	461	489	103	34	312	106	0	474	1166	154	73	1378	38
MEG_1190|Drugs|Bacitracin|Undecaprenyl_pyrophosphate_phosphatase|BACA	0	302	303	1240	96	1426	845	162	28	125	51	38	80	11	942	1527	1365	854	13	131	519	47	1043	0	349	0	0	1406	52	0	220	178	0	1220	30	0	416	485	56	18	149	75	0	371	1254	52	44	1530	76
MEG_1192|Multi-compound|Drug_and_biocide_and_metal_resistance|Drug_and_biocide_and_metal_RND_efflux_regulator|BAER	55	797	427	1350	128	1367	1214	249	70	219	110	88	117	71	1280	1381	1346	1345	16	242	848	67	1199	0	735	17	10	1371	352	29	454	389	17	1345	113	15	815	752	147	33	435	193	0	609	1286	200	86	1364	118
MEG_1193|Multi-compound|Drug_and_biocide_and_metal_resistance|Drug_and_biocide_and_metal_RND_efflux_regulator|BAES	38	997	523	2587	150	2725	1844	278	72	263	80	86	123	77	2301	2748	2607	2550	0	268	1177	99	2023	0	952	0	0	2705	327	36	510	378	20	2495	95	0	921	1008	121	34	427	195	0	686	2350	197	84	2713	110
MEG_1195|Multi-compound|Drug_and_biocide_and_metal_resistance|Drug_and_biocide_and_metal_RND_efflux_regulator|BAES	33	653	322	2214	98	2432	1446	197	56	188	49	58	94	35	1950	2511	2257	2139	0	166	851	61	1556	17	674	0	0	2380	263	0	370	258	0	2043	56	0	692	653	100	31	254	119	0	436	2002	125	46	2343	62
MEG_1207|Drugs|betalactams|Class_A_betalactamases|BCL	0	0	0	0	0	0	0	0	0	0	0	0	0	0	0	0	0	0	0	0	0	0	0	0	0	0	0	0	0	0	0	0	0	0	0	0	0	0	0	0	0	0	0	0	0	0	0	0	0
MEG_1208|Drugs|betalactams|Class_A_betalactamases|BCL	0	0	0	0	0	0	0	0	0	0	0	0	0	0	0	0	0	0	0	0	0	0	0	0	0	0	0	0	0	0	0	0	0	0	0	0	0	0	0	0	0	0	0	0	0	0	0	0	0
MEG_1209|Multi-compound|Drug_and_biocide_resistance|Drug_and_biocide_MFS_efflux_pumps|BCR	28	700	336	1928	85	2023	1272	223	80	191	60	92	106	46	1750	2069	1902	1800	0	217	865	79	1418	0	603	12	0	1975	288	22	378	283	0	1779	66	0	774	675	97	37	356	129	0	547	1736	140	69	1952	95
MEG_1210|Multi-compound|Drug_and_biocide_resistance|Drug_and_biocide_MFS_efflux_pumps|BCR	31	755	405	2197	87	2276	1569	239	72	201	71	108	131	43	2001	2297	2164	2086	22	209	970	99	1646	0	733	0	0	2256	295	14	489	299	0	2076	89	22	877	845	122	62	450	128	0	667	2010	141	84	2261	105
MEG_1211|Multi-compound|Drug_and_biocide_resistance|Drug_and_biocide_MFS_efflux_pumps|BCR	0	276	127	1235	0	1461	629	86	0	75	0	46	38	0	1053	1590	1235	1083	0	62	388	23	685	0	282	0	0	1389	90	0	133	105	0	1042	0	0	357	302	47	0	138	44	0	233	985	0	33	1299	0
MEG_1213|Drugs|Bacitracin|Bacitracin_ABC_transporter|BCRA	264	0	0	0	0	0	0	0	0	51	0	0	36	0	0	0	0	0	0	0	0	0	99	0	24	0	9	0	0	0	62	0	0	0	0	0	0	118	54	0	0	87	0	0	26	0	0	202	0
MEG_1214|Drugs|Bacitracin|Bacitracin_ABC_transporter|BCRB	165	0	4	0	0	0	0	0	0	41	0	20	54	0	0	0	8	0	0	0	0	0	57	0	18	0	0	0	0	0	45	0	0	0	0	0	0	91	24	0	0	76	0	13	0	0	0	143	0
MEG_1215|Drugs|Bacitracin|Bacitracin_ABC_transporter|BCRC	141	0	0	0	0	0	0	0	0	33	0	8	41	0	0	6	11	0	0	0	0	0	63	0	0	0	0	0	0	0	39	0	0	0	0	8	0	107	17	0	0	68	0	11	8	0	0	139	0
MEG_1225|Multi-compound|Drug_and_biocide_resistance|Drug_and_biocide_RND_efflux_pumps|BEPE	0	0	0	0	0	0	0	0	0	0	0	0	0	0	0	0	0	0	0	0	0	0	0	0	0	0	0	0	0	0	0	0	0	0	0	0	0	0	0	0	0	0	0	0	0	0	0	0	0
MEG_1229|Multi-compound|Drug_and_biocide_resistance|Drug_and_biocide_MATE_efflux_pumps|BEXA	0	0	0	0	0	0	0	0	0	0	0	0	0	0	0	0	0	0	0	0	0	0	331	0	74	0	0	616	0	0	0	0	0	0	0	0	0	27	0	0	0	26	0	0	0	121	0	1759	0
MEG_1248|Drugs|betalactams|Class_A_betalactamases|BLAA	0	0	0	0	0	0	0	0	0	0	0	0	0	0	0	0	0	0	0	0	0	0	0	0	0	0	0	0	0	0	0	0	0	0	0	0	0	0	0	0	0	0	0	0	0	0	0	0	0
MEG_1249|Drugs|betalactams|Class_A_betalactamases|BLAA	0	0	0	0	0	0	0	0	0	0	0	0	0	0	0	0	0	0	0	0	0	0	0	0	0	0	0	0	0	0	0	0	0	0	0	0	0	0	0	0	0	0	0	0	0	0	0	0	0
MEG_1270|Drugs|betalactams|Class_C_betalactamases|BLAC	0	0	0	0	0	0	0	0	0	0	0	0	0	0	0	0	0	0	0	0	0	0	0	0	0	0	0	0	0	0	0	0	0	0	0	0	0	0	0	0	0	0	0	0	0	0	0	0	0
MEG_1275|Drugs|betalactams|Class_C_betalactamases|BLAEC	0	130	0	220	0	701	0	23	0	0	0	0	0	0	137	481	312	0	0	0	69	0	0	0	144	0	0	1065	0	0	0	0	0	155	43	0	0	42	0	0	0	0	0	0	297	0	0	413	0
MEG_1276|Drugs|betalactams|Class_C_betalactamases|BLAEC	0	150	0	562	0	2009	0	57	0	75	0	34	0	0	680	1421	807	119	0	53	124	30	206	0	266	0	0	707	0	0	81	0	0	538	0	0	75	174	0	0	0	37	0	78	689	0	0	1856	0
MEG_1277|Drugs|betalactams|Class_C_betalactamases|BLAEC	0	61	0	0	0	702	0	24	0	0	0	0	0	0	0	612	434	0	0	0	0	0	0	0	121	0	0	1892	0	0	0	0	0	0	0	0	0	0	0	0	0	0	0	0	427	0	0	542	0
MEG_1278|Drugs|betalactams|Class_C_betalactamases|BLAEC	0	0	0	896	0	512	0	0	0	0	0	0	0	0	191	587	463	285	0	0	0	0	155	0	85	0	0	413	0	15	0	0	0	0	0	0	0	41	0	0	0	0	0	0	298	0	0	413	0
MEG_1279|Drugs|betalactams|Class_C_betalactamases|BLAEC	31	379	189	1507	42	1874	1339	207	56	68	35	30	81	31	1306	2036	1913	1775	0	205	579	31	1473	0	401	0	0	1944	251	29	368	359	0	1482	15	20	333	702	135	19	498	73	0	488	1479	125	49	1724	46
MEG_1280|Drugs|betalactams|Class_C_betalactamases|BLAEC	0	91	27	657	32	1214	294	52	0	38	0	0	0	0	1012	1617	945	593	0	49	119	0	437	0	121	0	0	942	0	0	63	0	0	540	0	0	156	129	22	0	79	0	0	0	645	0	0	904	0
MEG_1281|Drugs|betalactams|Class_C_betalactamases|BLAEC	0	136	0	614	37	1217	360	69	0	23	0	0	0	0	1044	1644	985	602	0	0	165	0	474	0	0	0	0	965	0	0	76	69	0	551	0	0	189	139	0	0	0	17	0	113	643	0	0	922	15
MEG_1282|Drugs|betalactams|Class_C_betalactamases|BLAEC	0	125	0	724	26	1208	304	73	0	36	0	0	0	0	1008	1662	944	611	0	43	164	0	544	0	91	0	0	964	51	0	54	0	0	634	0	0	192	157	0	0	0	0	0	131	910	0	0	1163	0
MEG_1283|Drugs|betalactams|Class_C_betalactamases|BLAEC	0	88	0	631	20	1260	305	61	0	37	0	0	0	0	978	1644	936	572	0	34	123	0	424	0	112	0	0	938	0	0	61	0	0	555	0	9	144	134	0	0	0	16	0	85	635	0	0	871	0
MEG_1284|Drugs|betalactams|Class_C_betalactamases|BLAEC	0	0	0	1152	0	0	0	0	0	0	0	0	0	0	0	151	154	0	0	0	0	0	0	0	0	0	0	0	0	0	0	0	0	0	0	0	0	86	0	0	0	23	0	0	0	0	0	76	0
MEG_1288|Drugs|betalactams|Penicillin_binding_protein_regulator|BLAI	191	9	0	0	0	0	0	0	0	50	0	0	31	0	0	11	16	0	0	0	0	0	226	0	13	0	0	0	0	0	50	0	0	0	0	0	0	121	85	0	0	75	0	0	13	0	0	241	0
MEG_1289|Drugs|betalactams|Penicillin_binding_protein_regulator|BLAI	165	0	0	0	0	0	0	0	0	50	0	0	19	0	0	11	7	0	0	0	3	0	235	0	12	0	3	0	0	0	49	0	0	0	0	0	0	84	53	0	0	57	0	13	9	0	0	167	0
MEG_1303|Drugs|betalactams|Penicillin_binding_protein_regulator|BLAR	773	0	0	0	0	0	0	0	0	203	0	42	121	0	0	53	30	0	0	0	0	0	1007	0	48	0	0	0	0	0	200	0	0	0	0	0	0	446	249	0	0	268	0	33	32	0	0	792	0
MEG_138|Drugs|Aminoglycosides|Aminoglycoside_N-acetyltransferases|AAC6-PRIME	0	0	0	0	0	0	0	304	0	0	0	0	0	0	0	0	0	0	0	0	0	0	611	0	0	0	0	0	0	0	0	0	0	0	0	0	0	9	0	0	0	0	0	0	0	0	0	0	0
MEG_139|Drugs|Aminoglycosides|Aminoglycoside_N-acetyltransferases|AAC6-PRIME	0	0	0	0	0	0	0	28	0	0	0	0	0	0	0	0	0	0	0	0	0	0	674	0	0	0	0	0	0	0	0	0	0	0	0	0	0	10	0	0	0	0	0	0	0	0	0	11	0
MEG_140|Drugs|Aminoglycosides|Aminoglycoside_N-acetyltransferases|AAC6-PRIME	0	0	0	0	0	0	0	0	0	0	0	0	0	0	0	0	0	0	0	0	0	0	32	0	0	0	0	0	0	0	0	0	0	0	0	0	0	0	0	0	0	0	0	0	0	0	0	0	0
MEG_141|Drugs|Aminoglycosides|Aminoglycoside_N-acetyltransferases|AAC6-PRIME	0	0	0	0	0	0	0	192	0	0	0	0	0	0	0	0	0	0	0	0	0	0	399	0	0	0	0	0	0	0	0	0	0	0	0	0	0	6	0	0	0	0	0	0	0	0	0	13	0
MEG_142|Drugs|Aminoglycosides|Aminoglycoside_N-acetyltransferases|AAC6-PRIME	0	0	0	0	0	0	0	195	0	0	0	0	0	0	0	0	0	0	0	0	0	0	383	0	0	0	0	0	0	0	0	0	0	0	0	0	0	0	0	0	0	0	0	0	0	0	0	14	0
MEG_143|Drugs|Aminoglycosides|Aminoglycoside_N-acetyltransferases|AAC6-PRIME	0	0	0	0	0	0	0	174	0	0	0	0	0	0	0	0	0	0	0	0	0	0	377	0	0	0	0	0	0	0	0	0	0	0	0	0	0	0	0	0	0	0	0	0	0	0	0	7	0
MEG_144|Drugs|Aminoglycosides|Aminoglycoside_N-acetyltransferases|AAC6-PRIME	0	0	0	0	0	0	0	0	0	0	0	0	0	0	0	0	0	0	0	0	0	0	73	0	0	0	0	0	0	0	0	0	0	0	0	0	0	0	0	0	0	0	0	0	0	0	0	0	0
MEG_1457|Drugs|Glycopeptides|Bleomycin_resistance_protein|BLE	0	0	0	0	0	0	46	0	0	0	0	35	0	15	20	0	11	214	0	4	9	0	0	57	0	19	8	0	0	0	0	0	24	0	0	183	0	0	0	20	9	0	5	0	0	69	0	6	31
MEG_1460|Drugs|Glycopeptides|Bleomycin_resistance_protein|BLE	55	0	0	0	4	0	15	0	29	34	0	24	4	9	0	0	74	6	0	5	0	8	0	0	0	152	0	0	0	0	0	0	0	0	32	0	0	23	10	192	0	26	0	0	19	0	0	51	166
MEG_1463|Multi-compound|Drug_and_biocide_resistance|Drug_and_biocide_MFS_efflux_pumps|BLT	33	0	0	0	0	0	0	0	0	0	0	0	0	0	0	0	0	0	0	0	0	0	0	0	0	0	0	0	0	0	0	0	0	0	0	0	0	0	0	0	0	0	0	0	0	0	0	0	0
MEG_1464|Multi-compound|Drug_and_biocide_resistance|Drug_and_biocide_MFS_efflux_pumps|BLT	37	0	0	0	0	0	0	0	0	0	0	0	0	0	0	0	0	0	0	0	0	0	35	0	0	0	0	0	0	0	0	0	0	0	0	0	0	0	0	0	0	12	0	0	0	0	0	28	0
MEG_1469|Multi-compound|Drug_and_biocide_resistance|Drug_and_biocide_MFS_efflux_regulator|BMR	0	0	0	0	0	0	0	0	0	0	0	0	0	0	0	0	0	0	0	0	0	0	28	0	0	0	0	0	0	0	0	0	0	0	0	0	0	0	0	0	0	0	0	0	0	0	0	11	0
MEG_1470|Multi-compound|Drug_and_biocide_resistance|Drug_and_biocide_MFS_efflux_regulator|BMR	27	0	0	0	0	0	0	0	0	0	0	0	0	0	0	0	0	0	0	0	0	0	44	0	0	0	0	0	0	0	0	0	0	0	0	0	0	0	0	0	0	0	0	0	0	0	0	15	0
MEG_1471|Multi-compound|Drug_and_biocide_resistance|Drug_and_biocide_MFS_efflux_regulator|BMR	25	0	0	0	0	0	0	0	0	0	0	0	0	0	0	0	0	0	0	0	0	0	20	0	0	0	0	0	0	0	0	0	0	0	0	0	0	0	0	0	0	0	0	0	0	0	0	0	0
MEG_1478|Drugs|Glycopeptides|Bleomycin_resistance_protein|BRP	21	0	0	0	0	0	7	0	15	9	0	8	0	14	0	0	42	0	0	0	0	0	0	0	0	76	0	0	0	0	0	0	0	0	11	0	0	12	7	116	0	13	0	0	9	0	0	23	97
MEG_1518|Drugs|betalactams|Class_A_betalactamases|CARB	0	0	0	0	0	0	0	0	0	0	0	0	0	0	0	0	0	0	0	0	0	0	0	0	0	0	0	0	0	0	0	0	0	0	0	0	0	0	0	0	0	0	0	0	0	0	0	0	0
MEG_1519|Drugs|betalactams|Class_A_betalactamases|CARB	0	0	0	0	0	0	0	0	0	0	0	0	0	0	0	0	0	0	0	0	0	0	0	0	0	0	0	0	0	0	0	0	0	0	0	0	0	0	0	0	0	0	0	0	0	0	0	0	0
MEG_1522|Drugs|betalactams|Class_A_betalactamases|CARB	1478	1561	1555	251	1436	106	1573	426	1471	1109	1182	1592	1015	1600	943	529	1544	1560	1552	1244	1517	497	1279	1526	1619	1522	1555	1530	1453	518	1643	1207	1590	1551	1613	1662	1283	1625	1366	1533	1494	1638	1516	1452	507	1555	1355	1384	1525
MEG_1523|Drugs|betalactams|Class_A_betalactamases|CARB	0	0	0	0	0	0	0	0	0	0	0	0	0	0	0	0	0	0	0	0	0	0	0	0	0	0	0	0	0	0	0	0	0	0	0	0	0	0	0	0	0	0	0	0	0	0	0	0	0
MEG_1525|Drugs|betalactams|Class_A_betalactamases|CARB	1600	1688	1692	183	1549	78	1733	354	1588	1173	1435	1729	855	1736	816	542	1682	1734	1675	1430	1651	380	1341	1708	1639	1700	1724	1550	1425	388	1736	1352	1736	1697	1685	1620	1255	1694	1448	1687	1649	1735	1658	1500	489	1727	1477	1303	1729
MEG_1532|Drugs|betalactams|Class_A_betalactamases|CARB	0	0	0	0	0	0	0	0	0	0	0	0	0	0	0	0	0	0	0	0	0	0	0	0	0	0	0	0	0	0	0	0	0	0	0	0	0	0	0	0	0	0	0	0	0	0	0	0	0
MEG_1533|Drugs|betalactams|Class_A_betalactamases|CARB	1157	1372	1439	198	1138	98	1424	258	1152	784	720	1364	685	1416	763	702	1316	1332	1301	786	1260	300	847	1287	1498	1340	1286	1257	1165	336	1450	1134	1375	1315	1538	1426	1102	1370	1091	1328	1266	1418	1346	1174	361	1318	1047	1060	1286
MEG_1534|Drugs|betalactams|Class_A_betalactamases|CARB	1381	1426	1476	122	1179	62	1505	234	1322	808	930	1520	722	1562	546	319	1431	1495	1438	983	1374	268	1003	1433	1585	1362	1489	1409	1280	267	1592	883	1542	1431	1581	1584	906	1535	1094	1317	1291	1596	1348	1255	305	1475	1166	1202	1362
MEG_1538|Drugs|betalactams|Class_A_betalactamases|CARB	0	0	0	0	0	0	0	0	0	0	0	0	0	0	0	0	0	0	0	0	0	0	0	0	0	0	0	0	0	0	0	0	0	0	0	0	0	0	0	0	0	0	0	0	0	0	0	0	0
MEG_1540|Drugs|betalactams|Class_A_betalactamases|CARB	0	0	0	0	0	0	0	0	0	0	0	0	0	0	0	0	0	0	0	0	0	0	0	0	0	0	0	0	0	0	0	0	0	0	0	0	0	0	0	8	0	0	0	0	0	0	0	0	0
MEG_1541|Drugs|betalactams|Class_A_betalactamases|CARB	1641	1642	1679	425	1568	195	1677	704	1641	1451	1537	1676	1447	1679	1226	520	1666	1665	1668	1579	1653	867	1589	1662	1705	1653	1667	1658	1623	908	1702	1009	1678	1665	1697	1716	1437	1689	1570	1631	1613	1687	1641	1631	707	1662	1577	1626	1646
MEG_1542|Drugs|betalactams|Class_A_betalactamases|CARB	0	0	0	0	0	0	0	0	0	0	0	0	0	0	0	0	0	0	0	0	0	0	0	0	0	0	0	0	0	0	0	0	0	0	0	0	0	0	0	0	0	0	0	0	0	0	0	0	0
MEG_1545|Drugs|betalactams|Class_A_betalactamases|CARB	1591	1633	1649	377	1549	175	1656	585	1572	1305	1340	1674	1236	1680	1130	742	1645	1652	1639	1421	1624	697	1401	1633	1706	1635	1658	1620	1546	741	1712	1348	1668	1661	1674	1710	1436	1698	1507	1619	1606	1709	1628	1590	682	1651	1499	1482	1632
MEG_1546|Drugs|betalactams|Class_A_betalactamases|CARB	0	0	0	0	0	0	0	0	0	0	0	0	0	0	0	0	0	0	0	0	0	0	0	0	0	0	0	0	0	0	0	0	0	0	0	0	0	0	0	0	0	0	0	0	0	0	0	0	0
MEG_1547|Drugs|betalactams|Class_A_betalactamases|CARB	0	0	0	0	0	0	0	0	0	0	0	0	0	0	0	0	0	0	0	0	0	0	0	0	0	0	0	0	0	0	0	0	0	0	0	0	0	0	0	0	0	0	0	0	0	0	0	0	0
MEG_1548|Drugs|Phenicol|Chloramphenicol_acetyltransferases|CAT	70	0	57	0	0	0	0	0	22	7	707	126	0	0	15	0	27	17	0	24	16	164	377	0	0	78	0	0	0	56	0	0	0	0	0	12	0	47	0	79	0	0	0	0	0	0	0	0	54
MEG_1549|Drugs|Phenicol|Chloramphenicol_acetyltransferases|CAT	589	0	0	0	0	0	0	0	0	0	0	0	0	0	0	0	98	0	0	0	0	0	13	0	0	0	0	0	0	0	0	0	0	0	0	0	0	508	0	0	0	0	0	0	100	0	0	377	0
MEG_1550|Drugs|Phenicol|Chloramphenicol_acetyltransferases|CAT	0	0	0	0	0	0	0	0	0	0	0	0	0	0	0	0	0	0	0	0	0	0	0	0	0	0	0	0	0	0	0	0	0	0	0	0	0	0	0	0	0	0	0	0	0	0	0	0	0
MEG_1553|Drugs|Phenicol|Chloramphenicol_acetyltransferases|CAT	0	0	0	0	0	0	0	0	0	16	0	0	12	0	0	0	0	0	0	0	0	0	0	0	0	0	0	0	0	0	0	0	0	0	0	0	0	0	0	0	0	0	0	0	0	0	0	0	0
MEG_1554|Drugs|Phenicol|Chloramphenicol_acetyltransferases|CAT	0	0	0	0	0	0	0	0	0	0	0	0	0	0	0	0	0	0	0	0	0	0	0	0	0	0	0	0	0	0	0	0	0	0	0	0	0	0	0	0	0	0	0	0	0	0	0	6	0
MEG_1556|Drugs|Phenicol|Chloramphenicol_acetyltransferases|CAT	0	0	0	0	0	0	29	1082	0	43	0	0	0	0	0	0	25	11	9	0	213	0	0	0	0	0	0	0	0	0	0	0	0	69	16	0	16	0	696	0	0	21	29	0	0	0	0	0	0
MEG_1559|Drugs|Phenicol|Chloramphenicol_acetyltransferases|CAT	159	0	144	0	31	0	154	178	232	163	726	561	55	144	28	34	419	443	70	92	161	291	732	48	0	813	69	0	367	137	331	0	243	650	488	462	18	76	413	830	418	298	131	180	0	234	39	0	559
MEG_1560|Drugs|Phenicol|Chloramphenicol_acetyltransferases|CATA	35	0	0	0	0	0	0	0	0	8	0	0	0	0	0	0	0	0	0	0	0	0	56	0	0	0	0	0	0	0	15	0	0	0	0	0	0	21	18	0	0	17	0	0	0	0	0	33	0
MEG_1563|Drugs|Phenicol|Chloramphenicol_acetyltransferases|CATA	230	0	195	9	39	0	160	297	287	243	831	649	98	165	59	42	595	482	78	99	188	297	964	59	0	1004	103	0	522	117	480	0	327	877	572	611	18	124	574	1017	592	416	156	201	11	282	54	9	800
MEG_1564|Drugs|Phenicol|Chloramphenicol_acetyltransferases|CATA	101	0	79	0	16	0	84	146	150	113	559	381	38	90	17	16	315	268	34	51	99	148	632	30	0	692	62	0	263	60	216	0	129	490	284	357	10	46	319	747	327	186	92	96	8	129	24	0	460
MEG_1566|Drugs|Phenicol|Chloramphenicol_acetyltransferases|CATA	0	0	0	0	0	0	0	0	0	0	0	0	0	0	0	0	0	0	0	0	0	0	0	0	0	0	0	0	0	0	0	0	0	0	0	0	0	0	0	0	0	0	0	0	0	0	0	0	0
MEG_1575|Drugs|Phenicol|Chloramphenicol_acetyltransferases|CATA	0	0	0	0	0	0	0	0	0	22	0	0	0	0	0	0	0	0	0	0	0	0	0	0	0	20	0	0	0	0	0	0	0	0	0	0	0	0	0	0	0	17	0	0	0	0	0	0	0
MEG_1576|Drugs|Phenicol|Chloramphenicol_acetyltransferases|CATA	0	0	0	0	0	0	0	0	13	44	0	0	0	0	0	0	0	0	0	0	0	0	36	0	0	0	0	0	0	0	66	0	0	0	0	0	0	0	0	0	0	42	0	13	0	0	0	0	0
MEG_1578|Drugs|Phenicol|Chloramphenicol_acetyltransferases|CATA	149	0	0	0	0	0	25	0	0	0	0	16	0	12	0	0	0	0	0	0	20	0	0	0	0	0	0	0	0	0	0	0	8	0	28	0	0	0	0	0	0	40	0	0	0	0	0	0	18
MEG_1579|Drugs|Phenicol|Chloramphenicol_acetyltransferases|CATA	10	0	5	0	0	0	0	0	0	25	0	0	0	0	0	0	0	0	0	0	0	0	0	0	0	0	0	0	0	0	0	0	0	0	16	0	0	0	0	0	0	0	0	0	0	0	0	0	26
MEG_1580|Drugs|Phenicol|Chloramphenicol_acetyltransferases|CATA	122	0	0	0	0	0	25	0	0	0	0	13	0	15	0	0	0	0	0	0	12	0	0	0	0	0	0	0	0	0	0	0	0	0	35	0	0	0	0	0	0	27	0	0	0	0	0	0	13
MEG_1581|Drugs|Phenicol|Chloramphenicol_acetyltransferases|CATA	0	0	0	0	0	0	0	179	0	0	0	0	0	0	0	0	0	0	0	0	0	0	84	0	0	0	0	0	0	0	0	0	0	0	0	0	0	7	0	0	0	0	0	0	0	0	0	46	0
MEG_1583|Drugs|Phenicol|Chloramphenicol_acetyltransferases|CATA	57	0	0	0	0	0	0	0	0	8	0	0	8	0	0	23	7	0	0	0	0	0	23	0	14	0	0	0	0	0	11	0	0	0	0	0	0	31	0	0	0	11	9	0	0	0	0	39	0
MEG_1584|Drugs|Phenicol|Chloramphenicol_acetyltransferases|CATA	272	0	0	0	0	0	49	0	0	0	0	38	0	23	0	0	5	6	0	0	48	0	0	7	0	12	0	0	0	0	39	0	8	0	86	0	0	0	0	19	0	64	0	0	0	0	0	0	54
MEG_1585|Drugs|Phenicol|Chloramphenicol_acetyltransferases|CATA	0	0	0	0	0	0	0	0	0	0	0	0	0	0	0	0	0	0	0	0	0	0	0	0	0	0	0	0	0	0	0	0	0	0	0	0	0	0	0	0	0	0	0	0	0	0	0	0	0
MEG_1587|Drugs|Phenicol|Chloramphenicol_acetyltransferases|CATA	194	0	0	0	0	0	32	0	0	0	0	25	0	0	0	0	0	13	0	0	44	0	0	0	0	0	12	0	0	0	26	0	0	0	63	0	0	0	0	22	0	36	0	0	0	0	0	0	29
MEG_1592|Drugs|Phenicol|Chloramphenicol_acetyltransferases|CATA	86	0	0	0	0	0	12	0	0	0	0	0	0	0	0	0	0	0	0	0	9	0	0	0	0	0	0	0	0	0	0	0	0	0	29	0	0	0	0	0	0	0	0	0	0	0	0	0	10
MEG_1593|Drugs|Phenicol|Chloramphenicol_acetyltransferases|CATA	402	0	7	0	0	0	93	0	0	0	0	84	0	35	0	0	18	0	0	0	79	0	0	31	0	21	16	0	0	0	47	0	17	0	127	7	0	0	0	42	0	124	24	0	0	0	0	0	80
MEG_1633|Drugs|Phenicol|Chloramphenicol_acetyltransferases|CATS	0	0	0	0	0	0	0	0	0	0	0	0	0	0	0	0	0	0	0	0	0	0	0	0	0	0	0	0	0	0	0	0	0	0	0	0	0	0	0	0	0	0	0	0	0	0	0	6	0
MEG_1645|Drugs|betalactams|Class_A_betalactamases|CEPA	29	0	0	0	0	0	0	0	0	0	0	0	0	0	0	0	0	0	0	0	0	0	0	0	0	0	0	0	0	0	0	0	0	0	0	0	0	0	0	0	0	0	0	0	0	0	0	0	0
MEG_1646|Drugs|betalactams|Class_A_betalactamases|CEPA	117	0	0	0	0	0	0	0	0	0	0	0	0	0	0	0	0	0	0	0	0	0	0	0	0	0	0	0	0	0	0	0	0	0	0	0	0	0	0	0	0	0	0	0	0	0	0	0	0
MEG_1648|Drugs|betalactams|Class_A_betalactamases|CEPA	36	0	0	0	0	0	0	0	0	0	0	0	0	0	0	0	0	0	0	0	0	0	0	0	0	0	0	0	0	0	0	0	0	0	0	0	0	0	0	0	0	0	0	0	0	0	0	0	0
MEG_1649|Drugs|betalactams|Class_A_betalactamases|CEPA	14	0	0	0	0	0	0	0	0	0	0	0	0	0	0	0	0	0	0	0	0	0	0	0	0	0	0	0	0	0	0	0	0	0	0	0	0	0	0	0	0	0	0	0	0	0	0	0	0
MEG_1650|Drugs|betalactams|Class_A_betalactamases|CEPA	0	0	0	0	0	0	0	17	0	0	0	0	0	0	0	0	0	0	0	0	0	0	0	0	0	0	0	0	0	0	0	0	0	0	0	0	0	0	0	0	0	0	0	0	0	16	0	290	0
MEG_1651|Drugs|betalactams|Class_A_betalactamases|CEPA	0	0	0	0	0	0	0	0	0	0	0	0	0	0	0	0	0	0	0	0	0	0	0	0	0	0	0	0	0	0	0	0	0	0	0	0	0	0	0	0	0	0	0	0	0	0	0	0	0
MEG_1679|Drugs|MLS|23S_rRNA_methyltransferases|CFR	0	0	0	0	0	0	0	0	0	0	0	0	0	0	0	0	0	0	0	0	0	0	0	0	0	0	0	0	0	0	0	0	0	0	0	0	0	0	0	0	0	0	0	0	0	0	0	0	0
MEG_1680|Drugs|MLS|23S_rRNA_methyltransferases|CFR	0	0	0	0	0	0	0	0	0	0	0	0	0	0	0	0	0	0	0	0	0	0	0	0	0	0	0	0	0	0	0	0	0	0	0	0	0	0	0	0	0	0	0	0	0	0	0	0	0
MEG_1681|Drugs|Multi-drug_resistance|MDR_23S_ribosomal_RNA_methyltransferase|CFRA	720	70	53	0	0	0	0	0	21	30	0	99	0	29	0	0	0	0	118	0	0	10	0	81	692	351	0	0	35	0	259	0	0	0	104	0	0	849	0	153	0	226	0	0	0	0	0	170	52
MEG_1682|Drugs|Multi-drug_resistance|MDR_23S_ribosomal_RNA_methyltransferase|CFRA	1033	130	71	23	29	11	0	0	37	31	0	177	0	33	46	0	25	0	249	0	0	19	0	126	932	532	0	0	38	0	389	0	0	0	185	21	0	1299	21	196	0	407	0	0	12	26	0	334	87
MEG_1683|Drugs|Multi-drug_resistance|MDR_23S_ribosomal_RNA_methyltransferase|CFRB	0	0	0	0	0	0	0	0	0	0	0	0	0	0	0	0	0	0	0	0	0	0	67	0	0	0	0	0	0	0	0	0	0	0	0	0	0	0	0	0	0	0	0	0	0	0	0	0	0
MEG_1684|Drugs|Multi-drug_resistance|MDR_23S_ribosomal_RNA_methyltransferase|CFRB	0	0	0	0	0	0	0	0	0	0	0	0	0	0	0	0	0	0	0	0	0	0	95	0	0	0	0	0	0	0	23	0	0	0	0	0	0	0	0	0	0	0	0	0	0	0	0	0	0
MEG_1686|Drugs|betalactams|Class_A_betalactamases|CFX	281	305	1694	384	1018	441	1125	664	867	1513	1631	1311	1541	569	539	643	485	1335	499	1705	1334	1254	679	787	1347	1262	1431	50	61	1358	444	925	1030	769	1276	150	638	1241	1234	1492	1794	796	1569	1713	827	1589	1722	945	1516
MEG_1687|Drugs|betalactams|Class_A_betalactamases|CFX	84	111	753	174	611	351	419	404	499	867	878	568	718	341	661	748	278	412	226	729	633	1089	735	257	863	489	766	0	0	594	226	846	428	609	880	38	453	604	1074	636	831	558	498	617	497	114	894	766	953
MEG_1688|Drugs|betalactams|Class_A_betalactamases|CFX	60	81	572	75	420	258	276	296	350	670	616	408	551	202	494	587	199	254	139	522	522	887	556	172	682	318	534	0	0	391	146	615	283	406	689	0	281	441	876	499	690	393	344	504	363	0	740	553	823
MEG_1689|Drugs|betalactams|Class_A_betalactamases|CFX	87	132	972	170	736	481	544	499	623	1092	1072	711	986	364	854	966	330	486	252	886	843	1369	925	295	1097	550	909	0	14	742	268	964	541	728	1066	50	532	765	1347	827	1036	656	554	803	619	113	1098	946	1255
MEG_1690|Drugs|betalactams|Class_A_betalactamases|CFX	86	120	811	0	637	360	414	385	498	943	847	575	757	309	715	770	250	379	191	785	665	1146	751	261	936	500	782	0	15	566	205	815	450	596	914	37	401	596	1112	690	943	552	475	636	462	96	982	763	1039
MEG_1691|Drugs|betalactams|Class_A_betalactamases|CFX	92	179	814	173	626	394	481	432	540	949	956	607	825	317	683	757	332	462	261	777	688	1175	775	288	1010	547	812	0	0	626	244	873	498	710	922	63	485	661	1131	714	890	634	517	690	545	165	975	848	996
MEG_1692|Drugs|betalactams|Class_A_betalactamases|CFX	128	209	1064	240	829	529	559	550	703	1117	1102	740	1063	438	949	982	363	520	309	927	910	1421	954	367	1121	634	1019	0	0	826	308	981	631	856	1140	40	590	821	1393	917	1052	795	665	853	738	145	1167	1005	1317
MEG_1693|Drugs|betalactams|Class_A_betalactamases|CFX	126	219	1036	261	804	571	571	539	694	1157	1118	753	1030	452	934	983	366	549	278	935	885	1418	960	335	1107	617	1065	0	24	820	267	988	614	816	1131	69	627	814	1406	932	1086	728	661	887	721	141	1157	986	1299
MEG_1694|Drugs|betalactams|Class_A_betalactamases|CFX	112	208	1075	272	822	530	609	563	686	1305	1096	752	1071	437	933	950	369	549	324	994	909	1410	976	351	1131	644	1007	0	0	805	317	980	632	833	1112	44	615	814	1416	951	1093	758	667	855	738	168	1267	996	1300
MEG_1695|Drugs|betalactams|Class_A_betalactamases|CFX	281	311	1814	388	993	457	1167	706	939	1563	1751	1363	1644	577	557	651	497	1451	530	1805	1396	1349	722	883	1446	1347	1578	36	60	1511	435	964	1129	879	1351	146	648	1269	1322	1572	1854	842	1690	1851	852	1748	1827	1029	1642
MEG_1696|Drugs|betalactams|Class_A_betalactamases|CFX	169	300	1028	297	855	623	658	588	747	1160	1139	765	1103	484	1011	1032	437	603	364	968	970	1472	962	423	1179	697	1004	0	44	857	364	984	700	864	1162	50	663	876	1396	970	1120	788	664	957	817	175	1214	1017	1330
MEG_1697|Drugs|betalactams|Class_A_betalactamases|CFX	52	87	659	100	458	318	324	325	375	790	768	480	646	217	573	650	201	352	131	615	531	1027	645	184	796	392	639	0	0	491	172	732	326	500	779	28	326	468	995	546	710	415	356	524	398	70	864	620	885
MEG_1698|Drugs|betalactams|Class_A_betalactamases|CFX	194	364	1270	378	1068	770	838	782	966	1384	1364	984	1304	593	1208	1241	601	779	456	1185	1191	1647	1150	561	1377	881	1279	28	43	1048	480	1190	871	1130	1382	111	799	1066	1637	1206	1360	990	853	1107	993	274	1387	1258	1602
MEG_171|Drugs|Aminoglycosides|Aminoglycoside_N-acetyltransferases|AAC6-PRIME	0	0	4	0	0	0	0	0	0	0	0	0	10	0	0	0	0	0	4	9	0	0	99	0	0	0	0	0	0	0	0	31	69	0	0	0	0	0	0	0	10	0	0	0	0	0	12	11	0
MEG_1727|Drugs|Multi-drug_resistance|MDR_23S_ribosomal_RNA_methyltransferase|CLBB	0	0	0	0	0	0	0	0	0	0	0	0	0	0	0	0	0	0	0	0	0	0	25	0	0	0	0	0	0	0	0	0	0	0	0	0	0	0	0	0	0	0	0	0	0	0	0	0	0
MEG_1728|Drugs|Multi-drug_resistance|MDR_23S_ribosomal_RNA_methyltransferase|CLBC	463	0	0	0	12	0	0	0	0	124	0	22	58	0	0	21	30	0	0	0	0	0	585	0	28	0	0	0	0	0	96	0	0	0	0	0	0	258	158	0	0	144	0	21	18	0	0	507	8
MEG_1729|Drugs|Multi-drug_resistance|MDR_23S_ribosomal_RNA_methyltransferase|CLBD	0	0	0	0	0	0	0	0	0	0	0	0	0	0	0	0	0	0	0	0	0	0	49	0	0	0	0	0	0	0	0	0	0	0	0	0	0	0	0	0	0	0	0	0	0	0	0	0	0
MEG_172|Drugs|Aminoglycosides|Aminoglycoside_N-acetyltransferases|AAC6-PRIME	5	0	0	0	0	0	0	0	7	0	0	0	28	0	0	0	0	0	0	21	0	23	240	0	0	25	0	0	0	0	0	72	555	0	0	0	0	0	10	0	26	0	0	0	0	0	0	21	0
MEG_1737|Multi-compound|Drug_and_biocide_and_metal_resistance|Drug_and_biocide_and_metal_RND_efflux_pumps|CMEA	0	0	0	0	0	0	0	0	0	12	0	0	0	0	0	0	0	0	0	0	0	0	0	0	0	0	0	0	0	0	0	0	0	0	0	278	0	0	0	0	91	0	0	0	0	0	0	0	0
MEG_1739|Multi-compound|Drug_and_biocide_and_metal_resistance|Drug_and_biocide_and_metal_RND_efflux_pumps|CMEB	0	0	0	0	0	0	0	0	0	97	0	0	0	0	0	0	0	0	0	0	0	0	0	68	0	0	0	56	0	0	0	0	0	0	0	1216	0	0	0	0	399	0	0	0	0	0	0	0	50
MEG_173|Drugs|Aminoglycosides|Aminoglycoside_N-acetyltransferases|AAC6-PRIME	0	0	0	0	0	0	0	0	0	0	0	0	0	0	0	0	0	0	0	0	0	0	6	0	0	0	0	0	0	0	0	0	0	0	0	0	0	0	0	0	0	0	0	0	0	0	8	0	0
MEG_1741|Multi-compound|Drug_and_biocide_and_metal_resistance|Drug_and_biocide_and_metal_RND_efflux_pumps|CMEC	0	0	0	0	0	0	0	0	0	25	0	0	0	0	0	0	0	0	0	0	0	0	0	0	0	0	0	0	0	0	0	0	0	0	0	532	0	0	0	0	173	0	0	0	0	0	0	0	0
MEG_1742|Multi-compound|Drug_and_biocide_and_metal_resistance|Drug_and_biocide_and_metal_RND_efflux_pumps|CMEC	0	0	0	0	0	0	0	0	0	0	0	0	0	0	0	0	0	0	0	0	0	0	0	0	0	0	0	0	0	0	0	0	0	0	0	0	0	0	0	0	0	0	0	0	0	0	0	0	19
MEG_1743|Multi-compound|Drug_and_biocide_and_metal_resistance|Drug_and_biocide_and_metal_RND_efflux_pumps|CMED	0	0	0	0	0	0	0	0	0	30	0	0	0	0	0	0	0	0	0	0	0	0	0	0	0	0	0	0	0	0	0	0	0	0	0	251	0	0	0	0	77	0	0	0	0	0	0	0	19
MEG_1744|Multi-compound|Drug_and_biocide_and_metal_resistance|Drug_and_biocide_and_metal_RND_efflux_pumps|CMEE	0	0	0	0	0	0	0	0	0	27	0	0	0	0	0	0	0	0	0	0	0	0	0	0	0	0	0	0	0	0	0	0	0	0	0	215	0	0	0	0	77	0	0	0	0	0	0	0	10
MEG_1745|Multi-compound|Drug_and_biocide_and_metal_resistance|Drug_and_biocide_and_metal_RND_efflux_pumps|CMEF	0	0	0	0	0	0	0	0	0	53	0	0	0	0	0	0	0	0	0	0	0	0	0	0	0	0	0	0	0	0	0	0	0	0	0	538	0	0	0	0	186	0	0	0	0	0	0	0	0
MEG_1746|Multi-compound|Drug_and_biocide_and_metal_resistance|Drug_and_biocide_and_metal_RND_efflux_pumps|CMEF	0	0	0	0	0	0	0	0	0	62	0	0	0	0	0	0	0	0	0	0	0	0	0	0	0	0	0	0	0	0	0	0	0	0	0	498	0	0	0	0	206	0	0	0	0	0	0	0	0
MEG_1747|Multi-compound|Drug_and_biocide_and_metal_resistance|Drug_and_biocide_and_metal_RND_efflux_regulator|CMER	0	0	0	0	0	0	0	0	0	0	0	0	0	0	0	0	0	0	0	0	0	0	0	5	0	0	0	0	0	0	0	0	0	0	0	0	0	0	0	0	0	0	0	0	0	0	0	0	0
MEG_1748|Multi-compound|Drug_and_biocide_and_metal_resistance|Drug_and_biocide_and_metal_RND_efflux_regulator|CMER	0	0	0	0	0	0	0	0	0	0	0	0	0	0	0	0	0	0	0	0	0	0	0	0	0	0	0	0	0	0	0	0	0	0	0	80	0	0	0	0	55	0	0	0	0	0	0	0	0
MEG_174|Drugs|Aminoglycosides|Aminoglycoside_N-acetyltransferases|AAC6-PRIME	0	0	0	0	0	0	0	519	0	0	0	0	0	0	0	0	0	0	0	0	0	0	478	0	0	0	0	0	0	0	0	0	0	0	0	0	0	91	0	0	0	0	0	0	0	0	0	221	0
MEG_1758|Drugs|Phenicol|Phenicol_resistance_MFS_efflux_pumps|CMLA	0	0	0	0	0	0	0	0	0	0	0	0	0	0	0	0	0	0	0	0	0	0	0	0	0	0	0	0	0	0	0	0	0	0	0	0	0	0	0	0	0	0	0	0	0	0	0	0	0
MEG_1759|Drugs|Phenicol|Phenicol_resistance_MFS_efflux_pumps|CMLA	0	0	0	0	0	0	0	0	0	0	0	0	0	0	0	0	0	0	0	0	0	0	0	0	0	0	0	0	0	0	0	0	0	0	0	0	0	0	0	0	0	0	0	0	0	0	0	0	0
MEG_1768|Drugs|Phenicol|Phenicol_resistance_MFS_efflux_pumps|CMLA	0	0	0	0	0	0	0	0	0	0	0	0	0	0	0	0	0	0	0	0	0	0	0	0	0	0	0	63	0	0	0	0	0	0	0	0	0	0	0	0	0	0	0	0	0	0	0	0	0
MEG_1771|Drugs|Phenicol|Phenicol_resistance_MFS_efflux_pumps|CMLA	0	0	0	0	0	0	0	0	0	0	0	0	0	0	0	0	0	0	0	0	0	0	0	0	0	0	0	59	0	0	0	0	0	0	0	0	0	0	0	0	0	0	0	0	0	0	0	0	0
MEG_1783|Drugs|Phenicol|Phenicol_resistance_MFS_efflux_pumps|CMX	265	0	128	20	0	0	19	0	150	62	0	501	134	945	0	21	134	0	45	42	73	85	0	811	0	1455	149	0	15	0	162	36	255	76	166	503	74	1210	174	1739	44	475	0	147	260	1135	154	1039	1081
MEG_1784|Drugs|Phenicol|Phenicol_resistance_MFS_efflux_pumps|CMX	285	0	118	16	0	0	34	0	166	57	0	484	128	1007	0	21	161	15	37	42	70	64	0	840	17	1510	119	0	24	0	148	37	261	80	200	554	82	1279	203	1759	40	530	0	179	303	1199	159	1129	1123
MEG_1785|Drugs|Phenicol|Phenicol_resistance_MFS_efflux_pumps|CMX	385	0	157	0	29	0	34	15	242	60	0	672	225	1346	30	28	210	17	74	32	117	100	24	1127	20	1802	229	0	41	0	240	52	359	145	253	794	117	1600	264	2053	55	694	0	266	345	1506	190	1447	1475
MEG_1791|Drugs|betalactams|Class_C_betalactamases|CMY	0	0	0	0	0	0	0	0	0	0	0	0	0	0	0	0	0	0	0	0	0	0	0	0	0	0	0	0	0	0	0	0	0	0	0	0	0	0	0	0	0	0	0	0	0	0	0	0	0
MEG_1792|Drugs|betalactams|Class_C_betalactamases|CMY	0	0	0	0	0	0	0	0	0	0	0	0	0	0	0	0	0	0	0	0	0	0	0	0	0	0	0	0	0	0	0	0	0	0	0	0	0	0	0	0	0	0	0	0	0	0	0	0	0
MEG_1798|Drugs|betalactams|Class_C_betalactamases|CMY	0	0	0	0	0	0	0	0	0	0	0	0	0	0	0	0	0	0	0	0	0	0	0	0	0	0	0	0	0	0	0	0	0	0	0	0	0	0	0	0	0	0	0	0	0	0	0	0	0
MEG_1806|Drugs|betalactams|Class_C_betalactamases|CMY	0	0	0	0	0	0	0	0	0	0	0	0	0	0	0	0	0	0	0	0	0	0	0	0	0	0	0	0	0	0	0	0	0	0	0	0	0	0	0	0	0	0	0	0	0	0	0	0	0
MEG_1815|Drugs|betalactams|Class_C_betalactamases|CMY	0	0	0	0	0	0	0	0	0	0	0	0	0	0	0	0	0	0	0	0	0	0	0	0	0	0	0	0	0	0	0	0	0	0	0	0	0	0	0	0	0	0	0	0	0	0	0	0	0
MEG_1817|Drugs|betalactams|Class_C_betalactamases|CMY	0	0	0	0	0	0	0	0	0	0	0	0	0	0	0	0	0	0	0	0	0	0	0	0	0	0	0	0	0	0	0	0	0	0	0	0	0	0	0	0	0	0	0	0	0	0	0	0	0
MEG_1818|Drugs|betalactams|Class_C_betalactamases|CMY	0	0	0	0	0	0	0	0	0	0	0	0	0	0	0	0	0	0	0	0	0	0	0	0	0	0	0	0	0	0	0	0	0	0	0	0	0	0	0	0	0	0	0	0	0	0	0	0	0
MEG_1820|Drugs|betalactams|Class_C_betalactamases|CMY	0	0	0	0	0	0	0	0	0	0	0	0	0	0	0	0	0	0	0	0	0	0	0	0	0	0	0	0	0	0	0	0	0	0	0	0	0	0	0	0	0	0	0	0	0	0	0	0	0
MEG_1821|Drugs|betalactams|Class_C_betalactamases|CMY	0	0	0	0	0	0	0	0	0	0	0	0	0	0	0	0	0	0	0	0	0	0	0	0	0	0	0	0	0	0	0	0	0	0	0	0	0	0	0	0	0	0	0	0	0	0	0	0	0
MEG_1822|Drugs|betalactams|Class_C_betalactamases|CMY	0	0	0	0	0	0	0	0	0	0	0	0	0	0	0	0	0	0	0	0	0	0	0	0	0	0	0	0	0	0	0	0	0	0	0	0	0	0	0	0	0	0	0	0	0	0	0	0	0
MEG_1823|Drugs|betalactams|Class_C_betalactamases|CMY	0	0	0	0	0	0	0	0	0	0	0	0	0	0	0	0	0	0	0	0	0	0	0	0	0	0	0	0	0	0	0	0	0	0	0	0	0	0	0	0	0	0	0	0	0	0	0	0	0
MEG_1830|Drugs|betalactams|Class_C_betalactamases|CMY	0	0	0	0	0	0	0	0	0	0	0	0	0	0	0	0	0	0	0	0	0	0	0	0	0	0	0	0	0	0	0	0	0	0	0	0	0	0	0	0	0	0	0	0	0	0	0	15	0
MEG_1840|Drugs|betalactams|Class_C_betalactamases|CMY	0	0	0	0	0	0	0	0	0	0	0	0	0	0	0	0	0	0	0	0	0	0	0	0	0	0	0	0	0	0	0	0	0	0	0	0	0	0	0	0	0	0	0	0	0	0	0	0	0
MEG_1848|Drugs|betalactams|Class_C_betalactamases|CMY	0	0	0	0	0	0	0	0	0	0	0	0	0	0	0	0	0	0	0	0	0	0	0	0	0	0	0	0	0	0	0	0	0	0	0	0	0	0	0	0	0	0	0	0	0	0	0	0	0
MEG_1855|Drugs|betalactams|Class_C_betalactamases|CMY	0	0	0	0	0	0	0	0	0	0	0	0	0	0	0	0	0	0	0	0	0	0	0	0	0	0	0	0	0	0	0	0	0	0	0	0	0	0	0	0	0	0	0	0	0	0	0	9	0
MEG_1856|Drugs|betalactams|Class_C_betalactamases|CMY	0	0	0	0	0	0	0	0	0	0	0	0	0	0	0	0	0	0	0	0	0	0	0	0	0	0	0	0	0	0	0	0	0	0	0	0	0	0	0	0	0	0	0	0	0	0	0	10	0
MEG_1859|Drugs|betalactams|Class_C_betalactamases|CMY	0	0	0	0	0	0	0	0	0	0	0	0	0	0	0	0	0	0	0	0	0	0	0	0	0	0	0	0	0	0	0	0	0	0	0	0	0	0	0	0	0	0	0	0	0	0	0	0	0
MEG_1860|Drugs|betalactams|Class_C_betalactamases|CMY	0	0	0	0	0	0	0	0	0	0	0	0	0	0	0	0	0	0	0	0	0	0	0	0	0	0	0	0	0	0	0	0	0	0	0	0	0	0	0	0	0	0	0	0	0	0	0	0	0
MEG_1861|Drugs|betalactams|Class_C_betalactamases|CMY	0	0	0	0	0	0	0	0	0	0	0	0	0	0	0	0	0	0	0	0	0	0	0	0	0	0	0	0	0	0	0	0	0	0	0	0	0	0	0	0	0	0	0	0	0	0	0	16	0
MEG_1864|Drugs|betalactams|Class_C_betalactamases|CMY	0	0	0	0	0	0	0	0	0	0	0	0	0	0	0	0	0	0	0	0	0	0	0	0	0	0	0	0	0	0	0	0	0	0	0	0	0	0	0	0	0	0	0	0	0	0	0	0	0
MEG_1866|Drugs|betalactams|Class_C_betalactamases|CMY	0	0	0	0	0	0	0	0	0	0	0	0	0	0	0	0	0	0	0	0	0	0	0	0	0	0	0	0	0	0	0	0	0	0	0	0	0	0	0	0	0	0	0	0	0	0	0	0	0
MEG_1871|Drugs|betalactams|Class_C_betalactamases|CMY	0	0	0	0	0	0	0	0	0	0	0	0	0	0	0	0	0	0	0	0	0	0	0	0	0	0	0	0	0	0	0	0	0	0	0	0	0	0	0	0	0	0	0	0	0	0	0	15	0
MEG_1872|Drugs|betalactams|Class_C_betalactamases|CMY	0	0	0	0	0	0	0	0	0	0	0	0	0	0	0	0	0	0	0	0	0	0	0	0	0	0	0	0	0	0	0	0	0	0	0	0	0	0	0	0	0	0	0	0	0	0	0	0	0
MEG_1874|Drugs|betalactams|Class_C_betalactamases|CMY	0	0	0	0	0	0	0	0	0	0	0	0	0	0	0	0	0	0	0	0	0	0	0	0	0	0	0	0	0	0	0	0	0	0	0	0	0	0	0	0	0	0	0	0	0	0	0	0	0
MEG_1878|Drugs|betalactams|Class_C_betalactamases|CMY	0	0	0	0	0	0	0	0	0	0	0	0	0	0	0	0	0	0	0	0	0	0	0	0	0	0	0	0	0	0	0	0	0	0	0	0	0	0	0	0	0	0	0	0	0	0	0	0	0
MEG_1879|Drugs|betalactams|Class_C_betalactamases|CMY	0	0	0	0	0	0	0	0	0	0	0	0	0	0	0	0	0	0	0	0	0	0	0	0	0	0	0	0	0	0	0	0	0	0	0	0	0	0	0	0	0	0	0	0	0	0	0	0	0
MEG_1887|Drugs|betalactams|Class_C_betalactamases|CMY	0	0	0	0	0	0	0	0	0	0	0	0	0	0	0	0	0	0	0	0	0	0	0	0	0	0	0	0	0	0	0	0	0	0	0	0	0	0	0	0	0	0	0	0	0	0	0	0	0
MEG_1888|Drugs|betalactams|Class_C_betalactamases|CMY	0	0	0	0	0	0	0	0	0	0	0	0	0	0	0	0	0	0	0	0	0	0	0	0	0	0	0	0	0	0	0	0	0	0	0	0	0	0	0	0	0	0	0	0	0	0	0	16	0
MEG_1898|Drugs|betalactams|Class_C_betalactamases|CMY	0	0	0	0	0	0	0	0	0	0	0	0	0	0	0	0	0	0	0	0	0	0	0	0	0	0	0	0	0	0	0	0	0	0	0	0	0	0	0	0	0	0	0	0	0	0	0	0	0
MEG_1919|Drugs|betalactams|Class_C_betalactamases|CMY	0	0	0	0	0	0	0	0	0	0	0	0	0	0	0	0	0	0	0	0	0	0	0	0	0	0	0	0	0	0	0	0	0	0	0	0	0	0	0	0	0	0	0	0	0	0	0	0	0
MEG_1930|Drugs|betalactams|Class_C_betalactamases|CMY	0	0	0	0	0	0	0	0	0	0	0	0	0	0	0	0	0	0	0	0	0	0	0	0	0	0	0	0	0	0	0	0	0	0	0	0	0	0	0	0	0	0	0	0	0	0	0	0	0
MEG_1948|Drugs|betalactams|Class_C_betalactamases|CMY	0	0	0	0	0	0	0	0	0	0	0	0	0	0	0	0	0	0	0	0	0	0	0	0	0	0	0	0	0	0	0	0	0	0	0	0	0	0	0	0	0	0	0	0	0	0	0	0	0
MEG_1974|Drugs|betalactams|Class_C_betalactamases|CMY	0	0	0	0	0	0	0	0	0	0	0	0	0	0	0	0	0	0	0	0	0	0	0	0	0	0	0	0	0	0	0	0	0	0	0	0	0	0	0	0	0	0	0	0	0	0	0	0	0
MEG_1980|Drugs|betalactams|Class_C_betalactamases|CMY	0	0	0	0	0	0	0	0	0	0	0	0	0	0	0	0	0	0	0	0	0	0	0	0	0	0	0	0	0	0	0	0	0	0	0	0	0	0	0	0	0	0	0	0	0	0	0	0	0
MEG_1989|Drugs|betalactams|Class_C_betalactamases|CMY	0	0	0	0	0	0	0	0	0	0	0	0	0	0	0	0	0	0	0	0	0	0	0	0	0	0	0	0	0	0	0	0	0	0	0	0	0	0	0	0	0	0	0	0	0	0	0	102	0
MEG_1990|Drugs|betalactams|Class_C_betalactamases|CMY	0	0	0	0	0	0	0	0	0	0	0	0	0	0	0	0	0	0	0	0	0	0	0	0	0	0	0	0	0	0	0	0	0	0	0	0	0	0	0	0	0	0	0	0	0	0	0	0	0
MEG_1992|Drugs|betalactams|Class_C_betalactamases|CMY	0	0	0	0	0	0	0	0	0	0	0	0	0	0	0	0	0	0	0	0	0	0	0	0	0	0	0	0	0	0	0	0	0	0	0	0	0	0	0	0	0	0	0	0	0	0	0	0	0
MEG_19|Drugs|Aminoglycosides|Aminoglycoside_N-acetyltransferases|AAC2-PRIME	0	0	0	0	0	0	0	0	0	0	0	0	0	0	0	0	0	0	0	0	0	0	19	0	0	0	0	0	0	0	0	0	0	0	0	0	0	0	8	0	0	0	0	0	0	0	0	0	0
MEG_2000|Drugs|betalactams|Class_C_betalactamases|CMY	0	0	0	0	0	0	0	0	0	0	0	0	0	0	0	0	0	0	0	0	0	0	0	0	0	0	0	0	0	0	0	0	0	0	0	0	0	0	0	0	0	0	0	0	0	0	0	0	0
MEG_2001|Drugs|betalactams|Class_C_betalactamases|CMY	0	0	0	0	0	0	0	0	0	0	0	0	0	0	0	0	0	0	0	0	0	0	0	0	0	0	0	0	0	0	0	0	0	0	0	0	0	0	0	0	0	0	0	0	0	0	0	13	0
MEG_202|Drugs|Aminoglycosides|Aminoglycoside_N-acetyltransferases|AAC6-PRIME	0	44	12	53	79	63	0	0	0	149	11	0	0	0	14	0	9	0	0	0	0	0	69	0	0	0	9	0	0	0	0	146	0	13	0	0	163	0	0	0	0	15	0	0	0	0	0	0	22
MEG_2115|Multi-compound|Drug_and_biocide_resistance|Drug_and_biocide_RND_efflux_regulator|CPXAR	0	0	0	0	0	0	0	0	0	0	0	0	0	0	0	0	0	0	0	0	0	0	0	0	0	0	0	0	0	0	0	0	0	0	0	0	0	0	0	0	0	0	0	0	0	0	0	0	0
MEG_2116|Multi-compound|Drug_and_biocide_resistance|Drug_and_biocide_RND_efflux_regulator|CPXAR	0	0	0	0	0	0	0	0	0	0	0	0	0	0	0	0	0	0	0	0	0	0	0	0	0	0	0	0	0	0	0	0	0	0	0	0	0	15	0	0	0	0	0	0	0	0	0	0	0
MEG_2118|Multi-compound|Drug_and_biocide_resistance|Drug_and_biocide_RND_efflux_regulator|CPXAR	13	323	120	1148	74	1218	605	128	37	72	42	24	39	0	972	1198	1060	931	0	85	328	13	812	0	339	0	0	1120	83	15	137	114	0	651	43	0	366	356	54	0	134	52	0	300	1009	37	17	1129	24
MEG_2119|Multi-compound|Drug_and_biocide_resistance|Drug_and_biocide_RND_efflux_regulator|CPXAR	0	478	236	1398	104	1998	616	198	46	110	65	0	110	0	1228	1943	2172	1459	0	209	486	0	904	0	608	0	0	2136	0	36	207	235	0	1037	0	0	486	603	105	0	0	85	0	534	1818	0	0	1791	0
MEG_2120|Multi-compound|Drug_and_biocide_resistance|Drug_and_biocide_RND_efflux_regulator|CPXAR	15	278	57	610	68	1202	584	118	19	69	26	18	51	15	570	1201	1054	936	0	82	315	24	775	0	361	0	0	1105	51	18	88	95	0	396	23	0	353	317	40	0	92	48	0	321	967	37	32	1094	16
MEG_2121|Multi-compound|Drug_and_biocide_resistance|Drug_and_biocide_RND_efflux_regulator|CPXAR	55	1166	798	2515	201	2626	2022	439	108	315	138	99	170	79	2330	2658	2560	2419	32	384	1311	107	2275	39	1146	20	0	2642	467	73	625	641	0	2424	107	34	1385	1261	305	53	745	196	0	1002	2325	236	108	2631	175
MEG_2122|Multi-compound|Drug_and_biocide_resistance|Drug_and_biocide_RND_efflux_regulator|CPXAR	33	445	373	1299	74	1246	654	168	48	131	51	44	56	34	1198	1328	1221	950	0	151	549	35	950	11	352	0	0	1302	176	20	270	295	5	1187	28	6	612	461	101	42	274	79	0	295	1130	94	40	1319	66
MEG_212|Drugs|Aminoglycosides|Aminoglycoside_N-acetyltransferases|AAC6-PRIME	0	0	27	55	78	101	12	7	26	51	0	33	0	0	0	0	0	0	0	44	0	0	124	0	32	0	0	0	0	0	0	47	9	0	142	0	0	0	28	0	10	25	0	4	97	0	0	0	0
MEG_2132|Multi-compound|Drug_and_biocide_resistance|Drug_and_biocide_RND_efflux_regulator|CRP	28	630	461	1198	80	1203	1039	272	61	234	98	66	98	59	1134	1207	1161	1162	14	242	771	73	1115	22	607	14	6	1206	150	27	408	340	13	1166	75	24	715	724	209	34	442	177	0	592	1151	184	71	1200	122
MEG_213|Drugs|Aminoglycosides|Aminoglycoside_N-acetyltransferases|AAC6-PRIME	0	0	8	17	14	22	0	0	0	39	0	0	7	0	0	0	0	0	0	28	0	0	58	0	58	0	0	0	0	0	0	0	0	0	22	0	0	0	13	0	11	10	0	0	31	0	5	0	0
MEG_2378|Drugs|betalactams|Class_A_betalactamases|CTX	0	0	802	0	61	0	1192	357	243	210	233	52	88	0	0	0	333	47	57	290	367	0	415	0	0	0	24	269	75	28	639	0	0	1462	0	0	0	202	48	44	1078	88	0	431	107	145	64	1429	519
MEG_2430|Drugs|betalactams|Class_A_betalactamases|CTX	20	0	140	0	108	0	0	382	86	380	62	40	0	0	0	0	467	28	0	53	410	10	239	0	349	0	0	253	118	14	184	0	0	1167	0	0	0	212	32	80	704	48	0	0	274	0	33	1379	83
MEG_2435|Drugs|betalactams|Class_A_betalactamases|CTX	40	0	1471	0	130	0	1662	411	504	376	538	93	203	0	25	0	555	113	124	643	526	42	727	0	170	120	46	580	104	32	1236	0	32	1727	0	21	0	355	145	188	1602	143	0	879	207	349	130	1720	1056
MEG_2482|Drugs|Trimethoprim|Dihydrofolate_reductase|DFRA	19	0	32	0	32	0	63	0	0	0	0	0	11	42	0	0	8	0	0	0	0	0	0	15	0	141	0	0	0	0	0	0	23	0	102	9	0	56	11	107	47	0	30	0	0	29	0	37	121
MEG_2483|Drugs|Trimethoprim|Dihydrofolate_reductase|DFRA	0	0	0	0	0	0	0	0	0	0	0	0	0	0	0	0	0	0	0	0	0	0	58	0	0	0	0	0	0	0	0	0	0	0	0	0	0	0	0	0	0	0	0	0	0	0	0	0	0
MEG_2484|Drugs|Trimethoprim|Dihydrofolate_reductase|DFRA	0	0	0	0	0	0	0	0	0	0	0	0	0	0	0	0	0	0	0	0	0	0	362	0	0	0	0	13	0	0	0	0	0	0	0	0	0	0	0	0	0	0	0	0	0	0	0	16	0
MEG_2485|Drugs|Trimethoprim|Dihydrofolate_reductase|DFRA	0	0	0	0	0	0	0	0	0	0	0	0	0	0	0	0	0	0	0	0	0	0	283	0	0	0	0	0	0	0	0	0	0	0	0	0	0	0	0	0	0	0	0	0	0	0	0	0	0
MEG_2486|Drugs|Trimethoprim|Dihydrofolate_reductase|DFRA	0	0	0	0	0	0	0	0	0	0	0	0	0	0	0	0	0	0	0	0	0	0	106	0	0	0	0	0	0	0	0	0	0	0	0	0	0	0	0	0	0	0	0	0	0	0	0	0	0
MEG_2487|Drugs|Trimethoprim|Dihydrofolate_reductase|DFRA	0	0	0	0	0	0	0	0	0	0	0	0	0	0	0	0	0	0	0	0	0	0	480	0	0	0	0	21	0	0	0	0	0	0	0	0	0	0	0	0	0	0	0	0	0	0	0	10	0
MEG_2488|Drugs|Trimethoprim|Dihydrofolate_reductase|DFRA	0	0	0	0	0	0	0	0	0	0	0	0	0	0	0	0	0	0	0	0	0	0	95	0	0	0	0	0	0	0	0	0	0	0	0	0	0	0	0	0	0	0	0	0	0	0	0	0	0
MEG_2493|Drugs|Trimethoprim|Dihydrofolate_reductase|DFRA	0	0	35	0	32	0	75	0	0	0	0	8	0	31	0	0	0	0	13	0	0	0	0	22	0	141	0	0	0	0	14	0	25	0	116	5	0	82	0	108	41	0	33	0	0	31	0	28	90
MEG_2494|Drugs|Trimethoprim|Dihydrofolate_reductase|DFRA	13	0	20	0	23	0	30	0	0	0	0	0	0	0	0	0	0	0	0	0	0	0	0	0	0	56	0	0	0	0	0	0	14	0	62	8	0	42	0	69	20	0	12	0	0	0	0	16	49
MEG_2495|Drugs|Trimethoprim|Dihydrofolate_reductase|DFRA	15	0	25	0	34	0	50	0	0	0	0	0	8	37	0	0	10	0	0	0	11	0	0	14	0	101	8	0	0	0	0	0	14	0	99	14	0	52	12	101	35	8	29	0	0	24	0	22	91
MEG_2496|Drugs|Trimethoprim|Dihydrofolate_reductase|DFRA	21	0	23	0	27	0	75	0	0	0	0	9	5	25	0	0	0	0	0	0	9	0	0	13	0	91	10	0	0	0	11	0	19	3	102	9	0	54	0	95	29	0	18	0	0	19	9	18	92
MEG_2497|Drugs|Trimethoprim|Dihydrofolate_reductase|DFRA	15	0	0	0	17	0	38	0	0	0	0	0	0	0	0	0	0	0	0	0	0	0	0	0	0	67	0	0	0	0	0	0	0	0	67	0	0	33	0	59	38	0	20	0	0	0	0	0	70
MEG_2498|Drugs|Trimethoprim|Dihydrofolate_reductase|DFRA	21	0	10	0	14	0	28	0	0	0	0	0	0	16	0	0	0	0	0	0	0	0	0	9	0	52	0	0	0	0	0	0	0	0	43	0	0	98	0	64	51	0	11	0	10	0	0	0	40
MEG_2499|Drugs|Trimethoprim|Dihydrofolate_reductase|DFRA	22	0	41	0	47	0	75	0	0	0	0	0	8	45	0	0	10	0	23	0	5	3	0	22	0	164	0	0	0	0	0	0	31	8	144	0	0	81	10	142	76	19	0	0	0	0	0	34	158
MEG_2500|Drugs|Trimethoprim|Dihydrofolate_reductase|DFRA	30	0	68	0	68	0	101	0	0	0	0	9	15	98	0	0	12	0	29	0	14	0	0	26	0	217	9	0	0	0	29	0	48	10	178	17	7	98	14	192	90	16	52	0	13	34	10	34	214
MEG_2501|Drugs|Trimethoprim|Dihydrofolate_reductase|DFRA	24	0	27	0	40	0	73	0	0	0	0	12	12	36	0	0	11	0	19	0	6	0	0	15	0	113	13	0	0	0	8	0	21	8	115	12	0	63	10	120	54	0	34	0	8	20	6	27	130
MEG_2502|Drugs|Trimethoprim|Dihydrofolate_reductase|DFRA	23	0	32	0	29	0	57	0	0	0	0	0	19	16	6	0	0	0	11	0	6	0	0	17	0	105	9	0	0	0	10	0	27	7	116	0	0	72	15	115	50	0	34	0	8	18	0	25	94
MEG_2503|Drugs|Trimethoprim|Dihydrofolate_reductase|DFRA	0	0	0	0	0	0	0	0	0	0	0	0	0	0	0	121	0	0	0	0	0	0	0	0	0	0	0	0	0	0	0	0	0	0	0	0	0	0	0	0	0	0	0	0	0	0	0	0	0
MEG_2504|Drugs|Trimethoprim|Dihydrofolate_reductase|DFRA	10	0	0	0	0	0	0	0	0	0	0	0	0	0	0	0	0	0	0	0	0	0	0	0	0	0	0	0	0	0	0	0	0	0	0	0	0	240	12	0	0	0	0	0	0	0	0	6	0
MEG_2517|Drugs|Trimethoprim|Dihydrofolate_reductase|DFRA	0	0	0	0	0	0	0	0	0	0	0	0	0	0	0	0	0	0	0	0	0	0	0	0	0	0	0	0	0	0	0	0	0	0	0	0	0	17	0	0	0	0	0	0	19	0	0	0	0
MEG_2518|Drugs|Trimethoprim|Dihydrofolate_reductase|DFRA	0	0	0	0	0	0	0	0	0	0	0	0	0	0	0	0	0	0	0	0	0	0	0	0	0	0	0	0	0	0	0	0	0	0	0	0	0	9	0	0	0	0	0	0	11	0	0	0	0
MEG_2522|Drugs|Trimethoprim|Dihydrofolate_reductase|DFRA	0	0	0	0	0	0	0	0	0	0	0	0	0	0	0	0	0	0	0	0	0	0	514	0	0	0	0	22	0	0	0	0	0	0	0	0	0	0	0	0	0	0	0	0	0	0	0	10	0
MEG_2523|Drugs|Trimethoprim|Dihydrofolate_reductase|DFRA	0	0	0	0	0	0	0	0	0	0	0	0	0	0	0	0	0	0	0	0	0	0	278	0	0	0	0	13	0	0	0	0	0	0	0	0	0	0	0	0	0	0	0	0	0	0	0	0	0
MEG_2524|Drugs|Trimethoprim|Dihydrofolate_reductase|DFRA	0	0	0	0	0	0	0	0	0	0	0	0	0	0	0	0	0	0	0	0	0	0	386	0	0	0	0	9	0	0	0	0	0	0	0	0	0	0	0	0	0	0	0	0	0	0	0	8	0
MEG_2525|Drugs|Trimethoprim|Dihydrofolate_reductase|DFRA	0	0	0	0	0	0	0	0	0	0	0	0	0	0	0	0	0	0	0	0	0	0	473	0	0	0	0	0	0	0	0	0	0	0	0	0	0	0	0	6	0	0	0	0	0	0	0	17	0
MEG_2527|Drugs|Trimethoprim|Dihydrofolate_reductase|DFRA	13	0	12	0	19	0	33	0	0	0	0	0	0	12	0	0	0	0	0	0	0	0	0	12	0	53	10	0	0	0	6	0	16	0	59	0	0	40	0	57	32	0	18	0	0	0	0	16	69
MEG_2528|Drugs|Trimethoprim|Dihydrofolate_reductase|DFRA	11	0	0	0	0	0	0	0	0	0	0	0	0	0	0	0	0	0	0	0	0	0	0	0	0	47	0	0	0	0	0	0	0	0	38	0	0	61	0	55	26	0	0	0	5	12	0	16	43
MEG_2529|Drugs|Trimethoprim|Dihydrofolate_reductase|DFRA	23	0	38	0	45	0	92	0	0	0	0	14	0	33	0	0	7	0	0	0	0	0	0	16	0	164	9	0	0	0	18	0	33	0	143	13	0	75	10	152	53	12	47	0	0	33	0	27	141
MEG_2530|Drugs|Trimethoprim|Dihydrofolate_reductase|DFRA	0	0	0	0	0	0	0	0	0	0	0	0	0	0	0	136	0	0	0	0	0	0	0	0	0	0	0	0	0	0	0	0	0	0	0	0	0	0	0	0	0	0	0	0	0	0	0	0	0
MEG_2531|Drugs|Trimethoprim|Dihydrofolate_reductase|DFRA	0	0	0	0	0	0	0	0	0	0	0	0	0	0	0	0	0	0	0	0	0	0	0	0	0	0	0	0	0	0	0	0	0	0	0	0	0	170	0	0	0	0	0	0	0	0	0	0	0
MEG_2546|Drugs|Trimethoprim|Dihydrofolate_reductase|DFRA	0	0	0	0	0	0	0	0	0	0	0	0	0	0	0	228	0	0	0	0	0	0	0	0	0	0	0	0	0	0	0	0	0	0	0	0	0	0	0	0	0	0	0	0	0	0	0	0	0
MEG_2548|Drugs|Trimethoprim|Dihydrofolate_reductase|DFRA	0	0	0	0	0	0	0	0	0	0	0	0	0	0	0	0	0	0	0	0	0	0	0	0	0	0	0	0	0	0	0	0	0	0	0	0	0	8	0	0	0	0	0	0	0	0	0	0	0
MEG_2551|Drugs|Trimethoprim|Dihydrofolate_reductase|DFRA	0	0	0	0	0	0	0	0	0	0	0	0	0	0	0	0	0	0	0	0	0	0	692	0	0	0	0	13	0	0	0	0	0	0	0	0	0	0	0	5	0	0	0	0	0	0	0	22	0
MEG_2553|Drugs|Trimethoprim|Dihydrofolate_reductase|DFRA	14	0	0	0	0	0	0	0	0	0	0	0	0	0	0	0	0	0	0	0	0	0	0	0	0	0	0	0	0	0	0	0	0	0	0	0	0	118	0	0	0	0	0	0	0	0	20	0	0
MEG_2566|Drugs|Trimethoprim|Dihydrofolate_reductase|DFRB	0	0	0	0	0	0	0	0	0	0	0	0	0	0	0	0	0	0	0	0	0	0	0	0	0	0	0	0	0	0	0	0	0	0	0	0	0	0	0	0	0	0	0	0	0	0	0	0	0
MEG_2574|Drugs|Trimethoprim|Dihydrofolate_reductase|DFRD	702	59	113	0	10	8	15	4	29	109	7	102	8	41	29	8	31	10	98	15	0	7	490	0	11	98	0	4	0	0	233	0	16	0	90	229	12	731	67	119	12	453	0	0	6	29	0	454	72
MEG_2575|Drugs|Trimethoprim|Dihydrofolate_reductase|DFRD	667	68	117	0	15	0	18	8	35	100	0	102	0	22	25	0	26	10	98	11	6	6	444	16	0	96	0	0	7	0	206	0	12	0	78	218	8	695	54	97	0	410	0	0	0	17	5	421	61
MEG_2576|Drugs|Trimethoprim|Dihydrofolate_reductase|DFRD	818	121	206	9	21	17	37	11	78	215	18	194	0	74	62	15	72	15	224	15	10	25	663	17	22	175	10	0	18	0	364	0	20	0	207	429	32	855	168	158	17	677	0	0	12	40	0	654	114
MEG_2578|Drugs|Trimethoprim|Dihydrofolate_reductase|DFRF	0	59	76	0	0	0	0	0	17	21	0	47	0	0	0	0	0	0	0	24	22	10	47	6	0	18	0	10	0	0	0	0	0	0	0	0	0	13	0	71	0	14	0	0	113	0	51	12	67
MEG_2579|Drugs|Trimethoprim|Dihydrofolate_reductase|DFRG	0	0	0	0	0	0	0	50	0	0	0	0	0	4	0	0	0	0	0	0	0	0	0	0	0	0	0	0	0	0	0	0	0	0	0	0	0	9	0	0	0	0	0	0	0	0	0	0	0
MEG_2582|Drugs|Trimethoprim|Dihydrofolate_reductase|DFRK	0	0	0	0	0	0	0	0	0	0	0	0	0	0	0	0	0	0	0	0	7	0	0	0	0	15	0	0	0	0	0	0	0	0	0	0	0	0	0	12	80	0	0	0	0	0	0	0	26
MEG_2583|Drugs|Trimethoprim|Dihydrofolate_reductase|DFRK	0	0	0	0	0	0	9	0	0	0	0	0	0	0	0	0	0	0	0	0	7	0	0	0	0	19	0	0	0	0	6	0	0	0	6	3	0	0	0	16	129	0	0	0	0	0	0	0	49
MEG_25|Drugs|Aminoglycosides|Aminoglycoside_N-acetyltransferases|AAC3	0	0	0	0	0	0	0	0	0	0	0	0	0	0	0	0	0	0	0	0	0	0	0	0	0	0	0	0	0	0	0	0	0	0	0	0	0	0	0	0	0	0	0	0	0	0	0	0	0
MEG_2606|Drugs|betalactams|Class_C_betalactamases|DHA	0	0	0	0	0	0	0	0	0	0	0	0	0	0	0	0	0	0	0	0	0	0	0	0	0	0	0	0	0	0	0	0	0	0	0	0	0	0	0	0	0	0	0	0	0	0	0	0	0
MEG_2695|Drugs|betalactams|Class_B_betalactamases|EBR	0	0	0	0	0	0	0	0	0	0	0	0	0	0	0	0	0	0	0	0	0	0	0	0	0	0	0	0	0	0	0	0	0	0	0	0	0	0	0	0	0	0	0	0	0	0	0	0	0
MEG_2696|Drugs|betalactams|Class_B_betalactamases|EBR	0	0	0	0	0	0	0	0	0	0	0	0	0	0	0	0	0	0	0	0	0	0	0	0	0	0	0	0	0	0	0	0	0	0	0	0	0	0	0	0	0	0	0	0	0	0	0	0	0
MEG_2704|Multi-compound|Drug_and_biocide_resistance|Drug_and_biocide_MFS_efflux_pumps|EFMA	0	0	0	0	0	0	0	0	0	0	0	0	0	0	0	0	0	0	0	0	0	0	0	0	0	0	0	0	0	0	0	0	0	0	0	0	0	0	0	0	0	0	0	0	0	0	0	0	0
MEG_2717|Multi-compound|Drug_and_biocide_resistance|Drug_and_biocide_RND_efflux_pumps|EMHC	0	0	0	0	0	0	0	0	0	0	0	0	0	0	0	0	0	0	0	0	0	0	0	0	0	0	0	0	0	0	0	0	0	0	0	0	0	0	0	0	0	0	0	0	0	0	0	0	0
MEG_2718|Multi-compound|Drug_and_biocide_resistance|Drug_and_biocide_RND_efflux_pumps|EMHC	0	0	0	0	0	0	0	0	0	0	0	0	0	156	0	0	0	0	0	0	0	0	0	0	0	0	0	0	0	0	0	0	0	0	0	0	0	0	0	0	0	0	0	0	0	0	0	0	0
MEG_2721|Multi-compound|Drug_and_biocide_resistance|Drug_and_biocide_MFS_efflux_pumps|EMRA	19	489	252	1565	64	1744	951	165	17	121	0	0	34	36	1413	1851	1553	1447	0	135	626	47	1108	0	439	0	0	1697	160	0	224	207	0	1409	41	0	612	475	60	0	187	77	0	296	1429	88	0	1669	73
MEG_2722|Multi-compound|Drug_and_biocide_resistance|Drug_and_biocide_MFS_efflux_pumps|EMRA	30	905	521	2236	109	2279	1572	269	68	236	117	76	88	69	2020	2281	2176	2142	19	267	1113	74	1790	0	872	18	0	2274	309	36	507	364	0	2099	94	17	1052	971	159	42	452	166	0	604	2107	149	73	2278	109
MEG_2724|Multi-compound|Drug_and_biocide_resistance|Drug_and_biocide_MFS_efflux_pumps|EMRB	22	467	184	2019	65	2354	810	119	19	91	47	19	46	0	1646	2530	1898	1664	0	73	482	0	1049	0	425	0	0	2254	136	18	151	146	0	1493	0	0	492	410	41	0	156	54	0	255	1527	65	19	2131	38
MEG_2725|Multi-compound|Drug_and_biocide_resistance|Drug_and_biocide_MFS_efflux_pumps|EMRB	0	587	255	2514	73	2872	1184	177	26	126	50	44	66	26	2051	2949	2536	2128	0	119	693	46	1481	0	533	0	0	2796	165	0	296	215	0	2077	34	0	661	578	83	0	249	94	0	345	2035	83	46	2729	60
MEG_2726|Multi-compound|Drug_and_biocide_resistance|Drug_and_biocide_MFS_efflux_pumps|EMRBSM	0	0	0	0	0	0	0	0	0	0	0	0	0	0	0	0	0	0	0	0	0	0	0	0	0	0	0	0	0	0	0	0	0	0	0	0	0	0	0	0	0	0	0	0	0	0	0	0	0
MEG_2729|Multi-compound|Drug_and_biocide_resistance|Drug_and_biocide_MFS_efflux_pumps|EMRD	21	429	281	1823	75	2023	868	109	40	107	57	47	66	28	1453	2142	1921	1598	0	108	448	52	1140	0	453	8	0	2055	69	0	218	239	0	1448	40	0	569	456	50	23	188	61	0	396	1442	57	32	1970	32
MEG_2730|Multi-compound|Drug_and_biocide_resistance|Drug_and_biocide_MFS_efflux_pumps|EMRD	18	389	236	1775	61	1973	754	103	36	92	47	45	70	0	1407	2067	1845	1499	0	90	410	50	1059	0	429	0	0	1956	77	0	185	222	0	1381	29	0	522	447	47	24	197	63	0	359	1385	56	32	1865	48
MEG_2732|Multi-compound|Drug_and_biocide_resistance|Drug_and_biocide_MFS_efflux_pumps|EMRK	44	882	582	2192	153	2249	1875	521	85	323	109	92	136	46	2032	2268	2182	2140	0	327	1327	107	2029	20	919	0	0	2230	351	29	702	398	0	2200	89	29	1077	856	191	57	723	254	0	812	2173	262	94	2260	145
MEG_2733|Multi-compound|Drug_and_biocide_resistance|Drug_and_biocide_MFS_efflux_pumps|EMRK	27	704	429	1845	107	1900	1412	395	62	269	75	54	109	34	1671	1937	1776	1765	0	216	1055	79	1638	0	672	8	0	1848	269	17	517	322	0	1768	70	0	811	617	137	29	511	178	0	620	1788	209	57	1861	107
MEG_2734|Multi-compound|Drug_and_biocide_resistance|Drug_and_biocide_MFS_efflux_regulator|EMRR	26	505	261	966	69	991	822	148	24	155	64	53	72	52	901	999	952	946	0	163	588	33	871	11	496	10	0	994	251	27	339	268	0	968	65	14	505	505	99	24	319	119	0	466	933	143	36	994	71
MEG_2736|Multi-compound|Drug_and_biocide_resistance|Drug_and_biocide_MFS_efflux_pumps|EMRY	52	992	686	2860	129	3010	2313	522	126	399	133	130	214	56	2588	3014	2928	2837	20	365	1551	148	2579	0	1138	0	0	2995	448	47	849	359	0	2856	101	20	966	968	190	110	763	275	0	1092	2878	293	117	2998	155
MEG_2737|Multi-compound|Drug_and_biocide_resistance|Drug_and_biocide_MFS_efflux_pumps|EMRY	46	701	465	2490	124	2742	1864	445	92	265	97	126	155	42	2206	2829	2592	2501	0	265	1186	115	2130	28	854	16	0	2673	317	39	613	305	0	2492	59	0	744	749	126	58	550	184	0	793	2486	216	78	2717	137
MEG_2739|Drugs|Cationic_antimicrobial_peptides|Lipid_A_modification|EPTA	0	0	0	32	0	37	0	0	0	0	0	0	0	0	0	42	0	0	0	0	0	0	0	0	0	0	0	133	0	0	0	0	0	25	0	0	0	0	0	0	0	0	0	0	0	0	0	0	0
MEG_2754|Drugs|MLS|Macrolide_esterases|ERED	0	0	0	0	0	0	0	0	0	0	0	0	0	0	0	0	0	0	0	0	0	0	0	0	0	0	0	0	0	0	0	0	0	0	0	0	0	0	0	0	0	0	0	0	0	0	0	0	0
MEG_2756|Drugs|MLS|23S_rRNA_methyltransferases|ERM	133	0	0	0	0	0	0	0	10	0	0	0	0	0	0	0	33	0	0	0	44	0	0	0	0	462	0	0	0	0	0	0	0	0	1116	0	0	69	0	556	0	0	0	0	93	0	0	201	702
MEG_2757|Drugs|MLS|23S_rRNA_methyltransferases|ERM	0	0	0	0	0	0	0	0	0	0	0	0	0	0	0	0	0	0	0	0	0	0	0	0	0	15	0	0	0	0	0	0	0	0	0	0	0	0	0	19	0	0	0	0	0	0	0	0	0
MEG_2760|Drugs|MLS|23S_rRNA_methyltransferases|ERM	337	0	0	0	0	0	0	0	0	91	0	18	39	0	0	15	13	0	0	0	0	0	406	0	27	0	0	0	0	0	73	0	0	0	0	0	0	197	107	0	0	101	0	14	14	0	0	366	0
MEG_2772|Drugs|MLS|23S_rRNA_methyltransferases|ERM	0	0	0	0	0	0	0	0	0	0	0	0	0	0	0	0	0	0	0	0	0	0	0	0	0	0	0	0	0	0	0	0	0	9	0	0	0	0	0	0	0	0	0	0	0	0	0	0	0
MEG_2779|Drugs|MLS|23S_rRNA_methyltransferases|ERM42	0	0	0	0	0	0	0	0	0	0	0	0	0	0	0	0	0	0	0	0	0	0	0	0	0	114	0	0	0	0	0	0	0	0	0	0	0	0	0	184	0	0	0	0	0	0	0	0	0
MEG_2780|Drugs|MLS|23S_rRNA_methyltransferases|ERM42	0	0	0	0	0	0	0	0	0	0	0	0	0	0	0	0	0	0	0	0	0	0	0	0	0	214	0	0	0	0	0	0	0	0	0	0	0	0	0	356	0	0	0	0	0	0	0	18	79
MEG_2781|Drugs|MLS|23S_rRNA_methyltransferases|ERM42	0	0	0	0	0	0	0	0	0	0	0	0	0	0	0	0	0	0	0	0	0	0	0	0	0	103	0	0	0	0	0	0	0	0	0	0	0	0	0	209	0	0	0	0	0	0	0	0	42
MEG_2783|Drugs|MLS|23S_rRNA_methyltransferases|ERMA	99	0	57	0	0	0	44	0	104	28	0	56	12	0	0	10	71	45	0	0	290	48	205	23	0	510	0	0	0	0	33	0	0	0	38	22	0	44	78	584	0	131	0	0	93	0	38	314	539
MEG_2784|Drugs|MLS|23S_rRNA_methyltransferases|ERMA	0	0	0	0	0	0	0	0	0	40	0	37	0	0	25	0	0	0	0	0	0	43	157	0	0	504	0	0	0	0	28	0	0	0	29	0	0	28	0	532	0	0	0	0	0	0	0	451	440
MEG_2785|Drugs|MLS|23S_rRNA_methyltransferases|ERMA	140	0	66	0	7	0	36	0	121	38	0	88	14	0	17	12	118	0	0	41	482	54	302	0	0	776	11	0	0	69	42	0	0	0	50	35	0	105	98	863	0	152	79	0	207	0	0	381	842
MEG_2786|Drugs|MLS|23S_rRNA_methyltransferases|ERMA	54	0	778	0	56	0	586	161	870	297	640	446	90	78	21	51	503	697	249	790	409	583	927	255	244	989	104	0	895	810	201	0	118	984	170	438	30	534	874	1004	651	295	850	59	138	838	713	1025	986
MEG_2787|Drugs|MLS|23S_rRNA_methyltransferases|ERMA	13	0	0	0	0	0	0	0	0	0	0	0	0	0	0	0	0	0	0	0	0	0	0	0	0	17	0	0	0	0	0	0	0	0	16	0	0	0	0	45	0	0	0	0	0	0	0	20	85
MEG_2788|Drugs|MLS|23S_rRNA_methyltransferases|ERMB	126	0	477	0	0	0	49	51	431	503	468	334	323	0	0	0	0	147	57	222	108	430	436	118	126	300	372	0	54	0	97	0	0	380	0	0	0	118	328	333	0	317	222	123	151	74	251	252	346
MEG_2789|Drugs|MLS|23S_rRNA_methyltransferases|ERMB	485	0	1099	0	113	0	251	192	1059	1120	1096	955	905	709	70	0	66	622	324	855	541	1040	1054	529	407	905	1051	8	310	732	372	46	731	1036	134	74	44	347	1007	964	798	990	691	427	606	366	860	738	981
MEG_2790|Drugs|MLS|23S_rRNA_methyltransferases|ERMB	224	0	513	0	0	0	0	145	516	525	448	238	0	0	0	0	0	284	0	325	337	315	522	98	51	195	238	0	0	166	156	0	0	366	0	0	0	286	335	281	303	340	0	0	206	0	423	933	336
MEG_2791|Drugs|MLS|23S_rRNA_methyltransferases|ERMB	136	0	1100	0	36	0	36	360	1098	950	1080	509	277	107	9	0	22	679	98	803	832	697	951	74	85	330	340	0	146	338	222	14	112	772	0	8	31	413	684	565	635	558	139	144	484	371	966	1247	775
MEG_2792|Drugs|MLS|23S_rRNA_methyltransferases|ERMB	114	0	574	0	29	0	0	413	712	676	491	296	296	69	0	0	25	308	24	351	188	357	693	88	46	278	249	0	95	110	206	0	88	654	0	8	0	392	387	378	223	329	88	164	188	142	357	1338	444
MEG_2793|Drugs|MLS|23S_rRNA_methyltransferases|ERMB	152	0	829	0	43	0	33	510	968	936	735	424	363	139	0	0	22	417	59	547	351	585	935	92	70	380	356	0	137	165	310	0	152	855	28	14	30	428	563	512	367	490	188	176	258	203	563	1195	628
MEG_2794|Drugs|MLS|23S_rRNA_methyltransferases|ERMB	511	0	1170	8	113	0	283	255	1176	1215	1151	1011	1036	718	70	0	62	714	361	879	655	1111	1199	593	427	1023	1074	21	375	781	391	26	788	1121	137	98	60	415	1132	1083	870	1063	728	531	623	469	953	874	1085
MEG_2795|Drugs|MLS|23S_rRNA_methyltransferases|ERMB	158	0	480	0	21	0	40	79	541	562	432	279	356	121	17	0	41	248	49	264	160	394	660	99	71	325	301	0	77	181	96	20	234	341	43	0	0	237	467	400	307	345	178	213	170	124	390	493	377
MEG_2796|Drugs|MLS|23S_rRNA_methyltransferases|ERMB	408	12	945	0	89	0	143	272	990	1015	883	569	626	345	117	14	149	598	145	755	490	843	1196	227	153	800	594	18	203	647	258	43	856	650	238	24	27	669	1001	944	927	793	423	378	410	274	826	1032	1037
MEG_2797|Drugs|MLS|23S_rRNA_methyltransferases|ERMB	401	24	809	0	90	0	126	231	865	865	788	556	552	346	99	14	119	518	146	657	430	742	1032	222	151	721	588	0	175	578	233	62	719	582	184	0	25	530	855	832	798	704	434	298	364	252	708	880	893
MEG_2798|Drugs|MLS|23S_rRNA_methyltransferases|ERMB	70	0	0	0	0	0	0	0	0	0	0	0	0	0	0	0	0	0	0	0	0	0	17	0	0	0	0	0	0	0	0	0	0	0	0	0	0	0	0	0	0	0	0	0	0	0	0	37	0
MEG_2799|Drugs|MLS|23S_rRNA_methyltransferases|ERMB	250	0	764	0	32	0	82	240	927	1035	743	486	396	189	21	0	18	433	95	499	443	580	843	127	119	412	446	0	128	267	325	0	208	619	0	18	18	383	563	513	456	643	298	215	308	198	588	1180	560
MEG_2800|Drugs|MLS|23S_rRNA_methyltransferases|ERMB	0	0	0	0	0	0	0	0	0	0	0	0	0	0	0	0	0	0	0	0	0	102	0	0	0	0	0	0	0	0	0	0	0	0	0	0	0	29	0	0	0	0	0	0	0	0	39	1087	0
MEG_2801|Drugs|MLS|23S_rRNA_methyltransferases|ERMB	497	11	1077	0	89	0	171	373	1086	1117	1012	694	723	349	115	18	193	721	185	829	579	935	1294	264	194	889	685	12	221	752	356	76	940	791	261	29	48	809	1118	1046	1040	937	432	431	498	372	965	1141	1128
MEG_2802|Drugs|MLS|23S_rRNA_methyltransferases|ERMB	110	0	244	0	0	0	0	644	277	617	246	296	0	0	0	0	18	0	0	155	157	184	1124	0	0	180	187	0	0	0	103	0	0	218	0	0	0	639	0	206	140	301	0	0	125	0	167	978	197
MEG_2803|Drugs|MLS|23S_rRNA_methyltransferases|ERMB	156	6	734	0	45	0	40	458	899	859	645	395	376	127	0	0	22	396	58	503	296	544	875	89	80	366	332	6	131	157	288	43	122	801	15	0	14	369	539	474	307	458	182	196	254	197	538	1100	573
MEG_2804|Drugs|MLS|23S_rRNA_methyltransferases|ERMB	348	0	861	0	80	0	117	167	870	915	840	688	730	441	54	0	71	470	182	564	379	796	986	290	266	738	728	0	178	508	237	21	547	728	253	32	31	339	826	819	633	731	458	321	398	260	697	691	770
MEG_2805|Drugs|MLS|23S_rRNA_methyltransferases|ERMB	617	40	1139	0	110	0	239	428	1151	1196	1122	779	907	433	70	7	76	778	215	850	730	1001	1221	436	213	937	891	0	372	621	470	131	703	1044	145	39	48	640	1140	989	942	947	541	555	546	590	935	1105	1033
MEG_2806|Drugs|MLS|23S_rRNA_methyltransferases|ERMB	191	0	924	0	26	0	39	568	1055	969	771	503	390	121	0	0	24	492	75	604	332	649	999	107	70	392	409	0	169	171	394	29	165	983	0	0	29	536	571	552	412	599	172	185	289	241	620	1331	706
MEG_2807|Drugs|MLS|23S_rRNA_methyltransferases|ERMB	245	0	701	0	53	0	78	187	764	753	671	483	535	297	43	0	76	385	131	457	385	637	754	189	182	517	500	0	137	316	182	0	355	583	187	24	0	308	603	613	477	539	231	232	357	194	598	727	602
MEG_2808|Drugs|MLS|23S_rRNA_methyltransferases|ERMC	39	0	19	16	0	0	0	0	0	81	0	17	0	0	92	0	0	0	0	0	0	11	48	0	24	970	7	0	0	0	41	0	0	0	104	0	0	53	14	874	8	15	0	0	20	0	0	980	814
MEG_2809|Drugs|MLS|23S_rRNA_methyltransferases|ERMC	23	0	0	0	0	0	0	0	0	139	0	0	0	0	47	0	0	0	0	0	0	0	92	0	18	593	0	0	0	0	78	0	0	0	40	0	0	109	0	552	0	19	0	0	0	0	0	1229	475
MEG_2810|Drugs|MLS|23S_rRNA_methyltransferases|ERMC	11	0	0	0	0	0	0	0	0	0	0	0	0	0	16	7	0	0	0	0	0	0	0	0	0	807	0	0	0	0	10	0	0	0	56	0	0	0	0	714	0	0	0	0	7	0	0	471	602
MEG_2811|Drugs|MLS|23S_rRNA_methyltransferases|ERMC	0	0	0	0	0	0	0	0	0	0	0	0	0	0	0	0	0	0	0	0	0	0	0	0	0	0	0	0	0	0	0	0	0	0	0	0	0	0	0	16	0	0	0	0	0	0	0	0	0
MEG_2814|Drugs|MLS|23S_rRNA_methyltransferases|ERMC	0	0	0	0	0	0	0	0	0	0	0	0	0	0	0	0	0	0	0	0	0	0	0	0	0	0	0	0	0	0	0	0	0	0	0	0	0	0	0	0	0	0	0	0	0	0	0	0	0
MEG_2818|Drugs|MLS|23S_rRNA_methyltransferases|ERMC	0	0	0	0	0	0	0	0	0	0	0	0	0	0	0	0	0	0	0	0	0	0	0	0	0	0	0	0	0	0	0	0	0	0	0	0	0	0	0	0	0	0	0	0	0	0	0	0	0
MEG_2821|Drugs|MLS|23S_rRNA_methyltransferases|ERMC	0	0	0	0	0	0	0	0	0	0	0	0	0	0	0	33	0	0	0	0	0	0	0	0	0	386	0	0	0	0	0	0	0	0	59	0	0	0	0	233	0	0	0	0	0	0	0	0	125
MEG_2823|Drugs|MLS|23S_rRNA_methyltransferases|ERMD	71	0	0	0	0	0	0	0	0	0	0	0	0	0	0	0	0	0	0	0	0	0	36	0	0	0	0	0	0	0	0	0	0	0	0	0	0	21	0	0	0	22	0	0	0	0	0	52	0
MEG_2824|Drugs|MLS|23S_rRNA_methyltransferases|ERMD	240	0	0	0	0	0	0	0	0	33	0	9	16	0	0	0	10	0	0	0	0	0	87	0	0	0	0	0	0	0	38	0	0	0	0	0	0	113	16	0	0	82	0	7	0	0	0	149	0
MEG_2825|Drugs|MLS|23S_rRNA_methyltransferases|ERMD	75	0	0	0	0	0	0	0	0	24	0	0	9	0	0	0	0	0	0	0	0	0	40	0	0	0	0	0	0	0	0	0	0	0	0	0	0	28	0	0	0	27	0	0	0	0	0	42	0
MEG_2828|Drugs|MLS|23S_rRNA_methyltransferases|ERMF	101	0	1079	97	69	0	973	664	918	1246	1191	745	996	694	0	0	133	589	344	1050	466	1317	1182	513	1141	779	1211	0	0	1034	577	0	667	848	108	171	30	229	1339	1073	501	743	596	606	351	155	1118	438	1015
MEG_2829|Drugs|MLS|23S_rRNA_methyltransferases|ERMF	107	0	581	67	41	0	396	134	398	1437	454	262	589	991	128	0	39	174	62	598	553	694	165	160	0	854	451	0	57	408	114	0	101	201	1381	18	0	220	1129	1050	1055	823	1072	64	76	157	578	224	1027
MEG_2830|Drugs|MLS|23S_rRNA_methyltransferases|ERMF	56	0	712	73	35	0	600	362	557	1008	840	433	648	497	66	0	77	337	168	715	300	1087	872	292	806	487	879	0	0	686	313	0	388	462	0	91	27	118	1138	745	338	383	353	382	193	77	869	250	631
MEG_2831|Drugs|MLS|23S_rRNA_methyltransferases|ERMF	54	0	366	46	27	0	241	101	268	1159	313	154	402	648	92	0	22	56	0	333	372	475	133	96	0	588	267	0	30	229	72	0	61	82	1086	0	0	125	815	723	683	524	739	40	67	93	370	130	711
MEG_2832|Drugs|MLS|23S_rRNA_methyltransferases|ERMF	116	0	1292	87	60	0	1140	657	1002	1479	1415	867	1125	930	95	0	167	745	353	1286	554	1488	1360	618	1150	921	1435	0	28	1257	612	0	756	1020	196	234	54	351	1529	1249	715	879	739	742	415	174	1294	528	1263
MEG_2833|Drugs|MLS|23S_rRNA_methyltransferases|ERMF	225	0	361	0	28	0	137	0	171	567	233	103	145	1189	0	0	37	195	61	397	157	459	76	207	0	698	397	0	107	258	81	0	61	218	546	23	0	406	348	914	272	287	236	23	98	64	441	401	1065
MEG_2834|Drugs|MLS|23S_rRNA_methyltransferases|ERMG	434	0	1210	0	101	12	717	222	1247	1195	1177	1130	996	397	88	9	133	996	618	1076	714	1095	1000	816	174	1194	1126	96	757	967	990	41	968	1184	52	373	77	210	1100	1188	1217	1170	1154	598	728	963	1060	337	1230
MEG_2835|Drugs|MLS|23S_rRNA_methyltransferases|ERMG	139	10	1121	40	99	91	182	37	1112	982	1040	889	449	213	95	0	38	915	84	1159	244	800	709	161	41	736	1043	25	74	801	520	21	600	265	358	47	32	141	758	819	1021	480	1121	609	161	827	826	387	1100
MEG_2836|Drugs|MLS|23S_rRNA_methyltransferases|ERMG	111	0	538	0	0	0	148	58	766	476	432	453	324	0	37	0	0	299	135	396	203	405	295	199	0	562	408	0	0	301	268	0	259	388	0	48	0	0	340	504	502	397	425	177	208	255	397	70	571
MEG_2841|Drugs|MLS|23S_rRNA_methyltransferases|ERMQ	129	0	585	0	0	0	0	855	598	90	252	358	322	0	0	0	202	269	202	469	316	591	568	116	31	446	0	170	66	132	74	0	89	901	0	410	0	206	517	533	351	0	301	540	448	405	335	435	492
MEG_2842|Drugs|MLS|23S_rRNA_methyltransferases|ERMQ	130	0	610	0	0	0	49	954	614	96	247	375	348	0	16	8	225	273	232	523	326	609	610	122	36	474	215	169	49	170	66	0	101	1034	0	444	0	231	589	536	407	50	287	617	520	464	331	459	554
MEG_2844|Drugs|MLS|23S_rRNA_methyltransferases|ERMR	288	0	247	0	0	0	77	609	556	193	105	132	194	0	0	0	202	78	10	210	172	152	540	13	159	572	77	25	22	44	112	0	21	254	0	0	0	483	678	493	477	322	319	120	277	39	52	1291	815
MEG_2846|Drugs|MLS|23S_rRNA_methyltransferases|ERMT	108	0	190	0	0	0	65	460	495	129	54	147	145	0	0	7	35	95	7	130	98	71	376	0	124	565	38	33	12	28	78	0	9	63	43	0	0	255	626	510	437	187	361	102	180	19	29	937	823
MEG_2847|Drugs|MLS|23S_rRNA_methyltransferases|ERMT	121	0	147	0	0	0	35	352	307	110	88	122	109	0	0	0	0	34	0	119	109	86	287	0	60	310	57	0	0	9	53	0	0	107	0	0	0	214	333	268	233	123	174	29	160	40	63	717	396
MEG_2848|Drugs|MLS|23S_rRNA_methyltransferases|ERMT	220	47	581	0	19	0	268	542	900	173	80	476	323	12	0	17	201	58	21	168	172	134	474	11	140	1177	60	94	23	31	124	0	0	194	113	53	0	409	574	1071	1082	266	954	198	251	51	58	1281	1310
MEG_2854|Drugs|MLS|23S_rRNA_methyltransferases|ERMX	1256	0	151	0	63	0	0	1280	329	680	898	32	1238	0	101	18	1245	17	0	0	1480	212	1384	31	1361	273	39	1252	0	27	679	26	85	0	0	0	0	1485	1526	1073	0	897	31	1093	1499	0	36	1452	272
MEG_2855|Drugs|MLS|23S_rRNA_methyltransferases|ERMX	832	0	0	0	0	0	0	852	168	346	516	0	833	0	0	0	830	0	0	0	1068	0	962	0	918	95	0	820	0	0	315	0	0	0	0	0	0	1095	1128	671	0	482	0	714	1061	0	0	1028	109
MEG_2856|Drugs|MLS|23S_rRNA_methyltransferases|ERMX	0	0	0	0	0	0	0	0	0	0	0	0	0	0	0	0	0	0	0	0	0	0	0	0	11	0	0	0	0	0	0	0	0	0	0	0	0	0	0	0	0	0	0	0	0	0	0	0	0
MEG_2857|Drugs|MLS|23S_rRNA_methyltransferases|ERMX	1413	0	92	0	61	0	0	1430	291	587	854	22	1376	0	64	26	1378	11	0	25	1602	169	1534	0	1487	201	12	1404	11	0	532	15	35	0	0	25	11	1616	1624	1172	14	814	0	1202	1610	0	24	1598	196
MEG_2858|Drugs|MLS|23S_rRNA_methyltransferases|ERMX	1141	0	68	0	30	0	0	1184	175	368	531	0	1109	0	36	21	1129	14	0	18	1440	102	1328	0	1272	93	0	1121	0	0	329	0	31	0	0	20	19	1461	1491	832	0	549	0	881	1442	0	10	1417	128
MEG_2859|Drugs|MLS|23S_rRNA_methyltransferases|ERMX	524	0	0	0	0	0	0	564	53	143	223	0	525	0	0	0	534	0	0	0	900	0	724	0	650	0	0	519	0	0	118	0	0	0	0	0	0	935	1047	344	0	213	0	385	930	0	0	851	0
MEG_2860|Drugs|MLS|23S_rRNA_methyltransferases|ERMX	134	0	37	0	0	0	28	64	73	261	0	89	29	0	0	0	0	0	0	0	129	0	0	0	52	542	0	0	11	0	44	0	0	0	33	0	0	667	172	840	25	30	22	0	219	0	0	337	855
MEG_2861|Drugs|MLS|23S_rRNA_methyltransferases|ERMX	829	0	0	0	0	0	0	863	165	314	516	0	821	0	35	15	823	0	0	0	1079	0	969	0	913	119	0	829	0	0	295	0	0	0	0	0	0	1099	1148	694	0	496	0	698	1076	0	0	1029	0
MEG_2868|Multi-compound|Drug_and_biocide_resistance|Drug_and_biocide_MFS_efflux_regulator|EVGS	0	378	0	3139	0	5715	0	170	0	0	0	0	0	0	2101	5680	4199	1110	0	161	428	65	945	0	1077	0	0	4256	0	0	203	0	0	0	130	0	296	329	0	0	0	120	0	376	1906	0	0	3777	0
MEG_2869|Multi-compound|Drug_and_biocide_resistance|Drug_and_biocide_MFS_efflux_regulator|EVGS	0	334	0	3138	0	5737	0	161	0	0	0	0	0	0	2093	5691	4202	0	0	175	394	57	829	0	1118	0	0	4273	0	0	0	0	0	0	128	0	0	311	0	0	0	105	0	306	1955	0	0	3726	0
MEG_2870|Multi-compound|Drug_and_biocide_resistance|Drug_and_biocide_MFS_efflux_regulator|EVGS	140	3269	2340	6695	480	6990	6182	1501	400	1334	462	451	460	260	6327	6996	6940	6795	66	1283	4408	404	6574	79	2591	54	0	7019	1547	137	2711	1571	45	6754	226	104	3592	3330	773	193	2730	993	52	3054	6900	1180	409	7111	643
MEG_2901|Multi-compound|Drug_and_biocide_resistance|Drug_and_biocide_MFS_efflux_pumps|FEXA	828	0	72	0	21	0	0	0	69	40	0	256	0	0	52	0	0	0	23	0	0	25	163	86	766	942	0	0	0	0	201	0	0	0	144	0	0	1230	0	671	23	594	0	0	47	0	0	770	283
MEG_2902|Multi-compound|Drug_and_biocide_resistance|Drug_and_biocide_MFS_efflux_pumps|FEXA	1117	100	59	0	30	0	0	0	77	51	0	361	0	93	59	0	32	0	24	0	0	76	254	159	999	1213	0	0	0	0	241	0	0	0	246	0	0	1578	16	882	37	787	0	0	65	0	0	1118	431
MEG_2903|Multi-compound|Drug_and_biocide_resistance|Drug_and_biocide_MFS_efflux_pumps|FEXA	1407	109	105	77	33	22	0	0	126	65	0	508	0	91	103	21	38	0	24	0	11	103	358	174	1334	1587	0	0	20	0	333	0	0	0	288	0	50	2012	22	1184	48	1064	0	0	89	18	0	1514	567
MEG_2904|Multi-compound|Drug_and_biocide_resistance|Drug_and_biocide_MFS_efflux_pumps|FEXA	1058	61	46	45	17	0	0	0	77	42	0	377	19	54	78	0	0	0	27	0	0	63	233	89	974	1170	0	0	0	0	197	0	0	0	219	19	26	1598	0	835	34	713	0	0	80	0	0	1060	329
MEG_2905|Multi-compound|Drug_and_biocide_resistance|Drug_and_biocide_MFS_efflux_pumps|FEXA	1226	97	93	51	0	23	0	0	84	54	0	394	0	57	82	26	23	0	32	0	0	67	280	141	1138	1316	0	0	0	0	239	0	0	0	247	26	0	1766	23	971	38	909	0	0	67	0	0	1248	512
MEG_2911|Drugs|Phenicol|Phenicol_resistance_MFS_efflux_pumps|FLOR	171	1168	302	22	343	15	1286	0	136	69	0	705	119	1612	124	602	819	743	815	155	696	57	320	838	1391	1833	808	0	888	0	1573	41	1149	990	602	780	60	1196	168	1832	711	1270	1028	36	98	1386	85	561	1644
MEG_2912|Drugs|Phenicol|Phenicol_resistance_MFS_efflux_pumps|FLOR	693	0	0	0	0	0	0	0	0	135	0	13	60	0	43	0	38	0	0	0	37	14	36	0	0	488	20	0	0	0	24	0	0	0	21	0	0	1966	25	1226	0	358	0	0	339	0	0	1314	183
MEG_2913|Drugs|Phenicol|Phenicol_resistance_MFS_efflux_pumps|FLOR	141	1078	265	0	308	0	1189	0	108	80	0	612	115	1497	100	550	744	601	726	127	617	49	286	812	1275	1762	692	0	797	0	1462	38	1047	928	506	685	78	1104	158	1759	636	1179	943	38	104	1303	60	547	1607
MEG_2914|Drugs|Phenicol|Phenicol_resistance_MFS_efflux_pumps|FLOR	98	588	115	0	146	0	725	0	53	36	0	354	47	1055	50	296	388	379	408	56	355	0	110	435	851	1307	380	0	401	0	1029	0	630	549	268	356	0	844	34	1407	341	744	505	0	51	862	39	317	1035
MEG_2915|Drugs|Phenicol|Phenicol_resistance_MFS_efflux_pumps|FLOR	289	1336	484	0	479	0	1370	0	204	115	0	901	210	1568	204	855	1051	961	1047	212	884	98	354	1086	1471	1604	1044	0	1058	0	1581	56	1334	1231	789	988	104	1497	281	1689	931	1385	1176	82	200	1446	123	806	1540
MEG_2916|Drugs|Phenicol|Phenicol_resistance_MFS_efflux_pumps|FLOR	193	1387	320	24	433	0	1467	0	148	84	46	771	171	1760	128	681	962	819	944	145	795	38	308	969	1571	1832	941	0	1022	0	1758	37	1348	1221	638	848	81	1400	154	1931	789	1487	1194	48	120	1595	82	667	1760
MEG_2917|Drugs|Phenicol|Phenicol_resistance_MFS_efflux_pumps|FLOR	307	1656	512	37	549	27	1786	30	228	118	56	1017	254	1973	220	986	1252	1106	1223	209	1089	77	591	1316	1832	2173	1294	11	1303	31	1974	55	1633	1525	899	1196	128	1718	257	2161	1061	1752	1508	82	182	1859	118	946	2069
MEG_2918|Drugs|Phenicol|Phenicol_resistance_MFS_efflux_pumps|FLOR	181	1318	330	0	408	0	1446	24	185	64	34	721	159	1713	132	647	926	761	932	131	792	44	404	964	1548	1904	955	0	1028	20	1719	73	1319	1252	627	898	88	1348	168	1925	802	1392	1152	65	106	1560	72	719	1801
MEG_2919|Drugs|Phenicol|Phenicol_resistance_MFS_efflux_pumps|FLOR	219	1366	338	20	415	0	1500	0	171	80	0	759	152	1681	118	646	953	809	950	132	828	68	379	959	1514	1955	942	0	1029	30	1640	50	1289	1181	665	875	90	1310	181	1989	849	1373	1188	63	141	1447	58	702	1876
MEG_2920|Drugs|Phenicol|Phenicol_resistance_MFS_efflux_pumps|FLOR	335	1719	539	30	572	17	1877	31	174	98	58	1070	229	2037	178	985	1317	1181	1301	219	1165	111	434	1398	1910	2097	1359	0	1390	35	2076	83	1764	1639	927	1294	132	1850	297	2142	1161	1847	1589	72	192	1933	133	942	2057
MEG_2921|Drugs|Phenicol|Phenicol_resistance_MFS_efflux_pumps|FLOR	256	1616	457	31	569	0	1781	27	206	108	53	988	198	1910	151	891	1234	1041	1205	204	1022	81	353	1227	1804	2171	1239	0	1283	25	1946	87	1612	1467	827	1133	136	1633	258	2206	1122	1688	1486	75	162	1798	153	875	2108
MEG_2922|Drugs|Phenicol|Phenicol_resistance_MFS_efflux_pumps|FLOR	359	1643	608	0	583	0	1692	0	244	141	78	1067	242	1803	208	1008	1328	1213	1342	293	1151	89	439	1345	1741	1846	1358	0	1373	32	1830	91	1658	1583	950	1299	159	1823	350	1906	1196	1696	1544	100	222	1747	145	1066	1828
MEG_2923|Drugs|Phenicol|Phenicol_resistance_MFS_efflux_pumps|FLOR	405	2097	719	43	809	0	2173	35	312	169	88	1389	350	2281	278	1342	1721	1502	1705	363	1486	115	611	1773	2209	2321	1715	27	1762	45	2307	97	2085	2000	1278	1641	197	2143	423	2349	1499	2141	1952	132	237	2236	145	1287	2299
MEG_2924|Drugs|Phenicol|Phenicol_resistance_MFS_efflux_pumps|FLOR	137	1218	307	0	371	0	1586	0	143	87	34	627	132	1583	129	599	871	710	844	124	709	45	334	881	1421	2070	845	15	925	0	1596	38	1193	1075	603	757	72	1357	151	2158	844	1340	1158	49	122	1440	59	639	1992
MEG_2925|Drugs|Phenicol|Phenicol_resistance_MFS_efflux_pumps|FLOR	186	1336	321	0	435	0	1661	31	157	115	24	708	169	1738	145	690	960	802	966	160	814	56	335	990	1500	2221	940	17	1013	14	1746	46	1311	1216	624	907	87	1470	171	2282	928	1427	1285	61	125	1565	80	782	2139
MEG_2926|Drugs|Phenicol|Phenicol_resistance_MFS_efflux_pumps|FLOR	265	1314	396	0	429	0	1337	0	159	107	37	806	143	1512	134	688	948	801	935	150	828	77	448	983	1429	1515	966	10	1027	0	1503	53	1276	1166	648	901	106	1456	213	1559	843	1325	1160	58	172	1375	108	861	1493
MEG_2927|Drugs|Phenicol|Phenicol_resistance_MFS_efflux_pumps|FLOR	240	1656	462	29	545	0	1798	30	177	109	41	1000	210	1961	152	928	1263	1098	1263	235	1021	59	329	1250	1841	2173	1253	17	1289	24	1977	68	1622	1537	866	1170	138	1783	253	2213	1051	1746	1493	86	173	1859	112	889	2109
MEG_2928|Drugs|Phenicol|Phenicol_resistance_MFS_efflux_pumps|FLOR	278	1676	539	0	542	0	1778	32	192	113	52	1046	199	1989	179	1011	1264	1099	1243	229	1081	105	1018	1295	1895	2084	1245	18	1298	40	2010	81	1677	1588	893	1181	123	1699	254	2099	1093	1753	1528	59	198	1875	96	1238	1984
MEG_2929|Drugs|Phenicol|Phenicol_resistance_MFS_efflux_pumps|FLOR	0	616	0	0	0	0	0	0	0	0	0	0	0	974	0	0	0	0	0	0	0	0	0	0	809	1007	0	0	491	0	946	0	0	0	0	0	0	649	0	1058	0	735	0	0	0	775	0	0	882
MEG_2930|Drugs|Phenicol|Phenicol_resistance_MFS_efflux_pumps|FLOR	190	1216	297	46	395	0	1492	0	158	149	31	605	142	1795	155	574	841	696	819	152	706	85	287	920	1400	2227	807	0	899	0	1768	36	1336	1044	550	821	66	1415	171	2307	833	1419	1157	42	128	1627	64	764	2130
MEG_2931|Drugs|Phenicol|Phenicol_resistance_MFS_efflux_pumps|FLOR	218	972	322	0	298	0	1060	0	118	86	37	607	153	1276	142	610	773	696	767	152	623	57	187	796	1174	1389	785	0	811	0	1286	0	1031	957	594	721	0	1230	185	1478	660	1110	881	47	137	1165	82	588	1272
MEG_2988|Drugs|Fosfomycin|Fosfomycin_thiol_transferases|FOSA	0	0	0	0	0	0	0	0	0	0	0	0	0	0	0	0	0	0	0	0	0	0	0	0	0	0	0	0	0	0	0	0	0	0	0	0	0	0	0	0	0	0	0	0	0	0	0	0	0
MEG_29|Drugs|Aminoglycosides|Aminoglycoside_N-acetyltransferases|AAC3	0	0	0	0	0	0	0	0	0	0	0	0	0	0	0	0	0	0	0	0	0	0	0	0	0	0	0	0	0	0	0	0	0	0	0	0	0	0	0	0	0	0	0	0	0	0	0	0	0
MEG_3012|Drugs|Fosfomycin|Fosfomycin_thiol_transferases|FOSB	0	0	0	0	0	0	0	0	0	0	0	0	0	0	0	0	0	0	0	0	0	0	0	0	0	0	0	0	0	0	0	0	0	0	0	0	0	0	0	0	0	0	0	0	0	0	0	0	0
MEG_303|Drugs|Aminoglycosides|Aminoglycoside_N-acetyltransferases|AAC6-PRIME	0	0	5	0	0	0	0	9	0	12	0	0	19	0	0	0	0	0	0	41	0	29	539	0	0	9	0	0	0	0	0	227	393	0	0	0	29	8	21	0	64	9	0	0	0	0	18	30	0
MEG_304|Drugs|Aminoglycosides|Aminoglycoside_N-acetyltransferases|AAC6-PRIME	20	0	0	0	0	0	0	941	0	24	0	0	0	0	0	0	32	0	0	0	206	0	898	0	0	0	0	0	0	0	0	0	0	0	0	0	0	501	0	0	0	0	0	0	6	0	0	815	0
MEG_3081|Multi-compound|Drug_and_biocide_resistance|Drug_and_biocide_RND_efflux_regulator|GADW	37	673	560	1308	103	1384	1200	314	86	306	126	112	118	51	1176	1399	1314	1286	21	340	848	104	1261	21	728	18	13	1365	190	50	509	387	14	1314	46	23	804	780	197	57	518	224	16	726	1311	215	98	1374	173
MEG_3082|Multi-compound|Drug_and_biocide_resistance|Drug_and_biocide_RND_efflux_regulator|GADW	0	54	0	335	0	112	0	8	0	0	0	0	0	0	48	144	110	0	0	0	18	0	0	0	14	0	0	709	0	0	0	0	0	0	21	0	0	8	0	0	0	0	0	0	30	0	0	52	0
MEG_3083|Multi-compound|Drug_and_biocide_resistance|Drug_and_biocide_RND_efflux_regulator|GADX	40	704	565	1458	114	1562	1304	333	92	278	139	103	151	73	1298	1587	1492	1500	27	336	953	105	1401	0	790	13	9	1540	251	44	506	326	11	1501	65	17	791	807	197	56	577	196	0	907	1502	219	101	1576	156
MEG_30|Drugs|Aminoglycosides|Aminoglycoside_N-acetyltransferases|AAC3	0	0	0	0	0	0	0	0	0	0	0	0	0	0	0	0	0	0	0	0	0	0	0	0	0	0	0	0	0	0	0	0	0	0	0	0	0	0	0	0	0	0	0	0	0	0	0	0	0
MEG_3129|Drugs|betalactams|Class_A_betalactamases|GES	0	0	0	0	0	0	0	0	0	0	0	0	0	0	0	0	0	0	0	0	0	0	0	0	0	0	0	0	0	0	0	0	0	0	0	0	0	0	0	0	0	0	0	0	0	0	0	0	0
MEG_316|Drugs|Aminoglycosides|Aminoglycoside_N-acetyltransferases|AAC6-PRIME	0	0	0	0	0	0	133	0	0	0	0	0	0	0	0	0	0	0	0	0	0	0	0	0	0	0	0	0	149	0	0	0	0	411	0	0	0	0	0	0	44	0	0	0	0	0	0	0	0
MEG_324|Drugs|Aminoglycosides|Aminoglycoside_N-acetyltransferases|AAC6-PRIME	0	0	0	0	0	0	0	193	0	0	0	0	0	0	0	0	0	0	0	0	0	0	392	0	0	0	0	0	0	0	0	0	0	0	0	0	0	0	0	0	0	0	0	0	0	0	0	12	0
MEG_325|Drugs|Aminoglycosides|Aminoglycoside_N-acetyltransferases|AAC6-PRIME	0	0	0	0	0	0	0	0	0	0	0	0	0	0	0	0	0	0	0	0	0	0	0	0	0	0	0	0	0	0	0	0	0	0	0	0	0	0	0	0	0	0	0	0	0	0	0	0	0
MEG_3271|Drugs|Multi-drug_resistance|Multi-drug_RND_efflux_pumps|HNS	17	372	184	668	55	726	620	167	25	118	49	26	31	40	629	754	678	688	7	106	413	33	634	9	371	0	6	749	159	22	256	173	9	714	36	8	358	324	82	20	258	100	6	366	677	104	26	735	55
MEG_3295|Drugs|Mupirocin|Mupirocin-resistant_isoleucyl-tRNA_synthetase|ILES	0	0	0	0	0	0	0	0	0	0	0	0	0	0	0	0	0	0	0	0	0	0	0	0	0	0	0	0	0	0	0	0	0	0	0	0	0	0	0	0	0	0	0	0	0	0	0	0	0
MEG_32|Drugs|Aminoglycosides|Aminoglycoside_N-acetyltransferases|AAC3	0	0	0	0	0	0	0	0	0	0	0	0	0	13	0	0	0	0	0	0	0	0	0	0	0	36	0	0	0	0	31	0	0	0	14	0	0	0	0	13	0	0	0	0	0	0	0	0	20
MEG_333|Drugs|Aminoglycosides|Aminoglycoside_N-acetyltransferases|AAC6-PRIME	0	0	0	0	0	0	0	0	0	0	0	0	0	0	0	0	0	0	0	0	0	0	0	0	0	0	0	0	0	0	0	0	0	0	0	0	0	0	0	0	0	0	0	0	0	0	0	0	0
MEG_3376|Drugs|betalactams|Class_B_betalactamases|IMP	0	0	0	0	0	0	0	0	0	0	0	0	0	0	0	0	0	0	0	0	0	0	0	0	0	0	0	0	0	0	0	0	0	0	0	0	0	13	0	0	0	0	0	0	0	0	0	0	0
MEG_3448|Drugs|Aminoglycosides|Aminoglycoside_efflux_pumps|KDPE	0	0	0	15	0	14	0	0	0	0	0	0	0	0	0	16	0	0	0	0	0	0	0	0	0	0	0	37	0	0	0	0	0	0	0	0	0	0	0	0	0	0	0	9	0	0	0	7	0
MEG_3513|Multi-compound|Drug_and_biocide_resistance|Drug_and_biocide_MFS_efflux_pumps|KPN	20	461	200	2323	64	2640	940	149	0	100	38	40	47	0	1893	2745	2271	1918	0	91	602	37	1305	0	507	0	0	2552	156	0	208	167	0	1804	34	0	590	514	76	0	184	69	0	312	1757	78	29	2487	55
MEG_3516|Multi-compound|Drug_and_biocide_resistance|Drug_and_biocide_SMR_efflux_pumps|KPNO	0	0	0	0	0	0	0	0	0	0	0	0	0	0	0	0	495	0	0	0	0	0	0	0	0	0	0	0	0	0	0	0	0	0	0	0	0	152	0	0	0	47	0	0	0	0	0	652	0
MEG_352|Drugs|Aminoglycosides|Aminoglycoside_N-acetyltransferases|AAC6-PRIME	0	0	0	0	0	0	93	0	0	0	0	0	0	0	0	0	0	0	0	0	0	0	0	0	0	0	0	0	111	0	0	0	0	395	0	0	0	0	0	0	42	0	0	0	0	0	0	0	0
MEG_3597|Drugs|Multi-drug_resistance|Multi-drug_ABC_efflux_pumps|LMRD	0	0	0	0	0	0	0	0	0	0	0	0	0	0	0	0	0	0	0	0	0	0	0	0	0	0	0	0	0	0	0	0	0	0	0	0	0	0	0	0	0	0	0	0	0	0	0	40	0
MEG_3600|Drugs|MLS|Lincosamide_nucleotidyltransferases|LNUA	91	20	126	0	15	0	0	357	94	269	38	80	199	0	0	0	50	186	0	119	162	180	261	54	0	0	58	0	12	26	164	19	49	100	0	23	0	0	52	14	50	168	0	136	0	65	82	111	213
MEG_3601|Drugs|MLS|Lincosamide_nucleotidyltransferases|LNUA	383	125	441	0	51	0	70	638	376	644	235	301	453	62	39	211	215	534	16	436	480	464	619	272	62	102	274	0	87	229	556	111	241	389	51	172	23	220	292	136	251	528	53	429	28	325	311	423	495
MEG_3602|Drugs|MLS|Lincosamide_nucleotidyltransferases|LNUA	0	0	0	0	0	0	0	183	55	124	0	0	86	0	0	0	18	96	0	41	48	86	89	28	0	0	0	0	0	0	40	0	12	29	0	0	0	0	0	0	0	48	0	66	0	0	50	0	68
MEG_3603|Drugs|MLS|Lincosamide_nucleotidyltransferases|LNUA	0	0	0	0	0	0	0	0	0	0	0	0	0	0	0	0	0	0	0	0	0	0	0	0	0	0	0	0	0	0	0	0	0	0	0	0	0	0	0	0	0	0	0	0	0	0	0	0	0
MEG_3604|Drugs|MLS|Lincosamide_nucleotidyltransferases|LNUA	0	0	44	0	0	0	0	110	0	15	0	0	220	0	0	0	20	0	0	27	22	14	15	0	0	0	0	0	0	0	0	0	0	0	0	0	0	5	14	0	0	9	0	19	0	0	36	28	22
MEG_3605|Drugs|MLS|Lincosamide_nucleotidyltransferases|LNUA	0	0	0	0	0	0	0	0	0	0	0	0	0	0	0	0	0	0	0	0	0	0	87	0	0	0	0	0	0	0	0	0	0	0	0	0	0	0	0	0	0	0	0	0	0	0	0	0	0
MEG_3606|Drugs|MLS|Lincosamide_nucleotidyltransferases|LNUA	0	0	0	0	0	0	0	0	0	0	0	0	0	0	0	0	0	0	0	0	0	0	0	0	0	0	0	0	0	10	0	0	0	0	0	0	0	0	0	0	27	0	23	9	0	32	0	0	0
MEG_3607|Drugs|MLS|Lincosamide_nucleotidyltransferases|LNUA	34	15	61	0	0	0	0	266	75	190	14	48	117	0	0	23	22	108	0	77	100	132	130	33	0	5	26	0	0	0	66	0	13	74	0	0	0	0	32	0	22	78	0	70	0	35	57	79	119
MEG_3608|Drugs|MLS|Lincosamide_nucleotidyltransferases|LNUA	720	491	780	12	284	5	323	861	705	853	651	629	758	326	187	619	570	830	122	831	807	804	828	674	301	414	672	17	325	634	777	481	593	824	212	607	126	618	720	454	690	851	268	859	151	746	648	809	825
MEG_3609|Drugs|MLS|Lincosamide_nucleotidyltransferases|LNUB	0	0	10	0	0	0	0	51	36	0	0	0	0	0	0	0	21	0	0	0	27	0	999	0	0	76	0	0	0	0	0	0	0	0	0	0	0	24	8	55	0	0	0	0	0	0	0	119	118
MEG_3610|Drugs|MLS|Lincosamide_nucleotidyltransferases|LNUC	864	836	889	834	864	854	891	852	881	894	902	869	870	877	866	828	873	889	875	893	869	880	891	888	897	875	897	825	815	895	866	880	890	900	897	829	866	874	905	881	893	892	896	892	891	892	871	890	888
MEG_3611|Drugs|MLS|Lincosamide_nucleotidyltransferases|LNUC	18	0	0	0	0	0	0	0	0	13	0	0	0	0	0	0	0	0	0	6	0	0	33	0	0	0	15	0	0	10	5	0	0	0	0	0	0	0	20	8	0	0	0	0	36	0	0	27	43
MEG_3612|Drugs|MLS|Lincosamide_nucleotidyltransferases|LNUE	26	0	0	0	0	0	17	65	20	166	17	12	0	0	29	12	12	146	100	0	39	4	85	27	0	13	39	0	0	10	44	0	32	205	9	22	0	15	38	22	28	115	18	0	0	13	0	0	66
MEG_3614|Drugs|MLS|Lincosamide_nucleotidyltransferases|LNUF	0	0	0	0	0	0	0	0	0	0	0	0	0	0	0	0	0	0	0	0	0	0	0	0	0	0	0	0	0	0	0	0	0	0	0	0	0	0	0	0	0	0	0	0	0	0	0	0	0
MEG_3615|Drugs|MLS|Lincosamide_nucleotidyltransferases|LNUF	28	0	0	0	0	0	0	0	0	0	0	0	0	0	0	0	0	0	0	0	0	0	0	0	0	0	0	0	0	0	0	0	0	0	0	0	0	0	0	0	0	0	0	0	0	0	0	0	0
MEG_3616|Drugs|MLS|Lincosamide_nucleotidyltransferases|LNUF	47	0	0	0	0	0	0	0	0	0	0	0	0	0	0	0	0	0	0	0	0	0	0	0	0	0	0	0	0	0	0	0	0	0	0	0	0	0	0	0	0	0	0	0	0	0	0	0	0
MEG_3617|Drugs|MLS|Lincosamide_nucleotidyltransferases|LNUF	27	0	0	0	0	0	0	0	0	0	0	0	0	0	0	0	0	0	0	0	0	0	0	0	0	0	0	0	0	0	0	0	0	0	0	0	0	0	0	0	0	0	0	0	0	0	0	0	0
MEG_3618|Drugs|MLS|Lincosamide_nucleotidyltransferases|LNUF	27	0	0	0	0	0	0	0	0	0	0	0	0	0	0	0	0	0	0	0	0	0	0	0	0	0	0	0	0	0	0	0	0	0	0	0	0	0	0	0	0	0	0	0	7	0	0	0	35
MEG_3619|Drugs|MLS|Lincosamide_nucleotidyltransferases|LNUF	48	0	0	0	0	0	0	0	0	0	0	0	0	0	0	0	0	0	0	0	0	0	0	0	0	8	0	0	0	0	0	0	0	0	0	0	0	0	0	0	0	0	0	0	0	0	0	0	48
MEG_3620|Drugs|MLS|Lincosamide_nucleotidyltransferases|LNUG	0	0	0	0	0	0	0	0	0	57	43	0	0	0	0	0	33	53	23	0	0	0	158	0	0	36	0	0	25	18	0	0	82	49	0	0	0	0	0	0	0	0	19	12	0	17	0	0	0
MEG_3621|Drugs|MLS|Lincosamide_nucleotidyltransferases|LNUP	0	0	0	0	0	0	0	0	14	0	0	0	0	0	0	0	0	0	0	0	0	0	0	0	0	0	0	0	0	0	0	0	0	20	0	0	0	0	6	0	8	0	0	15	0	10	8	0	0
MEG_3643|Drugs|MLS|MLS_resistance_ABC_efflux_pumps|LSA	0	0	0	0	0	0	0	0	0	0	0	0	0	0	0	0	0	0	0	0	0	0	0	0	0	0	0	0	0	0	0	0	0	0	0	0	0	0	0	0	0	0	0	0	0	0	0	0	0
MEG_3644|Drugs|MLS|MLS_resistance_ABC_efflux_pumps|LSA	0	0	0	0	0	0	0	0	0	0	0	0	0	0	0	0	0	0	0	0	0	0	0	0	0	0	0	0	0	0	0	0	0	0	0	0	0	0	0	0	0	0	0	0	0	0	0	0	0
MEG_3646|Drugs|Multi-drug_resistance|Multi-drug_ABC_efflux_pumps|LSAB	1724	210	197	0	28	23	0	0	66	74	0	356	0	71	80	0	17	17	474	0	0	44	0	302	1710	266	0	0	132	0	766	0	0	0	396	28	62	2255	24	94	0	710	0	0	0	29	0	664	0
MEG_3647|Drugs|Multi-drug_resistance|Multi-drug_ABC_efflux_pumps|LSAC	0	0	0	85	246	0	0	0	0	0	0	0	0	0	113	69	0	0	0	0	0	0	0	0	0	0	0	0	0	0	0	316	0	0	178	0	49	0	0	0	0	0	0	0	149	0	0	55	0
MEG_3648|Drugs|Multi-drug_resistance|Multi-drug_ABC_efflux_pumps|LSAE	6	0	0	0	0	0	11	81	49	17	0	12	0	0	0	0	15	0	0	0	25	0	1347	0	0	118	0	6	0	0	0	0	0	0	0	0	0	41	22	79	8	0	16	0	23	0	0	215	193
MEG_364|Drugs|Aminoglycosides|Aminoglycoside_N-acetyltransferases|AAC6-PRIME	0	0	0	0	0	0	155	0	0	0	0	0	0	0	0	0	0	0	0	0	0	0	0	0	0	0	0	0	145	0	0	0	0	476	0	0	0	0	0	0	53	0	0	0	0	0	0	0	0
MEG_3661|Multi-compound|Drug_and_biocide_resistance|Drug_and_biocide_RND_efflux_regulator|MARA	17	174	98	568	38	594	433	93	11	65	23	23	35	14	509	605	530	525	0	38	272	21	439	5	220	3	0	580	49	0	154	95	0	520	21	6	236	159	38	9	122	38	0	187	518	33	16	569	27
MEG_3662|Multi-compound|Drug_and_biocide_resistance|Drug_and_biocide_RND_efflux_regulator|MARA	29	265	134	676	40	699	559	134	19	110	40	21	41	23	632	704	642	636	5	75	363	24	576	8	272	5	0	695	58	12	203	104	0	655	36	5	323	249	32	11	170	59	0	257	642	68	25	687	46
MEG_3663|Multi-compound|Drug_and_biocide_resistance|Drug_and_biocide_RND_efflux_regulator|MARR	32	326	220	754	41	779	669	124	27	116	36	24	33	30	660	793	730	728	0	94	407	17	652	7	303	6	0	775	33	12	208	148	0	753	53	8	310	316	62	7	194	57	0	258	746	89	25	792	39
MEG_368|Drugs|Aminoglycosides|Aminoglycoside_N-acetyltransferases|AAC6-PRIME	0	0	0	23	52	61	13	0	0	165	0	23	0	0	0	0	0	0	0	0	0	0	60	0	40	0	0	0	0	0	5	18	0	0	40	0	43	0	5	0	0	65	0	0	20	0	0	0	0
MEG_3736|Multi-compound|Drug_and_biocide_resistance|Drug_and_biocide_MFS_efflux_pumps|MDFA	0	196	117	1237	0	1485	539	104	0	65	0	26	0	0	943	1638	1138	910	0	73	296	0	627	0	291	0	0	1364	62	0	131	66	0	946	0	0	239	214	0	0	120	34	0	181	960	35	0	1332	0
MEG_3737|Multi-compound|Drug_and_biocide_resistance|Drug_and_biocide_MFS_efflux_pumps|MDFA	23	383	261	1895	49	2213	947	173	41	141	44	41	70	35	1493	2330	1856	1507	0	117	573	32	1109	0	452	0	0	2122	135	0	278	167	0	1537	30	0	576	379	61	0	208	73	0	321	1547	75	23	2034	57
MEG_3738|Multi-compound|Drug_and_biocide_resistance|Drug_and_biocide_MFS_efflux_pumps|MDFA	0	340	182	1557	54	1898	738	136	0	75	25	26	41	0	1235	2064	1546	1277	0	66	415	25	864	0	362	0	0	1794	125	0	233	125	0	1244	40	0	433	317	41	0	188	55	0	279	1218	65	23	1771	33
MEG_3741|Multi-compound|Drug_and_biocide_and_metal_resistance|Drug_and_biocide_and_metal_MFS_efflux_pumps|MDRL	0	0	0	0	0	0	0	0	0	0	0	0	0	0	0	0	0	0	0	0	0	0	0	0	0	0	0	0	0	0	0	0	0	0	0	0	0	0	0	0	0	0	0	0	0	0	0	0	0
MEG_3743|Multi-compound|Drug_and_biocide_and_metal_resistance|Drug_and_biocide_and_metal_MFS_efflux_pumps|MDRL	0	0	0	0	0	0	0	0	0	0	0	0	0	0	0	0	0	0	0	0	0	0	0	0	0	0	0	0	0	0	0	0	0	0	0	0	0	0	0	0	0	0	0	0	0	0	0	0	0
MEG_3746|Multi-compound|Drug_and_biocide_and_metal_resistance|Drug_and_biocide_and_metal_RND_efflux_pumps|MDTA	46	1015	553	2249	124	2384	1782	307	73	253	109	81	89	58	2020	2418	2237	2113	13	285	1092	71	1805	0	864	0	0	2351	370	26	617	400	0	2157	109	18	1067	970	155	44	499	195	0	753	2128	254	61	2388	120
MEG_3747|Multi-compound|Drug_and_biocide_and_metal_resistance|Drug_and_biocide_and_metal_RND_efflux_pumps|MDTB	100	2575	1256	5969	342	6158	4404	571	131	545	283	214	234	149	5181	6182	5813	5713	0	628	2387	187	4422	0	1957	0	0	6109	828	83	1235	1003	0	5805	283	69	3117	2314	356	100	1195	442	0	1696	5129	465	162	6104	244
MEG_3749|Multi-compound|Drug_and_biocide_and_metal_resistance|Drug_and_biocide_and_metal_RND_efflux_pumps|MDTC	112	2656	1356	5831	327	6068	4480	648	172	722	267	229	312	142	5144	6096	5794	5763	0	675	2623	194	4607	0	2183	28	0	6049	923	90	1455	1088	0	5699	255	0	2850	2683	412	108	1391	482	0	2031	5287	590	202	6041	286
MEG_3751|Multi-compound|Drug_and_biocide_resistance|Drug_and_biocide_RND_efflux_pumps|MDTE	50	1231	816	2203	214	2253	1796	409	112	378	167	117	129	102	2055	2258	2171	2197	21	456	1220	122	2029	25	1137	13	16	2239	297	66	684	548	28	2180	114	13	1359	1303	275	47	669	276	0	1035	2141	262	115	2250	207
MEG_3752|Multi-compound|Drug_and_biocide_resistance|Drug_and_biocide_RND_efflux_pumps|MDTF	147	3057	2197	6055	490	6147	4872	993	254	894	439	321	488	238	5558	6160	5995	5888	41	1091	3231	352	5419	45	2818	44	0	6121	656	137	1672	1562	0	5881	342	83	3601	3340	683	147	1873	632	43	2616	5856	656	297	6140	480
MEG_3753|Multi-compound|Drug_and_biocide_resistance|Drug_and_biocide_MFS_efflux_pumps|MDTG	29	690	455	2150	74	2371	1499	209	38	179	75	79	111	44	1783	2382	2105	2028	0	168	889	66	1610	0	605	0	0	2301	240	28	373	338	0	2042	74	0	837	669	102	31	289	117	0	543	2004	135	33	2347	92
MEG_3754|Multi-compound|Drug_and_biocide_resistance|Drug_and_biocide_MFS_efflux_pumps|MDTG	20	552	242	1845	57	2023	1208	168	52	98	62	34	55	0	1871	2270	2224	1883	0	128	693	55	1273	0	658	0	0	2079	202	18	322	257	0	1689	53	0	603	637	69	29	411	97	0	407	1569	103	64	2262	65
MEG_3755|Multi-compound|Drug_and_biocide_resistance|Drug_and_biocide_MFS_efflux_pumps|MDTH	19	843	376	2145	93	2273	1462	182	51	179	60	69	97	61	1766	2312	2054	1959	0	192	763	67	1434	0	636	0	0	2253	238	30	384	299	0	1946	88	0	987	786	120	40	373	153	0	519	1743	186	54	2211	66
MEG_3756|Multi-compound|Drug_and_biocide_resistance|Drug_and_biocide_SMR_efflux_pumps|MDTI	7	119	65	529	20	579	308	38	8	41	7	14	17	12	409	585	516	499	0	32	155	17	315	4	166	6	0	577	36	2	88	62	0	422	15	5	115	143	30	7	74	34	0	113	409	30	22	535	17
MEG_3757|Multi-compound|Drug_and_biocide_resistance|Drug_and_biocide_SMR_efflux_pumps|MDTJ	20	228	129	620	36	649	537	98	23	69	24	26	30	17	537	664	630	620	8	82	314	34	528	7	284	4	0	657	101	10	184	107	11	614	25	14	170	258	56	20	174	87	0	243	586	74	28	649	31
MEG_3758|Multi-compound|Drug_and_biocide_resistance|Drug_and_biocide_MATE_efflux_pumps|MDTK	47	656	264	2200	75	2379	1286	202	49	140	55	58	79	42	1885	2449	2168	1996	0	136	785	72	1420	0	599	0	0	2325	193	0	332	270	0	1940	54	0	658	507	88	0	307	102	0	458	1782	98	65	2290	59
MEG_3759|Multi-compound|Drug_and_biocide_resistance|Drug_and_biocide_MATE_efflux_pumps|MDTK	20	783	376	2444	94	2603	1586	237	54	200	87	71	103	66	2140	2648	2402	2306	0	187	1006	53	1716	0	777	18	13	2562	273	29	445	353	0	2266	90	14	855	712	119	25	336	121	0	615	2103	169	86	2552	82
MEG_3761|Multi-compound|Drug_and_biocide_resistance|Drug_and_biocide_MFS_efflux_pumps|MDTM	18	573	315	2095	85	2246	1207	168	55	189	73	67	101	35	1686	2319	2126	1842	0	199	787	73	1381	0	751	0	0	2273	181	27	329	272	0	1878	44	0	724	679	102	27	352	115	0	512	1811	114	53	2200	58
MEG_3762|Multi-compound|Drug_and_biocide_resistance|Drug_and_biocide_MFS_efflux_pumps|MDTM	0	362	180	1720	34	1962	759	110	32	71	42	0	57	15	1297	2114	1751	1441	0	100	529	45	964	0	454	0	0	1974	119	17	211	180	0	1362	20	0	446	390	57	0	193	61	0	309	1413	50	0	1852	41
MEG_3763|Multi-compound|Drug_and_biocide_resistance|Drug_and_biocide_RND_efflux_pumps|MDTN	36	875	595	1899	139	1970	1463	258	68	216	110	88	109	37	1711	1985	1884	1780	20	283	911	71	1649	0	941	24	0	1981	345	44	498	485	12	1790	73	26	953	991	169	41	492	163	16	890	1790	158	96	1968	132
MEG_3764|Multi-compound|Drug_and_biocide_resistance|Drug_and_biocide_RND_efflux_pumps|MDTO	0	0	0	202	0	412	0	0	0	0	0	0	0	0	0	646	0	0	0	0	0	0	0	0	0	0	0	429	0	0	0	0	0	0	0	0	61	0	0	0	0	0	0	0	0	0	0	0	0
MEG_3765|Multi-compound|Drug_and_biocide_resistance|Drug_and_biocide_RND_efflux_pumps|MDTP	0	0	0	0	0	32	0	0	0	0	0	0	0	0	0	37	0	0	0	0	0	0	0	0	0	0	0	86	0	0	0	0	0	0	0	0	0	0	0	0	0	0	0	0	0	0	0	0	0
MEG_377|Multi-compound|Drug_and_biocide_resistance|Drug_and_biocide_SMR_efflux_pumps|ABES	0	0	0	0	0	0	0	0	0	0	0	0	0	0	0	0	0	0	0	0	0	0	0	0	0	0	0	0	0	0	0	0	0	0	0	0	0	0	0	0	0	0	0	0	0	0	0	0	0
MEG_3805|Drugs|MLS|MLS_resistance_MFS_efflux_pumps|MEFA	0	0	0	0	0	0	0	0	0	0	0	0	0	0	0	0	0	0	0	0	0	0	0	0	0	0	0	0	0	0	0	0	0	0	0	0	0	0	0	0	0	0	0	0	0	0	0	0	0
MEG_3806|Drugs|MLS|MLS_resistance_MFS_efflux_pumps|MEFA	0	0	0	0	0	0	0	0	0	0	0	0	0	0	0	0	0	0	0	0	0	0	0	0	0	0	0	0	0	0	0	0	0	0	0	0	0	0	0	0	0	0	0	0	0	0	0	0	0
MEG_3807|Drugs|MLS|MLS_resistance_MFS_efflux_pumps|MEFA	0	0	0	0	0	0	0	0	0	0	0	0	0	0	0	0	154	0	0	0	0	0	0	0	0	0	0	0	0	0	0	0	0	0	0	0	0	128	0	0	0	0	0	0	0	0	0	0	272
MEG_3808|Drugs|MLS|MLS_resistance_MFS_efflux_pumps|MEFA	0	0	0	0	0	0	0	0	270	0	0	0	0	0	0	0	0	0	0	0	0	0	0	0	0	196	0	0	0	0	0	0	0	0	0	0	0	0	0	165	0	0	0	0	0	0	0	0	169
MEG_3809|Drugs|MLS|MLS_resistance_MFS_efflux_pumps|MEFA	0	0	0	0	0	39	0	0	0	0	0	410	0	0	0	264	306	436	0	0	0	0	0	0	0	0	0	0	0	0	0	203	0	0	267	0	0	0	0	0	0	266	0	0	0	0	0	0	0
MEG_3810|Drugs|MLS|MLS_resistance_MFS_efflux_pumps|MEFA	0	0	327	0	0	0	0	0	269	0	306	387	0	0	0	213	0	0	0	0	0	0	0	0	0	0	0	0	0	0	0	164	0	0	259	0	0	0	0	0	0	192	0	0	0	0	448	0	0
MEG_3811|Drugs|MLS|MLS_resistance_MFS_efflux_pumps|MEFA	0	0	629	0	0	0	0	0	567	0	574	514	0	0	0	0	398	0	0	540	0	551	0	0	0	475	488	0	0	0	0	0	0	0	0	0	0	0	583	577	501	463	0	0	0	0	651	0	559
MEG_3812|Drugs|MLS|MLS_resistance_MFS_efflux_pumps|MEFA	485	0	977	0	399	0	740	465	829	840	916	866	842	657	557	0	615	883	485	830	618	905	771	591	959	780	745	426	0	637	481	694	618	752	672	253	436	555	889	890	801	672	732	683	637	609	1168	612	876
MEG_3813|Drugs|MLS|MLS_resistance_MFS_efflux_pumps|MEFA	708	289	1174	378	574	171	968	658	1020	1108	1158	1049	1051	879	768	247	822	1087	713	1038	882	1127	1000	822	1114	963	1012	587	0	890	678	845	854	908	864	356	564	747	1168	1111	1011	929	1011	900	896	834	1282	879	1103
MEG_3814|Drugs|MLS|MLS_resistance_MFS_efflux_pumps|MEFA	990	627	1442	723	880	393	1285	982	1324	1390	1464	1385	1350	1182	1083	499	1140	1407	1024	1353	1164	1398	1252	1166	1467	1257	1324	888	626	1190	992	1241	1180	1218	1243	640	894	1119	1447	1415	1251	1251	1277	1133	1182	1113	1586	1199	1403
MEG_3815|Drugs|MLS|MLS_resistance_MFS_efflux_pumps|MEFA	939	0	1319	708	844	392	1154	921	1210	1268	1321	1295	1232	1102	996	459	1043	1332	987	1244	1047	1278	1158	1078	1364	1160	1200	842	0	1090	945	1162	1087	1122	1142	643	839	1040	1345	1290	1163	1147	1190	1043	1110	1041	1473	1092	1263
MEG_3816|Drugs|MLS|MLS_resistance_MFS_efflux_pumps|MEFA	681	0	1184	0	610	325	957	712	1059	1098	1153	1075	998	836	875	357	763	1008	708	1055	918	1075	993	821	1071	1022	1040	604	0	919	737	904	852	938	895	403	576	727	1115	1101	1018	947	1014	866	823	897	1347	864	1107
MEG_3817|Drugs|MLS|MLS_resistance_MFS_efflux_pumps|MEFA	2247	1515	2380	1931	2110	1618	2333	2099	2355	2368	2372	2349	2339	2329	2219	1891	2317	2359	2243	2369	2332	2364	2362	2333	2363	2355	2362	2091	1648	2335	2159	2280	2349	2356	2290	1821	2125	2246	2374	2360	2356	2352	2355	2335	2330	2303	2365	2300	2371
MEG_3818|Drugs|MLS|MLS_resistance_MFS_efflux_pumps|MEFA	0	0	526	0	0	0	0	0	385	404	0	301	153	177	0	0	206	0	0	426	0	423	0	174	232	232	0	0	0	0	0	91	224	246	0	0	0	93	445	377	0	314	0	0	157	0	304	0	376
MEG_3819|Drugs|MLS|MLS_resistance_MFS_efflux_pumps|MEFA	151	0	1648	0	94	0	1005	153	1587	730	906	1416	753	236	101	214	392	579	277	804	364	788	354	316	472	1572	701	59	60	551	228	108	432	632	87	0	63	506	970	1543	1377	422	1455	331	589	311	901	477	1618
MEG_3820|Drugs|MLS|MLS_resistance_MFS_efflux_pumps|MEFA	0	0	0	0	0	0	0	0	0	0	0	0	0	0	0	0	53	0	0	0	0	0	0	0	0	0	0	0	0	0	0	0	0	0	249	0	0	0	0	0	0	0	0	0	0	0	0	61	72
MEG_3821|Drugs|MLS|MLS_resistance_MFS_efflux_pumps|MEFA	0	0	0	0	0	0	0	0	0	0	0	0	0	0	0	0	0	0	0	0	0	0	0	0	0	0	0	0	0	0	0	0	0	0	0	0	0	0	0	0	0	0	0	0	0	0	0	0	0
MEG_3822|Drugs|MLS|MLS_resistance_MFS_efflux_pumps|MEFA	0	0	0	0	0	0	0	0	0	0	0	0	0	0	0	0	38	0	0	0	0	0	0	0	0	0	0	0	0	0	0	0	0	0	314	0	0	0	0	0	0	0	0	0	28	0	0	60	76
MEG_3823|Drugs|MLS|MLS_resistance_MFS_efflux_pumps|MEFA	656	0	1067	439	570	0	858	659	936	974	1027	1001	943	817	718	0	776	1007	691	966	826	1022	899	787	1074	898	902	600	0	832	664	845	791	835	853	0	577	731	1040	991	884	856	886	814	800	807	1255	821	980
MEG_3824|Drugs|MLS|MLS_resistance_MFS_efflux_pumps|MEFA	105	88	1193	0	94	29	585	0	1485	674	671	1448	670	319	98	88	549	483	152	464	307	646	293	284	540	1423	600	0	94	495	193	166	343	448	147	165	0	452	790	1251	1014	381	1017	221	714	151	683	513	1428
MEG_3825|Drugs|MLS|MLS_resistance_MFS_efflux_pumps|MEFA	0	0	0	0	0	0	0	0	111	0	0	0	0	0	0	0	0	0	0	0	0	0	0	0	0	0	0	0	0	0	0	0	0	0	0	0	0	0	0	0	0	0	0	0	0	0	0	0	0
MEG_3826|Drugs|MLS|MLS_resistance_MFS_efflux_pumps|MEFA	0	0	0	0	0	0	0	0	0	0	0	0	0	0	0	0	62	0	0	0	26	111	0	0	0	42	0	0	0	0	0	0	0	0	363	0	0	32	0	83	0	0	0	0	43	0	92	112	140
MEG_3827|Drugs|MLS|MLS_resistance_MFS_efflux_pumps|MEFB	55	0	12	44	0	0	0	26	0	52	0	0	0	0	0	0	334	0	0	0	0	0	12	0	37	0	0	76	0	15	0	220	0	0	96	0	0	53	30	0	0	19	0	0	120	0	0	203	0
MEG_3828|Drugs|MLS|MLS_resistance_MFS_efflux_pumps|MEFC	0	0	0	0	0	0	0	0	0	0	0	0	0	0	0	0	0	0	0	0	0	0	0	0	0	0	0	0	0	0	0	0	0	0	0	0	0	0	0	0	0	0	0	0	0	0	0	0	0
MEG_382|Drugs|betalactams|Class_C_betalactamases|ACC	0	0	0	0	0	0	0	0	0	0	0	0	0	0	0	0	0	0	0	0	0	0	0	0	0	0	0	0	0	0	0	0	0	0	0	0	0	0	0	0	0	0	0	0	0	0	0	0	0
MEG_3830|Drugs|MLS|MLS_resistance_MFS_efflux_pumps|MEFE	0	0	0	0	0	0	0	0	0	0	0	0	0	0	0	0	0	0	0	0	0	0	0	0	0	15	0	0	0	34	0	0	0	0	0	0	0	0	0	0	49	0	60	21	0	127	0	0	0
MEG_383|Drugs|betalactams|Class_C_betalactamases|ACC	0	0	0	0	0	0	0	0	0	0	0	0	0	0	0	0	0	0	0	0	0	0	0	0	0	0	0	0	0	0	0	0	0	0	0	0	0	0	184	0	0	0	0	0	0	0	0	0	0
MEG_384|Drugs|betalactams|Class_C_betalactamases|ACC	0	0	0	0	0	0	0	0	0	0	0	0	0	0	0	0	0	0	0	0	0	0	0	0	0	0	0	0	0	0	0	0	0	0	0	0	0	0	179	0	0	0	0	0	0	0	0	0	0
MEG_385|Drugs|betalactams|Class_C_betalactamases|ACC	0	0	0	0	0	0	0	0	0	0	0	0	0	0	0	0	0	0	0	0	0	0	0	0	0	0	0	0	0	0	0	0	0	0	0	0	0	0	0	0	0	0	0	0	0	0	0	0	0
MEG_386|Drugs|betalactams|Class_C_betalactamases|ACC	0	0	0	0	0	0	0	0	0	0	0	0	0	0	0	0	0	0	0	0	0	0	0	0	0	0	0	0	0	0	0	0	0	0	0	0	0	0	0	0	0	0	0	0	0	0	0	0	0
MEG_387|Drugs|betalactams|Class_C_betalactamases|ACC	0	0	0	0	0	0	0	0	0	0	0	0	0	0	0	0	0	0	0	0	0	0	0	0	0	0	0	0	0	0	0	0	0	0	0	0	0	0	228	0	0	0	0	0	0	0	0	0	0
MEG_388|Drugs|betalactams|Class_C_betalactamases|ACC	0	0	0	0	0	0	0	0	0	0	0	0	0	0	0	0	0	0	0	0	0	0	0	0	0	0	0	0	0	0	0	0	0	0	0	0	0	0	394	0	0	0	0	0	0	0	0	0	0
MEG_389|Drugs|betalactams|Class_C_betalactamases|ACC	0	0	0	0	0	0	0	0	0	0	0	0	0	0	0	0	0	0	0	0	0	0	0	0	0	0	0	0	0	0	0	0	0	0	0	0	0	0	166	0	0	0	0	0	0	0	0	0	0
MEG_3902|Multi-compound|Drug_and_biocide_resistance|Drug_and_biocide_RND_efflux_pumps|MEXB	38	0	0	0	0	0	0	0	0	0	0	0	0	0	0	0	0	0	0	0	0	0	0	0	0	0	0	0	0	0	0	0	0	0	0	0	0	82	0	0	0	0	0	0	0	0	0	29	0
MEG_3903|Multi-compound|Drug_and_biocide_resistance|Drug_and_biocide_RND_efflux_pumps|MEXB	0	0	0	0	0	0	0	0	0	0	0	0	0	0	0	0	0	0	0	0	0	0	0	0	0	0	0	0	0	0	0	0	0	0	0	0	0	0	0	0	0	0	0	0	0	0	0	0	0
MEG_3908|Multi-compound|Drug_and_biocide_resistance|Drug_and_biocide_RND_efflux_pumps|MEXE	0	0	0	0	0	0	0	0	0	0	0	0	0	0	0	0	0	0	0	0	0	0	0	0	0	0	0	0	0	0	0	0	0	0	0	0	0	0	0	0	0	0	0	0	0	0	0	0	0
MEG_390|Drugs|betalactams|Class_C_betalactamases|ACC	0	0	0	0	0	0	0	0	0	0	0	0	0	0	0	0	0	0	0	0	0	0	0	0	0	0	0	0	0	0	0	0	0	0	0	0	0	0	0	0	0	0	0	0	0	0	0	0	0
MEG_3911|Multi-compound|Drug_and_biocide_resistance|Drug_and_biocide_RND_efflux_pumps|MEXF	0	0	0	0	0	0	0	0	0	0	371	0	0	1103	0	0	0	0	0	151	0	0	0	0	0	0	0	0	0	0	0	0	356	0	0	0	0	340	239	0	0	0	0	0	0	0	0	0	0
MEG_3912|Multi-compound|Drug_and_biocide_resistance|Drug_and_biocide_RND_efflux_pumps|MEXF	281	0	0	0	0	0	0	0	0	0	0	0	0	0	0	0	0	0	0	0	0	0	0	0	0	0	0	0	0	0	0	0	0	0	0	0	0	1266	0	0	0	0	0	0	0	0	0	227	0
MEG_3917|Multi-compound|Drug_and_biocide_resistance|Drug_and_biocide_RND_efflux_pumps|MEXK	0	0	0	0	0	0	0	0	0	0	0	0	0	0	0	0	0	0	0	0	0	0	0	0	0	0	0	0	0	0	0	0	0	0	0	0	0	611	0	0	0	0	0	0	0	0	0	0	0
MEG_391|Drugs|betalactams|Class_C_betalactamases|ACC	0	0	0	0	0	0	0	0	0	30	0	0	0	0	0	0	0	0	0	0	0	0	0	0	0	0	0	0	0	0	0	0	0	0	0	0	0	0	0	0	0	0	0	0	0	0	0	0	0
MEG_3921|Multi-compound|Drug_and_biocide_resistance|Drug_and_biocide_RND_efflux_pumps|MEXQ	0	0	0	0	0	0	0	0	0	0	0	0	0	0	0	0	0	0	0	0	0	0	0	0	0	0	0	0	0	0	0	0	0	0	0	0	0	0	0	0	0	0	0	0	0	0	0	0	0
MEG_392|Drugs|betalactams|Class_C_betalactamases|ACC	0	0	0	0	0	0	0	0	0	0	0	0	0	0	0	0	0	0	0	0	0	0	0	0	0	0	0	0	0	0	0	0	0	0	0	0	0	0	355	0	0	0	0	0	0	0	0	0	0
MEG_3934|Multi-compound|Drug_and_biocide_resistance|Drug_and_biocide_RND_efflux_regulator|MEXT	0	0	0	0	0	0	0	0	0	0	0	0	0	0	49	0	0	0	0	0	0	0	0	0	0	0	0	0	0	0	0	0	0	0	0	0	0	96	0	0	0	0	0	0	0	0	0	64	0
MEG_393|Drugs|betalactams|Class_C_betalactamases|ACC	0	0	0	0	0	0	0	0	0	0	0	0	0	0	0	0	0	0	0	0	0	0	0	0	0	0	0	0	0	0	0	0	0	0	0	0	0	0	46	0	0	0	0	0	0	0	0	0	0
MEG_394|Drugs|betalactams|Class_C_betalactamases|ACC	0	0	0	0	0	0	0	0	0	17	0	0	0	0	0	0	0	0	0	0	0	0	0	0	0	0	0	0	0	0	0	0	0	0	0	0	0	0	0	0	0	0	0	0	0	0	0	0	0
MEG_395|Drugs|betalactams|Class_A_betalactamases|ACI	158	0	1189	98	130	0	336	47	990	740	768	1029	1390	102	45	0	1015	790	594	1463	78	1442	380	695	22	1372	1135	1265	0	481	303	0	86	174	16	148	66	1202	1239	1368	266	544	1420	1123	456	765	460	68	1296
MEG_399|Multi-compound|Drug_and_biocide_resistance|Drug_and_biocide_RND_efflux_pumps|ACRA	42	956	561	2162	105	2298	1629	306	46	216	110	84	102	72	1846	2323	2055	2071	18	307	1041	91	1705	0	828	18	0	2245	421	34	574	436	0	2068	113	23	1114	923	184	41	536	206	0	720	1934	182	62	2263	130
MEG_401|Multi-compound|Drug_and_biocide_resistance|Drug_and_biocide_RND_efflux_pumps|ACRB	186	2033	892	5674	258	5970	3388	494	110	478	262	169	170	134	4146	6100	4989	4727	0	571	2032	135	3762	0	1503	0	0	5791	775	90	942	714	0	4965	208	0	2505	1961	371	77	993	392	0	1260	4562	385	135	5829	216
MEG_4028|Drugs|MLS|Macrolide_phosphotransferases|MPHA	0	0	0	0	0	0	0	0	0	0	0	0	0	0	0	0	0	0	0	0	0	0	333	0	0	0	0	0	0	0	0	0	0	0	0	0	0	0	0	0	0	0	0	0	0	0	0	0	0
MEG_4029|Drugs|MLS|Macrolide_phosphotransferases|MPHA	0	0	0	0	0	0	0	0	0	0	0	0	0	0	0	0	0	0	0	0	0	0	659	0	0	0	0	0	0	0	0	0	0	0	0	0	0	0	0	0	0	0	0	0	0	0	0	0	0
MEG_402|Multi-compound|Drug_and_biocide_resistance|Drug_and_biocide_RND_efflux_pumps|ACRB	0	0	0	0	0	0	0	0	0	0	0	0	0	0	0	0	0	0	0	0	0	0	0	0	0	0	0	0	0	0	0	0	0	0	0	0	0	0	0	0	0	0	0	0	0	0	0	0	0
MEG_4030|Drugs|MLS|Macrolide_phosphotransferases|MPHA	0	0	0	0	0	0	0	0	0	0	0	0	0	0	0	0	0	0	0	0	0	0	531	0	0	0	0	0	0	0	0	0	0	0	0	0	0	0	0	0	0	0	0	0	0	0	0	0	0
MEG_4031|Drugs|MLS|Macrolide_phosphotransferases|MPHB	818	270	801	953	156	0	737	864	611	722	698	702	0	660	483	298	722	705	0	0	743	661	769	715	692	1200	687	351	637	0	790	0	0	695	672	694	185	865	791	1161	719	848	652	0	577	0	405	744	1344
MEG_4033|Drugs|MLS|Macrolide_phosphotransferases|MPHB	0	0	0	0	0	0	0	0	0	0	0	0	0	0	0	6	0	0	0	0	0	0	0	0	0	0	0	0	0	0	0	0	0	4	0	0	0	0	0	0	0	0	0	0	0	0	0	4	0
MEG_4038|Drugs|MLS|Macrolide_phosphotransferases|MPHC	0	0	0	0	0	0	0	0	0	0	0	0	0	0	0	0	0	0	0	0	0	0	0	0	0	0	0	0	0	0	0	0	0	0	0	0	0	0	0	0	0	0	0	0	0	0	0	0	0
MEG_4042|Drugs|MLS|Macrolide_phosphotransferases|MPHE	1446	1637	1646	301	1510	161	1644	230	1501	1065	463	1579	872	1633	1176	1380	1593	1559	1557	676	1567	642	1079	1566	1596	1611	1550	1560	1522	494	1621	1522	1580	1579	1658	1573	1216	1544	1464	1609	1600	1586	1611	1534	623	1565	1446	1320	1590
MEG_4044|Drugs|MLS|Macrolide_phosphotransferases|MPHE	1681	1712	1712	460	1673	263	1712	305	1689	1319	688	1710	1093	1712	1405	1603	1712	1709	1712	998	1707	878	1350	1711	1712	1712	1712	1707	1703	670	1712	1696	1712	1712	1712	1712	1460	1710	1677	1712	1710	1712	1712	1710	754	1712	1655	1572	1712
MEG_4045|Drugs|MLS|Macrolide_phosphotransferases|MPHG	0	0	0	0	0	0	0	0	0	0	0	0	0	0	0	0	0	0	0	0	0	0	0	0	0	0	0	0	0	0	0	0	0	0	0	0	0	0	0	0	0	0	0	0	0	0	0	0	0
MEG_4051|Drugs|MLS|Macrolide_phosphotransferases|MPHN	1223	165	1544	915	247	34	1436	1484	1452	1513	1523	1414	1487	1354	459	187	1403	1506	1352	1544	1470	1463	1526	1452	1624	1423	1532	727	1077	1455	1052	237	1471	1523	858	1099	500	1433	1563	1445	1544	1362	1535	1519	1564	1617	1438	1536	1507
MEG_405|Multi-compound|Drug_and_biocide_and_metal_resistance|Drug_and_biocide_and_metal_RND_efflux_pumps|ACRD	0	774	323	3408	96	3985	1484	284	0	169	0	0	0	0	2827	4419	3241	2754	0	178	1021	88	1988	0	669	0	0	3676	226	0	347	308	0	2569	0	0	995	722	111	0	381	122	0	485	2643	132	0	3540	0
MEG_4061|Drugs|Multi-drug_resistance|Multi-drug_ABC_efflux_pumps|MSBA	0	0	0	155	0	115	0	0	0	0	0	0	0	0	0	180	55	0	0	0	0	0	0	0	0	0	0	139	0	0	0	0	0	0	0	0	0	0	0	0	0	0	0	0	0	0	0	0	0
MEG_406|Multi-compound|Drug_and_biocide_and_metal_resistance|Drug_and_biocide_and_metal_RND_efflux_pumps|ACRD	69	1273	646	5120	161	5594	2631	466	81	369	122	104	148	54	4386	5761	4937	4516	0	268	1738	144	3272	0	1122	0	0	5384	346	0	658	499	0	4342	107	0	1674	1297	178	68	689	186	0	906	4328	219	95	5336	147
MEG_4071|Drugs|MLS|MLS_resistance_ABC_efflux_pumps|MSRC	0	0	0	0	0	0	0	1895	0	0	0	0	0	0	0	0	0	0	0	0	0	0	2804	0	0	0	0	0	0	0	0	0	0	0	0	0	0	117	0	0	0	0	0	0	0	0	0	411	0
MEG_4072|Drugs|MLS|MLS_resistance_ABC_efflux_pumps|MSRC	0	0	0	0	0	0	0	80	0	0	0	0	0	0	0	0	0	0	0	0	0	0	2184	0	0	0	0	0	0	0	0	0	0	0	0	0	0	85	0	0	0	0	0	0	0	0	0	32	0
MEG_4073|Drugs|MLS|MLS_resistance_ABC_efflux_pumps|MSRD	512	101	1867	0	189	192	1203	202	2131	471	590	1814	856	667	0	1012	445	848	223	1388	670	633	485	554	117	2027	1092	113	149	915	199	149	629	788	770	289	0	482	973	1788	1761	453	1773	469	861	960	1237	637	1999
MEG_4074|Drugs|MLS|MLS_resistance_ABC_efflux_pumps|MSRD	552	77	2041	0	150	256	1235	196	2211	592	790	2031	840	538	53	1585	349	1353	202	1430	748	852	618	631	82	2131	1491	45	111	1282	174	105	1057	843	993	289	96	477	623	1924	1871	336	1846	479	865	918	1364	757	2228
MEG_4075|Drugs|MLS|MLS_resistance_ABC_efflux_pumps|MSRE	2877	2894	2894	1415	2887	814	2894	813	2884	2628	1780	2894	2281	2894	2808	2840	2894	2894	2894	2151	2894	1857	2604	2894	2894	2894	2894	2894	2894	1762	2894	2889	2894	2894	2894	2894	2859	2894	2892	2894	2894	2894	2894	2894	1686	2894	2878	2867	2894
MEG_4078|Drugs|Multi-drug_resistance|Multi-drug_RND_efflux_regulator|MTRAD	34	9	0	28	0	0	0	10	0	23	0	0	0	0	0	0	0	0	0	0	15	0	16	0	0	0	0	0	0	0	0	0	0	0	0	0	0	49	13	0	0	14	0	0	0	0	0	34	0
MEG_407|Multi-compound|Drug_and_biocide_and_metal_resistance|Drug_and_biocide_and_metal_RND_efflux_pumps|ACRD	78	1527	790	5453	202	5895	2958	481	69	379	161	138	194	86	4698	6023	5314	4856	0	372	1928	148	3561	0	1221	0	0	5770	379	0	717	572	0	4817	152	0	1916	1429	225	57	719	238	0	1059	4771	215	116	5662	171
MEG_408|Multi-compound|Drug_and_biocide_resistance|Drug_and_biocide_RND_efflux_pumps|ACRE	64	1305	845	2222	251	2251	1946	430	133	392	159	163	192	101	2101	2257	2220	2213	0	488	1396	133	2059	19	1311	21	20	2251	335	64	738	681	22	2206	180	25	1528	1393	256	72	743	312	27	1226	2163	298	139	2252	203
MEG_409|Multi-compound|Drug_and_biocide_resistance|Drug_and_biocide_RND_efflux_pumps|ACRF	127	2367	1358	5965	394	6099	4370	953	257	682	263	199	365	160	5544	6126	5953	5765	0	767	2909	243	5192	0	2540	39	0	6086	458	134	1372	1081	0	5756	240	38	2969	2583	472	138	1419	468	0	1986	5764	464	186	6093	402
MEG_4103|Multi-compound|Drug_and_biocide_resistance|Drug_and_biocide_SMR_efflux_pumps|MVRC	7	209	92	423	11	540	0	25	7	11	5	16	13	13	167	549	333	515	2	33	109	6	116	0	7	2	0	388	0	2	27	58	2	445	25	0	175	62	31	2	63	29	5	100	90	47	17	483	12
MEG_4107|Drugs|MLS|23S_rRNA_methyltransferases|MYRA	0	0	0	0	0	0	0	0	0	0	0	0	0	202	0	0	0	0	0	0	0	0	0	0	0	186	0	0	0	0	0	0	0	0	0	0	0	0	0	0	0	0	0	0	0	174	0	261	0
MEG_410|Multi-compound|Drug_and_biocide_resistance|Drug_and_biocide_RND_efflux_pumps|ACRF	138	2423	1437	5953	384	6098	4311	951	242	686	244	197	353	134	5548	6135	5925	5732	0	830	2970	274	5177	0	2535	0	0	6089	447	82	1272	1150	0	5762	202	54	2971	2548	434	139	1406	460	0	2020	5769	503	204	6094	382
MEG_415|Multi-compound|Drug_and_biocide_resistance|Drug_and_biocide_RND_efflux_regulator|ACRS	36	636	460	1171	114	1222	1056	354	73	237	123	80	143	70	1103	1262	1166	1176	16	281	770	87	1117	23	661	14	19	1242	189	42	487	348	16	1194	92	10	743	713	162	39	492	178	14	745	1154	198	98	1211	117
MEG_4194|Drugs|Metronidazole|nim_nitroimidazole_reductase|NIMJ	101	0	26	132	15	13	175	106	30	72	67	16	51	172	89	27	21	15	0	108	102	47	179	16	53	35	24	96	0	25	23	12	24	0	82	0	136	388	165	36	36	23	0	38	142	0	99	335	33
MEG_41|Drugs|Aminoglycosides|Aminoglycoside_N-acetyltransferases|AAC3	0	0	0	0	0	0	0	0	0	0	0	0	0	0	0	0	0	0	0	0	0	0	0	0	0	0	0	0	0	0	0	0	0	0	0	0	0	0	0	0	0	0	0	0	0	0	0	0	0
MEG_4211|Drugs|Multi-drug_resistance|Multi-drug_MFS_efflux_pumps|NORBD	0	0	0	0	0	0	0	0	0	0	0	0	0	0	0	0	0	0	0	0	0	0	0	0	0	0	0	0	0	0	0	0	0	0	0	0	0	0	0	0	0	47	0	0	0	0	0	0	0
MEG_4215|Drugs|Aminoglycosides|16S_rRNA_methyltransferases|NPMA	0	0	0	0	0	0	0	0	0	0	0	0	0	0	15	13	0	0	0	0	0	0	0	0	0	0	0	0	0	0	0	0	0	0	0	0	0	0	0	0	0	0	0	0	0	0	0	0	0
MEG_4228|Drugs|betalactams|Class_C_betalactamases|OCH	0	0	0	0	0	0	0	0	0	0	0	0	0	0	0	0	0	0	0	0	0	0	0	0	0	0	0	0	0	0	0	0	0	0	0	0	0	0	0	0	0	0	0	0	0	0	0	0	0
MEG_4285|Drugs|betalactams|Mutant_porin_proteins|OMPD	0	0	0	0	0	0	0	0	0	0	0	0	0	0	0	0	0	0	0	0	0	0	0	0	0	0	0	0	0	0	0	0	0	0	0	0	0	0	0	0	0	0	0	0	0	0	0	0	0
MEG_4425|Drugs|betalactams|Class_D_betalactamases|OXA	0	0	0	0	0	0	0	0	0	0	0	0	0	0	0	0	0	0	0	0	0	0	0	0	0	0	0	0	0	0	0	0	0	0	0	0	0	0	0	0	0	0	0	0	0	0	0	0	0
MEG_4426|Drugs|betalactams|Class_D_betalactamases|OXA	0	0	0	0	0	0	0	0	0	0	0	0	0	0	0	0	0	0	0	0	0	0	0	0	0	0	0	0	0	0	0	0	0	0	0	0	0	0	0	0	0	0	0	0	0	0	0	0	0
MEG_44|Drugs|Aminoglycosides|Aminoglycoside_N-acetyltransferases|AAC3	0	0	0	0	0	0	0	0	0	0	0	0	0	0	0	0	0	0	0	0	0	0	0	0	0	0	0	0	0	0	0	0	0	0	0	0	0	0	0	0	0	0	0	0	0	0	0	0	0
MEG_4621|Drugs|betalactams|Class_D_betalactamases|OXA	0	0	0	0	0	0	0	0	0	0	0	0	0	0	0	0	0	0	0	0	0	0	0	0	0	0	0	0	0	0	0	0	0	0	0	0	0	0	0	0	0	0	0	0	0	0	0	0	0
MEG_4622|Drugs|betalactams|Class_D_betalactamases|OXA	0	0	0	0	0	0	0	0	0	0	0	0	0	0	0	0	0	0	0	0	0	0	0	0	0	0	0	0	0	0	0	0	0	0	0	0	0	0	0	0	0	0	0	0	0	0	0	0	0
MEG_4627|Drugs|betalactams|Class_D_betalactamases|OXA	0	0	0	0	0	0	0	0	0	0	0	0	0	0	0	0	0	0	0	0	0	0	0	0	0	0	0	0	0	0	0	0	0	0	0	0	0	0	0	0	0	0	0	0	0	0	0	0	0
MEG_4679|Drugs|betalactams|Class_D_betalactamases|OXA	0	0	0	0	0	0	0	0	0	0	0	0	0	0	0	0	0	0	0	0	0	0	0	0	0	0	0	0	0	0	0	0	0	0	0	0	0	0	0	0	0	0	0	0	0	0	0	0	0
MEG_4728|Drugs|betalactams|Class_D_betalactamases|OXA	0	0	0	0	0	0	0	0	0	0	0	0	0	0	0	0	0	0	0	0	0	0	0	0	0	0	0	0	0	0	0	0	0	0	0	0	0	0	0	0	0	0	0	0	0	0	0	0	0
MEG_4729|Drugs|betalactams|Class_D_betalactamases|OXA	0	0	0	0	0	0	0	0	0	0	0	0	0	0	0	0	0	0	0	0	0	0	0	0	0	0	0	0	0	0	0	0	0	0	0	0	0	0	0	0	0	0	0	0	0	0	0	0	0
MEG_4730|Drugs|betalactams|Class_D_betalactamases|OXA	0	0	0	0	0	0	0	0	0	0	0	0	0	0	0	0	0	0	0	0	0	0	0	0	0	0	0	0	0	0	0	0	0	0	0	0	0	0	0	0	0	0	0	0	0	0	0	0	0
MEG_4731|Drugs|betalactams|Class_D_betalactamases|OXA	0	0	0	0	0	0	0	0	0	0	0	0	0	0	0	0	0	0	0	0	0	0	0	0	0	0	0	0	0	0	0	0	0	0	0	0	0	0	0	0	0	0	0	0	0	0	0	0	0
MEG_4750|Drugs|betalactams|Class_D_betalactamases|OXA	493	0	0	0	16	0	14	18	19	33	0	0	16	1451	36	0	108	0	1366	16	30	17	15	35	0	1267	9	15	8	0	1549	0	34	17	51	13	0	661	12	1393	0	390	15	16	237	13	0	836	1569
MEG_4773|Drugs|betalactams|Class_D_betalactamases|OXA	0	0	0	0	0	0	0	0	0	0	0	0	0	0	0	0	0	0	0	0	0	0	0	0	0	0	0	0	0	0	0	0	0	0	0	0	0	0	0	0	0	0	0	0	0	0	0	0	0
MEG_4774|Drugs|betalactams|Class_D_betalactamases|OXA	0	0	0	0	0	0	0	0	0	0	0	0	0	0	0	0	0	0	0	0	0	0	0	0	0	0	0	0	0	0	0	0	0	0	0	0	0	0	0	0	0	0	0	0	0	0	0	0	0
MEG_4776|Drugs|betalactams|Class_D_betalactamases|OXA	0	0	0	0	0	0	0	0	0	0	0	0	0	0	0	0	0	0	0	0	0	0	0	0	0	0	0	0	0	0	0	0	0	0	0	0	0	0	0	0	0	0	0	0	0	0	0	0	0
MEG_4794|Drugs|betalactams|Class_D_betalactamases|OXA	0	0	0	0	0	0	0	0	0	0	0	0	0	0	0	0	0	0	0	0	0	0	0	0	0	0	0	0	0	0	0	0	0	0	0	0	0	0	0	0	0	0	0	0	0	0	0	0	0
MEG_4828|Drugs|betalactams|Class_D_betalactamases|OXA	0	0	0	0	0	0	0	0	0	0	0	0	0	0	0	0	0	0	0	0	0	0	0	0	0	0	0	0	0	0	0	0	0	0	0	0	0	0	0	0	0	0	0	0	0	0	0	0	0
MEG_4830|Drugs|betalactams|Class_D_betalactamases|OXA	0	0	0	0	0	0	0	0	0	0	0	0	0	0	0	0	0	0	0	0	0	0	0	0	0	0	0	0	0	0	0	0	0	0	0	0	0	0	0	0	0	0	0	0	0	0	0	0	0
MEG_4840|Drugs|betalactams|Class_D_betalactamases|OXA	0	0	0	0	0	0	0	0	0	0	0	0	0	0	0	0	0	0	0	0	0	0	0	0	0	0	0	0	0	0	0	0	0	0	0	0	0	0	0	0	0	0	0	0	0	0	0	0	0
MEG_4841|Drugs|betalactams|Class_D_betalactamases|OXA	0	0	0	0	0	0	0	0	0	0	0	0	0	0	0	0	0	0	0	0	0	0	0	0	0	0	0	0	0	0	0	0	0	0	0	0	0	0	0	0	0	0	0	0	0	0	0	0	0
MEG_4849|Drugs|betalactams|Class_D_betalactamases|OXA	0	0	0	0	0	0	0	0	0	0	0	0	0	0	0	0	0	0	0	0	0	0	0	0	0	0	0	0	0	0	0	0	0	0	0	0	0	0	0	0	0	0	0	0	0	0	0	0	0
MEG_4868|Drugs|betalactams|Class_D_betalactamases|OXA	0	0	0	0	0	0	0	0	0	0	0	0	0	0	0	0	0	0	0	0	0	0	0	0	0	0	0	0	0	0	0	0	0	0	0	0	0	0	0	36	0	0	0	0	0	0	0	0	0
MEG_4886|Drugs|betalactams|Class_D_betalactamases|OXA	0	0	0	0	0	0	0	0	0	0	0	0	0	0	0	0	0	0	0	0	0	0	0	0	0	0	0	0	0	0	0	0	0	0	0	0	0	0	0	22	0	0	0	0	0	0	0	0	0
MEG_4889|Drugs|betalactams|Class_D_betalactamases|OXA	0	0	0	0	0	0	0	0	0	0	0	0	0	0	0	0	0	0	0	0	0	0	0	0	0	0	0	0	0	0	0	0	0	0	0	0	0	0	0	0	0	0	0	0	0	0	0	0	0
MEG_4919|Drugs|betalactams|Class_D_betalactamases|OXA	0	0	0	0	0	0	0	0	0	0	0	0	0	0	0	0	0	0	0	0	0	0	0	0	0	0	0	0	0	0	0	0	0	0	0	0	0	0	0	0	0	0	0	0	0	0	0	0	0
MEG_4926|Drugs|betalactams|Class_D_betalactamases|OXA	0	0	0	0	0	0	0	0	0	0	0	0	0	0	0	0	0	0	0	0	0	0	0	0	0	0	0	0	0	0	0	0	0	0	0	0	0	0	0	0	0	0	0	0	0	0	0	0	0
MEG_4932|Drugs|betalactams|Class_D_betalactamases|OXA	0	0	0	0	0	0	0	0	0	0	0	0	0	0	0	0	0	0	0	0	0	0	0	0	0	0	0	0	0	0	0	0	0	0	0	0	0	0	0	14	0	0	0	0	0	0	0	0	0
MEG_4965|Drugs|betalactams|Class_D_betalactamases|OXA	0	0	0	0	0	0	0	0	0	0	0	0	0	0	0	0	0	0	0	0	0	0	0	0	0	0	0	0	0	0	0	0	0	0	0	0	0	0	0	0	0	0	0	0	0	0	0	0	0
MEG_4973|Drugs|betalactams|Class_D_betalactamases|OXA	0	0	0	0	0	0	0	0	0	0	0	0	0	0	0	0	0	0	0	0	0	0	0	0	0	0	0	0	0	0	0	0	0	0	0	0	0	0	0	0	0	0	0	0	0	0	0	0	0
MEG_497|Drugs|betalactams|Class_C_betalactamases|ACT	0	0	0	0	0	0	0	0	0	0	0	0	0	0	0	0	0	0	0	0	0	0	0	0	0	0	0	0	0	0	0	0	0	0	0	0	0	0	0	0	0	0	0	0	0	0	0	0	0
MEG_5062|Drugs|betalactams|Class_D_betalactamases|OXA	0	0	0	0	0	0	0	0	0	0	0	0	0	0	41	0	0	0	0	0	0	0	0	0	0	0	0	0	0	0	0	0	0	0	0	0	0	0	0	0	0	0	0	0	0	0	0	0	0
MEG_5063|Drugs|betalactams|Class_D_betalactamases|OXA	0	0	0	0	0	0	0	0	0	0	0	0	0	0	0	0	0	0	0	0	0	0	0	0	0	0	0	0	0	0	0	0	0	0	0	0	0	0	0	0	0	0	0	0	0	0	0	0	0
MEG_5095|Drugs|betalactams|Class_D_betalactamases|OXA	0	0	0	0	0	0	0	0	0	0	0	0	0	0	0	0	0	0	0	0	0	0	0	0	0	0	0	0	0	0	0	0	0	0	0	0	0	0	0	25	0	0	0	0	0	0	0	0	0
MEG_5134|Drugs|betalactams|Class_D_betalactamases|OXA	0	0	0	0	0	0	0	0	0	0	0	0	0	0	0	0	0	0	0	0	0	0	0	0	0	0	0	0	0	0	0	0	0	0	0	21	0	0	0	0	0	0	0	0	0	0	0	0	0
MEG_5160|Drugs|betalactams|Class_D_betalactamases|OXA	0	0	0	0	0	0	0	0	0	0	0	0	0	0	0	0	0	0	0	0	0	0	0	0	0	0	0	0	0	0	0	0	0	0	0	0	0	0	0	0	0	0	0	0	0	0	0	0	0
MEG_5171|Drugs|betalactams|Class_D_betalactamases|OXA	0	0	0	0	0	0	0	0	0	0	0	0	0	0	0	0	0	0	0	0	0	0	0	0	0	0	0	0	0	0	0	0	0	0	0	0	0	0	0	0	0	0	0	0	0	0	0	0	0
MEG_51|Drugs|Aminoglycosides|Aminoglycoside_N-acetyltransferases|AAC3	0	0	0	0	0	0	0	0	0	0	0	0	0	0	0	0	0	0	0	0	0	0	0	0	0	57	0	0	0	0	24	0	0	0	0	0	0	0	0	0	0	0	0	0	0	0	0	0	10
MEG_5207|Drugs|betalactams|Class_D_betalactamases|OXA	0	0	0	0	0	0	0	0	0	0	0	0	0	0	0	0	0	0	0	0	0	0	0	0	0	0	0	0	0	0	0	0	0	0	0	0	0	0	0	0	0	0	0	0	0	0	0	0	0
MEG_5208|Drugs|betalactams|Class_D_betalactamases|OXA	0	0	0	0	0	0	0	0	0	0	0	0	0	0	0	0	0	0	0	0	0	0	0	0	0	0	0	0	0	0	0	0	0	0	0	0	0	0	0	0	0	0	0	0	0	0	0	207	0
MEG_5209|Drugs|betalactams|Class_D_betalactamases|OXA	0	0	0	0	0	0	0	0	0	0	0	0	0	0	0	0	0	0	0	0	0	0	0	0	0	0	0	0	0	0	0	0	0	0	0	0	0	0	0	12	0	0	0	0	0	0	0	0	0
MEG_5214|Drugs|betalactams|Class_D_betalactamases|OXA	0	0	0	0	0	0	0	0	0	0	0	0	0	0	0	0	0	0	0	0	0	0	0	0	0	0	0	0	0	0	0	0	0	0	0	0	0	0	0	0	0	0	0	0	0	0	0	0	0
MEG_5224|Drugs|betalactams|Class_D_betalactamases|OXA	0	0	0	0	0	0	0	0	0	0	0	0	0	0	0	0	0	0	0	0	0	0	0	0	0	0	0	0	0	0	0	0	0	0	0	0	0	0	0	0	0	0	0	0	0	0	0	0	0
MEG_5259|Drugs|betalactams|Class_D_betalactamases|OXA	0	0	0	0	0	0	0	0	0	0	0	0	0	0	0	0	0	0	0	0	0	0	0	0	0	0	0	0	0	0	0	0	0	0	0	0	0	0	0	28	0	0	0	0	0	0	0	0	0
MEG_5261|Drugs|betalactams|Class_D_betalactamases|OXA	0	0	0	0	0	0	0	0	0	0	0	0	0	0	0	0	0	0	0	0	0	0	0	0	0	0	0	0	0	0	0	0	0	0	0	0	0	0	0	46	0	0	0	0	0	0	0	0	0
MEG_5277|Drugs|betalactams|Class_D_betalactamases|OXA	0	0	0	0	0	0	0	0	0	0	0	0	0	0	0	0	0	0	0	0	0	0	0	0	0	0	0	0	0	0	0	0	0	0	0	0	0	0	0	0	0	0	0	0	0	0	0	0	0
MEG_5400|Drugs|betalactams|Penicillin_binding_protein|PBP2	96	2047	1134	3551	296	3696	3011	592	128	524	284	218	211	162	3305	3733	3565	3501	41	587	2190	171	3111	31	1735	36	0	3682	831	104	1162	967	0	3586	233	46	2233	1902	356	73	1097	449	0	1397	3425	446	193	3676	271
MEG_5409|Drugs|betalactams|Penicillin_binding_protein|PBP4B	62	1075	652	2464	164	2522	2000	378	96	306	132	95	136	83	2210	2540	2406	2398	18	317	1324	79	2141	35	1012	27	16	2530	469	38	706	566	0	2418	85	13	1324	1193	216	46	597	247	0	925	2378	270	78	2527	140
MEG_5793|Drugs|betalactams|Class_A_betalactamases|PME	49	0	0	0	0	0	0	0	0	0	0	0	0	0	0	0	0	0	0	0	0	0	0	0	0	0	0	0	0	0	0	0	0	0	0	0	0	110	0	0	0	0	0	0	14	0	0	54	0
MEG_57|Drugs|Aminoglycosides|Aminoglycoside_N-acetyltransferases|AAC3	0	0	0	0	0	0	0	0	0	0	0	0	0	0	0	0	0	0	0	0	0	0	0	0	0	0	0	0	0	0	0	0	0	0	0	0	0	0	0	0	0	0	0	0	0	0	0	0	0
MEG_5801|Drugs|Cationic_antimicrobial_peptides|Lipid_A_modification|PMRF	0	0	0	326	0	531	0	0	0	0	0	0	0	0	0	760	316	342	0	0	0	0	0	0	0	0	0	492	0	0	0	0	0	302	0	0	101	0	0	0	0	0	0	0	0	0	0	400	0
MEG_5810|Drugs|betalactams|Class_A_betalactamases|PSE	0	0	0	0	0	0	0	0	0	0	0	0	0	0	0	0	0	0	0	0	0	0	0	0	0	0	0	0	0	0	0	0	0	0	0	0	0	0	0	0	0	0	0	0	0	0	0	0	0
MEG_5811|Drugs|betalactams|Class_A_betalactamases|PSE	0	0	0	0	0	0	0	0	0	0	0	0	0	0	0	0	0	0	0	0	0	0	0	0	0	0	0	0	0	0	0	0	0	0	0	0	0	0	0	0	0	0	0	0	0	0	0	0	0
MEG_5825|Multi-compound|Drug_and_biocide_resistance|Drug_and_biocide_SMR_efflux_pumps|QACC	0	0	0	0	0	0	0	0	0	0	0	0	0	0	0	0	0	0	0	0	0	0	0	0	0	0	0	0	0	0	0	0	0	0	0	0	0	0	0	0	0	0	0	0	0	0	0	0	0
MEG_5826|Multi-compound|Drug_and_biocide_resistance|Drug_and_biocide_SMR_efflux_pumps|QACC	0	0	0	0	0	0	0	0	0	0	0	0	0	0	0	0	0	3	0	0	0	0	0	0	0	0	0	0	0	0	0	0	0	0	0	0	0	0	0	0	0	0	0	0	0	0	0	0	0
MEG_5827|Multi-compound|Drug_and_biocide_resistance|Drug_and_biocide_SMR_efflux_pumps|QACE	0	0	0	0	0	0	0	0	0	0	0	0	0	0	0	0	0	0	0	0	0	0	0	0	0	0	0	0	0	0	0	0	0	0	0	0	0	36	0	0	0	0	0	0	0	0	0	0	0
MEG_5828|Multi-compound|Drug_and_biocide_resistance|Drug_and_biocide_SMR_efflux_pumps|QACE	139	0	11	0	0	2	0	0	12	35	0	83	28	52	0	60	50	0	0	0	16	0	101	117	0	186	0	0	0	0	19	10	36	0	38	62	0	242	31	225	0	68	0	50	77	194	23	192	95
MEG_5829|Multi-compound|Drug_and_biocide_resistance|Drug_and_biocide_SMR_efflux_pumps|QACEDELTA1	332	8	53	9	49	3	5	20	57	138	0	262	115	261	12	176	188	11	48	33	70	67	288	307	10	350	111	0	40	15	84	49	170	73	122	265	24	370	151	369	39	236	0	186	287	367	68	359	314
MEG_5830|Multi-compound|Drug_and_biocide_resistance|Drug_and_biocide_SMR_efflux_pumps|QACEDELTA1	260	0	38	0	35	0	7	10	52	74	0	197	80	182	6	102	131	0	24	21	47	50	227	243	0	291	67	0	19	6	56	27	127	50	80	184	11	331	86	355	38	170	0	113	222	323	62	317	242
MEG_5831|Multi-compound|Drug_and_biocide_resistance|Drug_and_biocide_SMR_efflux_pumps|QACEDELTA1	115	0	18	0	16	3	0	8	25	41	0	78	23	96	0	53	69	0	12	0	24	21	115	117	0	140	21	0	5	0	28	21	56	0	37	91	0	183	46	165	0	67	0	56	100	150	22	156	114
MEG_5832|Multi-compound|Drug_and_biocide_resistance|Drug_and_biocide_SMR_efflux_pumps|QACF	0	0	0	0	0	0	0	0	0	0	0	0	0	0	0	0	0	0	0	0	0	0	0	0	0	0	0	0	0	0	0	0	0	0	0	0	0	0	0	0	0	0	0	0	0	0	0	0	0
MEG_5833|Multi-compound|Drug_and_biocide_resistance|Drug_and_biocide_SMR_efflux_pumps|QACF	0	0	0	0	0	0	0	0	0	0	0	0	0	0	0	0	0	0	0	0	0	0	0	0	0	0	0	0	0	0	0	0	0	0	0	0	0	8	0	0	0	0	0	0	0	0	0	0	0
MEG_5834|Multi-compound|Drug_and_biocide_resistance|Drug_and_biocide_SMR_efflux_pumps|QACF	0	0	0	0	0	0	0	0	0	0	0	0	0	0	0	0	0	0	0	0	0	0	0	0	0	0	0	0	0	0	0	0	0	0	0	0	0	0	0	0	0	0	0	0	0	0	0	0	0
MEG_5836|Multi-compound|Drug_and_biocide_resistance|Drug_and_biocide_SMR_efflux_pumps|QACF	0	0	0	0	0	0	0	0	0	0	0	0	0	0	0	0	0	0	0	0	0	0	0	0	0	0	0	0	0	0	0	0	0	0	0	0	0	0	0	0	0	0	0	0	0	0	0	0	0
MEG_5838|Multi-compound|Drug_and_biocide_resistance|Drug_and_biocide_SMR_efflux_pumps|QACF	0	0	0	0	0	0	0	0	0	0	0	0	0	0	0	0	0	0	0	0	0	0	0	0	0	0	0	0	0	0	0	0	0	0	0	0	0	0	0	0	0	0	0	0	0	0	0	0	0
MEG_5839|Multi-compound|Drug_and_biocide_resistance|Drug_and_biocide_SMR_efflux_pumps|QACG	0	0	0	0	0	0	140	0	0	0	0	0	0	0	0	0	0	0	0	0	0	0	0	0	0	0	0	0	0	0	0	0	0	318	0	0	0	0	0	0	33	0	0	0	0	8	0	33	0
MEG_5840|Multi-compound|Drug_and_biocide_resistance|Drug_and_biocide_SMR_efflux_pumps|QACG	0	0	0	0	0	0	45	0	0	0	0	0	0	0	0	0	0	0	0	0	0	0	0	0	0	0	0	0	0	0	0	0	0	135	0	0	0	0	0	0	0	0	0	0	0	0	0	9	0
MEG_5841|Multi-compound|Drug_and_biocide_resistance|Drug_and_biocide_SMR_efflux_pumps|QACG	0	0	0	0	0	0	49	0	0	0	0	0	0	0	0	0	0	0	0	0	0	0	0	0	0	0	0	0	0	0	0	0	0	117	0	0	0	0	0	0	0	0	0	0	0	0	0	0	0
MEG_5842|Multi-compound|Drug_and_biocide_resistance|Drug_and_biocide_SMR_efflux_pumps|QACG	0	0	4	0	0	0	448	5	26	20	0	0	12	0	0	0	3	0	0	10	6	0	0	0	0	0	0	0	0	0	44	0	0	561	0	0	0	0	0	0	189	6	0	0	0	100	12	190	6
MEG_5843|Multi-compound|Drug_and_biocide_resistance|Drug_and_biocide_SMR_efflux_pumps|QACG	0	0	0	0	0	0	167	0	4	0	0	0	0	0	0	0	0	0	0	0	0	0	0	0	0	0	0	0	0	0	6	0	0	336	0	0	0	0	0	0	33	0	0	0	0	15	0	37	0
MEG_5844|Multi-compound|Drug_and_biocide_resistance|Drug_and_biocide_SMR_efflux_pumps|QACG	0	0	0	0	0	0	201	0	8	4	0	0	0	0	0	0	0	0	0	0	0	0	0	0	0	0	0	0	0	0	4	0	0	367	0	0	0	0	0	0	47	0	0	0	0	17	0	42	0
MEG_5845|Multi-compound|Drug_and_biocide_resistance|Drug_and_biocide_SMR_efflux_pumps|QACG	0	0	0	0	0	0	172	0	0	0	0	0	0	0	0	0	0	0	0	0	0	0	0	0	0	0	0	0	0	0	5	0	0	313	0	0	0	0	0	0	32	0	0	0	0	11	0	48	0
MEG_5848|Multi-compound|Drug_and_biocide_resistance|Drug_and_biocide_SMR_efflux_pumps|QACH	0	0	0	0	0	0	0	0	0	0	0	0	0	0	0	0	0	0	0	0	0	0	0	0	0	0	0	0	0	0	0	0	0	0	0	0	0	0	0	0	0	0	0	0	0	0	0	0	0
MEG_5851|Multi-compound|Drug_and_biocide_resistance|Drug_and_biocide_SMR_efflux_pumps|QACL	0	0	0	0	0	0	0	0	0	0	0	0	0	0	0	0	0	0	0	0	0	0	0	0	0	0	0	23	0	0	0	0	0	0	0	0	0	0	0	0	0	0	0	0	0	0	0	0	2
MEG_5852|Multi-compound|Drug_and_biocide_resistance|Drug_and_biocide_SMR_efflux_pumps|QACL	0	0	0	0	0	0	0	0	0	0	0	0	0	0	0	0	0	0	0	0	0	0	0	0	0	0	0	58	0	0	0	0	0	0	0	0	0	0	0	0	0	0	0	0	0	0	0	6	0
MEG_5853|Multi-compound|Drug_and_biocide_resistance|Drug_and_biocide_SMR_efflux_pumps|QACL	0	0	0	0	0	0	0	0	0	0	0	0	0	0	0	0	0	0	0	0	0	0	0	0	0	0	0	0	0	0	0	0	0	0	0	0	0	0	0	0	0	0	0	0	0	0	0	0	0
MEG_5869|Drugs|Fluoroquinolones|Quinolone_resistance_protein_Qnr|QNRA	0	0	0	0	0	0	0	0	0	0	0	0	0	0	0	0	0	0	0	0	0	0	0	0	0	0	0	0	0	0	0	0	0	0	0	0	0	0	0	0	0	0	0	0	0	0	0	0	0
MEG_6017|Drugs|Fluoroquinolones|Quinolone_resistance_protein_Qnr|QNRS	0	0	0	0	0	0	0	0	0	0	0	0	0	0	0	0	0	0	0	0	0	0	0	0	0	0	0	19	0	0	0	0	0	0	0	0	0	0	0	0	0	0	0	0	0	0	0	0	0
MEG_6020|Drugs|Fluoroquinolones|Quinolone_resistance_protein_Qnr|QNRS	0	0	0	0	0	0	0	0	0	0	0	0	0	0	0	0	0	0	0	0	0	0	0	0	0	0	0	15	0	0	0	0	0	0	0	0	0	0	0	0	0	0	0	0	0	0	0	0	0
MEG_6026|Drugs|Fluoroquinolones|Quinolone_resistance_protein_Qnr|QNRS	0	0	0	0	0	0	0	0	0	0	0	0	0	0	0	0	0	0	0	0	0	0	0	0	0	0	0	14	0	0	0	0	0	0	0	0	0	0	0	0	0	0	0	0	0	0	0	0	0
MEG_6028|Drugs|Fluoroquinolones|Quinolone_resistance_protein_Qnr|QNRS	0	0	0	0	0	0	0	0	0	0	0	0	0	0	0	0	0	0	0	0	0	0	0	0	0	0	0	11	0	0	0	0	0	0	0	0	0	0	0	0	0	0	0	0	0	0	0	0	0
MEG_6029|Drugs|Fluoroquinolones|Quinolone_resistance_protein_Qnr|QNRS	0	0	0	0	0	0	0	0	0	0	0	0	0	0	0	0	0	0	0	0	0	0	0	0	0	0	0	8	0	0	0	0	0	0	0	0	0	0	0	0	0	0	0	0	0	0	0	0	0
MEG_6030|Drugs|Fluoroquinolones|Quinolone_resistance_protein_Qnr|QNRS	0	0	0	0	0	0	0	0	0	0	0	0	0	0	0	0	0	0	0	0	0	0	0	0	0	0	0	8	0	0	0	0	0	0	0	0	0	0	0	0	0	0	0	0	0	0	0	0	0
MEG_6042|Drugs|betalactams|Class_A_betalactamases|RAHN	0	0	0	0	0	0	0	0	0	0	0	0	0	0	0	0	13	0	0	0	0	0	0	0	0	0	0	0	0	0	0	0	0	0	0	0	0	0	0	0	0	0	0	0	0	0	0	0	0
MEG_6044|Drugs|Multi-drug_resistance|Multi-drug_RND_efflux_regulator|RAMA	0	0	0	0	0	0	0	0	0	0	0	0	0	0	0	0	0	0	0	0	0	0	0	0	0	0	0	0	0	0	0	0	0	0	0	0	0	5	0	0	0	0	0	0	0	0	0	0	0
MEG_6047|Drugs|Rifampin|RNA-polymerase_binding_protein|RBPA	0	0	0	19	0	0	0	0	0	21	0	0	0	0	9	0	0	0	0	0	0	0	9	0	0	0	0	0	0	0	0	10	0	0	8	0	0	11	0	0	0	0	0	0	0	0	0	0	0
MEG_6075|Drugs|betalactams|Class_A_betalactamases|ROB	36	0	0	0	0	0	0	0	0	0	0	0	0	0	0	0	0	0	0	0	0	0	0	0	0	0	0	0	0	0	0	0	0	0	0	0	0	0	0	0	0	0	0	0	0	0	0	0	0
MEG_6076|Drugs|betalactams|Class_A_betalactamases|ROB	22	0	0	0	0	0	0	0	0	0	0	0	0	0	0	0	0	0	0	0	0	0	0	0	0	0	0	0	0	0	0	0	0	0	0	0	0	0	0	0	0	0	0	0	0	0	16	0	0
MEG_6078|Drugs|betalactams|Class_A_betalactamases|ROB	108	0	0	0	0	0	0	0	0	0	0	0	0	0	0	0	0	0	0	0	0	0	0	0	0	0	0	0	0	0	0	0	0	0	0	0	0	0	0	0	0	0	0	0	0	0	22	0	0
MEG_6079|Drugs|betalactams|Class_A_betalactamases|ROB	93	0	0	0	0	0	0	0	0	0	0	0	0	0	0	0	0	0	0	0	0	0	0	0	0	0	0	0	0	0	0	0	0	0	0	0	0	0	0	0	0	0	0	0	0	0	0	0	0
MEG_6080|Drugs|betalactams|Class_A_betalactamases|ROB	104	0	0	0	0	0	0	0	0	0	0	0	0	0	0	0	0	0	0	0	0	0	0	0	0	0	0	0	0	0	0	0	0	0	0	0	0	0	0	0	0	0	0	0	0	0	40	0	0
MEG_6081|Drugs|betalactams|Class_A_betalactamases|ROB	64	0	0	0	0	0	0	0	0	0	0	0	0	0	0	0	0	0	0	0	0	0	0	0	0	0	0	0	0	0	0	0	0	0	0	0	0	0	0	0	0	0	0	0	0	0	19	0	0
MEG_6082|Multi-compound|Drug_and_biocide_and_metal_resistance|Drug_and_biocide_and_metal_RND_efflux_pumps|ROBA	26	826	466	1557	146	1615	1304	271	112	225	97	83	149	57	1409	1654	1528	1477	0	279	834	84	1352	21	787	18	0	1621	320	28	474	462	23	1517	117	23	961	832	163	34	479	157	0	717	1453	196	74	1603	100
MEG_6083|Drugs|Multi-drug_resistance|Multi-drug_MFS_efflux_pumps|ROSA	0	0	0	0	0	0	0	0	0	0	0	0	0	0	0	0	0	0	0	0	0	0	0	0	0	0	0	0	0	0	0	0	0	0	0	0	0	0	0	0	0	0	0	0	0	0	0	0	0
MEG_6084|Drugs|Multi-drug_resistance|Multi-drug_MFS_efflux_pumps|ROSB	0	0	0	0	0	0	0	0	0	0	0	0	0	0	0	0	36	0	0	0	0	0	0	0	0	0	0	0	0	0	0	0	0	0	0	0	0	0	0	0	0	0	0	0	0	0	0	0	0
MEG_60|Drugs|Aminoglycosides|Aminoglycoside_N-acetyltransferases|AAC3	0	0	0	0	0	0	0	0	0	0	0	0	0	0	0	0	0	0	0	0	0	0	0	0	0	0	0	0	0	0	0	0	0	0	0	0	0	16	0	0	0	0	0	0	0	0	0	0	0
MEG_6150|Drugs|betalactams|Class_A_betalactamases|RTG	1425	1428	1479	197	1275	74	1499	439	1416	1053	1196	1527	1063	1540	873	386	1475	1513	1486	1238	1444	478	1275	1451	1600	1408	1527	1454	1382	477	1599	875	1542	1499	1563	1627	1049	1588	1255	1393	1369	1608	1417	1365	444	1517	1306	1376	1406
MEG_6151|Drugs|betalactams|Class_A_betalactamases|RTG	1411	1599	1624	242	1410	108	1625	294	1380	979	806	1567	820	1636	934	862	1562	1524	1538	916	1500	397	1021	1559	1682	1568	1541	1509	1400	421	1662	1364	1607	1561	1659	1627	1321	1592	1330	1564	1515	1646	1572	1435	459	1546	1265	1290	1542
MEG_6157|Drugs|Nucleosides|Streptothricin_acetyltransferase|SAT	0	320	0	0	32	0	55	0	0	0	0	0	0	46	0	0	0	0	0	0	0	0	0	0	0	0	0	0	0	0	0	0	0	0	0	0	0	0	0	86	0	0	50	0	0	0	0	0	75
MEG_6160|Drugs|Nucleosides|Streptothricin_acetyltransferase|SAT	0	0	0	0	0	0	0	0	0	0	0	0	0	0	0	0	0	0	0	0	0	0	0	0	0	0	0	0	0	0	0	0	0	0	0	0	0	0	0	0	0	0	0	0	0	0	0	0	0
MEG_6161|Drugs|Nucleosides|Streptothricin_acetyltransferase|SAT	0	456	67	0	52	0	130	0	0	0	0	19	0	89	0	93	0	0	14	0	40	0	0	19	23	146	8	0	17	0	35	15	51	10	193	60	34	10	37	157	98	15	93	0	9	28	0	0	164
MEG_6162|Drugs|Nucleosides|Streptothricin_acetyltransferase|SAT	14	656	163	0	115	0	309	0	9	0	0	19	9	170	0	228	27	0	20	0	65	0	0	44	60	340	38	0	35	0	52	51	69	22	346	128	55	0	52	299	237	49	213	0	16	44	0	14	345
MEG_6163|Drugs|Nucleosides|Streptothricin_acetyltransferase|SAT	20	654	160	0	128	0	280	0	0	0	0	23	8	169	0	233	27	0	0	0	75	0	0	51	62	331	41	0	0	0	52	39	79	18	356	141	61	28	50	339	225	69	186	10	19	73	0	13	338
MEG_6165|Drugs|Nucleosides|Streptothricin_acetyltransferase|SAT	0	0	0	0	0	0	0	0	0	121	0	0	0	0	0	0	0	0	0	0	0	0	0	0	0	0	0	0	0	0	0	0	0	0	0	0	0	0	0	0	0	0	118	0	0	0	158	0	0
MEG_6166|Drugs|Nucleosides|Streptothricin_acetyltransferase|SAT	585	4	994	8	341	128	732	214	969	992	1024	873	582	404	23	0	81	615	206	1021	558	986	1024	569	892	788	793	58	49	962	287	210	591	786	254	21	69	688	805	836	1001	863	983	76	1007	679	990	929	966
MEG_6167|Drugs|Nucleosides|Streptothricin_acetyltransferase|SAT	12	862	225	0	162	0	385	13	6	8	0	38	9	230	11	285	43	8	36	11	86	0	16	84	99	440	54	0	38	0	93	65	127	45	458	215	77	31	54	410	280	72	274	0	30	74	0	15	485
MEG_6169|Drugs|Nucleosides|Streptothricin_acetyltransferase|SAT	473	0	832	9	261	75	574	168	830	842	903	707	450	298	25	0	52	482	159	879	455	844	903	455	730	650	635	67	34	801	203	154	472	608	225	22	51	501	666	691	861	670	841	66	865	501	883	765	807
MEG_6171|Drugs|betalactams|Class_A_betalactamases|SCO	0	0	0	0	0	0	0	0	0	0	0	0	0	0	0	0	0	0	0	0	0	0	0	0	0	0	0	0	0	0	0	0	0	0	0	0	0	0	0	0	0	0	0	0	0	0	0	0	0
MEG_6173|Multi-compound|Drug_and_biocide_resistance|Drug_and_biocide_RND_efflux_pumps|SDEB	0	0	0	0	0	0	0	0	0	0	0	0	0	0	0	0	0	0	0	0	0	0	0	0	0	0	0	0	0	0	0	0	0	0	0	0	0	571	0	0	0	0	0	0	0	0	0	0	0
MEG_6174|Multi-compound|Drug_and_biocide_resistance|Drug_and_biocide_RND_efflux_pumps|SDEX	0	0	0	0	0	0	0	0	0	0	0	0	0	0	0	0	0	0	0	0	0	0	0	0	0	0	0	0	0	0	0	0	0	0	0	0	0	0	0	0	0	0	0	0	0	0	0	0	0
MEG_6175|Multi-compound|Drug_and_biocide_resistance|Drug_and_biocide_RND_efflux_pumps|SDEY	0	0	0	0	0	0	0	0	0	0	0	0	0	0	0	0	0	0	0	0	0	0	0	0	0	0	0	0	0	0	0	0	0	0	0	0	0	0	0	0	0	0	0	0	0	0	0	0	0
MEG_6521|Multi-compound|Drug_and_biocide_resistance|Drug_and_biocide_RND_efflux_pumps|SME	0	0	0	0	0	0	0	0	0	0	0	0	0	0	0	0	0	0	0	0	0	0	0	0	0	0	0	0	0	0	0	0	0	0	0	0	0	0	0	0	0	0	0	0	0	0	0	0	0
MEG_6522|Multi-compound|Drug_and_biocide_resistance|Drug_and_biocide_RND_efflux_pumps|SME	844	0	0	0	0	0	0	0	0	0	0	0	0	0	0	0	0	0	0	0	0	0	0	0	0	0	0	0	0	0	0	0	0	0	0	0	0	1073	0	0	0	0	0	0	0	0	0	697	0
MEG_6529|Multi-compound|Drug_and_biocide_resistance|Drug_and_biocide_RND_efflux_pumps|SME	845	0	0	0	0	0	0	0	0	0	0	0	0	0	0	0	0	0	0	0	0	0	0	0	0	0	0	0	0	0	0	0	0	0	0	0	0	1066	0	0	0	0	0	0	0	0	0	694	0
MEG_6551|Multi-compound|Drug_and_biocide_and_metal_resistance|Drug_and_biocide_and_metal_resistance_regulator|SOXS	17	273	194	578	45	580	468	90	31	96	46	33	51	24	544	589	571	561	11	126	328	30	518	8	305	0	0	587	132	15	177	196	0	555	40	13	333	338	74	15	174	59	8	309	552	72	28	584	42
MEG_6556|Drugs|betalactams|Class_B_betalactamases|SPR	0	0	0	0	0	0	0	0	0	0	0	0	0	0	0	0	0	0	0	0	0	0	0	0	0	0	0	0	0	0	0	0	0	0	0	0	0	0	0	0	0	0	0	0	0	0	0	0	0
MEG_6579|Drugs|Sulfonamides|Sulfonamide-resistant_dihydropteroate_synthases|SULI	52	0	0	0	0	0	0	0	0	0	0	30	0	0	0	0	0	0	0	0	0	0	18	57	0	57	0	0	0	0	0	0	0	0	0	35	0	117	0	79	0	0	0	0	26	64	0	89	52
MEG_6580|Drugs|Sulfonamides|Sulfonamide-resistant_dihydropteroate_synthases|SULI	292	0	24	0	0	0	0	0	12	59	0	143	46	173	0	26	85	0	0	0	33	0	203	315	0	353	40	0	0	0	48	0	85	20	44	251	12	658	61	474	12	121	0	87	225	485	24	504	252
MEG_6581|Drugs|Sulfonamides|Sulfonamide-resistant_dihydropteroate_synthases|SULI	196	0	0	0	0	0	0	0	0	35	0	93	0	138	0	21	58	0	0	0	25	0	128	176	0	267	23	0	0	0	0	0	59	27	32	153	0	451	36	347	0	79	0	53	139	281	0	319	153
MEG_6582|Drugs|Sulfonamides|Sulfonamide-resistant_dihydropteroate_synthases|SULI	1014	892	726	31	252	21	1012	72	780	205	403	1057	284	1011	161	309	879	1049	937	399	889	59	530	949	1133	952	992	711	808	86	1091	218	1061	935	853	1110	207	1086	350	940	613	1063	726	472	158	913	448	671	847
MEG_6583|Drugs|Sulfonamides|Sulfonamide-resistant_dihydropteroate_synthases|SULI	324	0	25	0	0	0	0	0	0	68	0	159	0	136	0	0	87	0	0	0	25	0	144	311	0	360	0	0	0	0	36	0	92	0	46	222	20	728	92	437	0	115	0	66	205	423	0	509	198
MEG_6584|Drugs|Sulfonamides|Sulfonamide-resistant_dihydropteroate_synthases|SULI	176	0	18	0	0	0	0	0	14	39	0	94	7	145	0	0	51	0	0	0	22	10	102	224	0	234	36	0	0	0	27	0	52	0	27	122	19	377	32	299	0	70	0	49	133	287	0	277	147
MEG_6586|Drugs|Sulfonamides|Sulfonamide-resistant_dihydropteroate_synthases|SULI	390	0	32	0	0	0	0	0	0	105	0	231	67	229	0	30	96	0	0	15	60	42	159	439	0	504	63	0	22	0	63	0	143	94	103	384	44	834	144	632	0	174	0	134	268	608	30	689	337
MEG_6587|Drugs|Sulfonamides|Sulfonamide-resistant_dihydropteroate_synthases|SULI	310	0	17	0	0	0	0	0	25	73	0	146	39	187	0	39	89	0	0	11	23	0	155	296	0	420	39	0	0	0	60	7	77	22	41	228	26	665	72	529	0	121	0	94	232	494	18	524	262
MEG_6588|Drugs|Sulfonamides|Sulfonamide-resistant_dihydropteroate_synthases|SULI	216	0	22	0	0	0	0	0	0	35	0	104	0	143	0	0	0	0	0	0	18	0	110	249	0	291	0	0	0	0	0	0	60	23	21	174	0	504	66	371	0	110	0	53	173	353	0	370	204
MEG_6589|Drugs|Sulfonamides|Sulfonamide-resistant_dihydropteroate_synthases|SULI	283	0	24	0	0	0	0	0	19	45	0	129	0	168	0	29	82	0	14	0	0	27	159	278	0	344	43	0	0	0	39	14	76	22	0	168	19	647	71	439	0	96	0	78	180	436	0	469	223
MEG_6590|Drugs|Sulfonamides|Sulfonamide-resistant_dihydropteroate_synthases|SULI	133	0	0	0	0	0	0	0	0	37	0	54	0	75	0	19	42	0	10	0	0	0	83	154	0	151	13	0	0	0	16	0	41	0	24	84	0	305	26	220	0	37	0	23	78	219	0	227	103
MEG_6591|Drugs|Sulfonamides|Sulfonamide-resistant_dihydropteroate_synthases|SULI	483	0	0	0	0	0	0	0	0	155	0	283	95	342	0	133	184	0	45	0	0	0	357	470	0	597	89	0	44	0	0	0	164	68	117	391	18	764	137	638	0	264	0	0	340	604	56	649	428
MEG_6592|Drugs|Sulfonamides|Sulfonamide-resistant_dihydropteroate_synthases|SULI	179	0	0	0	0	0	0	8	0	30	0	84	0	101	0	20	50	0	0	0	0	19	108	201	0	236	0	0	0	0	0	0	50	0	22	133	0	430	0	301	0	70	0	0	133	268	16	336	143
MEG_6593|Drugs|Sulfonamides|Sulfonamide-resistant_dihydropteroate_synthases|SULI	148	0	8	0	0	0	0	0	0	15	0	75	0	80	0	15	22	0	0	0	15	14	84	136	0	182	16	0	0	0	19	0	35	0	36	99	0	365	36	291	0	62	0	34	103	243	0	261	134
MEG_6594|Drugs|Sulfonamides|Sulfonamide-resistant_dihydropteroate_synthases|SULI	106	0	0	0	0	0	0	0	0	27	0	86	20	69	0	19	27	0	0	0	0	8	60	137	0	188	0	0	0	0	11	0	35	0	18	84	0	287	25	234	0	36	0	25	87	213	0	229	120
MEG_6595|Drugs|Sulfonamides|Sulfonamide-resistant_dihydropteroate_synthases|SULI	210	0	25	0	0	0	0	0	0	49	0	101	24	125	0	31	59	0	0	0	0	0	105	215	0	218	14	0	0	0	23	0	47	0	37	156	0	423	45	304	0	66	0	54	139	294	21	333	136
MEG_6596|Drugs|Sulfonamides|Sulfonamide-resistant_dihydropteroate_synthases|SULI	189	0	0	0	0	0	0	0	0	0	0	87	28	117	0	0	53	0	0	0	21	0	114	187	0	241	0	0	0	0	0	0	55	18	33	144	0	467	43	338	0	87	0	53	139	289	0	334	147
MEG_6597|Drugs|Sulfonamides|Sulfonamide-resistant_dihydropteroate_synthases|SULI	225	0	0	0	0	0	0	0	0	50	0	119	28	111	0	40	64	0	18	0	15	19	120	222	0	283	27	0	0	0	33	0	60	0	46	172	0	529	62	387	0	90	0	62	142	300	0	373	181
MEG_6598|Drugs|Sulfonamides|Sulfonamide-resistant_dihydropteroate_synthases|SULI	192	0	0	0	0	0	0	0	0	36	0	103	38	131	0	0	57	0	0	0	0	0	107	194	0	253	16	0	0	0	25	0	59	24	34	146	0	378	41	344	0	66	0	40	119	260	0	309	137
MEG_6599|Drugs|Sulfonamides|Sulfonamide-resistant_dihydropteroate_synthases|SULI	0	0	0	0	0	0	0	0	0	39	0	55	0	0	0	0	0	0	0	0	0	0	59	97	0	124	0	0	0	0	0	0	0	0	0	0	0	250	0	217	0	0	0	0	92	195	0	180	99
MEG_65|Drugs|Aminoglycosides|Aminoglycoside_N-acetyltransferases|AAC3	0	0	0	0	0	0	0	0	0	0	0	0	0	0	0	0	0	0	0	0	0	0	0	0	0	0	0	0	0	0	0	0	0	0	0	0	0	0	0	0	0	0	0	0	0	0	0	0	0
MEG_6600|Drugs|Sulfonamides|Sulfonamide-resistant_dihydropteroate_synthases|SULI	62	0	0	0	0	0	0	0	0	0	0	36	0	35	0	0	0	0	0	0	0	0	25	54	0	45	0	0	0	0	0	0	0	0	13	28	0	136	0	99	0	12	0	11	37	91	0	106	48
MEG_6601|Drugs|Sulfonamides|Sulfonamide-resistant_dihydropteroate_synthases|SULI	182	0	11	0	0	0	0	0	22	36	0	106	20	139	0	0	47	0	0	0	29	18	135	196	0	235	31	0	0	0	32	0	64	0	36	136	0	407	56	307	0	65	0	49	123	290	0	325	208
MEG_6603|Drugs|Sulfonamides|Sulfonamide-resistant_dihydropteroate_synthases|SULI	0	0	0	0	0	0	0	0	0	0	0	95	0	0	0	0	0	0	0	0	0	0	0	206	0	271	0	0	0	0	0	0	0	0	0	136	0	464	0	0	0	85	0	0	163	306	0	345	0
MEG_6604|Drugs|Sulfonamides|Sulfonamide-resistant_dihydropteroate_synthases|SULI	226	0	16	0	0	0	0	0	0	39	0	92	32	138	0	24	53	0	9	0	10	0	135	245	0	290	27	0	0	0	26	0	73	28	19	160	20	466	54	384	11	76	0	51	149	332	0	345	173
MEG_6605|Drugs|Sulfonamides|Sulfonamide-resistant_dihydropteroate_synthases|SULI	120	0	0	0	0	0	0	0	0	11	0	0	0	0	0	0	0	0	0	0	0	0	0	0	0	0	0	0	0	0	0	0	0	0	0	0	0	292	0	0	0	0	0	0	0	0	0	0	0
MEG_6606|Drugs|Sulfonamides|Sulfonamide-resistant_dihydropteroate_synthases|SULI	270	0	24	0	0	0	0	0	33	50	0	136	35	139	0	49	60	0	0	0	0	14	150	255	0	333	38	0	0	0	31	0	52	16	29	174	0	495	50	405	13	85	0	68	184	381	27	389	207
MEG_6607|Drugs|Sulfonamides|Sulfonamide-resistant_dihydropteroate_synthases|SULI	179	0	0	0	0	0	0	0	0	35	0	76	29	124	0	46	39	0	10	0	24	0	115	187	0	247	35	0	0	0	24	0	53	15	35	146	17	451	48	326	0	63	0	0	141	316	0	363	153
MEG_6608|Drugs|Sulfonamides|Sulfonamide-resistant_dihydropteroate_synthases|SULI	149	0	23	0	0	0	0	0	0	30	0	76	14	107	0	19	32	0	0	0	11	0	84	212	0	204	21	0	0	0	0	0	33	20	33	119	0	387	35	269	0	70	0	33	108	237	0	264	150
MEG_6609|Drugs|Sulfonamides|Sulfonamide-resistant_dihydropteroate_synthases|SULI	178	0	13	0	0	0	0	0	19	43	0	99	27	151	0	31	59	0	0	0	28	0	121	182	0	192	28	0	0	0	39	0	67	0	36	125	0	421	44	335	0	63	0	0	127	312	0	328	158
MEG_6610|Drugs|Sulfonamides|Sulfonamide-resistant_dihydropteroate_synthases|SULI	213	0	30	0	0	0	0	0	17	47	0	100	31	112	0	52	55	0	0	0	16	0	118	214	0	327	38	0	0	0	23	0	69	31	37	157	13	615	44	495	0	62	0	56	168	319	0	459	223
MEG_6611|Drugs|Sulfonamides|Sulfonamide-resistant_dihydropteroate_synthases|SULI	236	0	0	0	0	0	0	0	0	46	0	131	42	122	0	34	74	0	0	0	0	0	149	266	0	334	42	0	0	0	0	0	75	0	0	148	13	560	0	435	0	89	0	60	178	393	0	408	227
MEG_6612|Drugs|Sulfonamides|Sulfonamide-resistant_dihydropteroate_synthases|SULI	382	0	30	0	34	0	0	0	48	99	0	218	62	213	0	40	105	0	0	0	52	40	162	439	0	506	73	0	25	0	82	0	151	0	100	371	35	856	149	612	26	173	0	114	267	586	39	653	338
MEG_6613|Drugs|Sulfonamides|Sulfonamide-resistant_dihydropteroate_synthases|SULI	284	0	25	0	16	0	0	0	31	40	0	145	51	170	0	43	67	0	13	0	37	23	200	279	0	366	35	0	0	0	49	0	88	17	41	233	0	642	86	490	0	99	0	66	219	462	19	502	255
MEG_6614|Drugs|Sulfonamides|Sulfonamide-resistant_dihydropteroate_synthases|SULI	268	0	13	0	0	0	0	0	0	56	0	134	36	186	0	35	76	0	0	0	36	32	180	260	0	351	52	0	0	0	30	0	70	20	43	209	0	707	78	464	0	108	0	84	231	414	0	495	226
MEG_6615|Drugs|Sulfonamides|Sulfonamide-resistant_dihydropteroate_synthases|SULI	811	0	147	0	40	11	0	26	143	317	0	606	199	666	43	292	379	42	93	54	182	149	682	866	0	900	317	0	122	23	242	69	479	226	316	783	112	1250	481	1097	91	583	0	464	667	1050	137	1128	780
MEG_6616|Drugs|Sulfonamides|Sulfonamide-resistant_dihydropteroate_synthases|SULI	599	0	68	0	0	0	0	0	63	179	0	336	0	345	0	159	223	0	35	26	72	95	417	556	0	696	81	0	0	0	101	43	197	82	121	442	0	949	194	793	0	265	0	198	414	771	81	847	468
MEG_6617|Drugs|Sulfonamides|Sulfonamide-resistant_dihydropteroate_synthases|SULII	1559	1458	1340	64	607	70	1554	171	1365	473	871	1544	636	1538	349	650	1469	1559	1537	918	1443	176	1103	1526	1569	1490	1543	1291	1391	198	1568	504	1570	1540	1426	1573	449	1571	823	1485	1159	1567	1331	1000	338	1494	917	1309	1441
MEG_6618|Drugs|Sulfonamides|Sulfonamide-resistant_dihydropteroate_synthases|SULII	1004	917	738	38	243	33	998	80	770	190	383	1057	311	1034	151	358	911	1070	963	420	886	69	535	943	1119	951	989	719	807	70	1084	244	1058	967	858	1107	214	1085	343	960	633	1069	721	473	169	930	456	669	835
MEG_6619|Drugs|Sulfonamides|Sulfonamide-resistant_dihydropteroate_synthases|SULII	693	644	509	0	0	0	696	0	519	151	298	761	193	740	118	234	625	775	660	293	623	0	385	650	844	659	693	502	553	0	782	0	774	645	600	823	0	807	0	637	446	791	482	0	0	611	319	477	561
MEG_6620|Drugs|Sulfonamides|Sulfonamide-resistant_dihydropteroate_synthases|SULII	312	0	0	0	0	0	0	0	0	0	0	0	0	189	0	0	0	0	0	0	0	0	124	0	0	405	0	0	0	0	0	0	0	0	0	300	0	0	0	533	0	0	0	102	213	460	0	584	248
MEG_6621|Drugs|Sulfonamides|Sulfonamide-resistant_dihydropteroate_synthases|SULII	1266	1156	1031	42	480	78	1285	167	1168	364	627	1344	452	1275	319	466	1196	1345	1235	694	1146	131	817	1215	1385	1182	1254	969	1082	136	1347	356	1335	1248	1181	1395	366	1361	593	1173	900	1377	989	696	262	1194	721	980	1092
MEG_6622|Drugs|Sulfonamides|Sulfonamide-resistant_dihydropteroate_synthases|SULII	1290	1184	978	21	291	37	1294	109	1021	259	533	1331	340	1323	196	387	1188	1352	1243	523	1149	103	743	1249	1400	1196	1273	944	1034	75	1348	279	1344	1254	1153	1391	214	1372	474	1167	816	1352	944	590	186	1197	635	914	1104
MEG_6623|Drugs|Sulfonamides|Sulfonamide-resistant_dihydropteroate_synthases|SULII	0	0	0	0	0	0	0	0	0	0	0	102	0	0	0	0	0	0	0	0	0	0	0	0	0	274	0	0	0	0	0	0	0	32	0	0	0	467	0	393	0	0	0	50	0	345	0	363	0
MEG_6624|Drugs|Sulfonamides|Sulfonamide-resistant_dihydropteroate_synthases|SULII	1242	1137	1046	48	499	66	1261	161	1064	386	641	1323	503	1246	321	501	1175	1305	1233	730	1151	146	859	1238	1353	1190	1254	1006	1065	156	1319	406	1305	1236	1150	1365	375	1328	673	1195	936	1332	985	739	265	1198	716	992	1101
MEG_6625|Drugs|Sulfonamides|Sulfonamide-resistant_dihydropteroate_synthases|SULII	1321	1225	1115	65	529	40	1330	164	1138	394	704	1349	542	1345	326	564	1248	1359	1318	781	1231	177	930	1286	1408	1259	1305	1080	1159	154	1393	464	1366	1303	1218	1394	395	1389	693	1260	983	1375	1079	829	241	1275	755	1076	1195
MEG_6626|Drugs|Sulfonamides|Sulfonamide-resistant_dihydropteroate_synthases|SULII	1342	1221	1018	22	290	39	1331	105	1083	254	546	1364	361	1374	206	381	1221	1373	1293	557	1213	83	712	1287	1441	1263	1329	991	1084	94	1380	274	1388	1306	1191	1427	189	1393	508	1215	839	1411	952	618	195	1251	602	945	1150
MEG_6627|Drugs|Sulfonamides|Sulfonamide-resistant_dihydropteroate_synthases|SULII	1444	1338	1248	60	536	74	1435	198	1254	443	741	1440	699	1417	381	578	1349	1462	1417	872	1333	161	986	1395	1479	1377	1433	1149	1228	180	1494	489	1470	1403	1286	1500	445	1476	809	1345	1050	1478	1158	885	325	1374	861	1164	1301
MEG_6628|Drugs|Sulfonamides|Sulfonamide-resistant_dihydropteroate_synthases|SULII	1234	1129	918	30	236	31	1241	107	996	244	472	1287	328	1286	165	330	1115	1310	1223	498	1112	75	649	1215	1348	1161	1256	885	1005	95	1321	240	1298	1206	1116	1341	154	1335	434	1137	770	1326	874	577	162	1160	624	843	1030
MEG_6629|Drugs|Sulfonamides|Sulfonamide-resistant_dihydropteroate_synthases|SULII	1290	1168	1042	43	453	81	1289	161	1078	355	659	1346	433	1290	306	486	1200	1350	1240	711	1178	148	834	1228	1397	1204	1280	994	1080	118	1369	375	1364	1264	1168	1424	381	1388	645	1205	889	1387	1013	730	217	1229	751	939	1115
MEG_6630|Drugs|Sulfonamides|Sulfonamide-resistant_dihydropteroate_synthases|SULII	1149	1066	961	54	515	0	1130	134	1007	366	675	1192	551	1163	310	505	1058	1176	1101	704	1075	130	806	1085	1231	1078	1115	930	991	135	1211	402	1191	1103	1032	1254	357	1198	713	1070	863	1198	941	741	261	1089	688	934	1039
MEG_6631|Drugs|Sulfonamides|Sulfonamide-resistant_dihydropteroate_synthases|SULII	340	328	214	0	0	0	354	0	225	0	0	421	0	427	0	0	266	438	311	0	288	0	0	289	519	278	330	217	272	0	428	0	379	282	318	447	0	407	0	271	193	395	0	0	0	285	128	180	256
MEG_6632|Drugs|Sulfonamides|Sulfonamide-resistant_dihydropteroate_synthases|SULII	1322	1203	1078	36	436	60	1338	146	1137	389	629	1330	468	1339	247	489	1247	1351	1298	658	1221	115	814	1283	1401	1260	1292	1040	1130	150	1372	376	1362	1293	1194	1386	335	1389	578	1220	925	1376	1045	754	249	1261	712	1046	1175
MEG_6633|Drugs|Sulfonamides|Sulfonamide-resistant_dihydropteroate_synthases|SULII	1194	1026	934	44	379	0	1174	133	984	311	571	1235	533	1219	259	420	1108	1247	1150	566	1071	114	696	1157	1315	1128	1201	903	995	124	1295	351	1249	1151	1058	1322	287	1295	587	1093	792	1276	915	654	233	1107	670	890	1018
MEG_6634|Drugs|Sulfonamides|Sulfonamide-resistant_dihydropteroate_synthases|SULII	1403	1311	1170	47	527	69	1392	152	1170	429	720	1408	587	1381	318	596	1305	1430	1378	826	1298	184	965	1361	1452	1348	1376	1140	1234	165	1442	443	1443	1357	1265	1472	409	1421	710	1329	1035	1443	1120	874	276	1325	790	1106	1228
MEG_6635|Drugs|Sulfonamides|Sulfonamide-resistant_dihydropteroate_synthases|SULII	244	0	29	0	0	0	0	0	28	48	0	144	46	148	0	36	70	0	0	0	23	19	158	265	0	325	47	0	0	0	30	0	80	16	48	200	0	556	76	421	0	79	0	79	172	396	0	440	261
MEG_6636|Drugs|Sulfonamides|Sulfonamide-resistant_dihydropteroate_synthases|SULII	1179	1051	922	33	340	36	1181	94	941	276	529	1231	352	1217	221	402	1080	1258	1145	537	1061	100	696	1127	1280	1116	1154	853	968	106	1253	315	1244	1146	1072	1275	235	1265	473	1071	777	1266	883	581	210	1104	561	847	974
MEG_6637|Drugs|Sulfonamides|Sulfonamide-resistant_dihydropteroate_synthases|SULII	1186	1092	936	28	312	29	1200	92	984	272	485	1210	351	1209	204	404	1104	1234	1173	545	1113	85	688	1162	1285	1155	1185	908	1007	108	1246	251	1244	1156	1059	1261	279	1269	495	1130	784	1240	885	622	187	1135	594	857	1047
MEG_6638|Drugs|Sulfonamides|Sulfonamide-resistant_dihydropteroate_synthases|SULII	1324	1202	977	28	241	43	1289	104	1047	234	519	1345	344	1351	191	377	1186	1375	1260	549	1172	85	667	1274	1427	1230	1317	934	1025	68	1386	249	1369	1263	1136	1404	182	1377	456	1206	807	1388	942	576	169	1248	601	901	1075
MEG_6639|Drugs|Sulfonamides|Sulfonamide-resistant_dihydropteroate_synthases|SULIII	0	0	0	0	0	0	0	0	0	0	0	0	0	0	0	0	0	0	0	0	0	0	0	0	0	0	0	71	0	0	0	0	0	0	0	0	0	0	0	0	0	0	0	0	0	0	0	18	0
MEG_6650|Drugs|Tetracyclines|Tetracycline_resistance_MFS_efflux_pumps|TCR3	0	0	0	0	0	0	0	0	0	104	0	0	0	0	0	0	0	0	0	0	0	0	0	0	0	0	0	0	0	0	84	0	0	0	0	0	0	0	0	0	0	59	0	0	0	0	0	0	0
MEG_6659|Drugs|betalactams|Class_A_betalactamases|TEM	0	0	0	0	0	0	0	0	0	0	0	0	0	0	0	0	0	0	0	0	0	0	0	0	0	0	0	0	0	0	0	0	0	0	0	0	0	0	0	0	0	0	0	0	0	0	0	0	0
MEG_6661|Drugs|betalactams|Class_A_betalactamases|TEM	0	0	0	0	0	0	0	0	0	0	0	0	0	0	0	0	0	0	0	0	0	0	0	0	0	0	0	0	0	0	0	0	0	0	0	0	0	0	0	0	0	0	0	0	0	0	0	0	0
MEG_6664|Drugs|betalactams|Class_A_betalactamases|TEM	0	0	0	12	0	0	0	0	0	0	0	0	0	0	0	0	0	0	0	0	0	0	0	0	0	0	0	0	0	0	0	0	0	0	0	0	0	0	0	0	0	0	0	0	0	0	0	34	0
MEG_6668|Drugs|betalactams|Class_A_betalactamases|TEM	0	0	0	0	0	0	0	0	0	0	0	0	0	0	0	0	0	0	0	0	0	0	0	0	0	0	0	0	0	0	0	0	0	0	0	0	0	0	0	0	0	0	0	0	0	0	0	23	0
MEG_6669|Drugs|betalactams|Class_A_betalactamases|TEM	0	0	0	0	0	0	0	0	0	0	0	0	0	0	0	0	0	0	0	0	0	0	0	0	0	0	0	0	0	0	0	0	0	0	0	0	0	0	0	0	0	0	0	0	0	0	0	0	0
MEG_6670|Drugs|betalactams|Class_A_betalactamases|TEM	0	0	0	0	0	0	0	0	0	0	0	0	0	0	0	16	0	0	0	0	0	0	0	0	0	0	0	0	0	0	0	0	0	0	0	0	0	0	0	0	0	0	0	0	0	0	0	54	0
MEG_6671|Drugs|betalactams|Class_A_betalactamases|TEM	0	0	0	0	0	0	0	0	0	0	0	0	0	0	0	0	0	0	0	0	0	0	0	0	0	0	0	0	0	0	0	0	0	0	0	0	0	0	0	0	0	0	0	0	0	0	0	62	0
MEG_6673|Drugs|betalactams|Class_A_betalactamases|TEM	0	0	0	0	0	0	0	0	0	0	0	0	0	0	0	0	0	0	0	0	0	0	0	0	0	0	0	0	0	0	0	0	0	0	0	0	0	0	0	0	0	0	0	0	0	0	0	17	0
MEG_6674|Drugs|betalactams|Class_A_betalactamases|TEM	0	0	0	0	0	0	0	0	0	0	0	0	0	0	0	0	0	0	0	0	0	0	0	0	0	0	0	0	0	0	0	0	0	0	0	0	0	0	0	0	0	0	0	0	0	0	0	0	0
MEG_6676|Drugs|betalactams|Class_A_betalactamases|TEM	0	0	0	0	0	0	0	0	0	0	0	0	0	0	0	0	0	0	0	0	0	0	0	0	0	0	0	0	0	0	0	0	0	0	0	0	0	0	0	0	0	0	0	0	0	0	0	12	0
MEG_6677|Drugs|betalactams|Class_A_betalactamases|TEM	0	0	0	0	0	0	0	0	0	0	0	0	0	0	0	0	0	0	0	0	0	0	0	0	0	0	0	0	0	0	0	0	0	0	0	0	0	0	0	0	0	0	0	0	0	0	0	16	0
MEG_6678|Drugs|betalactams|Class_A_betalactamases|TEM	0	0	0	0	0	0	0	0	0	0	0	0	0	0	0	0	0	0	0	0	0	0	0	0	0	0	0	0	0	0	0	0	0	0	0	0	0	0	0	0	0	0	0	0	0	0	0	82	0
MEG_6679|Drugs|betalactams|Class_A_betalactamases|TEM	0	0	0	0	0	0	0	0	0	0	0	0	0	0	0	0	0	0	0	0	0	0	0	0	0	0	0	0	0	0	0	0	0	0	0	0	0	0	0	0	0	0	0	0	0	0	0	36	0
MEG_6680|Drugs|betalactams|Class_A_betalactamases|TEM	0	0	0	54	0	0	0	0	0	0	0	0	0	0	0	32	0	0	0	0	0	0	0	0	0	0	0	0	0	0	0	0	0	0	0	0	0	0	0	0	0	0	0	0	0	0	0	118	0
MEG_6682|Drugs|betalactams|Class_A_betalactamases|TEM	0	0	0	0	0	0	0	0	0	0	0	0	0	0	0	29	0	0	0	0	0	0	0	0	0	0	0	0	0	0	0	0	0	0	0	0	0	0	0	0	0	0	0	0	0	0	0	75	0
MEG_6683|Drugs|betalactams|Class_A_betalactamases|TEM	0	0	0	0	0	0	0	0	0	0	0	0	0	0	0	0	0	0	0	0	0	0	0	0	0	0	0	0	0	0	0	0	0	0	0	0	0	0	0	0	0	0	0	0	0	0	0	60	0
MEG_6689|Drugs|betalactams|Class_A_betalactamases|TEM	0	0	0	0	0	0	0	0	0	0	0	0	0	0	0	0	0	0	0	0	0	0	0	0	0	0	0	0	0	0	0	0	0	0	0	0	0	0	0	0	0	0	0	0	0	0	0	0	0
MEG_6690|Drugs|betalactams|Class_A_betalactamases|TEM	0	0	0	0	0	0	0	0	0	0	0	0	0	0	0	0	0	0	0	0	0	0	0	0	0	0	0	0	0	0	0	0	0	0	0	0	0	0	0	0	0	0	0	0	0	0	0	0	0
MEG_6697|Drugs|betalactams|Class_A_betalactamases|TEM	0	0	0	0	0	0	0	0	0	0	0	0	0	0	0	20	0	0	0	0	0	0	0	0	0	0	0	0	0	0	0	0	0	0	0	0	0	0	0	0	0	0	0	0	0	0	0	0	0
MEG_6698|Drugs|betalactams|Class_A_betalactamases|TEM	0	0	0	29	0	0	0	0	0	0	0	0	0	0	0	0	0	0	0	0	0	0	0	0	0	0	0	0	0	0	0	0	0	0	0	0	0	0	0	0	0	0	0	0	0	0	0	64	0
MEG_6699|Drugs|betalactams|Class_A_betalactamases|TEM	0	0	0	0	0	0	0	0	0	0	0	0	0	0	0	0	0	0	0	0	0	0	0	0	0	0	0	0	0	0	0	0	0	0	0	0	0	0	0	0	0	0	0	0	0	0	0	0	0
MEG_6701|Drugs|betalactams|Class_A_betalactamases|TEM	0	0	0	47	0	0	0	0	0	0	0	0	0	0	0	34	0	0	0	0	0	0	0	0	0	0	0	8	0	0	0	0	0	0	0	0	0	0	0	0	0	0	0	0	0	0	0	73	0
MEG_6705|Drugs|betalactams|Class_A_betalactamases|TEM	0	0	0	0	0	0	0	0	0	0	0	0	0	0	0	0	0	0	0	0	0	0	0	0	0	0	0	0	0	0	0	0	0	0	0	0	0	0	0	0	0	0	0	0	0	0	0	0	0
MEG_6707|Drugs|betalactams|Class_A_betalactamases|TEM	0	0	0	0	0	0	0	0	0	0	0	0	0	0	0	0	0	0	0	0	0	0	0	0	0	0	0	0	0	0	0	0	0	0	0	0	0	0	0	0	0	0	0	0	0	0	0	0	0
MEG_6710|Drugs|betalactams|Class_A_betalactamases|TEM	0	0	0	0	0	0	0	0	0	0	0	0	0	0	0	16	0	0	0	0	0	0	0	0	0	0	0	0	0	0	0	0	0	0	0	0	0	0	0	0	0	0	0	0	0	0	0	62	0
MEG_6711|Drugs|betalactams|Class_A_betalactamases|TEM	0	0	0	0	0	0	0	0	0	0	0	0	0	0	0	0	0	0	0	0	0	0	0	0	0	0	0	0	0	0	0	0	0	0	0	0	0	0	0	0	0	0	0	0	0	0	0	52	0
MEG_6713|Drugs|betalactams|Class_A_betalactamases|TEM	0	0	0	16	0	0	0	0	0	0	0	0	0	0	0	18	0	0	0	0	0	0	0	0	0	0	0	0	0	0	0	0	0	0	0	0	0	0	0	0	0	0	0	0	0	0	0	47	0
MEG_6718|Drugs|betalactams|Class_A_betalactamases|TEM	0	0	0	0	0	0	0	0	0	0	0	0	0	0	0	0	0	0	0	0	0	0	0	0	0	0	0	0	0	0	0	0	0	0	0	0	0	0	0	0	0	0	0	0	0	0	0	0	0
MEG_6720|Drugs|betalactams|Class_A_betalactamases|TEM	0	0	0	0	0	0	0	0	0	0	0	0	0	0	0	0	0	0	0	0	0	0	0	0	0	0	0	0	0	0	0	0	0	0	0	0	0	0	0	0	0	0	0	0	0	0	0	0	0
MEG_6726|Drugs|betalactams|Class_A_betalactamases|TEM	0	0	0	48	0	0	0	0	0	0	0	0	0	0	0	25	0	0	0	0	0	0	0	0	0	0	0	0	0	0	0	0	0	0	0	0	0	0	0	0	0	0	0	0	0	0	0	106	0
MEG_6727|Drugs|betalactams|Class_A_betalactamases|TEM	0	0	0	20	0	0	0	0	0	0	0	0	0	0	0	0	0	0	0	0	0	0	0	0	0	0	0	0	0	0	0	0	0	0	0	0	0	0	0	0	0	0	0	0	0	0	0	58	0
MEG_6734|Drugs|betalactams|Class_A_betalactamases|TEM	0	0	0	10	0	0	0	0	0	0	0	0	0	0	0	14	0	0	0	0	0	0	0	0	0	0	0	0	0	0	0	0	0	0	0	0	0	0	0	0	0	0	0	0	0	0	0	40	0
MEG_6737|Drugs|betalactams|Class_A_betalactamases|TEM	0	0	0	0	0	0	0	0	0	0	0	0	0	0	0	26	0	0	0	0	0	0	0	0	0	0	0	0	0	0	0	0	0	0	0	0	0	0	0	0	0	0	0	0	0	0	0	95	0
MEG_6740|Drugs|betalactams|Class_A_betalactamases|TEM	0	0	0	20	0	0	0	0	0	0	0	0	0	0	0	0	0	0	0	0	0	0	0	0	0	0	0	0	0	0	0	0	0	0	0	0	0	0	0	0	0	0	0	0	0	0	0	73	0
MEG_6742|Drugs|betalactams|Class_A_betalactamases|TEM	0	0	0	0	0	0	0	0	0	0	0	0	0	0	0	24	0	0	0	0	0	0	0	0	0	0	0	0	0	0	0	0	0	0	0	0	0	0	0	0	0	0	0	0	0	0	0	58	0
MEG_6743|Drugs|betalactams|Class_A_betalactamases|TEM	0	0	0	0	0	0	0	0	0	0	0	0	0	0	0	0	0	0	0	0	0	0	0	0	0	0	0	0	0	0	0	0	0	0	0	0	0	0	0	0	0	0	0	0	0	0	0	0	0
MEG_6745|Drugs|betalactams|Class_A_betalactamases|TEM	0	0	0	0	0	0	0	0	0	0	0	0	0	0	0	0	0	0	0	0	0	0	0	0	0	0	0	0	0	0	0	0	0	0	0	0	0	0	0	0	0	0	0	0	0	0	0	0	0
MEG_6746|Drugs|betalactams|Class_A_betalactamases|TEM	0	0	0	0	0	0	0	0	0	0	0	0	0	0	0	0	0	0	0	0	0	0	0	0	0	0	0	0	0	0	0	0	0	0	0	0	0	0	0	0	0	0	0	0	0	0	0	0	0
MEG_6751|Drugs|betalactams|Class_A_betalactamases|TEM	0	0	0	0	0	0	0	0	0	0	0	0	0	0	0	0	0	0	0	0	0	0	0	0	0	0	0	0	0	0	0	0	0	0	0	0	0	0	0	0	0	0	0	0	0	0	0	28	0
MEG_6752|Drugs|betalactams|Class_A_betalactamases|TEM	0	0	0	0	0	0	0	0	0	0	0	0	0	0	0	0	0	0	0	0	0	0	0	0	0	0	0	0	0	0	0	0	0	0	0	0	0	0	0	0	0	0	0	0	0	0	0	0	0
MEG_6759|Drugs|betalactams|Class_A_betalactamases|TEM	0	0	0	0	0	0	0	0	0	0	0	0	0	0	0	0	0	0	0	0	0	0	0	0	0	0	0	0	0	0	0	0	0	0	0	0	0	0	0	0	0	0	0	0	0	0	0	96	0
MEG_6762|Drugs|betalactams|Class_A_betalactamases|TEM	0	0	0	0	0	0	0	0	0	0	0	0	0	0	0	14	0	0	0	0	0	0	0	0	0	0	0	0	0	0	0	0	0	0	0	0	0	0	0	0	0	0	0	0	0	0	0	63	0
MEG_6763|Drugs|betalactams|Class_A_betalactamases|TEM	0	0	0	23	0	0	0	0	0	0	0	0	0	0	0	18	0	0	0	0	0	0	0	0	0	0	0	0	0	0	0	0	0	0	0	0	0	0	0	0	0	0	0	0	0	0	0	46	0
MEG_6765|Drugs|betalactams|Class_A_betalactamases|TEM	0	0	0	0	0	0	0	0	0	0	0	0	0	0	0	0	0	0	0	0	0	0	0	0	0	0	0	0	0	0	0	0	0	0	0	0	0	0	0	0	0	0	0	0	0	0	0	0	0
MEG_6768|Drugs|betalactams|Class_A_betalactamases|TEM	0	0	0	0	0	0	0	0	0	0	0	0	0	0	0	0	0	0	0	0	0	0	0	0	0	0	0	0	0	0	0	0	0	0	0	0	0	0	0	0	0	0	0	0	0	0	0	0	0
MEG_6773|Drugs|betalactams|Class_A_betalactamases|TEM	0	0	0	0	0	0	0	0	0	0	0	0	0	0	0	16	0	0	0	0	0	0	0	0	0	0	0	0	0	0	0	0	0	0	0	0	0	0	0	0	0	0	0	0	0	0	0	64	0
MEG_6777|Drugs|betalactams|Class_A_betalactamases|TEM	0	0	0	37	0	0	0	0	0	0	0	0	0	0	0	35	0	0	0	0	0	0	0	0	0	0	0	0	0	0	0	0	0	0	0	0	0	0	0	0	0	0	0	0	0	0	0	91	0
MEG_6779|Drugs|betalactams|Class_A_betalactamases|TEM	0	0	0	24	0	0	0	0	0	0	0	0	0	0	0	15	0	0	0	0	0	0	0	0	0	0	0	0	0	0	0	0	0	0	0	0	0	0	0	0	0	0	0	0	0	0	0	46	0
MEG_6781|Drugs|betalactams|Class_A_betalactamases|TEM	0	0	0	0	0	0	0	0	0	0	0	0	0	0	0	0	0	0	0	0	0	0	0	0	0	0	0	0	0	0	0	0	0	0	0	0	0	0	0	0	0	0	0	0	0	0	0	0	0
MEG_6782|Drugs|betalactams|Class_A_betalactamases|TEM	0	0	0	0	0	0	0	0	0	0	0	0	0	0	0	0	0	0	0	0	0	0	0	0	0	0	0	0	0	0	0	0	0	0	0	0	0	0	0	0	0	0	0	0	0	0	0	31	0
MEG_6783|Drugs|betalactams|Class_A_betalactamases|TEM	0	0	0	33	0	0	0	0	0	0	0	0	0	0	0	29	0	0	0	0	0	0	0	0	0	0	0	0	0	0	0	0	0	0	0	0	0	0	0	0	0	0	0	0	0	0	0	83	0
MEG_6793|Drugs|betalactams|Class_A_betalactamases|TEM	0	0	0	0	0	0	0	0	0	0	0	0	0	0	0	0	0	0	0	0	0	0	0	0	0	0	0	0	0	0	0	0	0	0	0	0	0	0	0	0	0	0	0	0	0	0	0	20	0
MEG_6794|Drugs|betalactams|Class_A_betalactamases|TEM	0	0	0	0	0	0	0	0	0	0	0	0	0	0	0	26	0	0	0	0	0	0	0	0	0	0	0	0	0	0	0	0	0	0	0	0	0	0	0	0	0	0	0	0	0	0	0	81	0
MEG_6795|Drugs|betalactams|Class_A_betalactamases|TEM	0	0	0	39	0	0	0	0	0	0	0	0	0	0	0	35	0	0	0	0	0	0	0	0	0	0	0	0	0	0	0	0	0	0	0	0	0	0	0	0	0	0	0	0	0	0	0	110	0
MEG_6796|Drugs|betalactams|Class_A_betalactamases|TEM	0	0	0	24	0	0	0	0	0	0	0	0	0	0	0	21	0	0	0	0	0	0	0	0	0	0	0	0	0	0	0	0	0	0	0	0	0	0	0	0	0	0	0	0	0	0	0	51	0
MEG_6798|Drugs|betalactams|Class_A_betalactamases|TEM	0	0	0	0	0	0	0	0	0	0	0	0	0	0	0	18	0	0	0	0	0	0	0	0	0	0	0	0	0	0	0	0	0	0	0	0	0	0	0	0	0	0	0	0	0	0	0	78	0
MEG_67|Drugs|Aminoglycosides|Aminoglycoside_N-acetyltransferases|AAC3	0	0	0	0	0	0	0	0	0	0	0	0	0	0	0	0	0	0	0	0	0	0	0	0	0	0	0	0	0	0	0	0	0	0	0	0	0	0	0	0	0	0	0	0	0	0	0	0	0
MEG_6800|Drugs|betalactams|Class_A_betalactamases|TEM	0	0	0	0	0	0	0	0	0	0	0	0	0	0	0	0	0	0	0	0	0	0	0	0	0	0	0	0	0	0	0	0	0	0	0	0	0	0	0	0	0	0	0	0	0	0	0	25	0
MEG_6801|Drugs|betalactams|Class_A_betalactamases|TEM	0	0	0	0	0	0	0	0	0	0	0	0	0	0	0	0	0	0	0	0	0	0	0	0	0	0	0	0	0	0	0	0	0	0	0	0	0	0	0	0	0	0	0	0	0	0	0	0	0
MEG_6803|Drugs|betalactams|Class_A_betalactamases|TEM	0	0	0	0	0	0	0	0	0	0	0	0	0	0	0	0	0	0	0	0	0	0	0	0	0	0	0	0	0	0	0	0	0	0	0	0	0	0	0	0	0	0	0	0	0	0	0	38	0
MEG_6805|Drugs|betalactams|Class_A_betalactamases|TEM	0	0	0	0	0	0	0	0	0	0	0	0	0	0	0	0	0	0	0	0	0	0	0	0	0	0	0	0	0	0	0	0	0	0	0	0	0	0	0	0	0	0	0	0	0	0	0	0	0
MEG_6806|Drugs|betalactams|Class_A_betalactamases|TEM	0	0	0	0	0	0	0	0	0	0	0	0	0	0	0	29	0	0	0	0	0	0	0	0	0	0	0	0	0	0	0	0	0	0	0	0	0	0	0	0	0	0	0	0	0	0	0	100	0
MEG_6807|Drugs|betalactams|Class_A_betalactamases|TEM	0	0	0	43	0	0	0	0	0	0	0	0	0	0	0	43	0	0	0	0	0	0	0	0	0	0	0	0	0	0	0	0	0	0	0	0	0	0	0	0	0	0	0	0	0	0	0	110	0
MEG_6809|Drugs|betalactams|Class_A_betalactamases|TEM	0	0	0	0	0	0	0	0	0	0	0	0	0	0	0	0	0	0	0	0	0	0	0	0	0	0	0	0	0	0	0	0	0	0	0	0	0	0	0	0	0	0	0	0	0	0	0	18	0
MEG_6810|Drugs|betalactams|Class_A_betalactamases|TEM	0	0	0	0	0	0	0	0	0	0	0	0	0	0	0	0	0	0	0	0	0	0	0	0	0	0	0	0	0	0	0	0	0	0	0	0	0	0	0	0	0	0	0	0	0	0	0	7	0
MEG_6813|Drugs|betalactams|Class_A_betalactamases|TEM	0	0	0	0	0	0	0	0	0	0	0	0	0	0	0	0	0	0	0	0	0	0	0	0	0	0	0	0	0	0	0	0	0	0	0	0	0	0	0	0	0	0	0	0	0	0	0	58	0
MEG_6815|Drugs|betalactams|Class_A_betalactamases|TEM	0	0	0	31	0	0	0	0	0	0	0	0	0	0	0	18	0	0	0	0	0	0	0	0	0	0	0	0	0	0	0	0	0	0	0	0	0	0	0	0	0	0	0	0	0	0	0	70	0
MEG_6821|Drugs|betalactams|Class_A_betalactamases|TEM	0	0	0	12	0	0	0	0	0	0	0	0	0	0	0	0	0	0	0	0	0	0	0	0	0	0	0	0	0	0	0	0	0	0	0	0	0	0	0	0	0	0	0	0	0	0	0	18	0
MEG_6824|Drugs|betalactams|Class_A_betalactamases|TEM	0	0	0	26	0	0	0	0	0	0	0	0	0	0	0	0	0	0	0	0	0	0	0	0	0	0	0	0	0	0	0	0	0	0	0	0	0	0	0	0	0	0	0	0	0	0	0	88	0
MEG_6826|Drugs|betalactams|Class_A_betalactamases|TEM	0	0	0	0	0	0	0	0	0	0	0	0	0	0	0	0	0	0	0	0	0	0	0	0	0	0	0	0	0	0	0	0	0	0	0	0	0	0	0	0	0	0	0	0	0	0	0	70	0
MEG_6827|Drugs|betalactams|Class_A_betalactamases|TEM	0	0	0	42	0	0	0	0	0	0	0	0	0	0	0	23	0	0	0	0	0	0	0	0	0	0	0	0	0	0	0	0	0	0	0	0	0	0	0	0	0	0	0	0	0	0	0	93	0
MEG_6828|Drugs|betalactams|Class_A_betalactamases|TEM	0	0	0	0	0	0	0	0	0	0	0	0	0	0	0	0	0	0	0	0	0	0	0	0	0	0	0	0	0	0	0	0	0	0	0	0	0	0	0	0	0	0	0	0	0	0	0	85	0
MEG_6829|Drugs|betalactams|Class_A_betalactamases|TEM	0	0	0	24	0	0	0	0	0	0	0	0	0	0	0	0	0	0	0	0	0	0	0	0	0	0	0	0	0	0	0	0	0	0	0	0	0	0	0	0	0	0	0	0	0	0	0	58	0
MEG_6831|Drugs|betalactams|Class_A_betalactamases|TEM	0	0	0	0	0	0	0	0	0	0	0	0	0	0	0	36	0	0	0	0	0	0	0	0	0	0	0	0	0	0	0	0	0	0	0	0	0	0	0	0	0	0	0	0	0	0	0	119	0
MEG_6834|Drugs|betalactams|Class_A_betalactamases|TEM	0	0	0	47	0	0	0	0	0	0	0	0	0	0	0	29	0	0	0	0	0	0	0	0	0	0	0	0	0	0	0	0	0	0	0	0	0	0	0	0	0	0	0	0	0	0	0	77	0
MEG_6835|Drugs|betalactams|Class_A_betalactamases|TEM	0	0	0	0	0	0	0	0	0	0	0	0	0	0	0	0	0	0	0	0	0	0	0	0	0	0	0	0	0	0	0	0	0	0	0	0	0	0	0	0	0	0	0	0	0	0	0	0	0
MEG_6836|Drugs|betalactams|Class_A_betalactamases|TEM	0	0	0	24	0	0	0	0	0	0	0	0	0	0	0	17	0	0	0	0	0	0	0	0	0	0	0	0	0	0	0	0	0	0	0	0	0	0	0	0	0	0	0	0	0	0	0	52	0
MEG_6837|Drugs|betalactams|Class_A_betalactamases|TEM	0	0	0	44	0	0	0	0	0	0	0	0	0	0	0	36	0	0	0	0	0	0	0	0	0	0	0	8	0	0	0	0	0	0	0	0	0	0	0	0	0	0	0	0	0	0	0	111	0
MEG_6838|Drugs|betalactams|Class_A_betalactamases|TEM	0	0	0	22	0	0	0	0	0	0	0	0	0	0	0	16	0	0	0	0	0	0	0	0	0	0	0	0	0	0	0	0	0	0	0	0	0	0	0	0	0	0	0	0	0	0	0	51	0
MEG_6843|Drugs|betalactams|Class_A_betalactamases|TEM	0	0	0	0	0	0	0	0	0	0	0	0	0	0	0	0	0	0	0	0	0	0	0	0	0	0	0	0	0	0	0	0	0	0	0	0	0	0	0	0	0	0	0	0	0	0	0	0	0
MEG_6844|Drugs|betalactams|Class_A_betalactamases|TEM	0	0	0	0	0	0	0	0	0	0	0	0	0	0	0	0	0	0	0	0	0	0	0	0	0	0	0	0	0	0	0	0	0	0	0	0	0	0	0	0	0	0	0	0	0	0	0	0	0
MEG_6845|Drugs|betalactams|Class_A_betalactamases|TEM	0	0	0	0	0	0	0	0	0	0	0	0	0	0	0	0	0	0	0	0	0	0	0	0	0	0	0	0	0	0	0	0	0	0	0	0	0	0	0	0	0	0	0	0	0	0	0	14	0
MEG_6847|Drugs|betalactams|Class_A_betalactamases|TEM	0	0	0	0	0	0	0	0	0	0	0	0	0	0	0	0	0	0	0	0	0	0	0	0	0	0	0	0	0	0	0	0	0	0	0	0	0	0	0	0	0	0	0	0	0	0	0	0	0
MEG_6862|Drugs|betalactams|Class_A_betalactamases|TEM	0	0	0	16	0	0	0	0	0	0	0	0	0	0	0	16	0	0	0	0	0	0	0	0	0	0	0	0	0	0	0	0	0	0	0	0	0	0	0	0	0	0	0	0	0	0	0	30	0
MEG_6863|Drugs|betalactams|Class_A_betalactamases|TEM	0	0	0	0	0	0	0	0	0	0	0	0	0	0	0	0	0	0	0	0	0	0	0	0	0	0	0	0	0	0	0	0	0	0	0	0	0	0	0	0	0	0	0	0	0	0	0	0	0
MEG_6864|Drugs|betalactams|Class_A_betalactamases|TEM	0	0	0	0	0	0	0	0	0	0	0	0	0	0	0	0	0	0	0	0	0	0	0	0	0	0	0	0	0	0	0	0	0	0	0	0	0	0	0	0	0	0	0	0	0	0	0	22	0
MEG_6865|Drugs|betalactams|Class_A_betalactamases|TEM	0	0	0	27	0	0	0	0	0	0	0	0	0	0	0	21	0	0	0	0	0	0	0	0	0	0	0	0	0	0	0	0	0	0	0	0	0	0	0	0	0	0	0	0	0	0	0	49	0
MEG_6866|Drugs|betalactams|Class_A_betalactamases|TEM	0	0	0	58	0	0	0	0	0	0	0	0	0	0	0	0	0	0	0	0	0	0	0	0	0	0	0	0	0	0	0	0	0	0	0	0	0	0	0	0	0	0	0	0	0	0	0	95	0
MEG_6867|Drugs|betalactams|Class_A_betalactamases|TEM	0	0	0	0	0	0	0	0	0	0	0	0	0	0	0	0	0	0	0	0	0	0	0	0	0	0	0	0	0	0	0	0	0	0	0	0	0	0	0	0	0	0	0	0	0	0	0	0	0
MEG_6873|Drugs|betalactams|Class_A_betalactamases|TEM	0	0	0	0	0	0	0	0	0	0	0	0	0	0	0	34	0	0	0	0	0	0	0	0	0	0	0	0	0	0	0	0	0	0	0	0	0	0	0	0	0	0	0	0	0	0	0	104	0
MEG_6875|Drugs|betalactams|Class_A_betalactamases|TEM	0	0	0	0	0	0	0	0	0	0	0	0	0	0	0	0	0	0	0	0	0	0	0	0	0	0	0	0	0	0	0	0	0	0	0	0	0	0	0	0	0	0	0	0	0	0	0	0	0
MEG_6877|Drugs|betalactams|Class_A_betalactamases|TEM	0	0	0	73	0	0	0	0	0	0	0	0	0	0	0	46	0	0	0	0	0	0	0	0	0	0	0	37	0	0	0	0	0	0	0	0	0	0	0	0	0	0	0	0	0	0	0	168	0
MEG_6878|Drugs|betalactams|Class_A_betalactamases|TEM	0	0	0	66	0	0	0	0	0	0	0	0	0	0	0	98	0	0	0	0	0	0	0	0	0	0	0	0	0	0	0	0	0	0	0	0	0	0	0	0	0	0	0	0	0	0	0	216	0
MEG_6879|Drugs|betalactams|Class_A_betalactamases|TEM	0	0	0	0	0	0	0	0	0	0	0	0	0	0	0	0	0	0	0	0	0	0	0	0	0	0	0	0	0	0	0	0	0	0	0	0	0	0	0	0	0	0	0	0	0	0	0	62	0
MEG_6880|Drugs|betalactams|Class_A_betalactamases|TEM	0	0	0	0	0	0	0	0	0	0	0	0	0	0	0	0	0	0	0	0	0	0	0	0	0	0	0	0	0	0	0	0	0	0	0	0	0	0	0	0	0	0	0	0	0	0	0	0	0
MEG_6881|Drugs|betalactams|Class_A_betalactamases|TEM	0	0	0	0	0	0	0	0	0	0	0	0	0	0	0	0	0	0	0	0	0	0	0	0	0	0	0	0	0	0	0	0	0	0	0	0	0	0	0	0	0	0	0	0	0	0	0	36	0
MEG_6884|Drugs|betalactams|Class_A_betalactamases|TEM	0	0	0	0	0	0	0	0	0	0	0	0	0	0	0	0	0	0	0	0	0	0	0	0	0	0	0	0	0	0	0	0	0	0	0	0	0	0	0	0	0	0	0	0	0	0	0	0	0
MEG_6887|Drugs|betalactams|Class_A_betalactamases|TEM	0	0	0	0	0	0	0	0	0	0	0	0	0	0	0	51	0	0	0	0	0	0	0	0	0	0	0	0	0	0	0	0	0	0	0	0	0	0	0	0	0	0	0	0	0	0	0	120	0
MEG_6888|Drugs|betalactams|Class_A_betalactamases|TEM	0	0	0	0	0	0	0	0	0	0	0	0	0	0	0	0	0	0	0	0	0	0	0	0	0	0	0	0	0	0	0	0	0	0	0	0	0	0	0	0	0	0	0	0	0	0	0	80	0
MEG_6889|Drugs|betalactams|Class_A_betalactamases|TEM	0	0	0	83	0	0	0	0	0	0	0	0	0	0	0	92	0	0	0	0	14	0	0	0	0	0	0	22	0	0	0	0	0	0	0	0	0	0	0	0	0	0	0	0	0	0	0	245	0
MEG_6890|Drugs|betalactams|Class_A_betalactamases|TEM	0	0	0	73	0	0	0	0	0	0	0	0	0	0	0	67	0	0	0	0	18	0	0	0	0	0	0	0	0	0	0	0	0	0	0	0	0	0	0	0	0	0	0	0	0	0	0	215	0
MEG_6891|Drugs|betalactams|Class_A_betalactamases|TEM	0	0	0	0	0	0	0	0	0	0	0	0	0	0	0	0	0	0	0	0	0	0	0	0	0	0	0	0	0	0	0	0	0	0	0	0	0	0	0	0	0	0	0	0	0	0	0	0	0
MEG_6893|Drugs|betalactams|Class_A_betalactamases|TEM	0	0	0	0	0	0	0	0	0	0	0	0	0	0	0	0	0	0	0	0	0	0	0	0	0	0	0	0	0	0	0	0	0	0	0	0	0	0	0	0	0	0	0	0	0	0	0	30	0
MEG_6894|Drugs|betalactams|Class_A_betalactamases|TEM	0	0	0	0	0	0	0	0	0	0	0	0	0	0	0	0	0	0	0	0	0	0	0	0	0	0	0	0	0	0	0	0	0	0	0	0	0	0	0	0	0	0	0	0	0	0	0	0	0
MEG_6895|Drugs|betalactams|Class_A_betalactamases|TEM	0	0	0	43	0	0	0	0	0	0	0	0	0	0	0	56	0	0	0	0	0	0	0	0	0	0	0	0	0	0	0	0	0	0	0	0	0	0	0	0	0	0	0	0	0	0	0	146	0
MEG_6896|Drugs|betalactams|Class_A_betalactamases|TEM	0	0	0	36	0	0	0	0	0	0	0	0	0	0	0	35	0	0	0	0	0	0	0	0	0	0	0	0	0	0	0	0	0	0	0	0	0	0	0	0	0	0	0	0	0	0	0	122	0
MEG_6897|Drugs|betalactams|Class_A_betalactamases|TEM	0	0	0	0	0	0	0	0	0	0	0	0	0	0	0	0	0	0	0	0	0	0	0	0	0	0	0	0	0	0	0	0	0	0	0	0	0	0	0	0	0	0	0	0	0	0	0	78	0
MEG_6899|Drugs|betalactams|Class_A_betalactamases|TEM	0	0	0	0	0	0	0	0	0	0	0	0	0	0	0	0	0	0	0	0	0	0	0	0	0	0	0	0	0	0	0	0	0	0	0	0	0	0	0	0	0	0	0	0	0	0	0	0	0
MEG_6900|Drugs|betalactams|Class_A_betalactamases|TEM	0	0	0	99	0	0	0	0	0	0	0	0	0	0	0	110	0	0	0	0	0	0	0	0	0	0	0	24	0	0	0	0	0	0	0	0	0	0	0	0	0	0	0	0	0	0	0	211	0
MEG_6905|Drugs|betalactams|Class_A_betalactamases|TEM	0	0	0	0	0	0	0	0	0	0	0	0	0	0	0	22	0	0	0	0	0	0	0	0	0	0	0	0	0	0	0	0	0	0	0	0	0	0	0	0	0	0	0	0	0	0	0	42	0
MEG_6909|Drugs|betalactams|Class_A_betalactamases|TEM	0	0	0	0	0	0	0	0	0	0	0	0	0	0	0	273	0	0	0	0	46	0	0	0	0	0	0	69	0	0	0	0	0	0	0	0	0	0	0	0	0	0	0	0	0	0	0	561	0
MEG_6910|Drugs|betalactams|Class_A_betalactamases|TEM	0	0	0	0	0	0	0	0	0	0	0	0	0	0	0	57	0	0	0	0	0	0	0	0	0	0	0	31	0	0	0	0	0	0	0	0	0	0	0	0	0	0	0	0	0	0	0	227	0
MEG_6912|Drugs|betalactams|Class_A_betalactamases|TEM	0	0	0	0	0	0	0	0	0	0	0	0	0	0	0	0	0	0	0	0	0	0	0	0	0	0	0	0	0	0	0	0	0	0	0	0	0	0	0	0	0	0	0	0	0	0	0	155	0
MEG_6915|Drugs|betalactams|Class_A_betalactamases|TEM	0	0	0	0	0	0	0	0	0	0	0	0	0	0	0	0	0	0	0	0	0	0	0	0	0	0	0	0	0	0	0	0	0	0	0	0	0	0	0	0	0	0	0	0	0	0	0	0	0
MEG_6916|Drugs|betalactams|Class_A_betalactamases|TEM	0	0	0	0	0	0	0	0	0	0	0	0	0	0	0	44	0	0	0	0	0	0	0	0	0	0	0	0	0	0	0	0	0	0	0	0	0	0	0	0	0	0	0	0	0	0	0	86	0
MEG_6918|Drugs|betalactams|Class_A_betalactamases|TEM	0	0	0	0	0	0	0	0	0	0	0	0	0	0	0	0	0	0	0	0	0	0	0	0	0	0	0	0	0	0	0	0	0	0	0	0	0	0	0	0	0	0	0	0	0	0	0	26	0
MEG_6922|Drugs|betalactams|Class_A_betalactamases|TEM	0	0	0	0	0	0	0	0	0	0	0	0	0	0	0	0	0	0	0	0	0	0	0	0	0	0	0	0	0	0	0	0	0	0	0	0	0	0	0	0	0	0	0	0	0	0	0	172	0
MEG_6925|Drugs|betalactams|Class_A_betalactamases|TEM	0	0	0	82	0	0	0	0	0	0	0	0	0	0	0	133	0	0	0	0	0	0	0	0	0	0	0	36	0	0	0	0	0	0	0	0	0	0	0	0	0	0	0	0	12	0	0	299	0
MEG_6927|Drugs|betalactams|Class_A_betalactamases|TEM	0	0	0	0	0	0	0	0	0	0	0	0	0	0	0	0	0	0	0	0	0	0	0	0	0	0	0	0	0	0	0	0	0	0	0	0	0	0	0	0	0	0	0	0	0	0	0	0	0
MEG_6928|Drugs|betalactams|Class_A_betalactamases|TEM	0	0	0	0	0	0	0	0	0	0	0	0	0	0	0	105	0	0	0	0	0	0	0	0	0	0	0	0	0	0	0	0	0	0	0	0	0	0	0	0	0	0	0	0	0	0	0	219	0
MEG_6929|Drugs|betalactams|Class_A_betalactamases|TEM	0	0	0	45	0	0	0	0	0	0	0	0	0	0	0	38	0	0	0	0	0	0	0	0	0	0	0	0	0	0	0	0	0	0	0	0	0	0	0	0	0	0	0	0	0	0	0	70	0
MEG_692|Multi-compound|Drug_and_biocide_resistance|Drug_and_biocide_RND_efflux_pumps|ADEJ	0	0	0	0	0	0	0	0	0	0	0	0	0	0	0	0	0	0	0	0	0	0	0	0	0	0	0	0	0	0	0	0	0	0	0	0	0	0	0	0	0	0	0	0	0	0	0	0	0
MEG_6931|Drugs|betalactams|Class_A_betalactamases|TEM	0	0	0	72	0	0	0	0	0	0	0	0	0	0	0	82	0	0	0	0	0	0	0	0	0	0	0	30	0	0	0	0	0	0	0	0	0	12	0	0	0	0	0	0	0	0	0	267	0
MEG_6932|Drugs|betalactams|Class_A_betalactamases|TEM	0	0	0	80	0	0	0	0	0	0	0	0	0	0	0	41	0	0	0	0	0	0	0	0	0	0	0	0	0	0	0	0	0	0	0	0	0	0	0	0	0	0	0	0	0	0	0	155	0
MEG_6934|Drugs|betalactams|Class_A_betalactamases|TEM	0	0	0	52	0	0	0	0	0	0	0	0	0	0	0	84	0	0	0	0	0	0	0	0	0	0	0	27	0	0	0	0	0	0	0	0	0	0	0	0	0	0	0	0	0	0	0	245	0
MEG_6938|Drugs|betalactams|Class_A_betalactamases|TEM	0	0	0	0	0	0	0	0	0	0	0	0	0	0	0	0	0	0	0	0	0	0	0	0	0	0	0	0	0	0	0	0	0	0	0	0	0	0	0	0	0	0	0	0	0	0	0	34	0
MEG_6941|Drugs|betalactams|Class_A_betalactamases|TEM	0	0	0	0	0	0	0	0	0	0	0	0	0	0	0	0	0	0	0	0	0	0	0	0	0	0	0	0	0	0	0	0	0	0	0	0	0	0	0	0	0	0	0	0	0	0	0	0	0
MEG_6942|Drugs|betalactams|Class_A_betalactamases|TEM	0	0	0	0	0	0	0	0	0	0	0	0	0	0	0	0	0	0	0	0	0	0	0	0	0	0	0	0	0	0	0	0	0	0	0	0	0	0	0	0	0	0	0	0	0	0	0	64	0
MEG_6943|Drugs|betalactams|Class_A_betalactamases|TEM	0	0	0	32	0	0	0	0	0	0	0	0	0	0	0	0	0	0	0	0	0	0	0	0	0	0	0	0	0	0	0	0	0	0	0	0	0	0	0	0	0	0	0	0	0	0	0	0	0
MEG_6944|Drugs|betalactams|Class_A_betalactamases|TEM	0	0	0	0	0	0	0	0	0	0	0	0	0	0	0	38	0	0	0	0	0	0	0	0	0	0	0	0	0	0	0	0	0	0	0	0	0	0	0	0	0	0	0	0	0	0	0	117	0
MEG_6947|Drugs|betalactams|Class_A_betalactamases|TEM	0	0	0	26	0	0	0	0	0	0	0	0	0	0	0	24	0	0	0	0	0	0	0	0	0	0	0	0	0	0	0	0	0	0	0	0	0	0	0	0	0	0	0	0	0	0	0	39	0
MEG_6949|Drugs|betalactams|Class_A_betalactamases|TEM	0	0	0	0	0	0	0	0	0	0	0	0	0	0	0	0	0	0	0	0	0	0	0	0	0	0	0	0	0	0	0	0	0	0	0	0	0	0	0	0	0	0	0	0	0	0	0	38	0
MEG_6950|Drugs|betalactams|Class_A_betalactamases|TEM	0	0	0	43	0	0	0	0	0	0	0	0	0	0	0	36	0	0	0	0	0	0	0	0	0	0	0	0	0	0	0	0	0	0	0	0	0	0	0	0	0	0	0	0	0	0	0	98	0
MEG_6951|Drugs|betalactams|Class_A_betalactamases|TEM	0	0	0	48	0	0	0	0	0	0	0	0	0	0	0	42	0	0	0	0	0	0	0	0	0	0	0	0	0	0	0	0	0	0	0	0	0	6	0	0	0	0	0	0	0	0	0	121	0
MEG_6966|Drugs|Tetracyclines|Tetracycline_resistance_MFS_efflux_pumps|TET31	578	208	526	0	232	0	1617	28	325	132	91	1258	154	1320	57	69	687	706	1078	152	1020	43	454	1541	165	1489	1179	883	856	42	1677	0	1491	1224	902	700	28	1264	280	1531	620	1318	594	77	252	1412	247	444	1732
MEG_6967|Drugs|Tetracyclines|Tetracycline_resistance_MFS_efflux_pumps|TET31	584	247	535	0	223	0	1604	38	321	112	112	1341	135	1341	32	81	709	749	1136	150	1031	34	445	1598	145	1519	1242	906	877	0	1683	0	1518	1295	917	772	25	1267	274	1589	650	1378	630	66	241	1437	217	472	1772
MEG_6968|Drugs|Tetracyclines|Tetracycline_resistance_MFS_efflux_pumps|TET31	882	572	941	14	423	0	2245	40	606	261	243	1907	287	1998	84	187	1239	1240	1824	281	1687	76	772	2163	279	2145	1930	1556	1527	102	2263	0	2150	1959	1531	1348	81	1933	620	2135	1178	2058	1138	191	432	2113	450	900	2295
MEG_6969|Drugs|Tetracyclines|Tetracycline_resistance_ribosomal_protection_proteins|TET32	1820	225	2996	1109	2163	795	2646	1764	2856	3043	2986	2533	2868	2579	2119	769	1750	2767	2089	2856	2441	2783	2939	2576	3057	2683	2756	1781	646	2631	1638	1566	2603	2738	2453	529	1467	1957	2776	2778	2849	2543	2782	2466	2869	2236	2685	2480	2920
MEG_6970|Drugs|Tetracyclines|Tetracycline_resistance_ribosomal_protection_proteins|TET32	3104	667	3750	2164	3223	1979	3748	2613	3722	3750	3755	3673	3667	3738	3412	1309	3317	3744	3689	3743	3577	3723	3725	3712	3742	3699	3747	3202	1851	3732	3166	2776	3736	3746	3680	1641	2827	3043	3745	3707	3725	3700	3749	3672	3713	3578	3695	3584	3746
MEG_6971|Drugs|Tetracyclines|Tetracycline_resistance_ribosomal_protection_proteins|TET32	3285	503	3722	1854	2386	1651	3649	2203	3440	3704	3735	3466	3551	3624	2640	1807	2261	3605	2864	3701	3038	3657	3697	3557	3665	3572	3700	1566	704	3573	2448	2777	3684	3616	3693	903	2138	2263	3700	3522	3599	3504	3716	3492	3587	3624	3414	3076	3700
MEG_6972|Drugs|Tetracyclines|Tetracycline_resistance_MFS_efflux_pumps|TET33	143	0	0	0	0	0	0	0	66	97	0	238	98	625	0	0	111	0	0	35	36	38	0	621	0	829	108	0	0	0	0	0	216	0	103	336	54	377	94	710	22	379	0	158	276	1052	0	246	365
MEG_6973|Drugs|Tetracyclines|Tetracycline_resistance_MFS_efflux_pumps|TET33	698	0	156	0	67	0	23	26	197	290	0	1154	264	1279	54	48	306	33	109	100	166	178	0	1691	16	1112	473	0	118	0	109	81	857	269	497	1474	308	1438	620	1160	28	746	0	915	1083	1782	152	1223	641
MEG_6974|Drugs|Tetracyclines|Tetracycline_resistance_MFS_efflux_pumps|TET33	204	0	0	0	22	0	9	0	64	62	0	279	86	528	0	14	97	12	29	22	43	48	0	644	0	458	163	0	29	0	28	0	249	72	120	515	82	353	163	438	0	193	0	201	307	778	0	319	209
MEG_6975|Drugs|Tetracyclines|Tetracycline_resistance_MFS_efflux_pumps|TET33	212	0	46	0	0	0	34	0	61	114	0	356	105	755	20	49	115	0	74	34	53	36	0	816	0	984	124	0	0	0	58	94	330	112	145	562	85	599	146	905	0	457	17	244	384	1375	73	423	463
MEG_6979|Drugs|Tetracyclines|Tetracycline_resistance_ribosomal_protection_proteins|TET36	3626	0	317	0	99	0	45	98	896	136	68	144	477	84	108	0	2264	19	0	624	2801	211	492	105	0	3544	198	0	0	529	313	0	0	0	3645	0	43	3303	229	3554	0	315	0	0	2588	0	138	3671	3676
MEG_6987|Drugs|Tetracyclines|Tetracycline_resistance_MFS_efflux_pumps|TET39	73	0	0	0	0	832	0	319	0	744	0	81	0	71	809	0	1196	99	0	0	1175	0	21	246	19	0	0	0	0	22	0	115	1036	0	0	0	0	1421	0	0	0	1558	0	0	0	490	780	1260	0
MEG_6988|Drugs|Tetracyclines|Tetracycline_resistance_MFS_efflux_pumps|TET39	14	0	0	0	0	204	0	92	0	232	0	9	0	10	233	0	344	25	0	0	375	0	0	58	0	0	0	0	0	0	0	29	266	0	0	0	0	394	0	0	0	450	0	0	0	119	203	337	0
MEG_6989|Drugs|Tetracyclines|Tetracycline_resistance_MFS_efflux_pumps|TET39	20	0	0	0	0	262	0	94	0	255	0	33	0	12	284	0	413	22	0	0	459	0	0	70	0	0	0	0	0	0	0	32	298	0	0	0	0	485	0	0	0	546	0	0	0	152	258	391	0
MEG_6990|Drugs|Tetracyclines|Tetracycline_resistance_MFS_efflux_pumps|TET39	80	0	0	0	0	677	0	257	0	645	0	68	0	53	717	0	1039	73	0	0	1019	0	18	205	14	0	0	0	0	18	0	118	806	0	0	0	0	1184	0	0	0	1312	0	0	0	388	634	1008	0
MEG_6991|Drugs|Tetracyclines|Tetracycline_resistance_ribosomal_protection_proteins|TET40	2257	1293	2384	1619	2226	1635	2384	1994	2382	2386	2385	2360	2355	2372	2189	1554	2174	2385	2363	2385	2304	2382	2372	2372	2384	2380	2382	2242	1893	2382	2243	2202	2374	2382	2221	1720	2071	2289	2363	2376	2382	2369	2384	2371	2348	2368	2361	2329	2376
MEG_6992|Drugs|Tetracyclines|Tetracycline_resistance_ribosomal_protection_proteins|TET40	945	142	1934	278	978	261	1517	493	1884	1840	1876	1612	1621	1508	822	197	710	1732	1207	1734	1139	1877	1710	1454	1715	1699	1601	751	387	1462	874	941	1442	1553	986	267	638	1053	1368	1806	1650	1524	1732	1373	1270	1371	1905	1157	1709
MEG_6993|Drugs|Tetracyclines|Tetracycline_resistance_ribosomal_protection_proteins|TET40	976	161	2061	263	992	268	1525	469	1996	1948	1897	1691	1684	1538	827	231	731	1765	1184	1836	1165	1893	1719	1466	1740	1753	1652	754	445	1487	950	933	1465	1661	1067	254	600	1038	1366	1905	1724	1635	1761	1366	1276	1376	1984	1153	1770
MEG_6994|Drugs|Tetracyclines|Tetracycline_resistance_ribosomal_protection_proteins|TET40	1822	521	2371	801	1796	827	2203	1322	2329	2333	2308	2216	2208	2162	1683	806	1587	2255	1986	2294	1958	2282	2275	2147	2193	2238	2253	1713	1155	2180	1848	1718	2153	2217	1765	863	1360	1883	2068	2304	2215	2182	2303	2107	2025	2146	2301	1967	2276
MEG_6997|Drugs|Tetracyclines|Tetracycline_resistance_ribosomal_protection_proteins|TET44	3727	1779	3780	2731	3300	1779	3741	3614	3771	3770	3762	3750	3748	3751	3276	2963	3575	3753	3755	3764	3631	3761	3752	3746	3739	3762	3762	3177	3368	3755	3713	3540	3748	3779	3745	3602	3289	3656	3771	3763	3756	3769	3764	3754	3668	3758	3745	3738	3771
MEG_6998|Drugs|Tetracyclines|Tetracycline_resistance_ribosomal_protection_proteins|TET44	3665	1551	3768	2738	3074	982	3676	3240	3753	3763	3759	3744	3729	3729	3122	2556	3370	3723	3710	3754	3450	3751	3690	3689	3498	3732	3744	2914	3169	3711	3618	3269	3679	3758	3736	3423	3085	3334	3764	3750	3689	3759	3740	3721	3423	3512	3732	3536	3758
MEG_7014|Drugs|Tetracyclines|Tetracycline_resistance_MFS_efflux_pumps|TETA	1233	631	2192	151	224	31	979	2064	2238	1110	1487	1975	1906	768	222	267	1563	1861	1426	2039	1645	2051	2062	1371	466	1923	1585	322	837	1322	836	71	1219	2238	765	1764	402	1575	2101	2024	1892	779	1633	1998	1868	1597	1963	1782	1894
MEG_7015|Drugs|Tetracyclines|Tetracycline_resistance_MFS_efflux_pumps|TETA	9	0	343	0	0	0	995	340	46	170	68	20	70	1028	0	155	547	1215	0	47	69	37	253	94	0	0	0	43	41	0	175	0	441	1319	0	0	0	69	26	62	115	42	0	33	0	67	98	1141	66
MEG_7016|Drugs|Tetracyclines|Tetracycline_resistance_MFS_efflux_pumps|TETA	0	0	504	0	0	0	1380	368	49	175	83	29	101	1150	0	156	675	1408	0	59	84	42	319	95	0	0	0	63	57	0	244	0	527	1473	0	0	0	136	44	74	147	84	0	48	0	59	102	1427	81
MEG_7017|Drugs|Tetracyclines|Tetracycline_resistance_MFS_efflux_pumps|TETA	0	0	152	0	0	0	568	151	0	80	0	0	42	604	0	47	294	592	0	0	29	0	92	62	0	0	0	0	0	0	104	0	195	574	0	0	0	0	0	0	0	0	0	0	0	0	0	576	32
MEG_7018|Drugs|Tetracyclines|Tetracycline_resistance_MFS_efflux_pumps|TETA	0	0	279	0	0	0	624	179	0	86	0	0	0	666	0	95	351	813	0	40	0	0	0	0	0	0	0	0	0	0	130	0	256	864	0	0	0	44	0	23	82	0	0	0	0	0	39	708	38
MEG_7019|Drugs|Tetracyclines|Tetracycline_resistance_MFS_efflux_pumps|TETA	0	0	356	0	0	0	947	270	0	0	0	0	75	916	0	137	472	1143	0	0	0	0	226	0	0	0	0	45	0	0	0	0	423	1179	0	0	0	0	0	0	0	0	0	0	0	0	89	1110	61
MEG_7020|Drugs|Tetracyclines|Tetracycline_resistance_MFS_efflux_pumps|TETA	0	0	226	0	0	0	612	164	0	108	43	0	0	582	0	0	278	775	0	45	30	0	166	0	0	0	0	25	0	0	91	0	260	839	0	0	0	40	0	0	58	29	0	0	0	0	0	732	35
MEG_7021|Drugs|Tetracyclines|Tetracycline_resistance_MFS_efflux_pumps|TETA	0	0	0	0	0	0	0	0	0	0	0	0	0	0	0	0	0	0	0	0	0	0	0	0	0	0	0	0	0	0	0	0	0	0	0	0	0	0	0	0	0	0	0	0	0	0	0	0	0
MEG_7024|Drugs|Tetracyclines|Tetracycline_resistance_MFS_efflux_pumps|TETA	27	0	748	0	17	0	1698	560	100	345	160	47	172	1519	0	275	950	1926	0	126	171	81	530	138	0	15	0	122	102	0	426	0	896	2058	0	0	0	211	94	133	286	119	0	90	0	94	183	1901	115
MEG_7025|Drugs|Tetracyclines|Tetracycline_resistance_MFS_efflux_pumps|TETA	44	0	736	0	0	0	1754	549	98	346	166	42	147	1399	0	281	978	1787	0	117	152	71	521	131	0	28	0	120	102	0	385	0	748	1873	0	0	0	258	88	106	264	138	0	96	31	119	185	1807	130
MEG_7026|Drugs|Tetracyclines|Tetracycline_resistance_MFS_efflux_pumps|TETA	12	0	231	0	0	0	699	224	29	111	59	0	73	781	0	80	391	903	0	36	39	21	171	67	0	0	0	43	33	0	111	0	292	933	0	0	0	54	28	28	91	39	0	31	0	41	47	861	26
MEG_7027|Drugs|Tetracyclines|Tetracycline_resistance_MFS_efflux_pumps|TETA	588	0	1257	0	102	0	468	1157	1368	482	775	1108	1058	302	0	46	881	820	666	1047	861	997	1029	603	0	1046	689	972	350	671	327	0	576	947	160	738	185	800	1011	1119	997	285	815	823	1118	780	1139	1039	1009
MEG_7028|Drugs|Tetracyclines|Tetracycline_resistance_MFS_efflux_pumps|TETA	0	0	215	0	0	0	651	232	15	83	58	0	70	753	0	80	335	884	0	0	53	14	149	52	0	0	0	35	23	0	131	0	242	939	0	0	0	46	16	34	84	30	0	23	0	24	81	787	38
MEG_7029|Drugs|Tetracyclines|Tetracycline_resistance_MFS_efflux_pumps|TETA	0	0	133	0	0	0	309	119	0	0	0	0	0	401	0	0	192	501	0	0	0	0	0	0	0	0	0	0	0	0	59	0	0	477	0	0	0	0	0	0	35	0	0	0	0	0	0	413	0
MEG_7030|Drugs|Tetracyclines|Tetracycline_resistance_MFS_efflux_pumps|TETA	0	0	146	0	0	0	0	105	182	0	26	120	87	0	0	0	38	44	0	75	31	74	73	0	0	74	10	40	0	14	0	0	0	50	0	0	0	0	68	78	53	0	23	0	79	0	119	42	70
MEG_7031|Drugs|Tetracyclines|Tetracycline_resistance_MFS_efflux_pumps|TETA	200	0	906	0	0	0	144	920	1062	148	601	782	811	0	0	0	642	483	264	733	561	713	695	234	0	708	338	1064	99	289	84	0	220	589	0	311	0	516	721	810	695	93	445	486	915	414	831	993	682
MEG_7032|Drugs|Tetracyclines|Tetracycline_resistance_MFS_efflux_pumps|TETA	0	0	508	0	0	0	1341	379	50	207	99	25	93	1245	0	128	682	1544	0	56	93	43	354	98	0	0	0	66	57	0	268	0	588	1647	0	0	0	117	43	75	152	74	0	53	15	47	112	1501	76
MEG_7033|Drugs|Tetracyclines|Tetracycline_resistance_MFS_efflux_pumps|TETA	0	0	0	0	0	0	973	0	0	0	0	0	78	868	0	0	493	1092	0	0	0	0	0	0	0	0	0	0	0	0	0	0	416	1198	0	0	0	0	0	0	134	0	0	0	0	0	0	1104	0
MEG_7037|Drugs|Tetracyclines|Tetracycline_resistance_MFS_efflux_pumps|TETB	0	0	0	0	0	0	0	0	0	0	0	0	0	0	0	0	0	49	0	0	31	0	239	0	0	0	0	0	0	0	0	0	0	0	0	402	0	0	0	0	0	0	0	87	0	0	0	368	0
MEG_7038|Drugs|Tetracyclines|Tetracycline_resistance_MFS_efflux_pumps|TETB	0	0	0	85	18	0	0	0	0	14	0	0	0	0	0	0	34	66	0	0	51	0	387	18	0	0	38	72	0	0	0	0	0	31	36	576	113	60	0	30	0	0	0	111	56	0	0	637	173
MEG_7039|Drugs|Tetracyclines|Tetracycline_resistance_MFS_efflux_pumps|TETB	0	0	0	0	0	0	0	0	0	0	0	0	0	0	0	0	49	0	0	0	75	0	778	0	0	0	0	109	0	0	0	0	0	0	0	305	70	98	0	0	0	0	0	86	31	0	0	1043	95
MEG_7040|Drugs|Tetracyclines|Tetracycline_resistance_MFS_efflux_pumps|TETB	0	0	0	91	0	0	0	0	0	0	0	0	0	0	0	0	0	50	0	0	75	0	436	33	0	30	18	92	0	0	20	0	0	0	0	534	183	91	0	43	0	0	0	159	66	0	0	664	190
MEG_7041|Drugs|Tetracyclines|Tetracycline_resistance_MFS_efflux_pumps|TETB	19	0	0	112	0	0	25	51	15	0	0	0	0	0	0	0	62	85	0	0	97	0	616	37	0	39	36	108	0	0	35	0	0	69	45	760	237	112	0	41	0	27	0	187	79	0	0	944	242
MEG_7042|Drugs|Tetracyclines|Tetracycline_resistance_MFS_efflux_pumps|TETB	0	0	0	204	54	0	35	47	0	13	0	0	0	18	0	0	90	143	0	21	121	0	928	54	0	40	57	159	0	0	43	0	0	79	75	1037	314	183	0	62	31	27	0	211	109	0	21	1340	399
MEG_7043|Drugs|Tetracyclines|Tetracycline_resistance_MFS_efflux_pumps|TETB	0	0	19	87	0	0	18	33	0	0	0	0	0	0	0	0	51	77	0	0	77	0	533	29	0	0	18	70	0	0	24	0	0	33	37	516	196	73	0	36	14	0	0	159	54	0	0	776	183
MEG_7044|Drugs|Tetracyclines|Tetracycline_resistance_MFS_efflux_pumps|TETB	0	0	22	258	34	0	18	37	11	0	0	17	0	0	0	0	54	91	0	15	90	0	597	0	0	19	0	106	0	0	29	0	0	46	41	636	166	114	0	41	0	30	0	135	71	0	15	855	235
MEG_7045|Drugs|Tetracyclines|Tetracycline_resistance_MFS_efflux_pumps|TETB	0	0	0	260	39	0	0	45	14	0	0	0	0	0	0	0	92	99	0	0	116	0	769	48	0	29	35	112	0	0	26	0	0	60	58	900	227	171	0	49	22	26	0	217	107	0	0	1087	330
MEG_7046|Drugs|Tetracyclines|Tetracycline_resistance_MFS_efflux_pumps|TETB	0	0	0	192	0	0	15	0	0	0	0	0	0	0	0	0	52	78	0	11	97	0	515	42	0	0	20	82	0	0	0	0	0	43	26	576	189	99	0	0	0	0	0	131	59	0	0	775	233
MEG_7047|Drugs|Tetracyclines|Tetracycline_resistance_MFS_efflux_pumps|TETB	0	0	0	78	0	0	0	0	0	0	0	0	0	0	0	0	53	60	0	0	56	0	373	30	0	15	15	80	0	0	27	0	0	21	40	568	105	101	0	17	0	19	0	101	70	0	0	616	175
MEG_7048|Drugs|Tetracyclines|Tetracycline_resistance_MFS_efflux_pumps|TETB	0	0	0	144	27	0	20	0	0	0	0	0	0	0	0	0	54	80	0	0	67	0	478	52	0	22	28	98	0	0	0	0	0	31	27	655	155	96	0	43	0	0	0	151	47	0	0	775	228
MEG_7050|Drugs|Tetracyclines|Tetracycline_resistance_MFS_efflux_pumps|TETB	1710	322	2276	52	351	26	1535	2268	2304	1568	2021	2276	2244	932	293	86	2179	2162	1985	2254	2183	2252	2233	1847	1214	2215	2051	2149	1165	1920	1023	34	1802	2243	447	2061	677	2173	2267	2259	2209	952	2133	2203	2279	2151	2269	2239	2188
MEG_7051|Drugs|Tetracyclines|Tetracycline_resistance_MFS_efflux_pumps|TETB	0	0	0	0	0	0	0	0	0	0	0	0	0	0	0	0	0	72	0	0	0	0	396	0	0	0	0	0	0	0	0	0	0	0	0	539	216	0	0	0	0	0	0	0	0	0	0	606	162
MEG_7052|Drugs|Tetracyclines|Tetracycline_resistance_MFS_efflux_pumps|TETB	0	0	19	192	41	0	37	77	37	35	0	16	19	0	0	0	129	136	0	18	174	12	1312	51	0	39	42	208	0	0	49	0	0	142	50	856	297	215	0	60	67	43	0	229	90	0	44	1771	304
MEG_7055|Drugs|Tetracyclines|Tetracycline_resistance_MFS_efflux_pumps|TETBP	3463	1745	3725	591	871	141	2925	3758	3734	3170	3645	3704	3695	2337	841	788	3609	3684	3608	3718	3693	3722	3736	3555	1557	3712	3656	2545	2880	3540	2679	230	3437	3764	2297	3716	1268	3647	3725	3713	3698	2372	3684	3734	3717	3658	3696	3716	3712
MEG_7056|Drugs|Tetracyclines|Tetracycline_resistance_MFS_efflux_pumps|TETC	0	86	0	0	0	0	83	50	0	0	0	0	0	0	0	337	62	0	0	0	120	32	38	0	156	0	0	41	0	0	0	0	0	0	0	0	0	52	0	67	0	0	0	0	303	0	0	461	0
MEG_7057|Drugs|Tetracyclines|Tetracycline_resistance_MFS_efflux_pumps|TETC	0	80	0	0	0	0	325	57	17	0	0	0	0	0	0	873	117	0	0	70	290	68	100	0	512	0	0	65	0	0	18	0	0	0	0	0	0	133	20	98	0	24	0	0	1071	0	0	763	0
MEG_7058|Drugs|Tetracyclines|Tetracycline_resistance_MFS_efflux_pumps|TETC	0	87	0	0	0	0	205	55	23	0	0	0	0	12	0	729	92	0	0	0	252	49	106	0	308	0	0	74	0	0	0	0	0	0	0	0	0	67	0	110	0	33	0	0	861	0	0	780	0
MEG_7059|Drugs|Tetracyclines|Tetracycline_resistance_MFS_efflux_pumps|TETC	0	139	19	0	0	0	276	94	27	23	0	0	38	0	0	917	129	0	0	48	327	85	99	0	464	0	22	119	0	15	0	0	0	0	0	0	0	126	19	153	0	42	0	0	1116	0	26	1112	0
MEG_7061|Drugs|Tetracyclines|Tetracycline_resistance_MFS_efflux_pumps|TETC	0	0	0	0	0	0	17	0	0	0	0	0	0	0	0	0	0	0	0	0	0	0	0	0	0	0	0	0	0	0	0	0	0	0	0	0	0	0	0	0	0	0	0	0	0	0	0	0	0
MEG_7062|Drugs|Tetracyclines|Tetracycline_resistance_MFS_efflux_pumps|TETC	19	80	0	0	0	0	373	86	26	22	0	15	52	0	0	1119	186	0	0	50	339	87	142	0	578	0	18	110	0	21	15	0	0	13	0	0	0	123	30	121	0	37	0	0	1263	0	0	1029	0
MEG_7063|Drugs|Tetracyclines|Tetracycline_resistance_MFS_efflux_pumps|TETC	0	0	0	0	0	0	0	0	0	0	0	0	0	1177	0	0	22	0	0	0	0	0	0	0	0	0	0	0	0	0	0	0	0	0	0	0	0	0	0	0	0	0	0	0	0	0	0	0	0
MEG_7064|Drugs|Tetracyclines|Tetracycline_resistance_MFS_efflux_pumps|TETC	0	0	0	0	0	0	47	0	0	0	0	0	10	0	0	178	23	0	0	0	54	18	23	0	97	0	4	20	0	0	0	0	0	0	0	0	0	26	10	37	0	0	0	0	217	0	6	151	0
MEG_7065|Drugs|Tetracyclines|Tetracycline_resistance_MFS_efflux_pumps|TETC	0	104	31	0	0	0	589	95	23	0	0	22	90	0	0	1403	147	0	0	93	472	71	170	0	478	0	0	144	18	25	26	0	0	19	0	0	0	161	48	157	0	29	0	0	1490	0	16	1238	0
MEG_7066|Drugs|Tetracyclines|Tetracycline_resistance_MFS_efflux_pumps|TETC	0	53	19	0	0	0	223	35	0	0	0	0	48	0	0	744	90	0	0	36	189	0	82	0	304	0	0	75	0	0	0	0	0	0	0	0	0	75	24	128	0	33	0	0	862	0	0	628	0
MEG_7067|Drugs|Tetracyclines|Tetracycline_resistance_MFS_efflux_pumps|TETC	0	81	20	0	0	0	294	68	27	0	0	14	59	0	0	904	106	0	0	64	271	60	84	0	448	0	0	87	0	13	0	0	0	0	0	0	0	110	0	139	0	30	0	0	1045	0	0	815	0
MEG_7068|Drugs|Tetracyclines|Tetracycline_resistance_MFS_efflux_pumps|TETD	0	0	0	0	0	0	23	0	0	0	0	0	0	0	0	0	0	0	0	0	0	0	0	0	0	0	0	0	0	0	0	0	0	0	0	0	0	0	0	0	0	0	0	0	0	0	0	0	0
MEG_7070|Drugs|Tetracyclines|Tetracycline_resistance_MFS_efflux_pumps|TETD	27	0	33	274	40	0	47	97	17	34	5	26	14	38	0	5	96	171	5	20	181	17	642	116	0	60	75	196	0	9	82	0	15	167	99	661	354	317	16	68	79	58	9	292	134	0	16	705	403
MEG_7071|Drugs|Tetracyclines|Tetracycline_resistance_MFS_efflux_pumps|TETE	0	0	0	0	0	0	0	157	0	0	1287	0	0	0	0	0	326	0	0	0	0	0	0	0	0	0	0	0	0	0	0	0	0	0	0	0	0	0	0	0	0	0	0	0	0	0	0	0	0
MEG_7072|Drugs|Tetracyclines|Tetracycline_resistance_MFS_efflux_pumps|TETE	0	0	0	0	0	0	0	251	0	0	1908	0	0	0	0	0	573	0	0	0	11	0	0	0	0	0	0	0	0	0	0	0	0	0	0	0	0	0	0	0	0	0	0	0	0	0	0	0	0
MEG_7073|Drugs|Tetracyclines|Tetracycline_resistance_MFS_efflux_pumps|TETE	0	0	0	0	0	0	0	0	0	0	0	0	0	0	0	0	17	0	0	0	0	0	0	0	0	0	0	0	0	0	0	0	0	0	0	0	0	0	0	0	0	0	0	0	0	0	0	0	0
MEG_7076|Drugs|Tetracyclines|Tetracycline_resistance_MFS_efflux_pumps|TETG	328	0	154	0	0	0	0	0	0	196	69	31	119	0	0	0	0	0	52	199	0	66	86	0	23	104	0	0	0	40	0	0	0	0	0	0	0	1156	48	368	130	110	107	79	137	96	211	563	111
MEG_7077|Drugs|Tetracyclines|Tetracycline_resistance_MFS_efflux_pumps|TETG	371	0	113	0	0	0	60	10	15	149	49	26	183	62	105	0	31	18	17	137	55	76	67	31	0	764	62	0	0	42	0	0	0	39	0	0	0	1189	23	1631	106	272	82	80	221	84	224	834	235
MEG_7078|Drugs|Tetracyclines|Tetracycline_resistance_MFS_efflux_pumps|TETG	450	0	0	0	0	0	0	0	0	150	0	0	0	0	0	0	19	0	0	0	17	0	45	0	0	114	0	0	0	0	0	0	0	0	0	0	0	1459	18	528	0	100	0	0	188	0	0	804	0
MEG_7079|Drugs|Tetracyclines|Tetracycline_resistance_MFS_efflux_pumps|TETG	609	0	0	0	0	0	0	0	0	174	0	0	0	0	0	0	35	0	0	0	39	0	46	0	0	158	0	0	0	0	0	0	0	0	0	0	0	1511	18	721	0	97	0	0	269	0	0	942	103
MEG_7080|Drugs|Tetracyclines|Tetracycline_resistance_MFS_efflux_pumps|TETG	236	0	85	0	0	0	60	0	0	130	39	0	150	0	87	0	20	0	0	98	0	57	0	0	0	472	39	0	0	0	0	0	0	16	0	0	0	851	0	1133	59	213	0	0	160	66	167	507	142
MEG_7081|Drugs|Tetracyclines|Tetracycline_resistance_MFS_efflux_pumps|TETG	340	0	108	0	0	0	54	0	0	153	46	25	148	44	118	0	0	19	27	116	38	68	49	29	0	652	48	0	0	42	14	0	0	22	0	0	0	1051	30	1415	63	261	67	60	218	67	214	714	241
MEG_7082|Drugs|Tetracyclines|Tetracycline_resistance_MFS_efflux_pumps|TETH	2343	2240	2318	1260	2100	114	2341	555	2314	2248	2282	2333	2072	2347	1521	349	2320	2322	2344	2320	2329	1003	2320	2334	2182	2307	2339	254	2323	458	2348	764	2344	2344	2306	2346	964	2346	2187	2283	2240	2348	2307	2277	1045	2347	2300	2320	2335
MEG_7083|Drugs|Tetracyclines|Tetracycline_resistance_MFS_efflux_pumps|TETH	2226	1926	2126	905	1790	77	2209	386	2180	1891	1969	2247	1666	2257	1127	256	2168	2196	2198	2084	2167	741	2109	2188	1888	2106	2221	246	2116	355	2288	510	2250	2213	2179	2280	730	2270	1820	2039	1947	2281	2016	1997	731	2220	2126	2135	2133
MEG_7084|Drugs|Tetracyclines|Tetracycline_resistance_MFS_efflux_pumps|TETH	2306	2276	2305	1198	2184	130	2306	533	2303	2247	2274	2307	2158	2307	1550	371	2306	2306	2306	2304	2306	1003	2306	2306	2221	2298	2306	292	2303	565	2306	712	2306	2306	2305	2306	1158	2306	2215	2286	2233	2306	2291	2294	1021	2306	2300	2306	2305
MEG_7085|Drugs|Tetracyclines|Tetracycline_resistance_MFS_efflux_pumps|TETH	2195	1877	2074	959	1739	66	2168	397	2142	1867	1929	2230	1616	2248	1147	274	2119	2152	2151	2027	2117	750	2066	2150	1868	2053	2169	243	2064	389	2275	565	2211	2156	2167	2256	753	2269	1775	1994	1877	2265	1937	1959	734	2189	2094	2095	2099
MEG_7086|Drugs|Tetracyclines|Tetracycline_resistance_MFS_efflux_pumps|TETH	2253	2090	2211	1132	2000	85	2258	481	2219	2087	2129	2260	1926	2264	1321	309	2247	2238	2258	2207	2237	888	2193	2262	2039	2225	2264	215	2214	502	2268	703	2266	2254	2239	2261	956	2255	2034	2175	2091	2268	2173	2155	929	2259	2210	2226	2241
MEG_7088|Drugs|Tetracyclines|Tetracycline_resistance_MFS_efflux_pumps|TETJ	0	0	0	0	0	0	0	0	0	0	0	0	0	0	0	0	0	0	0	0	0	0	0	0	0	0	0	0	0	0	0	0	0	0	0	0	0	0	0	0	0	0	0	0	0	0	0	0	0
MEG_7089|Drugs|Tetracyclines|Tetracycline_resistance_MFS_efflux_pumps|TETK	18	0	0	0	0	0	0	0	0	0	0	0	0	0	0	0	0	0	0	0	0	0	0	0	0	0	0	0	0	0	0	0	0	0	0	0	0	0	0	0	0	0	0	0	0	0	0	0	0
MEG_7090|Drugs|Tetracyclines|Tetracycline_resistance_MFS_efflux_pumps|TETK	10	0	0	0	0	0	0	0	0	0	0	0	0	0	0	0	0	0	0	0	0	0	0	0	0	0	0	0	0	0	0	0	0	0	0	0	0	0	0	0	0	0	0	0	0	0	0	0	0
MEG_7091|Drugs|Tetracyclines|Tetracycline_resistance_MFS_efflux_pumps|TETK	0	0	0	0	0	0	0	0	0	0	0	0	0	0	0	0	0	0	0	0	0	0	0	0	0	0	0	0	0	0	0	0	0	0	0	0	0	0	0	0	0	0	0	0	0	0	0	0	0
MEG_7092|Drugs|Tetracyclines|Tetracycline_resistance_MFS_efflux_pumps|TETL	1388	0	869	0	30	29	0	515	82	925	0	679	715	175	245	413	105	166	248	740	131	37	1527	502	850	289	1254	0	93	0	1133	0	150	33	135	240	83	1903	176	209	59	1516	0	999	289	187	306	1226	181
MEG_7093|Drugs|Tetracyclines|Tetracycline_resistance_MFS_efflux_pumps|TETL	359	0	654	0	0	0	0	879	908	873	377	456	855	0	0	0	0	0	0	340	119	0	1292	0	61	383	0	0	0	0	272	0	380	300	0	0	0	466	421	429	0	644	282	433	285	0	533	850	0
MEG_7094|Drugs|Tetracyclines|Tetracycline_resistance_MFS_efflux_pumps|TETL	2473	256	989	44	111	72	0	1265	279	2111	0	1700	927	797	718	1185	230	516	1109	434	313	151	2083	1552	2014	1033	2509	76	404	0	2406	0	672	159	472	255	316	2667	520	744	256	2612	39	1439	673	753	433	2411	633
MEG_7095|Drugs|Tetracyclines|Tetracycline_resistance_MFS_efflux_pumps|TETL	1657	0	2175	0	24	0	154	2493	2452	2499	1503	1701	2199	504	0	0	274	58	426	1511	582	74	2677	19	388	1358	36	31	303	27	1222	0	1515	1193	38	68	46	1940	1657	1584	249	2186	1197	1851	1434	253	1724	2422	1095
MEG_7096|Drugs|Tetracyclines|Tetracycline_resistance_MFS_efflux_pumps|TETL	1085	0	1523	0	0	0	103	1846	1827	1860	1016	1144	1609	381	0	0	165	40	291	1029	315	43	2116	0	223	947	0	26	156	0	824	0	972	838	0	52	26	1232	1063	1118	182	1531	795	1192	867	201	1209	1786	875
MEG_7097|Drugs|Tetracyclines|Tetracycline_resistance_MFS_efflux_pumps|TETL	1447	0	1833	0	21	0	111	2133	2119	2121	1206	1363	2067	403	0	0	258	54	424	1226	548	45	2367	23	357	1071	33	35	248	0	995	0	1240	1030	14	58	54	1771	1614	1262	245	1840	1006	1835	1388	239	1464	2079	863
MEG_7098|Drugs|Tetracyclines|Tetracycline_resistance_MFS_efflux_pumps|TETL	2110	105	567	0	62	58	0	812	170	1279	0	1135	690	468	1056	808	138	240	602	301	196	100	1440	889	1215	745	1531	31	178	0	1506	0	316	65	259	144	165	2393	443	568	161	1918	16	1004	407	424	233	2157	481
MEG_7099|Drugs|Tetracyclines|Tetracycline_resistance_MFS_efflux_pumps|TETL	0	0	0	0	0	0	0	0	0	0	0	0	0	0	0	0	0	0	0	0	0	0	0	0	0	0	0	0	0	0	0	0	0	0	0	0	0	0	0	0	0	0	0	0	0	0	0	0	0
MEG_7100|Drugs|Tetracyclines|Tetracycline_resistance_MFS_efflux_pumps|TETL	369	0	626	0	0	0	0	835	814	809	0	0	649	0	0	0	0	0	0	395	0	0	1076	0	0	0	0	0	0	0	0	0	0	0	0	0	0	376	339	0	0	604	0	320	0	0	481	734	0
MEG_7101|Drugs|Tetracyclines|Tetracycline_resistance_MFS_efflux_pumps|TETL	1277	0	1806	0	23	0	108	2135	2146	2180	1200	1377	1912	431	0	0	231	55	369	1200	460	53	2416	0	305	1111	32	0	212	0	1013	0	1273	967	0	39	50	1607	1311	1318	205	1839	995	1529	1175	224	1466	2108	942
MEG_7102|Drugs|Tetracyclines|Tetracycline_resistance_MFS_efflux_pumps|TETL	0	0	0	0	0	0	0	0	0	0	0	0	0	0	0	0	0	0	0	0	0	0	0	0	0	0	0	0	0	0	0	0	0	0	0	0	0	0	0	0	0	0	0	0	0	0	0	0	0
MEG_7103|Drugs|Tetracyclines|Tetracycline_resistance_ribosomal_protection_proteins|TETM	1762	0	2658	0	305	0	1067	2506	1907	1922	1572	1949	2558	1098	0	0	2273	1590	1107	2510	2186	2525	2539	1298	231	1946	1490	97	991	1084	1529	0	1741	1544	1183	2103	0	2167	2173	2150	1617	2272	979	2212	2429	1023	2798	2314	2401
MEG_7104|Drugs|Tetracyclines|Tetracycline_resistance_ribosomal_protection_proteins|TETM	2287	223	3709	172	489	94	1426	3666	2621	2587	2098	2770	3694	1419	2207	406	2946	1933	1432	3675	2874	3725	3636	1723	256	2612	1914	147	1369	1475	2113	34	2487	2176	1678	2944	582	3106	2998	2962	2144	3248	1367	2801	3577	1335	3691	3405	3438
MEG_7105|Drugs|Tetracyclines|Tetracycline_resistance_ribosomal_protection_proteins|TETM	2004	165	3560	109	304	70	1157	3441	2310	2290	1800	2418	3572	1175	1979	290	2571	1715	1194	3456	2590	3580	3420	1368	218	2288	1623	142	1080	1248	1795	0	2098	1843	1343	2594	448	2691	2628	2608	1827	2876	1127	2561	3243	1144	3605	3015	3141
MEG_7106|Drugs|Tetracyclines|Tetracycline_resistance_ribosomal_protection_proteins|TETM	1307	0	2168	0	145	0	729	2021	2016	1224	1256	1607	2047	591	878	0	1957	732	556	2119	1814	1769	2139	732	75	1746	821	440	609	540	1084	0	991	1188	984	1534	140	1317	2006	1953	1465	1448	688	1156	2121	655	2053	1889	1820
MEG_7107|Drugs|Tetracyclines|Tetracycline_resistance_ribosomal_protection_proteins|TETM	1348	0	2023	0	78	0	466	1433	1802	1390	1368	1625	1429	469	368	54	2109	528	446	1668	1610	1291	2152	588	0	1890	673	691	618	596	1275	0	1064	693	1058	1405	100	1585	1857	2110	1038	1617	505	648	1883	462	1595	1776	1937
MEG_7108|Drugs|Tetracyclines|Tetracycline_resistance_ribosomal_protection_proteins|TETM	2070	147	2752	0	317	113	1315	2853	2330	1996	1950	2280	2866	1294	1927	419	2381	1657	1495	2567	2535	2804	2912	1544	172	2569	1757	96	1310	1099	1946	0	1792	2268	1822	2694	383	2020	2459	2573	1896	2279	1121	2162	1871	1547	3039	1846	2527
MEG_7109|Drugs|Tetracyclines|Tetracycline_resistance_ribosomal_protection_proteins|TETM	2471	256	3177	108	428	93	1743	2916	2725	2369	2403	2735	2935	1686	1547	338	3017	1585	1627	2875	2747	3062	2889	1609	197	2843	2013	152	1621	1464	2311	0	1963	2344	2095	2558	349	2935	2860	3027	2095	2647	1137	1935	2765	1274	3248	2914	3231
MEG_7110|Drugs|Tetracyclines|Tetracycline_resistance_ribosomal_protection_proteins|TETM	1476	95	2786	0	232	0	981	2625	2537	1291	1770	2154	2635	763	784	132	2508	860	750	2821	2195	2360	2386	947	143	2221	1045	383	955	963	1140	0	1222	1481	1507	1670	175	2021	2569	2478	2077	1700	1239	1382	2927	904	2688	2623	2344
MEG_7111|Drugs|Tetracyclines|Tetracycline_resistance_ribosomal_protection_proteins|TETM	1784	101	2898	0	214	48	1100	2402	2526	1978	1788	2654	2354	895	777	105	2700	727	855	2341	2377	2238	2946	1284	126	2687	1333	212	1005	1168	1973	0	1820	1706	1052	2008	150	2675	2440	2905	1770	2296	998	1319	2469	1014	2603	2699	2582
MEG_7112|Drugs|Tetracyclines|Tetracycline_resistance_ribosomal_protection_proteins|TETM	1717	71	2472	0	137	0	690	1475	2487	1873	1982	2331	1332	574	100	61	2672	739	449	1805	2173	1289	2697	926	29	2441	889	1272	1099	904	1767	0	1541	745	1689	1804	72	2126	2526	2783	1327	2116	634	375	2200	613	1424	2331	2498
MEG_7113|Drugs|Tetracyclines|Tetracycline_resistance_ribosomal_protection_proteins|TETM	1475	0	1955	0	112	0	503	938	2001	1706	1681	1930	889	472	0	0	2057	686	380	1326	1721	887	2343	881	0	2022	784	1091	969	811	1573	0	1305	493	1398	1525	62	1741	1925	2206	1035	1822	562	500	1525	528	1059	2149	2036
MEG_7114|Drugs|Tetracyclines|Tetracycline_resistance_ribosomal_protection_proteins|TETM	605	0	154	0	0	0	106	1953	428	274	544	1330	740	421	44	0	2180	0	120	197	1661	158	1641	167	0	1204	88	189	173	0	105	0	158	108	353	805	0	1919	1921	1380	205	415	0	0	2074	177	76	2525	918
MEG_7115|Drugs|Tetracyclines|Tetracycline_resistance_ribosomal_protection_proteins|TETM	2704	0	3575	190	615	149	1902	3530	2925	2827	2572	3073	3594	1892	2567	605	3001	2419	2014	3545	2940	3603	3539	2215	313	2903	2330	140	1792	1800	2561	43	2847	2642	2180	3020	665	3019	2977	3138	2536	3194	1837	2961	3050	1826	3638	3084	3327
MEG_7116|Drugs|Tetracyclines|Tetracycline_resistance_ribosomal_protection_proteins|TETM	1780	144	2745	125	312	0	1735	2381	2240	1769	1631	2194	2564	1015	1467	0	2333	1269	1015	2525	2016	2601	2408	1196	163	2157	1357	143	938	895	1635	0	1519	2412	1325	1852	248	2056	2124	2421	1773	2066	960	1787	2293	981	2943	2361	2169
MEG_7117|Drugs|Tetracyclines|Tetracycline_resistance_ribosomal_protection_proteins|TETM	1023	0	2093	0	0	0	571	1774	1883	940	1075	1498	1920	456	0	90	1776	543	458	2031	1463	1718	1726	588	57	1419	621	450	520	540	773	0	777	872	845	1068	102	1208	1735	1686	1247	1153	638	893	2191	448	2022	1915	1554
MEG_7118|Drugs|Tetracyclines|Tetracycline_resistance_ribosomal_protection_proteins|TETM	814	0	1872	0	0	0	283	3231	979	923	605	1267	1949	345	675	0	1361	430	0	1729	1268	1857	3406	364	74	1150	401	247	306	0	721	0	2042	635	432	1079	0	1854	1182	1240	632	1289	302	1198	2203	277	1880	2962	1529
MEG_7119|Drugs|Tetracyclines|Tetracycline_resistance_ribosomal_protection_proteins|TETM	714	0	797	0	0	0	306	2872	689	719	664	1144	1169	367	619	0	2009	597	323	703	1857	752	2488	506	153	1182	442	266	254	234	456	0	1162	489	465	828	0	1923	1755	1332	561	681	354	761	2592	0	747	2952	1092
MEG_7120|Drugs|Tetracyclines|Tetracycline_resistance_ribosomal_protection_proteins|TETM	918	0	778	0	0	0	0	2797	738	744	831	1451	1439	523	640	0	2304	712	336	743	2240	745	2571	494	268	1435	475	238	320	0	458	0	752	0	486	1022	0	2207	2156	1684	0	807	358	837	2650	387	719	2803	1339
MEG_7121|Drugs|Tetracyclines|Tetracycline_resistance_ribosomal_protection_proteins|TETM	2042	143	3597	0	407	103	1220	3466	2295	2231	1823	2379	3580	1213	1958	312	2644	1655	1272	3488	2549	3614	3396	1437	209	2340	1600	144	1203	1213	1815	0	2215	1832	1400	2598	510	2698	2690	2626	1820	2889	1102	2603	3393	1150	3639	3055	3152
MEG_7122|Drugs|Tetracyclines|Tetracycline_resistance_ribosomal_protection_proteins|TETM	900	0	1030	0	0	0	393	2647	841	887	1085	1286	1235	450	686	0	2337	935	382	837	2247	964	2197	528	239	1606	568	152	335	0	625	0	616	599	678	1231	0	2219	1993	1857	762	941	500	879	2569	603	960	2733	1331
MEG_7123|Drugs|Tetracyclines|Tetracycline_resistance_ribosomal_protection_proteins|TETM	1496	0	2359	0	111	0	569	1592	1784	1372	1378	1621	1787	629	717	75	2058	676	582	1885	1618	1821	2144	736	0	1907	859	321	638	534	1330	0	1079	945	899	1498	105	1700	1774	2089	1040	1712	512	967	1816	503	2035	1739	2130
MEG_7124|Drugs|Tetracyclines|Tetracycline_resistance_ribosomal_protection_proteins|TETM	1548	0	2115	0	0	0	891	2514	1689	1433	1293	1580	2066	799	1207	0	1852	972	842	1981	1908	2117	2552	1057	145	1902	0	124	0	624	1319	0	1319	1554	1116	1931	0	1736	1860	1975	1365	1664	728	1421	1893	927	2212	1964	1931
MEG_7125|Drugs|Tetracyclines|Tetracycline_resistance_ribosomal_protection_proteins|TETM	1710	129	2569	0	271	0	948	2480	2223	1692	1629	2138	2383	973	1312	0	2302	1115	910	2404	2136	2330	2406	1139	211	2092	1250	189	803	908	1447	0	1481	1582	1059	1775	212	2009	2251	2316	1784	1922	1077	1689	2368	980	2692	2189	2148
MEG_7126|Drugs|Tetracyclines|Tetracycline_resistance_ribosomal_protection_proteins|TETM	2932	289	3670	261	659	172	2092	3396	3059	3012	2760	3027	3574	2158	2818	738	3251	2655	2212	3499	3330	3616	3565	2453	335	3093	2603	109	1968	1802	2635	70	2767	2861	2269	3102	620	3079	3204	3284	2721	3076	1897	3080	2736	2049	3668	2912	3394
MEG_7127|Drugs|Tetracyclines|Tetracycline_resistance_ribosomal_protection_proteins|TETM	1531	145	2269	0	282	0	976	2119	1707	1587	1384	1868	2234	989	1539	0	1807	1373	988	2015	1800	2221	2095	1212	0	1759	1224	0	868	886	1367	0	1436	1374	1180	1633	0	1644	1712	1875	1379	1745	929	1849	1715	919	2528	1732	1852
MEG_7128|Drugs|Tetracyclines|Tetracycline_resistance_ribosomal_protection_proteins|TETM	1779	0	2586	75	192	0	1466	2118	2107	1806	1570	2166	2192	911	1221	166	2138	1003	823	2202	1883	2254	2480	1111	100	2152	1249	109	823	815	1645	0	1519	2166	1029	1881	186	2029	1992	2317	1492	2062	693	1510	2022	803	2477	2253	2154
MEG_7129|Drugs|Tetracyclines|Tetracycline_resistance_ribosomal_protection_proteins|TETM	1730	102	3091	0	242	0	1100	2787	3008	1463	1974	2550	2863	866	986	128	2820	1078	887	3110	2489	2448	2523	1191	110	2507	1164	471	954	885	1222	0	1439	1718	1540	1750	180	2035	2924	2748	2347	1716	1309	1488	3199	1030	2859	2728	2494
MEG_7130|Drugs|Tetracyclines|Tetracycline_resistance_ribosomal_protection_proteins|TETM	974	0	1768	0	0	0	480	1594	1542	851	936	1273	1651	460	0	0	1485	596	436	1710	1334	1527	1458	598	0	1324	626	166	458	407	731	0	746	947	773	1119	0	957	1548	1473	1086	1000	511	972	1694	541	1764	1476	1363
MEG_7131|Drugs|Tetracyclines|Tetracycline_resistance_ribosomal_protection_proteins|TETM	1259	0	2100	0	175	0	1266	2269	1925	1218	1483	1822	1935	922	902	131	2287	788	652	1909	2581	1780	2208	811	335	1987	831	95	629	753	1144	0	1041	1778	1019	1425	157	2180	2081	2173	1520	1512	917	1253	2398	762	2143	2354	1905
MEG_7132|Drugs|Tetracyclines|Tetracycline_resistance_ribosomal_protection_proteins|TETM	1479	0	2318	0	200	0	1398	2573	2224	1452	1693	2087	2216	996	884	150	2569	786	717	2206	2851	2000	2490	872	373	2289	956	133	709	830	1427	0	1142	2001	1205	1657	182	2405	2386	2439	1717	1842	955	1358	2729	881	2414	2674	2182
MEG_7133|Drugs|Tetracyclines|Tetracycline_resistance_ribosomal_protection_proteins|TETM	1122	0	1627	0	0	0	411	1045	1577	1155	1197	1550	1041	364	0	0	1691	369	258	1255	1331	932	1874	546	0	1680	506	716	612	499	1215	0	832	539	991	1172	52	1444	1565	1889	829	1425	385	261	1460	360	1071	1564	1727
MEG_7134|Drugs|Tetracyclines|Tetracycline_resistance_ribosomal_protection_proteins|TETM	1383	68	3035	0	181	0	621	2510	1596	1384	1131	1724	2925	704	1354	141	1870	989	673	2715	1800	3068	2570	796	75	1654	917	79	590	522	1181	0	1122	1122	934	1703	193	1760	1770	1964	1040	1938	518	1761	2173	546	3214	1985	2203
MEG_7135|Drugs|Tetracyclines|Tetracycline_resistance_ribosomal_protection_proteins|TETM	1943	0	2802	0	321	0	1308	2568	2107	1896	1737	2137	2791	1242	1789	312	2307	1562	1210	2609	2138	2789	2579	1436	174	2175	1540	111	1100	1035	1647	0	1691	1963	1449	2073	360	2016	2062	2328	1674	2136	1046	2091	2059	1131	3027	2058	2327
MEG_7136|Drugs|Tetracyclines|Tetracycline_resistance_ribosomal_protection_proteins|TETM	3170	689	3561	597	960	399	2489	3459	3246	3186	3090	3310	3585	2561	3398	1259	3284	3167	2728	3471	3346	3559	3467	2902	653	3220	2996	135	2486	2306	2953	81	3064	3112	2754	3297	1123	3036	3254	3283	2985	3322	2367	3537	2195	2508	3604	2885	3389
MEG_7137|Drugs|Tetracyclines|Tetracycline_resistance_ribosomal_protection_proteins|TETM	1781	115	3088	0	252	0	1163	2737	2933	1540	2064	2577	2850	959	1124	172	2902	1197	993	3087	2486	2544	2568	1275	126	2565	1277	442	1126	1023	1340	0	1561	1779	1742	1871	211	2003	2896	2809	2383	1869	1413	1634	2991	1090	2812	2573	2570
MEG_7138|Drugs|Tetracyclines|Tetracycline_resistance_ribosomal_protection_proteins|TETM	872	0	1017	0	0	0	527	2489	929	808	879	1248	1303	497	827	0	2104	805	429	895	1949	940	1950	813	187	1382	603	99	389	371	580	0	685	0	549	1040	0	1946	1861	1526	818	864	543	935	2466	498	978	2689	1273
MEG_7139|Drugs|Tetracyclines|Tetracycline_resistance_ribosomal_protection_proteins|TETM	1711	0	2310	0	141	0	659	1317	2309	1672	1836	2131	1234	803	102	72	2386	644	707	1747	2004	1276	2675	949	20	2245	1036	1039	987	877	1635	0	1386	959	1509	1800	110	1869	2312	2460	1320	1964	617	308	2004	582	1394	2159	2212
MEG_7140|Drugs|Tetracyclines|Tetracycline_resistance_ribosomal_protection_proteins|TETM	1796	117	3383	0	292	66	959	3215	2012	2042	1571	2187	3368	1026	1933	259	2342	1606	1021	3255	2351	3411	3202	1262	230	2003	1444	127	934	1005	1493	0	1852	1557	1211	2329	422	2397	2348	2335	1604	2608	927	2485	2929	920	3485	2700	2830
MEG_7141|Drugs|Tetracyclines|Tetracycline_resistance_ribosomal_protection_proteins|TETM	1834	72	2539	0	231	68	880	2623	1980	1677	1557	1962	2648	891	1648	212	2075	1376	946	2362	2204	2581	2686	1093	113	2182	1288	0	845	704	1441	0	1403	1838	1380	2289	194	1588	2091	2296	1540	2001	760	2035	1597	1028	2861	1559	2326
MEG_7142|Drugs|Tetracyclines|Tetracycline_resistance_ribosomal_protection_proteins|TETM	2644	169	3232	130	430	107	1589	3369	2797	2529	2398	2750	3271	1657	2327	444	2953	2128	1734	3094	3062	3256	3479	1904	185	3147	2179	123	1584	1266	2460	0	2237	2777	2238	3273	414	2509	3057	3108	2328	2804	1453	2553	2332	1840	3373	2398	3086
MEG_7143|Drugs|Tetracyclines|Tetracycline_resistance_ribosomal_protection_proteins|TETM	1119	0	2248	0	189	0	851	2376	2095	1061	1180	1625	1981	534	0	0	2009	701	584	2155	1582	1828	1911	707	135	1713	803	246	641	658	962	0	952	1283	991	1267	0	1954	2008	1963	1469	1403	805	1051	2719	640	2127	2409	1761
MEG_7144|Drugs|Tetracyclines|Tetracycline_resistance_ribosomal_protection_proteins|TETM	1063	0	1129	0	146	0	561	2637	1087	978	1018	1346	1370	583	980	0	2255	912	535	1036	2112	1056	2077	888	209	1480	741	120	454	422	705	0	848	824	677	1180	0	2145	2036	1654	931	1018	627	1096	2588	630	1069	2773	1438
MEG_7145|Drugs|Tetracyclines|Tetracycline_resistance_ribosomal_protection_proteins|TETM	2983	258	3612	219	540	144	1939	3354	3230	3247	2825	3274	3336	2007	2520	599	3229	2365	1989	3344	3256	3381	3652	2442	305	3394	2613	156	2010	1970	2999	0	3067	2793	2323	3217	597	3222	3201	3492	2651	3434	1798	2749	2822	1901	3489	3222	3426
MEG_7146|Drugs|Tetracyclines|Tetracycline_resistance_ribosomal_protection_proteins|TETM	3590	833	3742	665	1057	422	2863	3729	3576	3585	3483	3599	3742	2993	3655	1360	3645	3511	3051	3729	3681	3731	3731	3252	732	3594	3375	117	2749	2608	3323	80	3478	3532	3101	3684	1230	3451	3637	3634	3393	3656	2614	3760	2429	2874	3732	3277	3696
MEG_7147|Drugs|Tetracyclines|Tetracycline_resistance_ribosomal_protection_proteins|TETM	3279	53	3305	162	1676	1002	3033	3380	3342	3328	3275	3350	2603	3202	1794	3208	3286	3331	3204	3257	3273	3255	3381	3211	3052	3316	3208	345	3200	2806	3285	91	3193	3294	3264	3262	1038	3273	3289	3358	3226	3340	3130	2358	513	3168	3207	1132	3279
MEG_7148|Drugs|Tetracyclines|Tetracycline_resistance_ribosomal_protection_proteins|TETM	1777	0	2477	0	350	0	1619	2196	1998	1796	1669	2115	2394	1187	1764	408	2229	1647	1331	2180	1925	2412	2241	1444	210	2043	1544	0	1143	1047	1702	0	1599	2177	1480	1869	321	1938	1844	2196	1631	1956	1007	1852	1573	1238	2742	1698	2058
MEG_7149|Drugs|Tetracyclines|Tetracycline_resistance_ribosomal_protection_proteins|TETO	2889	669	3614	2386	3333	1901	3416	3293	3577	3616	3623	3478	3531	3232	2973	2312	2939	3559	2857	3579	3406	3576	3578	3472	3599	3504	3567	3279	1365	3496	2746	2997	3450	3527	3224	1120	2100	3328	3560	3555	3551	3404	3531	3332	3585	3420	3520	3510	3609
MEG_7150|Drugs|Tetracyclines|Tetracycline_resistance_ribosomal_protection_proteins|TETO	2932	1145	3732	1880	3473	2052	3576	3057	3664	3721	3750	3510	3617	3364	3111	2321	2911	3635	2962	3692	3336	3673	3684	3527	3704	3615	3694	3406	1916	3638	2715	3228	3558	3644	3314	711	2442	3400	3610	3647	3649	3490	3668	3445	3628	3476	3630	3583	3732
MEG_7151|Drugs|Tetracyclines|Tetracycline_resistance_ribosomal_protection_proteins|TETO	2076	498	3322	1640	2629	1272	2767	2656	3259	3352	3418	3046	3164	2502	2326	1499	2183	3114	2056	3313	2876	3310	3159	2900	3154	3150	3117	2643	829	2959	1938	2307	2770	2997	2441	858	1568	2645	3003	3289	3219	2675	2989	2888	3248	2722	3179	3143	3353
MEG_7152|Drugs|Tetracyclines|Tetracycline_resistance_ribosomal_protection_proteins|TETO	2031	468	3085	1539	2733	1439	2632	2418	3026	3128	3202	2795	2924	2412	2301	2073	2069	2989	2021	2976	2590	3033	3070	2736	3147	2819	2931	2431	773	2765	1827	2497	2655	2829	2617	465	1460	2561	2909	2948	2924	2607	2821	2577	3018	2642	2931	2765	3062
MEG_7153|Drugs|Tetracyclines|Tetracycline_resistance_ribosomal_protection_proteins|TETO	2391	650	3501	2032	2895	1531	3069	2982	3464	3530	3590	3260	3385	2760	2596	1787	2485	3307	2364	3493	3128	3527	3365	3166	3351	3429	3314	2937	1013	3237	2275	2536	3042	3266	2691	1030	1876	2931	3276	3499	3435	2967	3275	3169	3410	2995	3390	3345	3527
MEG_7154|Drugs|Tetracyclines|Tetracycline_resistance_ribosomal_protection_proteins|TETO	2776	716	3731	2259	3202	1867	3445	3346	3690	3678	3708	3552	3670	3164	2946	2434	2871	3638	2882	3717	3448	3696	3668	3399	3674	3652	3613	3140	1298	3487	2683	3028	3387	3648	3171	1171	2257	3410	3616	3672	3659	3314	3615	3428	3680	3442	3632	3645	3741
MEG_7155|Drugs|Tetracyclines|Tetracycline_resistance_ribosomal_protection_proteins|TETO	1622	0	2434	1507	2129	1096	2053	2022	2327	2431	2443	2049	2203	1910	1830	1472	1636	2257	1555	2285	2022	2209	2347	2099	2407	2143	2228	1921	602	2118	1444	1856	2066	2170	1919	511	1395	2042	2228	2233	2238	1988	2179	1977	2346	2076	2246	2242	2346
MEG_7156|Drugs|Tetracyclines|Tetracycline_resistance_ribosomal_protection_proteins|TETO	2501	635	3438	1980	3111	1725	3137	2997	3377	3468	3518	3252	3312	2939	2821	2316	2534	3451	2491	3398	3098	3371	3437	3220	3534	3235	3339	3014	1109	3240	2339	2930	3127	3285	3023	683	1825	3070	3291	3375	3330	3125	3237	3048	3413	3192	3362	3278	3428
MEG_7157|Drugs|Tetracyclines|Tetracycline_resistance_ribosomal_protection_proteins|TETO	2410	1013	3277	1293	2960	1348	2935	2239	3243	3287	3329	3139	3031	2802	2437	1631	2145	3292	2373	3173	2687	3188	3239	2931	3329	3000	3104	2373	1381	3089	2113	2900	2859	3053	2952	290	2350	2849	3072	3185	3149	2927	3113	2826	3197	2567	3279	3004	3267
MEG_7158|Drugs|Tetracyclines|Tetracycline_resistance_ribosomal_protection_proteins|TETO	2603	986	3513	1428	3090	1276	3176	2731	3474	3529	3590	3324	3369	2980	2719	1634	2321	3457	2497	3475	3035	3517	3499	3227	3556	3321	3407	2771	1639	3311	2220	2939	3173	3366	3094	444	2200	3098	3346	3443	3409	3120	3373	3096	3433	2896	3424	3301	3538
MEG_7159|Drugs|Tetracyclines|Tetracycline_resistance_ribosomal_protection_proteins|TETO	3026	1108	3738	1701	3529	1712	3519	3125	3698	3756	3762	3568	3675	3405	3148	2046	2734	3713	2949	3716	3388	3723	3742	3564	3739	3634	3704	3137	1955	3652	2698	3369	3549	3702	3450	558	2475	3448	3657	3706	3679	3528	3683	3468	3712	3292	3655	3657	3747
MEG_7160|Drugs|Tetracyclines|Tetracycline_resistance_ribosomal_protection_proteins|TETO	2059	541	3362	1676	2619	1368	2742	2687	3267	3388	3394	3052	3122	2448	2323	1525	2132	3098	2050	3296	2847	3331	3146	2876	3125	3196	3111	2625	781	2971	1926	2331	2786	3051	2406	1081	1609	2627	2968	3318	3288	2659	2965	2839	3202	2727	3206	3120	3359
MEG_7161|Drugs|Tetracyclines|Tetracycline_resistance_ribosomal_protection_proteins|TETO	3120	975	3745	1818	3415	1959	3543	3259	3714	3749	3761	3598	3700	3411	2962	2356	2850	3720	3088	3718	3545	3727	3756	3609	3756	3654	3714	3311	1555	3646	2926	3219	3587	3696	3325	648	2270	3500	3677	3698	3701	3545	3692	3523	3727	3576	3645	3653	3747
MEG_7162|Drugs|Tetracyclines|Tetracycline_resistance_ribosomal_protection_proteins|TETO	2977	1296	3745	1572	3512	1585	3573	2798	3704	3750	3762	3625	3618	3383	3019	1955	2642	3701	3002	3719	3269	3716	3743	3536	3740	3597	3683	3057	1929	3658	2691	3407	3521	3653	3502	364	2815	3464	3672	3681	3681	3579	3687	3449	3715	3116	3678	3604	3749
MEG_7163|Drugs|Tetracyclines|Tetracycline_resistance_ribosomal_protection_proteins|TETO	2573	151	2786	1559	1418	357	2251	2537	2666	2711	2684	2218	2937	1863	1801	300	2355	2609	1462	2629	2870	2536	2969	2126	2780	2410	2350	1980	1068	2317	1710	1530	2222	2410	1544	1104	711	3107	2924	2614	2561	2379	2717	2803	3050	1707	2496	3187	2671
MEG_7164|Drugs|Tetracyclines|Tetracycline_resistance_ribosomal_protection_proteins|TETO	2073	511	3360	1595	2268	1264	2486	2475	3197	3437	3334	2771	3123	2361	1992	1596	2308	2828	2037	3221	2737	2898	3262	2970	3194	3004	2770	2956	901	2899	1942	2295	2755	2843	2187	654	1543	3006	2794	3205	3270	2853	2781	2579	3250	2859	3136	3170	3399
MEG_7165|Drugs|Tetracyclines|Tetracycline_resistance_ribosomal_protection_proteins|TETO	2342	629	3440	1856	2748	1480	2988	2917	3343	3434	3492	3097	3330	2778	2413	1769	2609	3217	2382	3381	3068	3259	3480	3201	3417	3266	3101	3206	1035	3203	2324	2610	3036	3133	2631	753	1789	3336	3076	3368	3396	3157	3061	2907	3536	3139	3330	3510	3475
MEG_7166|Drugs|Tetracyclines|Tetracycline_resistance_ribosomal_protection_proteins|TETO	2657	593	3293	1690	2627	1284	2684	2452	3244	3440	3377	2925	3415	2537	2251	1463	2176	2917	2047	3163	2762	3109	3336	2837	3381	3072	2868	2768	849	2916	2069	2452	2756	2943	2327	775	1668	3194	2997	3226	3286	2743	2949	3038	3460	2668	3123	3487	3413
MEG_7167|Drugs|Tetracyclines|Tetracycline_resistance_ribosomal_protection_proteins|TETO	1520	118	1986	551	1156	287	1442	1259	1832	2222	2075	1297	2505	1344	928	0	1037	1661	838	1815	1501	1717	2413	1422	2096	1564	1617	1018	0	1462	810	899	1412	1573	1023	280	492	2238	1784	1753	1930	1335	1618	2113	2229	1309	1583	2545	1996
MEG_7168|Drugs|Tetracyclines|Tetracycline_resistance_ribosomal_protection_proteins|TETO	3021	1069	3361	2367	2843	1085	2949	1920	3214	3379	3363	2864	3386	3010	3012	1079	1757	3301	2638	3286	2691	3206	3343	2849	3328	3118	3270	1030	1955	3076	2944	2859	3013	3186	2822	1740	1701	3174	3227	3165	3208	3191	3130	3111	3111	2880	3133	3426	3334
MEG_7169|Drugs|Tetracyclines|Tetracycline_resistance_ribosomal_protection_proteins|TETO	2203	151	2690	1464	1286	336	2042	2193	2444	2492	2442	1910	2745	1577	1555	258	1894	2326	1090	2391	2775	2299	2864	1726	2549	2151	2065	1444	935	1999	1518	1496	1872	2114	1324	753	702	3055	2933	2391	2289	2161	2594	2471	3034	1481	2214	3089	2483
MEG_7170|Drugs|Tetracyclines|Tetracycline_resistance_ribosomal_protection_proteins|TETO	2728	175	3050	1783	1561	379	2527	2710	2878	2961	2914	2364	3170	2101	1984	339	2472	2765	1606	2854	3039	2779	3229	2206	2964	2575	2600	2089	1118	2569	1807	1646	2379	2616	1665	1162	805	3297	3132	2851	2785	2530	2959	2995	3239	1841	2667	3358	2898
MEG_7171|Drugs|Tetracyclines|Tetracycline_resistance_ribosomal_protection_proteins|TETO	2306	294	3283	920	2488	551	2740	1728	3144	3351	3230	2776	3379	2697	1899	675	1694	2915	2096	3105	2638	3019	3249	2684	3599	2992	2896	2162	553	2806	1953	1437	2745	2951	2324	710	1359	2292	2990	3038	3013	2748	2919	2981	3318	1979	3000	3257	3263
MEG_7172|Drugs|Tetracyclines|Tetracycline_resistance_ribosomal_protection_proteins|TETO	2139	156	2367	751	1410	325	1822	1643	2201	2748	2453	1754	3288	1719	1314	389	1388	2047	1217	2181	1897	2160	3120	1790	2478	1956	1998	1316	487	1863	1119	1223	1789	2011	1312	474	695	2950	2023	2121	2287	1883	1995	2936	2764	1638	1962	3323	2475
MEG_7173|Drugs|Tetracyclines|Tetracycline_resistance_ribosomal_protection_proteins|TETO	2396	172	2640	1475	1395	286	2184	2298	2510	2601	2521	2034	2777	1793	1648	290	2079	2435	1388	2492	2705	2362	2842	1961	2636	2276	2218	1712	884	2196	1578	1391	2067	2205	1382	951	680	2976	2810	2439	2399	2170	2562	2605	2941	1621	2349	3073	2557
MEG_7174|Drugs|Tetracyclines|Tetracycline_resistance_ribosomal_protection_proteins|TETO	1320	87	1711	675	707	162	1235	1284	1562	1548	1600	1058	1789	924	868	182	1040	1387	570	1461	1877	1410	1883	989	1637	1241	1211	734	322	1142	663	744	1040	1176	690	337	411	2150	1989	1517	1421	1174	1653	1472	2119	745	1347	2214	1550
MEG_7175|Drugs|Tetracyclines|Tetracycline_resistance_ribosomal_protection_proteins|TETO	2130	617	3002	1570	2290	770	2365	1648	2704	2993	2842	2216	2672	2209	2214	802	1312	2731	1778	2771	2108	2683	2717	2206	2763	2498	2614	1130	1112	2392	2016	2162	2303	2516	2129	968	1193	2369	2666	2614	2697	2462	2750	2349	2520	2222	2579	2680	2856
MEG_7176|Drugs|Tetracyclines|Tetracycline_resistance_ribosomal_protection_proteins|TETO	3019	1086	3595	2369	2917	1106	3043	1929	3275	3546	3399	2918	3317	3006	3021	1032	1762	3344	2646	3376	2719	3369	3305	2929	3351	3134	3302	984	1993	3078	2966	2925	3014	3182	2873	1785	1660	3169	3320	3215	3360	3218	3459	3088	3122	2839	3183	3339	3432
MEG_7177|Drugs|Tetracyclines|Tetracycline_resistance_ribosomal_protection_proteins|TETO	1547	106	1966	484	1052	186	1483	1237	1843	2149	2028	1389	2442	1374	898	286	971	1718	886	1801	1621	1803	2460	1438	2054	1532	1646	959	350	1537	807	1038	1455	1619	950	302	482	2217	1756	1769	1786	1416	1701	2141	2207	1317	1663	2571	1972
MEG_7178|Drugs|Tetracyclines|Tetracycline_resistance_ribosomal_protection_proteins|TETQ	3508	2389	3741	3494	3061	3402	3686	3533	3686	3733	3741	3669	3663	3662	3569	3551	3599	3683	3512	3727	3690	3712	3703	3583	3676	3675	3714	2204	1194	3690	3593	3468	3674	3695	3677	2808	3512	3685	3708	3708	3715	3705	3727	3668	3631	3670	3739	3693	3727
MEG_7179|Drugs|Tetracyclines|Tetracycline_resistance_ribosomal_protection_proteins|TETQ	3002	1364	3613	2444	3049	2180	3368	3254	3434	3565	3583	3446	3279	3323	2599	1564	2588	3400	2769	3554	3395	3558	3416	3002	3459	3399	3431	3201	695	3396	2880	2659	3254	3397	3206	1155	2136	3351	3419	3492	3527	3399	3552	3222	3164	3329	3669	3394	3563
MEG_7180|Drugs|Tetracyclines|Tetracycline_resistance_ribosomal_protection_proteins|TETQ	3376	1718	3735	2783	3406	2622	3634	3606	3635	3722	3734	3631	3567	3602	2936	1536	2984	3639	3220	3722	3663	3688	3644	3436	3659	3632	3651	3527	982	3638	3363	2874	3586	3645	3479	1612	2426	3640	3656	3672	3681	3658	3719	3603	3537	3610	3741	3664	3721
MEG_7181|Drugs|Tetracyclines|Tetracycline_resistance_ribosomal_protection_proteins|TETQ	3631	1993	3874	3078	3648	2912	3820	3797	3834	3872	3878	3813	3784	3789	3227	1942	3303	3822	3534	3872	3853	3848	3832	3688	3824	3817	3835	3761	1113	3840	3598	3161	3798	3819	3737	1954	2650	3828	3841	3834	3850	3836	3869	3820	3781	3821	3877	3845	3855
MEG_7182|Drugs|Tetracyclines|Tetracycline_resistance_ribosomal_protection_proteins|TETQ	3259	1647	3754	2726	3309	2466	3542	3409	3591	3721	3717	3611	3508	3532	2888	1833	2878	3597	3034	3686	3585	3688	3617	3297	3627	3585	3618	3443	950	3576	3136	2909	3474	3573	3459	1538	2397	3552	3604	3642	3691	3589	3674	3453	3414	3507	3793	3568	3721
MEG_7183|Drugs|Tetracyclines|Tetracycline_resistance_ribosomal_protection_proteins|TETQ	3671	3485	3748	3643	3665	3640	3695	3692	3702	3738	3732	3685	3685	3681	3676	3598	3671	3694	3652	3720	3700	3717	3718	3666	3726	3690	3724	3631	3021	3707	3658	3686	3692	3703	3701	3580	3652	3708	3721	3711	3719	3720	3731	3697	3681	3702	3751	3704	3734
MEG_7184|Drugs|Tetracyclines|Tetracycline_resistance_ribosomal_protection_proteins|TETQ	3221	1470	3727	3132	3649	1715	3588	3414	3587	3721	3734	3633	3620	3478	3593	3296	2972	3602	3183	3713	3517	3686	3691	3406	3610	3514	3661	2432	566	3638	3462	2963	3595	3631	3650	1579	2463	3656	3680	3641	3646	3690	3697	3517	3445	3623	3738	3674	3708
MEG_7198|Drugs|Tetracyclines|Tetracycline_resistance_ribosomal_protection_proteins|TETS	3186	47	3181	133	1569	950	2921	3264	3259	3258	3182	3258	2426	3098	1665	3085	3202	3213	3098	3150	3191	3134	3307	3111	2899	3237	3102	296	3075	2633	3186	56	3090	3195	3156	3159	846	3180	3201	3289	3122	3235	3007	2199	397	3040	3124	967	3184
MEG_7199|Drugs|Tetracyclines|Tetracycline_resistance_ribosomal_protection_proteins|TETS	3693	64	3617	208	2012	1200	3475	3685	3690	3736	3691	3672	2852	3609	2073	3603	3666	3683	3662	3608	3679	3592	3736	3654	3402	3691	3643	431	3609	3199	3684	99	3645	3696	3647	3671	1243	3660	3687	3699	3610	3720	3568	2670	525	3605	3519	1275	3679
MEG_7200|Drugs|Tetracyclines|Tetracycline_resistance_ribosomal_protection_proteins|TETS	3585	55	3459	158	1879	1161	3298	3581	3591	3664	3579	3549	2764	3481	1975	3466	3552	3585	3536	3432	3575	3447	3669	3473	3265	3591	3486	379	3456	3015	3584	107	3483	3625	3510	3544	1098	3527	3594	3595	3492	3651	3398	2521	506	3458	3373	1100	3570
MEG_7201|Drugs|Tetracyclines|Tetracycline_resistance_ribosomal_protection_proteins|TETS	3468	55	3365	146	1815	1074	3191	3459	3511	3566	3466	3503	2665	3345	1964	3368	3457	3497	3388	3320	3445	3316	3561	3376	3177	3487	3376	379	3325	2889	3450	95	3363	3473	3419	3414	1086	3415	3473	3508	3362	3530	3290	2472	442	3332	3271	1098	3438
MEG_7202|Drugs|Tetracyclines|Tetracycline_resistance_ribosomal_protection_proteins|TETT	2908	0	589	0	38	0	35	158	1178	222	48	1419	222	103	0	0	1168	0	408	532	1650	333	496	121	0	2216	63	0	371	64	681	0	0	194	1527	66	26	2601	906	2733	0	755	0	0	1470	0	136	2987	3062
MEG_7203|Drugs|Tetracyclines|Tetracycline_resistance_ribosomal_protection_proteins|TETT	2889	0	595	0	49	0	0	156	1156	260	64	1476	216	116	0	0	1186	20	481	517	1662	308	487	173	0	2277	80	0	440	70	707	0	0	177	1602	64	0	2564	933	2708	0	736	0	0	1514	0	101	2963	3014
MEG_7206|Drugs|Tetracyclines|Tetracycline_resistance_ribosomal_protection_proteins|TETW	1500	382	2160	1027	1413	377	1448	876	1953	2170	2166	1526	2014	1880	1509	363	680	2053	1243	1986	1370	1781	2079	1463	1963	1738	1887	468	817	1585	1499	1411	1572	1819	1338	598	786	1535	1792	1830	1928	1789	1636	1675	1608	1404	1839	1835	2019
MEG_7207|Drugs|Tetracyclines|Tetracycline_resistance_ribosomal_protection_proteins|TETW	2494	816	2941	1822	2413	840	2442	1665	2812	2932	2896	2375	2932	2514	2494	848	1325	2846	2108	2828	2281	2675	2912	2395	2871	2650	2758	999	1506	2600	2404	2403	2490	2701	2367	1317	1394	2584	2730	2729	2765	2719	2630	2592	2691	2424	2689	2871	2866
MEG_7208|Drugs|Tetracyclines|Tetracycline_resistance_ribosomal_protection_proteins|TETW	1264	0	1533	402	692	139	1180	921	1340	1697	1610	964	1984	1074	718	175	750	1307	650	1348	1253	1316	1950	1027	1595	1068	1243	540	252	1153	595	620	1096	1192	707	0	334	1818	1358	1282	1377	1028	1271	1769	1739	914	1173	2054	1495
MEG_7209|Drugs|Tetracyclines|Tetracycline_resistance_ribosomal_protection_proteins|TETW	1363	88	1691	457	775	162	1244	995	1494	1872	1777	1060	2212	1162	778	207	841	1446	738	1493	1388	1467	2187	1156	1702	1189	1361	598	255	1248	647	713	1145	1294	773	205	385	1991	1503	1395	1502	1184	1432	1952	1950	980	1305	2316	1679
MEG_7210|Drugs|Tetracyclines|Tetracycline_resistance_ribosomal_protection_proteins|TETW	2734	184	3371	1836	1674	437	2903	2837	3218	3139	3205	2693	3026	2157	2064	434	2612	3215	1857	3096	3157	3052	3205	2607	3091	3017	2919	2046	1374	2898	2044	1805	2716	2880	1832	1314	863	3287	3312	3146	3160	2782	3136	2794	3230	2073	2931	3478	3274
MEG_7211|Drugs|Tetracyclines|Tetracycline_resistance_ribosomal_protection_proteins|TETW	2994	209	3478	2173	1877	468	3115	3035	3299	3270	3406	2938	3236	2455	2396	447	2924	3316	2046	3315	3300	3271	3320	2875	3275	3200	3182	2409	1583	3094	2306	2076	2999	3140	2006	1660	944	3399	3391	3353	3372	2954	3310	3090	3346	2365	3129	3621	3408
MEG_7212|Drugs|Tetracyclines|Tetracycline_resistance_ribosomal_protection_proteins|TETW	3123	246	3370	2245	2038	647	3031	2913	3278	3223	3239	2864	3313	2416	2428	550	2822	3223	2123	3222	3361	3186	3373	2752	3359	3054	3050	2168	1645	2963	2457	2120	2883	3058	2173	1643	1069	3448	3514	3251	3197	3005	3335	3108	3447	2404	3086	3401	3267
MEG_7213|Drugs|Tetracyclines|Tetracycline_resistance_ribosomal_protection_proteins|TETW	3393	934	3690	2726	3025	1593	3660	3351	3660	3673	3699	3485	3629	3481	3186	1908	3273	3659	3181	3674	3565	3665	3673	3562	3681	3605	3649	2578	1947	3622	3064	3160	3616	3631	3145	2265	2296	3689	3697	3665	3640	3578	3677	3467	3658	3296	3561	3654	3687
MEG_7214|Drugs|Tetracyclines|Tetracycline_resistance_ribosomal_protection_proteins|TETW	3259	338	3544	2220	2216	592	3040	3397	3455	3465	3457	2927	3501	2694	2495	712	3091	3217	2168	3372	3564	3286	3579	2895	3539	3171	3155	2439	1494	3100	2506	2277	2984	3160	2211	1657	1300	3648	3658	3399	3224	3205	3351	3294	3624	2399	3225	3609	3424
MEG_7215|Drugs|Tetracyclines|Tetracycline_resistance_ribosomal_protection_proteins|TETW	3290	364	3636	2414	2315	637	3057	3431	3527	3520	3507	3045	3567	2688	2641	730	3150	3403	2171	3493	3598	3416	3599	2972	3556	3295	3273	2466	1608	3239	2543	2240	3083	3287	2389	1733	1330	3683	3687	3494	3391	3260	3542	3349	3669	2463	3277	3661	3532
MEG_7216|Drugs|Tetracyclines|Tetracycline_resistance_ribosomal_protection_proteins|TETW	3367	374	3668	2438	2405	714	3342	3445	3565	3577	3581	3234	3558	2878	2701	902	3215	3423	2476	3528	3584	3480	3590	3047	3617	3371	3356	2573	1633	3350	2697	2506	3288	3285	2512	1723	1426	3686	3697	3541	3425	3424	3575	3360	3657	2567	3401	3651	3574
MEG_7217|Drugs|Tetracyclines|Tetracycline_resistance_ribosomal_protection_proteins|TETW	3492	277	3670	2587	2208	610	3267	3555	3592	3568	3575	3227	3616	2751	2762	681	3395	3537	2390	3608	3681	3559	3668	3109	3632	3459	3389	2780	1825	3395	2692	2411	3278	3439	2460	1985	1194	3690	3703	3565	3527	3349	3659	3596	3695	2617	3444	3690	3593
MEG_7218|Drugs|Tetracyclines|Tetracycline_resistance_ribosomal_protection_proteins|TETW	3464	1184	3678	2724	3238	1178	3450	2371	3617	3679	3684	3340	3616	3441	3359	1337	2246	3672	3230	3652	3213	3589	3667	3335	3661	3594	3642	1270	2418	3510	3404	3249	3459	3616	3258	2167	1926	3540	3625	3576	3608	3593	3567	3481	3460	3320	3524	3665	3664
MEG_7219|Drugs|Tetracyclines|Tetracycline_resistance_ribosomal_protection_proteins|TETW	3335	1543	3622	3456	3455	2585	3394	3416	3586	3580	3635	3426	3573	3454	3605	3048	3391	3572	3162	3567	3496	3572	3521	3386	3629	3476	3569	2937	1818	3446	3119	3549	3429	3560	3615	2425	3083	3649	3658	3595	3444	3501	3460	3255	3624	2972	3492	3634	3586
MEG_7220|Drugs|Tetracyclines|Tetracycline_resistance_ribosomal_protection_proteins|TETW	3596	1777	3690	3570	3632	2820	3631	3616	3670	3694	3704	3601	3658	3642	3664	3339	3571	3670	3457	3686	3680	3673	3676	3592	3696	3641	3652	3271	1963	3628	3423	3580	3623	3661	3656	2810	3329	3707	3698	3669	3651	3646	3667	3528	3701	3331	3650	3698	3684
MEG_7221|Drugs|Tetracyclines|Tetracycline_resistance_ribosomal_protection_proteins|TETW	3246	1484	3529	3269	3383	2426	3390	3280	3528	3515	3564	3369	3509	3429	3500	3017	3257	3488	3127	3503	3400	3519	3447	3276	3546	3422	3444	2879	1689	3397	3061	3330	3346	3435	3501	2377	2995	3497	3524	3486	3421	3418	3411	3205	3498	2954	3495	3483	3520
MEG_7222|Drugs|Tetracyclines|Tetracycline_resistance_ribosomal_protection_proteins|TETW	3243	1431	3524	3241	3347	2436	3367	3324	3478	3509	3548	3344	3458	3402	3487	3003	3280	3460	3103	3485	3414	3483	3452	3300	3538	3391	3433	2845	1644	3367	3052	3332	3349	3436	3455	2345	2981	3518	3506	3446	3381	3383	3399	3178	3496	2943	3491	3478	3500
MEG_7223|Drugs|Tetracyclines|Tetracycline_resistance_ribosomal_protection_proteins|TETW	3122	811	3641	2833	2639	1352	3091	3267	3493	3502	3507	3102	3468	2884	2984	1686	3075	3439	2411	3517	3516	3434	3600	2911	3587	3295	3318	2688	1483	3255	2549	2602	3112	3294	2904	1889	1951	3644	3690	3458	3355	3244	3487	3370	3621	2238	3338	3636	3523
MEG_7224|Drugs|Tetracyclines|Tetracycline_resistance_ribosomal_protection_proteins|TETW	3550	411	3664	2790	2231	831	3271	3508	3578	3609	3600	3229	3608	2806	2812	897	3342	3578	2297	3612	3685	3564	3677	3154	3673	3447	3429	2904	1917	3382	2808	2566	3242	3391	2442	2067	1358	3698	3702	3583	3506	3402	3572	3522	3690	2588	3455	3692	3607
MEG_7225|Drugs|Tetracyclines|Tetracycline_resistance_ribosomal_protection_proteins|TETW	3251	626	3609	2956	2526	1455	3211	2795	3503	3512	3492	3148	3544	2681	2944	921	2955	3474	2521	3475	3252	3383	3576	3063	3477	3410	3317	2120	2060	3289	2700	2699	3169	3365	2652	1805	1759	3485	3646	3459	3425	3319	3473	3273	3515	2464	3342	3427	3501
MEG_7226|Drugs|Tetracyclines|Tetracycline_resistance_ribosomal_protection_proteins|TETW	2919	1374	3504	2809	3390	2371	2712	1229	2874	3244	3546	2602	3241	2998	3309	1796	2720	2914	2284	3143	2181	3223	3500	2771	3707	2533	3145	904	1328	2798	2490	3583	2873	2801	3421	1035	2866	2893	3631	2483	2812	3234	2681	2703	2961	2826	2851	2841	2969
MEG_7227|Drugs|Tetracyclines|Tetracycline_resistance_ribosomal_protection_proteins|TETW	3585	1736	3690	3572	3636	2836	3647	3621	3671	3672	3693	3597	3660	3635	3658	3331	3559	3671	3439	3683	3670	3671	3686	3602	3693	3629	3657	3299	1992	3629	3419	3584	3626	3654	3652	2810	3320	3689	3704	3659	3616	3643	3665	3520	3699	3327	3656	3692	3683
MEG_7228|Drugs|Tetracyclines|Tetracycline_resistance_ribosomal_protection_proteins|TETW	2535	501	3583	2140	2194	1025	3040	1997	3240	3333	3506	2812	3061	2926	2315	960	2226	3335	2242	3414	2688	3293	3193	2865	3372	3015	3231	1428	1146	3092	2181	2178	3054	3193	2405	1230	1432	2617	3503	3214	3319	3008	3279	2903	2893	2463	3215	2700	3392
MEG_7229|Drugs|Tetracyclines|Tetracycline_resistance_ribosomal_protection_proteins|TETW	3404	1697	3658	3414	3523	2688	3517	3460	3610	3637	3670	3502	3597	3549	3622	3204	3436	3609	3296	3623	3534	3627	3584	3449	3650	3542	3589	3055	1964	3534	3244	3487	3509	3564	3618	2584	3235	3635	3640	3573	3518	3556	3536	3379	3609	3201	3607	3609	3632
MEG_7230|Drugs|Tetracyclines|Tetracycline_resistance_ribosomal_protection_proteins|TETW	2858	792	3408	2567	2473	1347	2901	2996	3267	3220	3300	2770	3204	2653	2805	1659	2788	3164	2140	3276	3347	3192	3325	2605	3363	3031	3033	2390	1190	2920	2279	2385	2747	2937	2705	1578	1896	3454	3506	3249	3072	2939	3223	3070	3418	2012	3135	3395	3289
MEG_7231|Drugs|Tetracyclines|Tetracycline_resistance_ribosomal_protection_proteins|TETW	3444	1445	3620	3320	3386	2503	3441	3525	3588	3627	3616	3408	3603	3441	3508	3005	3454	3542	3136	3564	3663	3564	3656	3360	3643	3491	3506	3154	1823	3422	3147	3364	3405	3502	3494	2598	3080	3695	3698	3551	3502	3585	3449	3327	3663	2994	3601	3690	3595
MEG_7232|Drugs|Tetracyclines|Tetracycline_resistance_ribosomal_protection_proteins|TETW	1882	524	3560	2226	2206	1225	3041	920	2915	3263	3570	2656	2626	3525	2746	600	1689	3060	2594	3552	2018	3254	2937	2748	3291	2758	3273	523	710	3020	1904	3361	3014	3254	2531	939	1499	1645	3353	2840	3387	2832	3042	2829	2446	1982	3026	1858	3244
MEG_7233|Drugs|Tetracyclines|Tetracycline_resistance_ribosomal_protection_proteins|TETW	3256	1504	3512	3267	3372	2506	3368	3287	3492	3505	3519	3339	3442	3425	3482	2971	3284	3469	3126	3464	3414	3500	3451	3327	3530	3393	3433	2918	1681	3389	3093	3300	3342	3420	3453	2502	3010	3509	3494	3472	3404	3406	3438	3226	3485	2987	3474	3443	3501
MEG_7234|Drugs|Tetracyclines|Tetracycline_resistance_ribosomal_protection_proteins|TETW	2072	272	2215	1079	1396	510	1772	1682	2114	2465	2283	1693	2783	1797	1411	642	1626	1952	1361	2032	1942	2046	2658	1750	2323	1931	1901	1324	695	1812	1308	1266	1737	1913	1412	739	893	2563	1950	2065	2157	1778	1935	2470	2473	1524	1915	2811	2231
MEG_7235|Drugs|Tetracyclines|Tetracycline_resistance_ribosomal_protection_proteins|TETW	2169	238	2370	1104	1514	538	1896	1767	2277	2661	2461	1810	2977	1837	1467	661	1627	2108	1419	2244	2027	2212	2879	1853	2510	2057	2057	1444	640	1984	1343	1384	1887	2052	1509	729	933	2702	2129	2220	2282	1884	2043	2670	2651	1676	2041	3008	2417
MEG_7236|Drugs|Tetracyclines|Tetracycline_resistance_ribosomal_protection_proteins|TETW	2014	242	2239	1091	1444	526	1853	1753	2187	2447	2366	1776	2592	1788	1399	667	1631	1966	1401	2093	1926	2098	2578	1812	2353	1979	1973	1376	688	1871	1330	1330	1797	1969	1389	775	826	2383	2022	2167	2136	1820	1947	2307	2387	1595	2002	2585	2320
MEG_7237|Drugs|Tetracyclines|Tetracycline_resistance_ribosomal_protection_proteins|TETW	2164	244	2536	969	1519	341	2028	1757	2400	2778	2591	1942	3155	1935	1560	493	1604	2233	1457	2397	2166	2360	3064	1998	2631	2150	2205	1278	607	2086	1293	1399	1999	2196	1519	576	720	2900	2285	2344	2382	2042	2200	2823	2825	1677	2156	3246	2545
MEG_7238|Drugs|Tetracyclines|Tetracycline_inactivation_enzymes|TETX	1880	195	1793	429	539	35	1384	1383	1491	2269	1623	1248	1662	2273	1048	207	927	989	836	1890	1356	1963	1477	1327	1502	2247	1704	31	385	1497	2276	74	1863	1527	1938	565	250	2080	2182	2267	1719	2242	1886	919	1932	2082	1658	2197	2272
MEG_7239|Drugs|Tetracyclines|Tetracycline_inactivation_enzymes|TETX	451	174	1052	0	238	0	1512	374	502	683	575	934	421	1322	459	343	1037	1317	1152	750	736	0	532	1199	1741	1365	1368	38	729	438	1808	44	1500	1406	467	711	136	1013	794	1358	1025	1487	1173	310	0	1533	607	705	1311
MEG_7240|Drugs|Tetracyclines|Tetracycline_inactivation_enzymes|TETX	1279	147	1457	392	390	0	1074	982	1193	2047	1348	927	1363	2017	736	142	620	708	554	1492	1144	1630	1174	874	1277	1920	1320	25	205	1184	2002	60	1283	1054	1964	321	165	1446	1898	2012	1573	1901	1674	674	1348	1499	1395	1653	2079
MEG_7241|Drugs|Tetracyclines|Tetracycline_inactivation_enzymes|TETX	586	281	1206	152	342	0	1678	521	656	821	718	1122	592	1411	587	465	1156	1444	1316	936	917	0	701	1342	1856	1477	1495	40	881	0	1869	0	1667	1579	613	857	215	1190	884	1457	1223	1607	1342	427	0	1631	768	863	1408
MEG_7242|Drugs|Tetracyclines|Tetracycline_inactivation_enzymes|TETX	779	323	1108	219	223	0	1021	601	881	1168	1043	912	751	1553	511	169	906	890	669	937	774	1119	993	815	1477	1200	1095	213	462	823	1558	113	1068	948	640	521	142	1007	1202	1348	711	1191	755	501	696	968	1190	939	1245
MEG_7243|Drugs|Tetracyclines|Tetracycline_inactivation_enzymes|TETX	1213	122	1473	347	353	0	1205	1123	1233	1796	1432	1077	1290	1901	698	107	705	887	724	1463	1019	1598	1330	1055	1448	1733	1452	38	229	1261	1926	0	1392	1260	1311	402	182	1377	1711	1851	1134	1736	1298	810	1373	1381	1436	1607	1920
MEG_7244|Drugs|Tetracyclines|Tetracycline_inactivation_enzymes|TETX	2204	2201	2191	1252	2123	693	2204	2052	2173	2158	2185	2186	2064	2201	2163	2148	2183	2203	2204	2184	2201	1872	2192	2201	2203	2184	2203	2203	2204	2126	2202	2159	2204	2203	2202	2202	2124	2205	2170	2170	2200	2202	2202	2197	1809	2204	2157	2196	2197
MEG_7245|Drugs|Tetracyclines|Tetracycline_resistance_MFS_efflux_pumps|TETY	1211	0	168	0	0	0	1035	0	65	133	0	385	109	1193	183	0	497	1167	76	23	220	0	14	573	0	1194	910	23	31	0	1195	0	820	2030	550	992	0	1885	138	1250	351	1063	149	30	98	1324	47	886	1586
MEG_7247|Drugs|Tetracyclines|Tetracycline_resistance_MFS_efflux_pumps|TETZ	834	0	116	0	21	0	0	0	200	644	0	618	156	1439	0	0	234	0	34	44	121	50	23	494	15	1250	0	0	0	0	332	0	186	32	119	231	27	1799	139	1701	35	932	0	46	528	840	360	1650	1073
MEG_7248|Drugs|Tetracyclines|Tetracycline_resistance_MFS_efflux_pumps|TETZ	676	0	124	0	25	0	0	0	168	549	0	505	125	1250	0	0	195	0	18	41	103	48	0	404	0	1088	68	0	0	0	306	0	148	38	103	178	0	1620	117	1515	31	769	0	58	458	685	268	1468	911
MEG_7262|Drugs|Nucleosides|Tunicamycin_resistance_protein|TMRB	19	0	0	0	0	0	0	0	0	0	0	0	0	0	0	0	0	0	0	0	0	0	11	0	0	0	0	0	0	0	0	0	0	0	0	0	0	0	0	0	0	0	0	0	0	0	0	0	0
MEG_7288|Multi-compound|Drug_and_biocide_resistance|Drug_and_biocide_RND_efflux_pumps|TTGB	0	0	0	0	0	0	0	0	0	0	0	0	0	0	0	0	0	0	0	0	0	0	0	0	0	0	0	0	0	0	0	0	0	0	0	0	0	0	0	0	0	0	0	0	0	0	0	0	0
MEG_7289|Multi-compound|Drug_and_biocide_resistance|Drug_and_biocide_RND_efflux_pumps|TTGB	0	0	0	0	0	0	0	0	0	0	0	0	0	0	0	0	0	0	0	0	0	0	0	0	0	0	0	0	0	0	0	0	0	0	0	0	0	0	0	0	0	0	0	0	0	0	0	0	0
MEG_728|Drugs|betalactams|Class_C_betalactamases|AMPC	0	344	566	474	0	800	258	66	0	134	0	0	40	0	325	1013	1027	511	0	0	595	12	565	0	152	0	0	1172	0	0	102	40	0	421	21	0	641	211	40	0	0	37	0	333	1193	0	0	2154	31
MEG_7290|Multi-compound|Drug_and_biocide_resistance|Drug_and_biocide_RND_efflux_pumps|TTGC	0	0	0	0	0	0	0	0	0	0	0	0	0	0	0	0	0	0	0	0	0	0	0	0	0	0	0	0	0	0	0	0	0	0	0	0	0	0	0	0	0	0	0	0	0	0	0	0	0
MEG_729|Drugs|betalactams|Penicillin_binding_protein|AMPH	33	789	480	2135	131	2216	1603	261	72	185	106	90	110	41	1821	2237	2108	2060	0	309	1001	96	1677	0	881	0	0	2222	267	37	498	398	10	2040	79	16	949	907	177	50	435	200	16	658	1943	186	79	2204	124
MEG_7328|Drugs|Cationic_antimicrobial_peptides|Lipid_A_modification|UGD	0	0	0	21	0	0	0	0	0	0	0	0	0	0	0	0	0	0	0	0	0	0	0	0	0	0	0	0	0	0	0	0	0	0	0	0	0	0	0	0	0	0	0	0	0	0	0	0	0
MEG_7332|Drugs|Glycopeptides|VanA-type_resistance_protein|VAN	0	0	0	0	0	0	0	0	0	0	0	0	0	0	0	0	0	0	0	0	0	0	27	0	0	0	0	0	0	0	0	0	0	0	0	0	0	0	0	0	0	0	0	0	0	0	0	0	0
MEG_7356|Drugs|Glycopeptides|VanC-type_resistance_protein|VANC	0	0	0	0	0	0	0	0	0	0	0	0	0	0	0	0	0	0	0	0	0	0	0	0	0	0	0	0	0	0	0	0	0	0	0	0	0	0	0	0	0	0	0	0	0	0	0	32	0
MEG_7357|Drugs|Glycopeptides|VanC-type_resistance_protein|VANC	0	0	0	0	0	0	0	13	0	0	0	0	0	0	0	0	0	0	0	0	0	0	0	0	0	0	0	0	0	0	0	0	0	0	0	0	0	0	0	0	0	0	0	0	0	0	0	45	0
MEG_7358|Drugs|Glycopeptides|VanC-type_resistance_protein|VANC	0	0	0	0	0	0	0	0	0	0	0	0	0	0	0	0	0	0	0	0	0	0	0	0	0	0	0	0	0	0	0	0	0	0	0	0	0	0	0	0	0	0	0	0	0	0	0	22	0
MEG_7360|Drugs|Glycopeptides|VanC-type_resistance_protein|VANC	0	0	0	0	0	0	0	26	0	0	0	0	0	0	0	0	0	0	0	0	0	0	0	0	0	0	0	0	0	0	0	0	0	0	0	0	0	100	0	0	0	0	0	0	0	0	0	48	0
MEG_7361|Drugs|Glycopeptides|VanC-type_resistance_protein|VANC	0	0	0	0	0	0	0	0	0	0	0	0	0	0	0	0	0	0	0	0	0	0	17	0	0	0	0	0	0	0	0	0	0	0	0	0	0	0	0	0	0	0	0	0	0	0	0	35	0
MEG_7362|Drugs|Glycopeptides|VanC-type_resistance_protein|VANC	0	0	0	0	0	0	0	0	0	0	0	0	0	0	0	0	0	0	0	0	0	0	0	0	0	0	0	0	0	0	0	0	0	0	0	0	0	61	0	0	0	0	0	0	0	0	0	57	0
MEG_7363|Drugs|Glycopeptides|VanC-type_resistance_protein|VANC	0	0	0	0	0	0	0	20	0	0	0	0	0	0	0	0	0	0	0	0	0	0	0	0	0	0	0	0	0	0	0	0	0	0	0	0	0	92	0	0	0	0	0	0	0	0	0	54	0
MEG_7364|Drugs|Glycopeptides|VanC-type_resistance_protein|VANC	0	0	0	0	0	0	0	0	0	0	0	0	0	0	0	0	0	0	0	0	0	0	0	0	0	0	0	0	0	0	0	0	0	0	0	0	0	0	0	0	0	0	0	0	0	0	0	39	0
MEG_7367|Drugs|Glycopeptides|VanC-type_resistance_protein|VANC	0	0	0	0	0	0	0	0	0	0	0	0	0	0	0	0	0	0	0	0	0	0	0	0	0	0	0	0	0	0	0	0	0	0	0	0	0	0	0	0	0	0	0	0	0	0	0	0	0
MEG_7368|Drugs|Glycopeptides|VanC-type_resistance_protein|VANC	0	100	0	0	0	0	0	0	0	0	0	0	0	0	0	0	0	0	0	0	0	0	0	0	0	0	0	927	0	0	0	0	0	0	0	0	27	0	0	0	0	0	0	0	0	0	0	0	0
MEG_7370|Drugs|Glycopeptides|VanC-type_resistance_protein|VANC	0	0	0	0	0	0	0	26	0	0	0	0	0	0	0	0	0	0	0	0	0	0	0	0	0	0	0	0	0	0	0	0	0	0	0	0	0	53	0	0	0	0	0	0	0	0	0	62	0
MEG_7373|Drugs|Glycopeptides|VanC-type_resistance_protein|VANC	0	0	0	0	0	0	0	43	0	0	0	0	0	0	0	0	0	0	0	0	0	0	78	0	0	0	0	0	0	0	0	0	0	0	0	0	0	296	0	0	0	0	0	0	0	0	0	162	0
MEG_7374|Drugs|Glycopeptides|VanC-type_resistance_protein|VANC	0	0	0	0	0	0	0	48	0	0	0	0	0	0	0	0	0	0	0	0	0	0	42	0	0	0	0	0	0	0	0	0	0	0	0	0	0	132	0	0	0	0	0	0	0	0	0	113	0
MEG_7376|Drugs|Glycopeptides|VanC-type_resistance_protein|VANC	0	0	0	0	0	0	0	0	0	0	0	0	0	0	0	0	0	0	0	0	0	0	0	0	0	0	0	0	0	0	0	0	0	0	0	0	0	0	0	0	0	0	0	0	0	0	0	53	0
MEG_7377|Drugs|Glycopeptides|VanC-type_resistance_protein|VANC	0	0	0	0	0	0	0	0	0	0	0	0	0	0	0	0	0	0	0	0	0	0	0	0	0	0	0	0	0	0	0	0	0	0	0	0	0	0	0	0	0	0	0	0	0	0	0	0	0
MEG_7378|Drugs|Glycopeptides|VanC-type_resistance_protein|VANC	0	0	0	0	0	0	0	0	0	0	0	0	0	0	0	0	0	0	0	0	0	0	0	0	0	0	0	0	0	0	0	0	0	0	0	0	0	0	0	0	0	0	0	0	0	0	0	62	0
MEG_7381|Drugs|Glycopeptides|VanC-type_resistance_protein|VANC	0	0	0	0	0	0	0	0	0	0	0	0	0	0	0	0	0	0	0	0	0	0	0	0	0	0	0	0	0	0	0	0	0	0	0	0	0	0	0	0	0	0	0	0	0	0	0	71	0
MEG_7382|Drugs|Glycopeptides|VanC-type_resistance_protein|VANC	0	0	0	0	0	0	0	37	0	0	0	0	0	0	0	0	0	0	0	0	0	0	0	0	0	0	0	0	0	0	0	0	0	0	0	0	0	0	0	0	0	0	0	0	0	0	0	43	0
MEG_7386|Drugs|Glycopeptides|VanD-type_resistance_protein|VAND	0	0	0	0	0	0	0	0	0	0	0	0	0	0	0	0	0	0	0	0	0	0	0	0	0	0	0	0	0	0	0	0	0	0	0	0	0	0	0	0	0	0	0	0	0	0	0	0	0
MEG_7387|Drugs|Glycopeptides|VanD-type_resistance_protein|VAND	0	0	0	0	0	0	0	0	0	0	0	0	0	0	0	0	0	0	0	0	0	0	101	0	0	0	0	0	0	0	0	0	0	0	0	0	0	0	0	0	0	0	0	0	0	0	0	0	0
MEG_7393|Drugs|Glycopeptides|VanG-type_resistance_protein|VANG	0	0	0	0	0	0	0	0	0	0	0	0	0	0	45	0	0	0	0	0	0	0	0	0	0	0	0	0	0	0	0	0	0	0	0	0	0	0	0	0	0	0	0	0	0	0	0	0	0
MEG_7394|Drugs|Glycopeptides|VanG-type_resistance_protein|VANG	0	0	0	0	0	0	0	0	0	0	0	0	0	0	321	0	0	0	0	0	0	0	25	0	0	0	0	0	0	0	0	0	0	0	0	0	48	0	0	0	0	0	0	0	0	0	0	0	0
MEG_7395|Drugs|Glycopeptides|VanG-type_resistance_protein|VANG	0	0	0	0	0	0	0	0	0	0	0	0	0	0	687	0	0	0	0	0	0	0	31	0	0	0	0	0	0	0	0	0	0	0	0	0	82	0	0	0	0	0	0	0	0	0	0	0	0
MEG_7396|Drugs|Glycopeptides|VanG-type_resistance_protein|VANG	0	0	0	0	0	0	0	0	0	0	0	0	0	0	380	0	0	0	0	0	0	0	0	0	0	0	0	0	0	0	0	0	0	0	0	0	0	0	0	0	0	0	0	0	0	0	0	0	0
MEG_7397|Drugs|Glycopeptides|VanG-type_resistance_protein|VANG	0	0	0	0	0	0	0	0	0	0	0	0	0	0	999	0	0	0	0	0	0	0	57	0	0	0	0	0	0	0	0	0	0	0	0	0	138	0	0	0	0	0	0	0	0	0	0	0	0
MEG_7402|Drugs|Glycopeptides|VanA-type_resistance_protein|VANHA	0	0	0	0	0	0	0	0	0	0	0	0	0	0	0	0	0	0	0	0	0	0	10	0	0	0	0	0	0	0	0	0	0	0	0	0	0	0	0	0	0	0	0	0	0	0	0	0	0
MEG_7422|Drugs|Glycopeptides|VanD-type_resistance_protein|VANHD	15	0	0	0	0	0	0	0	0	0	0	0	0	0	0	0	0	0	0	0	0	0	289	0	0	0	0	0	0	0	0	0	0	0	0	0	0	0	0	0	0	0	0	0	0	0	0	0	0
MEG_7423|Drugs|Glycopeptides|VanD-type_resistance_protein|VANHD	0	0	0	0	0	0	0	0	0	0	0	0	0	0	0	0	0	0	0	0	0	0	84	0	0	0	0	0	0	0	0	0	0	0	0	0	0	0	0	0	0	0	0	0	0	0	0	0	0
MEG_7424|Drugs|Glycopeptides|VanD-type_resistance_protein|VANHD	0	0	0	0	0	0	0	0	0	0	0	0	0	0	0	0	0	0	0	0	0	0	118	0	0	0	0	0	0	0	0	0	0	0	0	0	0	0	0	0	0	0	0	0	0	0	0	0	0
MEG_7425|Drugs|Glycopeptides|VanD-type_resistance_protein|VANHD	0	0	0	0	0	0	0	0	0	0	0	0	0	0	0	0	0	0	0	0	0	0	76	0	0	0	0	0	0	0	0	0	0	0	0	0	0	0	0	0	0	0	0	0	0	0	0	0	0
MEG_7426|Drugs|Glycopeptides|VanD-type_resistance_protein|VANHD	0	0	0	0	0	0	0	0	0	0	0	0	0	0	0	0	0	0	0	0	0	0	156	0	0	0	0	0	0	0	0	0	0	0	0	0	0	0	0	0	0	0	0	0	0	0	0	0	0
MEG_7432|Drugs|Glycopeptides|VanD-type_resistance_protein|VANHD	0	0	0	0	0	0	0	0	0	0	0	0	0	0	0	0	0	0	0	0	0	0	375	0	0	0	0	0	0	0	0	0	0	0	0	0	0	0	0	0	0	0	0	0	0	0	0	0	0
MEG_7434|Drugs|Glycopeptides|VanD-type_resistance_protein|VANHD	0	0	0	0	0	0	0	0	0	0	0	0	0	0	0	0	0	0	0	0	0	0	517	0	0	0	0	0	0	0	0	0	0	0	0	0	0	0	0	0	0	0	0	0	0	0	0	0	0
MEG_7437|Drugs|Glycopeptides|VanD-type_resistance_protein|VANHD	0	0	0	0	0	0	0	0	0	0	0	0	0	0	0	0	0	0	0	0	0	0	0	0	0	0	0	0	0	0	0	0	0	0	0	0	0	0	0	0	0	0	0	0	0	0	0	0	0
MEG_7450|Drugs|Glycopeptides|VanA-type_regulator|VANRA	101	0	0	0	0	0	0	0	0	37	0	14	25	0	0	20	0	0	0	0	0	0	313	0	9	0	0	0	0	0	71	0	0	0	0	0	0	106	99	0	0	105	0	12	17	0	0	143	0
MEG_7459|Drugs|Glycopeptides|VanA-type_regulator|VANRA	0	0	0	0	0	0	0	0	0	0	0	0	0	0	0	0	0	0	0	0	0	0	0	0	0	0	0	0	0	0	0	0	0	0	0	0	0	0	11	0	0	0	0	0	0	0	0	0	0
MEG_7471|Drugs|Glycopeptides|VanC-type_regulator|VANRC	0	0	0	0	0	0	0	34	0	0	0	0	0	0	0	0	0	0	0	0	0	0	0	0	0	0	0	0	0	0	0	0	0	0	0	0	0	14	0	0	0	0	0	0	0	0	0	103	0
MEG_7472|Drugs|Glycopeptides|VanC-type_regulator|VANRC	0	0	0	0	0	0	0	22	0	0	0	0	0	0	0	0	0	0	0	0	0	0	13	0	0	0	0	0	0	0	0	0	0	0	0	0	0	18	0	0	0	0	0	0	0	0	0	100	0
MEG_7473|Drugs|Glycopeptides|VanC-type_regulator|VANRC	0	111	0	0	0	0	0	0	0	0	0	0	0	0	0	0	0	0	0	0	0	0	0	0	0	0	0	830	0	0	0	0	0	0	0	0	66	0	0	0	0	0	0	0	0	0	0	0	0
MEG_7474|Drugs|Glycopeptides|VanC-type_regulator|VANRC	0	0	0	0	0	0	0	0	0	0	0	0	0	0	0	0	0	0	0	0	0	0	0	0	0	0	0	0	0	0	0	0	0	0	0	0	0	0	0	0	0	0	0	0	0	0	0	0	0
MEG_7476|Drugs|Glycopeptides|VanD-type_regulator|VANRD	0	0	0	0	0	0	0	0	0	0	0	0	0	0	0	0	0	0	0	0	0	0	0	0	0	0	0	0	0	0	0	0	0	0	0	0	0	0	0	0	0	0	0	0	0	0	0	0	0
MEG_7477|Drugs|Glycopeptides|VanD-type_regulator|VANRD	0	0	0	0	0	0	0	0	0	0	0	0	0	0	0	0	0	0	0	0	0	0	14	0	0	0	0	0	0	0	0	0	0	0	0	0	0	0	0	0	0	0	0	0	0	0	0	0	0
MEG_7485|Drugs|Glycopeptides|VanO-type_regulator|VANRO	0	0	0	0	0	0	0	0	0	0	0	0	0	0	0	0	0	0	0	0	0	0	0	0	0	0	0	0	0	0	0	0	0	0	0	0	0	34	0	0	0	0	0	0	0	0	0	0	0
MEG_7488|Drugs|Glycopeptides|VanA-type_regulator|VANSA	0	0	0	0	0	0	0	0	0	0	0	0	0	0	0	0	0	0	0	0	0	0	0	0	0	0	0	0	0	0	0	0	0	0	0	0	0	0	44	0	0	0	0	0	0	0	0	0	0
MEG_7497|Drugs|Glycopeptides|VanC-type_regulator|VANSC	0	0	0	0	0	0	0	37	0	0	0	0	0	0	0	16	0	0	0	0	0	0	15	0	0	0	0	0	0	0	0	0	0	0	0	0	0	17	0	0	0	0	0	0	0	0	0	180	0
MEG_7499|Drugs|Glycopeptides|VanC-type_regulator|VANSC	0	0	0	0	0	0	0	48	0	0	0	0	0	0	0	0	0	0	0	0	0	0	36	0	0	0	0	0	0	0	0	0	0	0	0	0	0	91	0	0	0	0	0	0	0	0	0	137	0
MEG_7500|Drugs|Glycopeptides|VanC-type_regulator|VANSC	0	0	0	0	0	0	0	71	0	0	0	0	0	0	0	0	0	0	0	0	0	0	26	0	0	0	0	0	0	0	0	0	0	0	0	0	0	23	0	0	0	0	0	0	0	0	0	249	0
MEG_7501|Drugs|Glycopeptides|VanC-type_regulator|VANSC	0	182	0	0	0	0	0	0	0	0	0	0	0	0	0	0	0	0	0	0	0	0	0	0	0	0	0	1100	0	0	0	0	0	0	0	0	72	0	0	0	0	0	0	0	0	0	0	0	0
MEG_7502|Drugs|Glycopeptides|VanC-type_regulator|VANSC	0	0	0	0	0	0	0	52	0	0	0	0	0	0	0	0	0	0	0	0	0	0	87	0	0	0	0	0	0	0	0	0	0	0	0	0	0	283	0	0	0	0	0	0	0	0	0	249	0
MEG_7503|Drugs|Glycopeptides|VanC-type_regulator|VANSC	0	0	0	0	0	0	0	0	0	0	0	0	0	0	0	0	0	0	0	0	0	0	0	0	0	0	0	0	0	0	0	0	0	0	0	0	0	0	0	0	0	0	0	0	0	0	0	0	0
MEG_7505|Drugs|Glycopeptides|VanD-type_regulator|VANSD	0	0	0	0	0	0	0	0	0	0	0	0	0	0	0	0	0	0	0	0	0	0	0	0	0	0	0	0	0	0	0	0	0	0	0	0	0	0	0	0	0	0	0	0	0	0	0	0	0
MEG_7507|Drugs|Glycopeptides|VanD-type_regulator|VANSD	37	0	0	0	0	0	0	0	0	0	0	0	0	0	0	0	0	0	0	0	0	0	443	0	0	0	0	0	0	0	0	0	0	0	0	0	0	0	0	0	0	0	0	0	0	0	0	0	0
MEG_7524|Drugs|Glycopeptides|VanC-type_resistance_protein|VANTC	0	0	0	0	0	0	0	48	0	0	0	0	0	0	0	0	0	0	0	0	0	0	0	0	0	0	0	0	0	0	0	0	0	0	0	0	0	0	0	0	0	0	0	0	0	0	0	296	0
MEG_7526|Drugs|Glycopeptides|VanC-type_resistance_protein|VANTC	0	0	0	0	0	0	0	57	0	0	0	0	0	0	0	0	0	0	0	0	0	0	51	0	0	0	0	0	0	0	0	0	0	0	0	0	0	128	0	0	0	0	0	0	0	0	0	189	0
MEG_7527|Drugs|Glycopeptides|VanC-type_resistance_protein|VANTC	0	0	0	0	0	0	0	0	0	0	0	0	0	0	0	0	0	0	0	0	0	0	0	0	0	0	0	0	0	0	0	0	0	0	0	0	0	55	0	0	0	0	0	0	0	0	0	347	0
MEG_7528|Drugs|Glycopeptides|VanC-type_resistance_protein|VANTC	0	493	0	0	0	0	0	0	0	0	0	0	0	0	0	22	0	0	0	0	0	0	0	0	0	0	0	2635	0	0	0	0	0	0	0	0	198	0	0	0	0	0	0	0	0	0	0	0	0
MEG_7529|Drugs|Glycopeptides|VanC-type_resistance_protein|VANTC	0	0	0	0	0	0	0	0	0	0	0	0	0	0	0	0	0	0	0	0	0	0	0	0	0	0	0	0	0	0	0	0	0	0	0	0	0	0	0	0	0	0	0	0	0	0	0	0	0
MEG_7532|Drugs|Glycopeptides|VanG-type_resistance_protein|VANTG	0	0	0	0	0	0	0	0	0	0	0	0	0	0	0	0	0	0	0	0	0	0	0	0	0	0	0	0	0	0	0	0	0	0	0	0	0	0	0	0	0	0	0	0	0	0	0	0	0
MEG_7543|Drugs|Glycopeptides|VanG-type_accessory_protein|VANWG	0	0	0	0	0	0	0	0	0	0	0	0	0	0	437	0	0	0	0	0	0	0	54	0	0	0	0	0	0	0	0	0	0	0	0	0	79	0	0	0	0	0	0	0	0	0	0	0	0
MEG_7544|Drugs|Glycopeptides|VanG-type_accessory_protein|VANWG	0	0	0	0	0	0	0	0	0	0	0	0	0	0	313	0	0	0	0	0	0	0	31	0	0	0	0	0	0	0	0	0	0	0	0	0	55	0	0	0	0	0	0	0	0	0	0	0	0
MEG_7557|Drugs|Glycopeptides|VanA-type_resistance_protein|VANXA	0	0	0	0	0	0	0	0	0	0	0	0	0	0	0	0	0	0	0	0	0	0	0	0	0	0	0	0	0	0	0	0	0	0	0	0	0	0	0	0	0	0	0	0	0	0	0	11	0
MEG_7565|Drugs|Glycopeptides|VanD-type_resistance_protein|VANXD	0	0	0	0	0	0	0	0	0	0	0	0	0	0	0	0	0	0	0	0	0	0	0	0	0	0	0	0	0	0	0	0	0	0	0	0	0	0	0	0	0	0	0	0	0	0	0	0	0
MEG_7574|Drugs|Glycopeptides|VanC-type_resistance_protein|VANXYC	0	0	0	0	0	0	0	0	0	0	0	0	0	0	0	0	0	0	0	0	0	0	0	0	0	0	0	0	0	0	0	0	0	0	0	0	0	0	0	0	0	0	0	0	0	0	0	23	0
MEG_7576|Drugs|Glycopeptides|VanC-type_resistance_protein|VANXYC	0	0	0	0	0	0	0	0	0	0	0	0	0	0	0	0	0	0	0	0	0	0	0	0	0	0	0	0	0	0	0	0	0	0	0	0	0	0	0	0	0	0	0	0	0	0	0	11	0
MEG_7579|Drugs|Glycopeptides|VanC-type_resistance_protein|VANXYC	0	62	0	0	0	0	0	0	0	0	0	0	0	0	0	0	0	0	0	0	0	0	0	0	0	0	0	440	0	0	0	0	0	0	0	0	23	0	0	0	0	0	0	0	0	0	0	0	0
MEG_7581|Drugs|Glycopeptides|VanC-type_resistance_protein|VANXYC	0	0	0	0	0	0	0	11	0	0	0	0	0	0	0	0	0	0	0	0	0	0	23	0	0	0	0	0	0	0	0	0	0	0	0	0	0	119	0	0	0	0	0	0	0	0	0	60	0
MEG_7582|Drugs|Glycopeptides|VanC-type_resistance_protein|VANXYC	0	0	0	0	0	0	0	15	0	0	0	0	0	0	0	0	0	0	0	0	0	0	13	0	0	0	0	0	0	0	0	0	0	0	0	0	0	52	0	0	0	0	0	0	0	0	0	41	0
MEG_7583|Drugs|Glycopeptides|VanC-type_resistance_protein|VANXYC	0	0	0	0	0	0	0	105	0	0	0	0	0	0	0	0	0	0	0	0	0	0	191	0	0	0	0	0	0	0	0	0	0	0	0	0	0	499	0	0	0	0	0	0	0	0	0	505	0
MEG_7584|Drugs|Glycopeptides|VanC-type_resistance_protein|VANXYC	0	0	0	0	0	0	0	65	0	0	0	0	0	0	0	0	0	0	0	0	0	0	75	0	0	0	0	0	0	0	0	0	0	0	0	0	0	145	0	0	0	0	0	0	0	0	0	197	0
MEG_7585|Drugs|Glycopeptides|VanC-type_resistance_protein|VANXYC	0	0	0	0	0	0	0	0	0	0	0	0	0	0	0	0	0	0	0	0	0	0	0	0	0	0	0	0	0	0	0	0	0	0	0	0	0	0	0	0	0	0	0	0	0	0	0	0	0
MEG_7588|Drugs|Glycopeptides|VanG-type_resistance_protein|VANXYG	0	0	0	0	0	0	0	0	0	0	0	0	0	0	72	0	0	0	0	0	0	0	0	0	0	0	0	0	0	0	0	0	0	0	0	0	0	0	0	0	0	0	0	0	0	0	0	0	0
MEG_7589|Drugs|Glycopeptides|VanG-type_resistance_protein|VANXYG	0	0	0	0	0	0	0	0	0	0	0	0	0	0	229	0	0	0	0	0	0	0	0	0	0	0	0	0	0	0	0	0	0	0	0	0	0	0	0	0	0	0	0	0	0	0	0	0	0
MEG_7595|Drugs|Glycopeptides|VanA-type_accessory_protein|VANYA	0	0	0	0	0	0	0	0	0	0	0	0	0	0	0	0	0	0	0	0	0	0	0	0	0	0	0	0	0	0	0	0	0	0	0	0	0	0	0	0	0	0	0	0	0	0	0	0	0
MEG_7599|Drugs|Glycopeptides|VanD-type_accessory_protein|VANYD	0	0	0	0	0	0	0	0	0	0	0	0	0	0	0	0	0	0	0	0	0	0	0	0	0	0	0	0	0	0	0	0	0	0	0	0	0	0	0	0	0	0	0	0	0	0	0	0	0
MEG_75|Drugs|Aminoglycosides|Aminoglycoside_N-acetyltransferases|AAC6-PRIME	0	0	0	0	0	0	96	0	0	0	0	0	0	0	0	0	0	0	0	0	0	0	0	0	0	0	0	0	86	0	0	0	0	283	0	0	0	0	0	0	26	0	224	0	0	0	0	0	0
MEG_7603|Drugs|Glycopeptides|VanD-type_accessory_protein|VANYD	0	0	0	0	0	0	0	0	0	0	0	0	0	0	0	0	0	0	0	0	0	0	369	0	0	0	0	0	0	0	0	0	0	0	0	0	0	0	0	0	0	0	0	0	0	0	0	0	0
MEG_7604|Drugs|Glycopeptides|VanD-type_accessory_protein|VANYD	0	0	0	0	0	0	0	0	0	0	0	0	0	0	0	0	0	0	0	0	0	0	182	0	0	0	0	0	0	0	0	0	0	0	0	0	0	0	0	0	0	0	0	0	0	0	0	0	0
MEG_7610|Drugs|Glycopeptides|VanF-type_accessory_protein|VANYF	0	0	0	0	0	0	0	0	0	0	0	0	0	0	0	0	0	0	0	0	0	0	0	0	0	0	0	0	0	0	0	0	0	0	0	0	0	0	0	0	0	0	0	0	0	0	0	0	0
MEG_7620|Drugs|MLS|Streptogramin_A_O-acetyltransferase|VATA	0	0	0	0	0	0	0	0	0	0	0	0	0	0	0	0	0	0	0	0	0	0	0	0	0	0	0	0	0	0	0	0	0	0	0	0	0	0	0	0	0	0	0	0	0	0	0	0	0
MEG_7621|Drugs|MLS|Streptogramin_A_O-acetyltransferase|VATA	18	0	39	0	20	0	178	0	138	0	13	69	32	88	12	0	146	25	0	0	128	61	121	92	8	822	93	0	50	0	36	0	134	32	541	326	0	0	351	728	258	40	125	51	0	19	0	0	549
MEG_7626|Drugs|MLS|Streptogramin_A_O-acetyltransferase|VATE	0	0	502	0	0	0	0	25	0	0	0	0	189	0	0	0	11	0	0	27	21	86	52	0	0	0	0	0	0	0	0	0	0	0	0	0	0	8	6	0	0	16	0	0	0	0	67	50	50
MEG_7627|Drugs|MLS|Streptogramin_A_O-acetyltransferase|VATE	0	0	0	0	0	0	0	0	0	0	0	0	0	0	0	0	0	0	0	0	0	60	0	0	0	0	0	0	0	0	0	0	0	0	0	0	0	0	0	0	0	0	0	0	0	0	23	833	0
MEG_7628|Drugs|MLS|Streptogramin_A_O-acetyltransferase|VATE	0	0	0	0	0	0	0	0	0	0	0	0	0	0	0	0	0	0	0	0	0	0	0	0	0	0	0	0	0	0	0	0	0	0	0	0	0	7	0	0	0	0	0	0	0	0	0	536	0
MEG_7629|Drugs|MLS|Streptogramin_A_O-acetyltransferase|VATE	0	0	0	0	0	0	0	0	0	0	0	0	0	0	0	0	0	0	0	0	0	38	0	0	0	0	0	0	0	0	0	0	0	0	0	0	0	12	0	0	0	0	0	0	0	0	14	826	0
MEG_7630|Drugs|MLS|Streptogramin_A_O-acetyltransferase|VATE	0	0	0	0	0	0	0	0	0	0	0	0	0	0	0	0	0	0	0	0	0	55	0	0	0	0	0	0	0	0	0	0	0	0	0	0	0	11	0	0	0	0	0	0	0	0	18	849	0
MEG_7631|Drugs|MLS|Streptogramin_A_O-acetyltransferase|VATE	0	0	0	0	0	0	0	0	0	0	0	0	0	0	0	0	0	0	0	0	0	49	0	0	0	0	0	0	0	0	0	0	0	0	0	0	0	12	0	0	0	0	0	0	0	0	15	774	0
MEG_7632|Drugs|MLS|Streptogramin_A_O-acetyltransferase|VATE	0	0	0	0	0	0	0	0	0	0	0	0	0	0	0	0	0	0	0	0	0	0	0	0	0	0	0	0	0	0	0	0	0	0	0	0	0	0	0	0	0	0	0	0	0	0	14	351	0
MEG_7633|Drugs|MLS|Streptogramin_A_O-acetyltransferase|VATF	0	0	0	0	0	0	0	0	0	0	0	0	0	0	0	0	0	0	0	0	0	0	0	0	0	0	0	0	0	0	0	0	0	0	0	0	0	0	0	0	0	0	0	0	0	0	0	0	0
MEG_763|Drugs|Aminoglycosides|Aminoglycoside_O-nucleotidyltransferases|ANT3-DPRIME	111	0	0	0	0	0	0	0	0	0	0	0	0	0	0	0	0	0	0	0	0	0	0	0	0	0	0	0	0	0	0	0	0	0	0	0	0	81	0	0	0	0	0	0	24	0	0	94	0
MEG_764|Drugs|Aminoglycosides|Aminoglycoside_O-nucleotidyltransferases|ANT3-DPRIME	514	0	24	0	12	0	0	0	26	106	0	221	39	191	0	0	37	0	24	7	39	25	0	434	0	92	52	0	19	0	70	0	136	31	57	256	0	754	100	190	0	210	0	130	416	464	19	689	118
MEG_765|Drugs|Aminoglycosides|Aminoglycoside_O-nucleotidyltransferases|ANT3-DPRIME	309	0	19	0	0	0	0	0	0	73	0	166	0	125	0	0	27	0	12	10	22	22	0	321	0	74	32	0	0	0	30	0	105	22	56	158	0	541	62	152	0	115	0	97	288	305	0	463	99
MEG_766|Drugs|Aminoglycosides|Aminoglycoside_O-nucleotidyltransferases|ANT3-DPRIME	668	0	24	0	17	0	0	0	35	110	0	269	49	248	0	0	52	15	17	19	61	35	11	593	0	127	84	0	29	0	64	0	155	66	81	362	0	1012	127	230	0	269	0	170	572	602	29	874	192
MEG_767|Drugs|Aminoglycosides|Aminoglycoside_O-nucleotidyltransferases|ANT3-DPRIME	271	672	66	0	55	0	150	0	0	27	0	14	17	126	0	69	45	0	0	0	33	0	12	55	0	275	13	0	27	0	14	21	42	0	294	71	0	389	26	303	73	42	88	11	68	158	0	182	405
MEG_7682|Drugs|Multi-drug_resistance|Multi-drug_ABC_efflux_pumps|VGA	0	0	83	0	143	0	66	0	304	47	0	253	27	1191	50	0	159	0	0	78	50	35	595	0	0	82	41	0	0	0	0	0	0	0	51	64	0	37	1268	29	0	84	0	0	0	0	0	0	273
MEG_7689|Drugs|Multi-drug_resistance|Multi-drug_ABC_efflux_pumps|VGAD	0	0	0	0	0	0	0	0	0	0	0	0	0	0	0	0	0	0	0	0	0	0	0	0	0	0	0	0	0	0	0	0	0	0	0	0	0	0	0	0	0	0	0	0	0	0	0	0	0
MEG_768|Drugs|Aminoglycosides|Aminoglycoside_O-nucleotidyltransferases|ANT3-DPRIME	320	660	64	0	60	0	148	0	0	58	0	0	21	113	9	52	43	0	22	0	27	28	0	52	19	362	11	0	11	0	28	19	52	16	402	67	12	470	30	380	68	45	62	10	95	252	0	226	612
MEG_7691|Drugs|MLS|Streptogramin_B_ester_bond_cleavage|VGBA	36	0	28	0	19	0	221	0	121	13	0	78	45	85	10	0	148	27	0	25	183	78	173	97	0	1096	73	0	61	0	33	0	130	53	643	371	0	0	337	947	283	34	99	60	0	0	0	0	733
MEG_7692|Drugs|MLS|Streptogramin_B_ester_bond_cleavage|VGBA	46	0	54	0	19	0	303	0	191	15	0	94	57	133	0	0	221	37	0	31	229	111	210	167	0	1422	101	0	85	0	64	0	176	63	862	557	18	0	538	1267	398	67	184	58	8	28	0	0	994
MEG_769|Drugs|Aminoglycosides|Aminoglycoside_O-nucleotidyltransferases|ANT3-DPRIME	238	365	54	0	25	0	60	0	0	0	0	10	0	65	0	27	28	0	18	0	25	23	0	27	8	218	0	0	0	0	0	0	26	0	263	51	0	402	0	241	39	16	25	0	45	140	0	169	369
MEG_770|Drugs|Aminoglycosides|Aminoglycoside_O-nucleotidyltransferases|ANT3-DPRIME	0	0	0	0	0	0	0	0	0	0	0	0	0	0	0	9	0	0	0	0	0	0	354	0	0	53	0	0	0	0	0	0	0	0	0	0	0	36	0	124	0	0	0	0	0	0	0	31	28
MEG_771|Drugs|Aminoglycosides|Aminoglycoside_O-nucleotidyltransferases|ANT3-DPRIME	0	0	0	0	0	0	0	0	0	0	0	0	0	0	0	0	0	0	0	0	0	0	382	0	0	41	0	11	0	0	0	0	0	0	0	0	0	48	0	87	0	0	0	0	0	0	0	26	40
MEG_772|Drugs|Aminoglycosides|Aminoglycoside_O-nucleotidyltransferases|ANT3-DPRIME	255	560	55	0	60	0	84	0	10	60	0	17	15	99	0	35	36	0	26	0	31	0	0	41	0	292	0	0	0	0	0	10	0	0	308	62	0	402	18	332	56	35	49	0	69	212	0	225	475
MEG_773|Drugs|Aminoglycosides|Aminoglycoside_O-nucleotidyltransferases|ANT3-DPRIME	0	0	0	0	0	0	0	0	0	0	0	0	0	0	0	39	0	0	0	0	0	0	91	0	0	49	0	0	0	0	0	0	0	0	0	0	0	50	0	98	0	0	0	0	0	0	0	36	32
MEG_774|Drugs|Aminoglycosides|Aminoglycoside_O-nucleotidyltransferases|ANT3-DPRIME	0	0	0	0	0	0	0	0	0	0	0	0	0	0	0	0	0	0	0	0	0	0	87	0	0	32	0	0	0	0	0	0	0	0	0	0	0	36	0	54	0	0	0	0	0	0	0	24	18
MEG_775|Drugs|Aminoglycosides|Aminoglycoside_O-nucleotidyltransferases|ANT3-DPRIME	0	0	0	0	0	0	0	0	0	0	0	0	0	0	0	0	0	0	0	0	0	0	0	0	0	0	0	0	0	0	0	0	0	0	0	0	0	0	0	0	0	0	0	0	0	0	0	19	0
MEG_776|Drugs|Aminoglycosides|Aminoglycoside_O-nucleotidyltransferases|ANT3-DPRIME	0	0	0	0	0	0	0	0	0	0	0	0	0	33	0	0	0	0	0	0	0	0	0	0	0	84	0	0	0	0	0	0	0	0	0	0	0	120	0	91	0	116	0	0	0	0	0	0	0
MEG_777|Drugs|Aminoglycosides|Aminoglycoside_O-nucleotidyltransferases|ANT3-DPRIME	53	0	0	0	0	0	0	0	0	0	0	0	0	0	0	0	0	0	0	0	0	0	0	0	0	0	0	0	0	0	0	0	0	0	0	0	0	52	0	25	0	0	0	0	0	0	0	0	0
MEG_778|Drugs|Aminoglycosides|Aminoglycoside_O-nucleotidyltransferases|ANT3-DPRIME	0	0	0	0	0	0	0	0	0	0	0	0	0	0	0	0	0	0	0	0	0	0	0	0	0	23	0	0	0	0	0	0	0	0	0	0	0	19	0	46	0	0	0	0	0	0	0	0	10
MEG_779|Drugs|Aminoglycosides|Aminoglycoside_O-nucleotidyltransferases|ANT3-DPRIME	0	0	0	0	0	0	0	0	0	0	0	0	0	0	0	0	0	0	0	0	0	0	188	0	0	34	0	0	0	0	0	0	0	0	0	0	0	30	0	71	0	0	0	0	0	0	0	34	39
MEG_780|Drugs|Aminoglycosides|Aminoglycoside_O-nucleotidyltransferases|ANT3-DPRIME	0	0	0	0	0	0	0	0	0	0	0	0	0	0	0	0	0	0	0	0	0	0	169	0	0	0	0	0	0	0	0	0	0	0	0	0	0	0	0	88	0	0	0	0	0	0	0	30	0
MEG_781|Drugs|Aminoglycosides|Aminoglycoside_O-nucleotidyltransferases|ANT3-DPRIME	0	0	0	0	0	0	0	0	0	0	0	0	0	0	0	0	0	0	0	0	0	0	0	0	0	0	0	0	0	0	0	0	0	0	188	0	0	0	0	0	0	0	0	0	0	0	0	0	0
MEG_782|Drugs|Aminoglycosides|Aminoglycoside_O-nucleotidyltransferases|ANT3-DPRIME	0	0	0	0	0	0	0	0	0	0	0	0	0	0	0	0	0	0	0	0	0	0	0	0	0	0	0	0	0	0	0	0	0	0	104	0	0	85	0	71	0	19	0	0	0	0	0	0	105
MEG_7838|Multi-compound|Drug_and_biocide_and_metal_resistance|Drug_and_biocide_and_metal_SMR_efflux_pump|YKKC	8	0	0	0	0	0	0	0	0	0	0	0	0	0	0	0	0	0	0	0	0	0	9	0	0	0	0	0	0	0	0	0	0	0	0	0	0	0	0	0	0	0	0	0	0	0	0	6	0
MEG_7839|Multi-compound|Drug_and_biocide_and_metal_resistance|Drug_and_biocide_and_metal_SMR_efflux_pump|YKKC	8	0	0	0	0	0	0	0	0	0	0	0	0	0	0	0	0	0	0	0	0	0	9	0	0	0	0	0	0	0	0	0	0	0	0	0	0	0	3	0	0	0	0	0	0	0	0	7	0
MEG_783|Drugs|Aminoglycosides|Aminoglycoside_O-nucleotidyltransferases|ANT3-DPRIME	0	0	0	0	0	0	0	0	0	0	0	0	0	0	0	0	0	0	0	0	0	0	0	0	0	0	0	0	0	0	0	0	0	0	114	0	0	44	0	0	0	0	0	0	0	0	0	0	0
MEG_7842|Multi-compound|Drug_and_biocide_resistance|Drug_and_biocide_ABC_efflux_pumps|YOGI	0	0	0	0	0	25	0	0	0	0	0	0	0	0	0	28	0	0	0	0	0	0	0	0	0	0	0	62	0	0	0	0	0	18	0	0	0	0	0	0	0	0	0	0	0	0	0	0	0
MEG_784|Drugs|Aminoglycosides|Aminoglycoside_O-nucleotidyltransferases|ANT3-DPRIME	160	439	58	0	0	0	75	0	0	20	0	20	19	216	0	0	53	0	24	0	13	24	0	93	0	353	26	0	0	0	0	24	60	13	230	77	0	348	17	317	72	45	36	0	50	407	11	125	366
MEG_785|Drugs|Aminoglycosides|Aminoglycoside_O-nucleotidyltransferases|ANT3-DPRIME	283	595	77	0	56	0	87	0	10	51	0	0	23	128	0	40	33	0	15	0	19	28	0	58	0	325	13	0	0	0	20	0	33	10	339	56	15	439	28	342	45	26	47	0	88	180	0	219	508
MEG_786|Drugs|Aminoglycosides|Aminoglycoside_O-nucleotidyltransferases|ANT3-DPRIME	163	379	41	0	25	0	46	0	0	22	0	0	0	46	0	29	36	0	15	0	12	23	0	0	0	144	0	8	0	0	0	0	0	0	156	42	0	210	0	175	55	16	32	0	35	67	0	104	213
MEG_787|Drugs|Aminoglycosides|Aminoglycoside_O-nucleotidyltransferases|ANT3-DPRIME	0	73	0	0	0	0	0	0	0	0	0	0	0	0	0	0	0	0	0	0	0	0	0	0	0	0	0	0	0	0	0	0	0	0	38	0	0	0	0	0	0	0	0	0	0	0	0	0	0
MEG_788|Drugs|Aminoglycosides|Aminoglycoside_O-nucleotidyltransferases|ANT3-DPRIME	36	166	12	0	0	0	20	0	0	0	0	0	0	0	0	0	0	0	0	0	0	0	0	0	0	47	0	0	0	0	0	0	0	0	41	0	0	48	0	62	0	0	0	0	0	0	0	27	72
MEG_789|Drugs|Aminoglycosides|Aminoglycoside_O-nucleotidyltransferases|ANT3-DPRIME	73	242	0	0	32	0	0	0	0	0	0	0	0	37	0	22	15	0	0	0	0	10	0	40	0	112	9	0	0	0	0	0	0	12	95	34	0	119	0	123	15	16	0	0	19	148	0	53	170
MEG_790|Drugs|Aminoglycosides|Aminoglycoside_O-nucleotidyltransferases|ANT3-DPRIME	119	409	0	0	31	0	54	0	0	25	0	0	19	70	0	29	28	0	0	0	0	0	0	15	0	161	0	0	0	0	0	0	0	0	167	35	0	180	0	159	0	18	27	0	44	113	0	81	220
MEG_791|Drugs|Aminoglycosides|Aminoglycoside_O-nucleotidyltransferases|ANT3-DPRIME	154	475	48	0	0	0	74	0	0	14	0	0	0	92	0	41	0	0	0	0	0	0	0	43	0	177	0	0	0	0	0	0	40	0	204	35	0	218	0	198	48	13	47	0	32	0	0	111	268
MEG_792|Drugs|Aminoglycosides|Aminoglycoside_O-nucleotidyltransferases|ANT3-DPRIME	0	0	0	0	0	0	0	0	0	0	0	0	10	0	0	0	0	0	0	0	0	0	0	0	0	153	0	0	0	0	0	0	0	0	208	0	0	142	0	203	0	24	0	0	60	0	0	87	204
MEG_793|Drugs|Aminoglycosides|Aminoglycoside_O-nucleotidyltransferases|ANT3-DPRIME	170	0	48	0	0	0	0	0	0	17	0	0	0	0	0	0	23	0	0	0	19	16	0	0	0	208	0	0	0	0	0	0	0	0	174	45	0	204	0	185	0	0	0	0	39	160	0	122	281
MEG_794|Drugs|Aminoglycosides|Aminoglycoside_O-nucleotidyltransferases|ANT3-DPRIME	234	576	59	0	63	0	85	0	0	22	0	9	12	129	0	65	27	0	0	0	0	0	0	61	0	250	0	0	8	0	0	15	40	0	282	59	0	325	0	284	68	25	79	0	43	219	11	168	366
MEG_795|Drugs|Aminoglycosides|Aminoglycoside_O-nucleotidyltransferases|ANT3-DPRIME	222	693	68	0	68	0	135	0	0	41	0	0	21	117	0	51	36	0	14	7	31	19	0	35	16	293	18	0	20	0	16	17	45	12	303	52	0	310	28	274	95	24	74	0	52	150	0	160	403
MEG_796|Drugs|Aminoglycosides|Aminoglycoside_O-nucleotidyltransferases|ANT3-DPRIME	233	702	73	0	63	0	105	0	0	33	0	9	23	128	0	73	32	0	0	6	19	0	0	41	0	269	0	0	0	0	0	0	31	0	322	67	0	290	17	281	75	35	58	0	68	190	0	183	373
MEG_797|Drugs|Aminoglycosides|Aminoglycoside_O-nucleotidyltransferases|ANT3-DPRIME	267	711	0	0	52	0	128	0	0	39	0	0	12	118	0	67	36	0	0	0	23	0	0	46	17	281	0	0	0	0	0	22	43	0	279	55	0	292	0	297	92	26	41	0	57	168	0	183	414
MEG_798|Drugs|Aminoglycosides|Aminoglycoside_O-nucleotidyltransferases|ANT3-DPRIME	256	691	59	0	55	0	113	0	0	33	0	8	0	133	0	58	21	0	24	0	29	15	0	46	0	281	27	0	0	0	24	0	33	0	338	67	0	353	21	328	88	0	57	0	60	188	0	195	422
MEG_799|Drugs|Aminoglycosides|Aminoglycoside_O-nucleotidyltransferases|ANT3-DPRIME	259	715	93	0	53	0	129	0	0	33	0	19	0	114	0	61	25	0	24	0	26	0	0	49	15	269	0	0	0	0	0	15	46	0	305	79	0	340	0	264	82	28	55	0	59	0	0	148	412
MEG_800|Drugs|Aminoglycosides|Aminoglycoside_O-nucleotidyltransferases|ANT3-DPRIME	213	646	59	0	69	0	114	0	0	26	0	0	0	140	0	53	49	0	0	0	16	13	0	58	0	224	0	0	0	0	15	0	37	0	256	46	0	276	17	224	60	23	63	0	62	168	0	136	354
MEG_801|Drugs|Aminoglycosides|Aminoglycoside_O-nucleotidyltransferases|ANT3-DPRIME	178	488	0	0	0	0	102	0	0	13	0	0	0	125	0	0	36	0	0	0	18	0	0	0	0	172	0	0	0	0	0	0	0	0	207	51	0	220	0	205	57	0	46	0	35	178	0	116	294
MEG_802|Drugs|Aminoglycosides|Aminoglycoside_O-nucleotidyltransferases|ANT3-DPRIME	131	501	0	0	0	0	0	0	0	20	0	0	0	0	0	0	35	0	0	0	0	11	0	0	0	186	0	0	0	0	27	0	28	0	207	0	0	216	25	187	62	0	0	0	45	148	0	127	289
MEG_803|Drugs|Aminoglycosides|Aminoglycoside_O-nucleotidyltransferases|ANT3-DPRIME	152	444	42	0	42	0	0	0	0	22	0	24	19	133	0	0	46	0	0	0	0	16	0	63	0	258	25	0	0	0	0	0	29	0	175	55	0	221	28	266	60	27	0	16	42	250	0	95	289
MEG_804|Drugs|Aminoglycosides|Aminoglycoside_O-nucleotidyltransferases|ANT3-DPRIME	127	431	23	0	24	0	73	0	0	18	0	0	0	62	0	39	33	0	0	0	14	0	0	0	0	158	0	0	0	0	0	11	0	0	168	44	0	160	18	168	55	21	44	0	27	107	0	80	236
MEG_805|Drugs|Aminoglycosides|Aminoglycoside_O-nucleotidyltransferases|ANT3-DPRIME	128	354	34	0	0	0	0	0	0	31	0	14	18	127	0	33	19	0	21	0	0	23	0	62	0	229	15	0	0	0	0	18	47	12	177	55	0	208	11	214	42	35	0	11	44	276	0	113	241
MEG_806|Drugs|Aminoglycosides|Aminoglycoside_O-nucleotidyltransferases|ANT3-DPRIME	111	0	0	0	0	0	0	0	0	0	0	0	0	48	0	0	0	0	0	0	0	0	0	0	0	65	0	0	0	0	0	0	0	0	146	0	0	89	0	77	0	0	0	0	0	0	0	70	129
MEG_807|Drugs|Aminoglycosides|Aminoglycoside_O-nucleotidyltransferases|ANT3-DPRIME	0	0	0	0	0	0	0	0	0	0	0	0	0	0	0	0	0	0	0	0	0	0	0	0	0	0	0	0	0	0	0	0	0	0	0	0	0	0	0	0	0	0	0	0	0	0	0	0	0
MEG_808|Drugs|Aminoglycosides|Aminoglycoside_O-nucleotidyltransferases|ANT3-DPRIME	0	0	0	0	0	0	0	0	0	0	0	0	0	0	0	0	0	0	0	0	0	0	0	0	0	0	0	0	0	0	0	0	0	0	0	0	0	34	0	43	0	0	0	0	0	0	0	16	0
MEG_809|Drugs|Aminoglycosides|Aminoglycoside_O-nucleotidyltransferases|ANT3-DPRIME	57	196	0	0	0	0	34	0	0	0	0	0	0	21	0	23	0	0	0	0	0	0	0	0	0	64	0	0	0	0	0	0	0	0	95	25	0	96	0	87	24	0	15	0	0	29	0	46	102
MEG_810|Drugs|Aminoglycosides|Aminoglycoside_O-nucleotidyltransferases|ANT3-DPRIME	55	206	0	0	0	0	0	0	0	0	0	0	0	28	0	0	0	0	0	0	0	0	0	0	0	59	0	0	0	0	0	0	0	0	96	0	0	65	0	98	19	0	0	0	0	73	0	51	100
MEG_811|Drugs|Aminoglycosides|Aminoglycoside_O-nucleotidyltransferases|ANT3-DPRIME	45	100	0	0	11	0	0	0	0	0	0	0	0	37	0	0	0	0	9	0	0	0	0	18	0	110	0	0	0	0	0	0	0	0	80	29	0	83	0	109	13	0	0	0	0	133	0	47	91
MEG_812|Drugs|Aminoglycosides|Aminoglycoside_O-nucleotidyltransferases|ANT3-DPRIME	77	145	15	0	9	0	0	0	0	13	0	0	0	88	0	0	0	0	0	0	0	0	0	87	0	223	0	0	0	0	0	0	0	0	102	39	0	191	19	207	19	0	0	0	23	340	0	71	197
MEG_813|Drugs|Aminoglycosides|Aminoglycoside_O-nucleotidyltransferases|ANT3-DPRIME	0	0	0	0	0	0	0	0	0	0	0	0	0	0	0	0	0	0	0	0	0	0	0	0	0	0	0	0	0	0	0	0	0	0	0	0	0	0	0	0	0	0	0	0	0	0	0	0	0
MEG_814|Drugs|Aminoglycosides|Aminoglycoside_O-nucleotidyltransferases|ANT3-DPRIME	0	0	0	0	0	0	0	0	0	0	0	0	0	0	0	0	0	0	0	0	0	0	0	0	0	0	0	0	0	0	0	0	0	0	0	0	0	29	0	72	0	0	0	0	0	0	0	0	0
MEG_815|Drugs|Aminoglycosides|Aminoglycoside_O-nucleotidyltransferases|ANT3-DPRIME	73	0	0	0	17	0	0	0	0	0	0	0	0	0	0	0	0	0	0	0	0	0	0	0	0	253	0	0	0	0	0	0	0	0	0	0	0	0	0	231	0	0	0	17	0	326	0	79	215
MEG_816|Drugs|Aminoglycosides|Aminoglycoside_O-nucleotidyltransferases|ANT3-DPRIME	0	0	0	0	0	0	0	0	0	0	0	0	0	0	0	0	0	0	0	0	0	0	0	11	0	0	0	0	0	0	0	0	0	0	0	0	0	60	0	37	0	0	0	0	0	14	0	38	28
MEG_817|Drugs|Aminoglycosides|Aminoglycoside_O-nucleotidyltransferases|ANT3-DPRIME	36	0	0	0	0	0	0	0	0	0	0	0	0	0	0	0	0	0	0	0	0	0	0	0	0	0	0	0	0	0	0	0	0	0	0	0	0	0	0	0	0	0	0	0	0	0	0	0	0
MEG_818|Drugs|Aminoglycosides|Aminoglycoside_O-nucleotidyltransferases|ANT3-DPRIME	0	0	0	0	0	0	0	0	0	0	0	0	0	0	0	0	0	0	0	0	0	0	0	0	0	0	0	0	0	0	0	0	0	0	0	0	0	0	0	0	0	0	0	0	0	0	0	0	0
MEG_819|Drugs|Aminoglycosides|Aminoglycoside_O-nucleotidyltransferases|ANT3-DPRIME	0	0	0	0	0	0	0	0	0	0	0	0	0	0	0	0	0	0	0	0	0	0	0	0	0	0	0	0	0	0	0	0	0	0	0	0	0	0	0	0	0	0	0	0	0	0	0	0	0
MEG_820|Drugs|Aminoglycosides|Aminoglycoside_O-nucleotidyltransferases|ANT3-DPRIME	90	0	0	0	0	0	0	0	0	0	0	0	0	0	0	0	0	0	0	0	0	0	0	0	0	0	0	0	0	0	0	0	0	0	0	0	0	0	0	98	0	0	0	0	0	0	0	0	0
MEG_821|Drugs|Aminoglycosides|Aminoglycoside_O-nucleotidyltransferases|ANT3-DPRIME	42	0	0	0	0	0	0	0	0	0	0	0	0	0	0	0	0	0	0	0	0	0	0	0	0	0	0	0	0	0	0	0	0	0	0	0	0	0	0	0	0	0	0	0	0	0	0	0	0
MEG_822|Drugs|Aminoglycosides|Aminoglycoside_O-nucleotidyltransferases|ANT3-DPRIME	56	0	0	0	0	0	0	0	0	0	0	0	0	0	0	0	0	0	0	0	0	0	0	0	0	0	0	0	0	0	0	0	0	0	0	0	0	14	0	0	0	0	0	0	0	0	0	0	0
MEG_823|Drugs|Aminoglycosides|Aminoglycoside_O-nucleotidyltransferases|ANT3-DPRIME	317	0	0	0	0	0	0	0	0	0	0	0	0	0	0	0	0	0	0	0	0	0	0	0	0	0	0	0	0	0	0	0	0	0	0	0	0	78	0	0	0	0	0	0	0	0	0	109	0
MEG_824|Drugs|Aminoglycosides|Aminoglycoside_O-nucleotidyltransferases|ANT3-DPRIME	25	0	0	0	0	0	0	0	0	0	0	0	0	0	0	0	0	0	0	0	0	0	0	0	0	0	0	0	0	0	0	0	0	0	0	0	0	31	0	0	0	0	0	0	0	0	0	31	0
MEG_825|Drugs|Aminoglycosides|Aminoglycoside_O-nucleotidyltransferases|ANT3-DPRIME	45	0	0	0	0	0	0	0	0	0	0	0	0	0	0	0	0	0	0	0	0	0	0	0	0	0	0	0	0	0	0	0	0	0	0	0	0	0	0	0	0	0	0	0	0	0	0	0	0
MEG_827|Drugs|Aminoglycosides|Aminoglycoside_O-nucleotidyltransferases|ANT3-DPRIME	0	0	0	0	0	0	0	0	0	0	0	0	0	0	0	0	0	0	0	0	0	0	0	0	0	0	0	0	0	0	0	0	0	0	0	0	0	0	0	29	0	0	0	0	0	0	0	45	18
MEG_828|Drugs|Aminoglycosides|Aminoglycoside_O-nucleotidyltransferases|ANT3-DPRIME	0	0	0	0	0	0	0	0	0	0	0	0	0	0	0	0	0	0	0	0	0	0	0	0	0	0	0	0	0	0	0	0	0	0	0	0	0	0	0	0	0	0	0	0	0	0	0	54	0
MEG_829|Drugs|Aminoglycosides|Aminoglycoside_O-nucleotidyltransferases|ANT3-DPRIME	0	0	0	0	0	0	0	0	0	0	0	0	0	0	0	0	0	0	0	0	0	0	0	0	0	0	0	0	0	0	0	0	0	0	0	0	0	0	0	0	0	0	0	0	0	0	0	55	0
MEG_830|Drugs|Aminoglycosides|Aminoglycoside_O-nucleotidyltransferases|ANT3-DPRIME	0	0	0	0	0	0	0	0	0	0	0	0	0	0	0	0	0	0	0	0	0	0	0	0	0	0	0	0	0	0	0	0	0	0	0	0	0	0	0	43	0	0	0	0	0	0	0	57	0
MEG_831|Drugs|Aminoglycosides|Aminoglycoside_O-nucleotidyltransferases|ANT3-DPRIME	0	0	0	0	0	0	0	0	0	0	0	0	0	0	0	0	0	0	0	0	0	0	0	0	0	0	0	0	0	0	0	0	0	0	0	0	0	72	0	38	0	0	0	0	0	0	0	58	0
MEG_832|Drugs|Aminoglycosides|Aminoglycoside_O-nucleotidyltransferases|ANT3-DPRIME	0	0	0	0	0	0	0	0	0	0	0	0	0	0	0	0	0	0	0	0	0	0	0	0	0	25	0	0	0	0	0	0	0	0	0	0	0	87	0	52	0	0	0	0	0	0	0	89	0
MEG_833|Drugs|Aminoglycosides|Aminoglycoside_O-nucleotidyltransferases|ANT3-DPRIME	19	0	0	0	0	0	0	0	0	0	0	0	0	0	0	0	0	0	0	0	0	0	0	0	0	21	0	0	0	0	0	0	0	0	0	0	0	86	0	55	0	0	0	0	0	0	0	80	16
MEG_834|Drugs|Aminoglycosides|Aminoglycoside_O-nucleotidyltransferases|ANT3-DPRIME	16	0	0	0	0	0	0	0	0	0	0	0	0	0	0	0	0	0	0	0	0	0	0	0	0	0	0	0	0	0	0	0	0	0	0	0	0	70	0	38	0	0	0	0	0	0	0	75	0
MEG_837|Drugs|Aminoglycosides|Aminoglycoside_O-nucleotidyltransferases|ANT3-DPRIME	0	0	0	0	0	0	0	0	0	0	0	0	0	0	0	0	0	0	0	0	0	0	77	0	0	0	0	0	0	0	0	0	0	0	0	0	0	18	0	42	0	0	0	0	0	0	0	0	22
MEG_838|Drugs|Aminoglycosides|Aminoglycoside_O-nucleotidyltransferases|ANT3-DPRIME	0	0	0	0	0	0	0	0	0	0	0	0	0	0	0	0	0	0	0	0	0	0	55	0	0	0	0	0	0	0	0	0	0	0	0	0	0	0	0	56	0	0	0	0	0	0	0	0	0
MEG_839|Drugs|Aminoglycosides|Aminoglycoside_O-nucleotidyltransferases|ANT3-DPRIME	0	0	0	0	0	0	0	0	0	0	0	0	0	0	0	0	0	0	0	0	0	0	0	0	0	25	0	0	0	0	0	0	0	0	0	0	0	0	0	47	0	0	0	0	0	0	0	0	21
MEG_83|Drugs|Aminoglycosides|Aminoglycoside_N-acetyltransferases|AAC6-PRIME	0	0	0	0	0	0	0	292	0	0	0	0	0	0	0	0	0	0	0	0	0	0	545	0	0	0	0	0	0	0	0	0	0	0	0	0	0	0	0	0	0	0	0	0	0	0	0	10	0
MEG_840|Drugs|Aminoglycosides|Aminoglycoside_O-nucleotidyltransferases|ANT3-DPRIME	0	0	0	0	0	0	0	0	0	0	0	0	0	0	0	0	0	0	0	0	0	0	98	0	0	19	0	0	0	0	0	0	0	0	0	0	0	38	0	65	0	0	0	0	0	0	0	17	31
MEG_842|Drugs|Aminoglycosides|Aminoglycoside_O-nucleotidyltransferases|ANT3-DPRIME	0	0	0	0	0	0	0	0	0	0	0	0	0	0	0	0	0	0	0	0	0	0	112	0	0	18	0	0	0	0	0	0	0	0	0	0	0	21	0	67	0	0	0	0	0	0	0	0	0
MEG_843|Drugs|Aminoglycosides|Aminoglycoside_O-nucleotidyltransferases|ANT3-DPRIME	103	235	0	0	0	0	0	0	0	9	0	0	0	44	0	0	0	0	0	0	0	0	0	0	0	77	0	0	0	0	0	0	0	0	99	0	0	137	0	104	0	0	0	0	20	0	0	64	148
MEG_844|Drugs|Aminoglycosides|Aminoglycoside_O-nucleotidyltransferases|ANT3-DPRIME	0	0	0	0	0	0	0	0	0	0	0	0	0	0	0	0	0	0	0	0	0	0	0	0	0	0	0	0	0	0	0	0	0	0	0	0	0	0	0	0	0	0	0	0	0	0	0	0	0
MEG_845|Drugs|Aminoglycosides|Aminoglycoside_O-nucleotidyltransferases|ANT3-DPRIME	60	187	0	0	0	0	0	0	0	0	0	0	0	115	0	0	21	0	0	0	0	0	0	0	0	252	0	0	0	0	0	0	0	0	97	0	0	225	0	230	36	0	0	0	0	0	0	75	0
MEG_846|Drugs|Aminoglycosides|Aminoglycoside_O-nucleotidyltransferases|ANT3-DPRIME	238	574	59	0	0	0	107	0	0	33	0	0	0	110	0	54	34	0	0	0	0	12	0	0	0	228	0	0	0	0	0	0	37	0	259	57	0	268	0	221	59	20	0	0	39	137	0	156	325
MEG_847|Drugs|Aminoglycosides|Aminoglycoside_O-nucleotidyltransferases|ANT3-DPRIME	45	137	0	0	0	0	0	0	0	0	0	0	0	0	0	0	0	0	0	0	0	0	0	0	0	50	0	0	0	0	0	0	0	0	0	0	0	0	0	57	0	0	0	0	26	39	0	0	0
MEG_848|Drugs|Aminoglycosides|Aminoglycoside_O-nucleotidyltransferases|ANT3-DPRIME	217	680	87	0	57	0	116	0	0	24	0	11	0	134	0	52	50	0	12	0	22	10	0	64	15	312	0	0	0	0	15	0	39	0	307	72	13	279	25	268	63	38	56	0	72	181	8	167	410
MEG_849|Drugs|Aminoglycosides|Aminoglycoside_O-nucleotidyltransferases|ANT3-DPRIME	110	255	27	0	0	0	27	0	0	0	0	16	0	125	0	20	0	0	0	0	16	0	0	0	0	275	0	0	0	0	12	0	37	0	124	77	0	192	20	273	33	0	0	0	36	383	0	101	254
MEG_84|Drugs|Aminoglycosides|Aminoglycoside_N-acetyltransferases|AAC6-PRIME	0	0	0	0	0	0	0	301	0	0	0	0	0	0	0	0	0	0	0	0	0	0	568	0	0	0	0	0	0	0	0	0	0	0	0	0	0	0	0	0	0	0	0	0	0	0	0	14	0
MEG_850|Drugs|Aminoglycosides|Aminoglycoside_O-nucleotidyltransferases|ANT3-DPRIME	46	0	0	0	0	0	0	0	0	0	0	0	0	75	0	0	0	0	0	0	0	0	0	41	0	155	0	0	0	0	0	0	0	0	97	32	0	134	0	141	0	0	0	0	0	201	0	49	140
MEG_851|Drugs|Aminoglycosides|Aminoglycoside_O-nucleotidyltransferases|ANT3-DPRIME	0	0	0	0	0	0	0	0	0	0	0	0	0	0	0	0	0	0	0	0	0	0	0	0	0	0	0	0	0	0	0	0	0	0	267	0	0	0	0	0	0	0	0	0	0	0	0	0	38
MEG_852|Drugs|Aminoglycosides|Aminoglycoside_O-nucleotidyltransferases|ANT3-DPRIME	0	0	0	0	0	0	0	0	0	0	0	0	0	0	0	0	0	0	0	0	0	0	0	0	0	0	0	0	0	0	0	0	0	0	0	0	0	0	0	0	0	0	0	0	0	0	0	0	0
MEG_854|Drugs|Aminoglycosides|Aminoglycoside_O-nucleotidyltransferases|ANT3-DPRIME	239	584	0	0	0	0	0	0	0	0	0	0	20	0	0	0	26	0	0	0	0	22	0	38	0	253	9	0	0	0	17	0	0	0	232	57	0	317	0	255	59	25	48	0	43	107	0	150	322
MEG_855|Drugs|Aminoglycosides|Aminoglycoside_O-nucleotidyltransferases|ANT3-DPRIME	13	0	0	0	0	0	0	0	0	0	0	0	0	0	0	0	0	0	0	0	0	0	0	0	0	32	0	0	0	0	0	0	0	0	0	0	0	49	0	110	0	0	0	0	0	0	0	29	22
MEG_856|Drugs|Aminoglycosides|Aminoglycoside_O-nucleotidyltransferases|ANT3-DPRIME	0	0	0	0	0	0	0	0	0	0	0	0	0	0	0	0	0	0	0	0	0	0	0	0	0	0	0	0	0	0	0	0	0	0	0	0	0	0	0	0	0	0	0	0	0	0	0	0	0
MEG_857|Drugs|Aminoglycosides|Aminoglycoside_O-nucleotidyltransferases|ANT3-DPRIME	0	0	0	0	0	0	0	0	0	0	0	0	0	0	0	0	0	0	0	0	0	0	0	0	0	0	0	0	0	0	0	0	0	0	0	0	0	0	0	73	0	0	0	0	0	0	0	0	0
MEG_859|Drugs|Aminoglycosides|Aminoglycoside_O-nucleotidyltransferases|ANT3-DPRIME	0	0	0	0	0	0	0	0	0	0	0	0	5	0	0	0	0	0	0	0	0	0	157	0	0	28	0	0	0	0	0	0	0	0	0	0	0	23	0	69	0	0	0	0	0	0	0	0	0
MEG_85|Drugs|Aminoglycosides|Aminoglycoside_N-acetyltransferases|AAC6-PRIME	0	0	0	0	0	0	0	129	0	0	0	0	0	0	0	0	0	0	0	0	0	0	283	0	0	0	0	0	0	0	0	0	0	0	0	0	0	0	0	0	0	0	0	0	0	0	0	7	0
MEG_860|Drugs|Aminoglycosides|Aminoglycoside_O-nucleotidyltransferases|ANT3-DPRIME	0	0	0	0	0	0	0	0	0	0	0	0	0	0	0	0	0	0	0	0	0	0	0	0	0	0	0	0	0	0	0	0	0	0	0	0	0	0	0	29	0	0	0	0	0	0	0	0	0
MEG_861|Drugs|Aminoglycosides|Aminoglycoside_O-nucleotidyltransferases|ANT3-DPRIME	13	0	0	0	0	0	0	0	0	0	0	0	0	0	0	0	0	0	0	0	0	0	90	0	0	14	0	0	0	0	0	0	0	0	0	0	0	27	0	44	0	0	0	0	0	0	0	0	0
MEG_862|Drugs|Aminoglycosides|Aminoglycoside_O-nucleotidyltransferases|ANT3-DPRIME	0	0	0	0	0	0	0	0	0	0	0	0	0	0	0	0	0	0	0	0	0	0	106	0	0	21	0	0	0	0	0	0	0	0	0	0	0	25	9	68	0	0	0	0	0	0	0	23	26
MEG_863|Drugs|Aminoglycosides|Aminoglycoside_O-nucleotidyltransferases|ANT3-DPRIME	0	0	0	0	0	0	0	0	0	0	0	0	0	0	0	0	0	0	0	0	0	0	114	0	0	25	0	0	0	0	0	0	0	0	0	0	0	29	0	83	0	0	0	0	0	0	0	24	28
MEG_864|Drugs|Aminoglycosides|Aminoglycoside_O-nucleotidyltransferases|ANT3-DPRIME	0	0	0	0	0	0	0	0	0	0	0	0	0	0	0	0	0	0	0	0	0	0	134	0	0	30	0	0	0	0	0	0	0	0	0	0	0	21	0	82	0	0	0	0	0	0	0	27	18
MEG_865|Drugs|Aminoglycosides|Aminoglycoside_O-nucleotidyltransferases|ANT3-DPRIME	0	0	0	0	0	0	0	0	0	0	0	0	0	0	0	0	0	0	0	0	0	0	83	0	0	19	0	0	0	0	0	0	0	0	0	0	0	40	0	52	0	0	0	0	0	0	0	24	23
MEG_866|Drugs|Aminoglycosides|Aminoglycoside_O-nucleotidyltransferases|ANT3-DPRIME	0	0	0	0	0	0	0	0	0	0	0	0	0	0	0	0	0	0	0	0	0	0	112	0	0	17	0	0	0	0	0	0	0	0	0	0	0	26	0	64	0	0	0	0	0	0	0	22	18
MEG_867|Drugs|Aminoglycosides|Aminoglycoside_O-nucleotidyltransferases|ANT3-DPRIME	29	0	0	0	0	0	0	0	0	0	0	0	0	0	0	0	0	0	0	0	0	0	0	0	0	21	0	0	0	0	0	0	0	0	0	0	0	34	0	38	0	0	0	0	0	0	0	16	32
MEG_868|Drugs|Aminoglycosides|Aminoglycoside_O-nucleotidyltransferases|ANT3-DPRIME	0	0	0	0	0	0	0	0	0	0	0	0	0	0	0	0	0	0	0	0	0	0	0	0	0	0	0	0	0	0	0	0	0	0	0	0	0	0	0	0	0	0	0	0	0	0	0	0	0
MEG_869|Drugs|Aminoglycosides|Aminoglycoside_O-nucleotidyltransferases|ANT3-DPRIME	0	0	0	0	0	0	0	0	0	0	0	0	10	0	0	0	0	0	0	0	0	0	174	0	0	0	0	0	0	0	0	0	0	0	0	0	0	35	0	80	0	9	0	0	0	0	0	0	0
MEG_86|Drugs|Aminoglycosides|Aminoglycoside_N-acetyltransferases|AAC6-PRIME	0	0	0	0	0	0	0	137	0	0	0	0	0	0	0	0	0	0	0	0	0	0	346	0	0	0	0	0	0	0	0	0	0	0	0	0	0	0	0	0	0	0	0	0	0	0	0	18	0
MEG_870|Drugs|Aminoglycosides|Aminoglycoside_O-nucleotidyltransferases|ANT3-DPRIME	815	910	794	0	233	0	905	14	576	215	355	982	163	1103	62	34	642	810	1159	499	686	22	400	991	289	714	1113	0	549	30	1297	178	1189	997	913	1358	147	1267	318	711	404	1328	446	588	41	1092	303	891	884
MEG_871|Drugs|Aminoglycosides|Aminoglycoside_O-nucleotidyltransferases|ANT3-DPRIME	610	693	595	10	166	0	668	0	373	124	215	845	103	884	24	21	438	619	820	342	494	12	258	737	179	484	884	0	379	18	1049	114	952	757	753	1130	87	1054	186	508	250	1077	269	390	24	782	197	698	794
MEG_873|Drugs|Aminoglycosides|Aminoglycoside_O-nucleotidyltransferases|ANT3-DPRIME	0	0	0	0	0	0	0	0	0	0	0	0	0	0	0	0	0	0	0	0	0	0	118	0	0	0	0	0	0	0	0	0	0	0	0	0	0	0	0	0	0	0	0	0	0	0	0	0	0
MEG_874|Drugs|Aminoglycosides|Aminoglycoside_O-nucleotidyltransferases|ANT3-DPRIME	0	0	0	0	0	0	0	0	0	0	0	0	0	0	0	0	0	0	0	0	0	0	303	0	0	28	0	0	0	0	0	0	0	0	0	0	0	24	0	69	0	0	0	0	0	0	0	24	0
MEG_875|Drugs|Aminoglycosides|Aminoglycoside_O-nucleotidyltransferases|ANT3-DPRIME	0	0	0	0	0	0	0	0	0	0	0	0	0	0	0	0	0	0	0	0	0	0	352	0	0	22	0	18	0	0	0	0	0	0	0	0	0	20	0	96	0	0	0	0	0	0	0	26	0
MEG_876|Drugs|Aminoglycosides|Aminoglycoside_O-nucleotidyltransferases|ANT3-DPRIME	0	0	0	0	0	0	0	0	0	0	0	0	0	0	0	0	0	0	0	0	0	0	308	0	0	37	0	0	0	0	0	0	0	0	0	0	0	40	0	68	0	0	0	0	0	0	0	24	18
MEG_877|Drugs|Aminoglycosides|Aminoglycoside_O-nucleotidyltransferases|ANT3-DPRIME	0	0	0	0	0	0	0	0	0	0	0	0	0	0	0	0	0	0	0	0	0	0	207	0	0	25	0	0	0	0	0	0	0	0	0	0	0	0	0	42	0	0	0	0	0	0	0	14	0
MEG_878|Drugs|Aminoglycosides|Aminoglycoside_O-nucleotidyltransferases|ANT3-DPRIME	0	0	0	0	0	0	0	0	0	0	0	0	0	0	0	0	0	0	0	0	0	0	185	0	0	0	0	0	0	0	0	0	0	0	0	0	0	0	0	85	0	0	0	0	0	0	0	0	0
MEG_87|Drugs|Aminoglycosides|Aminoglycoside_N-acetyltransferases|AAC6-PRIME	0	0	0	0	0	0	0	0	0	0	0	0	0	0	0	0	0	0	0	0	0	0	600	0	0	0	0	0	0	0	0	0	0	0	0	0	0	14	0	0	0	0	0	0	0	0	0	0	0
MEG_880|Drugs|Aminoglycosides|Aminoglycoside_O-nucleotidyltransferases|ANT3-DPRIME	0	0	0	0	0	0	0	0	0	0	0	0	0	0	0	0	0	0	0	0	0	0	103	0	0	0	0	0	0	0	0	0	0	0	0	0	0	0	0	0	0	0	0	0	0	0	0	0	0
MEG_881|Drugs|Aminoglycosides|Aminoglycoside_O-nucleotidyltransferases|ANT3-DPRIME	553	0	0	0	0	0	0	0	0	0	0	0	0	40	0	0	16	0	0	0	8	0	0	0	0	89	0	0	0	0	12	0	0	0	193	0	0	684	0	146	0	54	0	0	165	0	41	641	128
MEG_882|Drugs|Aminoglycosides|Aminoglycoside_O-nucleotidyltransferases|ANT3-DPRIME	27	0	0	0	0	0	0	0	0	0	0	0	0	0	0	0	0	0	0	0	0	0	0	26	0	26	0	0	0	0	0	0	0	0	0	0	0	66	0	39	0	0	0	0	0	0	0	33	35
MEG_883|Drugs|Aminoglycosides|Aminoglycoside_O-nucleotidyltransferases|ANT3-DPRIME	224	604	0	0	0	0	0	0	0	29	0	11	19	112	0	57	19	0	0	0	0	23	0	0	0	242	0	0	0	0	18	0	0	0	240	40	0	310	26	278	0	0	0	0	86	145	0	165	359
MEG_884|Drugs|Aminoglycosides|Aminoglycoside_O-nucleotidyltransferases|ANT3-DPRIME	139	389	43	0	41	0	43	0	0	20	0	15	20	169	9	0	38	0	0	0	13	17	0	94	0	337	19	0	0	0	0	20	50	10	182	59	8	282	20	338	63	40	31	14	43	442	12	125	332
MEG_885|Drugs|Aminoglycosides|Aminoglycoside_O-nucleotidyltransferases|ANT3-DPRIME	91	211	0	0	0	0	0	0	0	0	0	0	0	112	0	0	0	0	0	0	0	0	0	0	0	242	0	0	0	0	0	0	0	0	108	56	0	198	0	250	0	0	0	0	0	0	0	96	211
MEG_886|Drugs|Aminoglycosides|Aminoglycoside_O-nucleotidyltransferases|ANT3-DPRIME	67	156	15	0	0	0	36	0	0	0	0	0	0	21	0	17	17	0	0	0	0	0	0	0	0	73	0	0	0	0	0	0	0	0	84	11	0	94	0	75	18	0	0	0	18	0	0	23	130
MEG_887|Drugs|Aminoglycosides|Aminoglycoside_O-nucleotidyltransferases|ANT3-DPRIME	140	364	33	0	38	0	55	0	0	21	0	0	0	40	0	51	21	0	0	0	11	19	0	28	0	148	0	0	0	0	0	0	0	0	151	43	0	196	8	179	41	14	33	0	22	74	0	78	241
MEG_888|Drugs|Aminoglycosides|Aminoglycoside_O-nucleotidyltransferases|ANT3-DPRIME	107	297	37	0	23	0	55	0	0	13	0	27	20	145	0	0	15	0	12	0	11	0	0	76	0	247	0	0	0	0	10	19	40	0	133	50	0	225	23	282	42	14	17	21	28	345	0	101	262
MEG_889|Drugs|Aminoglycosides|Aminoglycoside_O-nucleotidyltransferases|ANT3-DPRIME	0	0	0	0	0	0	0	0	0	0	0	0	0	0	0	0	0	0	0	0	0	0	0	0	0	57	0	0	0	0	0	0	0	0	0	0	0	47	0	88	0	0	0	0	0	0	0	40	82
MEG_890|Drugs|Aminoglycosides|Aminoglycoside_O-nucleotidyltransferases|ANT3-DPRIME	224	803	164	0	110	0	275	0	0	0	0	21	11	189	0	160	43	0	36	0	61	0	8	72	64	385	35	0	45	0	46	40	99	0	395	80	20	294	54	388	165	60	158	15	62	190	0	209	449
MEG_891|Drugs|Aminoglycosides|Aminoglycoside_O-nucleotidyltransferases|ANT3-DPRIME	178	545	0	0	0	0	98	0	0	26	0	0	0	135	0	0	40	0	0	0	0	0	0	44	0	221	9	0	0	0	0	18	37	0	184	34	0	254	27	257	68	0	0	0	55	211	0	107	290
MEG_892|Drugs|Aminoglycosides|Aminoglycoside_O-nucleotidyltransferases|ANT3-DPRIME	163	569	0	0	0	0	0	0	0	0	0	0	0	132	0	0	0	0	0	0	0	0	0	0	0	222	0	0	0	0	0	0	0	0	232	0	0	235	0	211	0	28	47	12	37	173	0	133	327
MEG_893|Drugs|Aminoglycosides|Aminoglycoside_O-nucleotidyltransferases|ANT3-DPRIME	214	683	66	0	73	0	109	0	0	26	0	0	10	127	0	50	47	0	14	0	0	26	0	51	0	288	0	6	22	0	0	16	39	0	292	74	0	319	47	297	72	31	63	0	80	173	0	157	384
MEG_894|Drugs|Aminoglycosides|Aminoglycoside_O-nucleotidyltransferases|ANT3-DPRIME	144	308	0	0	0	0	45	0	0	0	0	0	0	0	0	0	0	0	0	0	0	0	0	0	0	119	0	0	0	0	0	0	0	0	157	29	0	204	0	136	33	0	0	0	20	60	0	92	227
MEG_895|Drugs|Aminoglycosides|Aminoglycoside_O-nucleotidyltransferases|ANT3-DPRIME	63	256	0	0	0	0	25	0	0	0	0	0	0	0	0	0	0	0	0	0	0	0	0	0	0	58	0	0	0	0	0	0	0	0	79	0	0	73	0	82	20	0	0	0	0	52	0	37	116
MEG_896|Drugs|Aminoglycosides|Aminoglycoside_O-nucleotidyltransferases|ANT3-DPRIME	0	0	0	0	0	0	0	0	0	0	0	0	0	0	0	0	0	0	0	0	0	0	0	0	0	20	0	0	0	0	0	0	0	0	0	0	0	0	0	61	0	0	0	0	0	0	0	0	0
MEG_897|Drugs|Aminoglycosides|Aminoglycoside_O-nucleotidyltransferases|ANT3-DPRIME	0	0	0	0	0	0	0	0	0	0	0	0	0	0	0	0	0	0	0	0	0	0	0	0	0	0	0	0	0	0	0	0	0	0	0	0	0	0	0	64	0	0	0	0	0	0	0	0	0
MEG_901|Drugs|Aminoglycosides|Aminoglycoside_O-nucleotidyltransferases|ANT3-DPRIME	172	0	69	0	0	0	0	0	28	32	0	34	0	52	0	0	33	0	0	0	0	0	0	0	0	223	0	0	0	0	37	0	0	0	11	0	0	752	24	414	19	66	0	0	81	0	17	680	196
MEG_902|Drugs|Aminoglycosides|Aminoglycoside_O-nucleotidyltransferases|ANT3-DPRIME	0	0	0	0	0	0	0	0	0	0	0	0	0	0	0	0	0	0	0	0	0	0	0	0	0	22	0	0	0	0	0	0	0	0	0	0	0	113	0	57	0	0	0	0	0	0	0	75	0
MEG_903|Drugs|Aminoglycosides|Aminoglycoside_O-nucleotidyltransferases|ANT3-DPRIME	20	0	0	0	0	0	0	0	0	0	0	0	0	0	0	0	0	0	0	0	0	0	0	0	0	28	0	0	0	0	0	0	0	0	0	0	0	115	0	55	0	0	0	0	0	0	0	90	27
MEG_904|Drugs|Aminoglycosides|Aminoglycoside_O-nucleotidyltransferases|ANT3-DPRIME	23	0	0	0	0	0	0	0	0	0	0	0	0	0	0	0	0	0	0	0	0	0	0	0	0	36	0	0	0	0	0	0	0	0	0	0	0	114	0	49	0	0	0	0	0	0	0	92	22
MEG_905|Drugs|Aminoglycosides|Aminoglycoside_O-nucleotidyltransferases|ANT3-DPRIME	17	0	0	0	0	0	0	0	0	0	0	0	0	0	0	0	0	0	0	0	0	0	0	0	0	0	0	0	0	0	0	0	0	0	0	0	0	83	0	0	0	0	0	0	0	0	0	54	0
MEG_906|Drugs|Aminoglycosides|Aminoglycoside_O-nucleotidyltransferases|ANT3-DPRIME	14	0	0	0	0	0	0	0	0	0	0	0	0	0	0	0	0	0	0	0	0	0	0	0	0	15	0	0	0	0	0	0	0	0	0	0	0	75	0	48	0	0	0	0	0	0	0	66	0
MEG_907|Drugs|Aminoglycosides|Aminoglycoside_O-nucleotidyltransferases|ANT3-DPRIME	0	0	0	0	0	0	0	0	0	0	0	0	0	0	0	0	0	0	0	0	0	0	0	0	0	0	0	0	0	0	0	0	0	0	0	0	0	81	0	52	0	0	0	0	0	0	0	44	0
MEG_908|Drugs|Aminoglycosides|Aminoglycoside_O-nucleotidyltransferases|ANT3-DPRIME	21	0	0	0	0	0	0	0	0	0	0	0	0	0	0	0	0	0	0	0	0	0	0	0	0	0	0	0	0	0	0	0	0	0	0	0	0	96	0	40	0	0	0	0	0	0	0	62	18
MEG_909|Drugs|Aminoglycosides|Aminoglycoside_O-nucleotidyltransferases|ANT3-DPRIME	11	0	0	0	0	0	0	0	0	0	0	0	0	0	0	0	0	0	0	0	0	0	0	0	0	18	0	0	0	0	0	0	0	0	0	0	0	98	0	38	0	0	0	0	0	0	0	81	0
MEG_910|Drugs|Aminoglycosides|Aminoglycoside_O-nucleotidyltransferases|ANT3-DPRIME	0	0	0	0	0	0	0	0	0	0	0	0	0	0	0	0	0	0	0	0	0	0	0	0	0	22	0	0	0	0	0	0	0	0	0	0	0	75	0	52	0	0	0	0	0	0	0	67	0
MEG_911|Drugs|Aminoglycosides|Aminoglycoside_O-nucleotidyltransferases|ANT3-DPRIME	0	0	0	0	0	0	0	0	0	0	0	0	0	0	0	0	0	0	0	0	0	0	0	0	0	0	0	0	0	0	0	0	0	0	0	0	0	84	0	54	0	0	0	0	0	0	0	86	0
MEG_915|Drugs|Aminoglycosides|Aminoglycoside_O-nucleotidyltransferases|ANT3-DPRIME	614	942	250	0	172	0	328	0	18	169	0	42	48	305	20	213	95	9	84	0	115	58	30	165	63	659	45	0	0	0	79	69	190	40	770	257	54	841	129	694	248	120	235	32	207	379	31	513	917
MEG_916|Drugs|Aminoglycosides|Aminoglycoside_O-nucleotidyltransferases|ANT3-DPRIME	54	82	0	0	0	0	0	0	0	15	0	0	0	0	0	0	0	0	0	0	0	0	0	0	0	149	0	0	0	0	0	0	0	0	44	0	0	105	0	142	0	30	0	0	0	210	0	42	124
MEG_917|Drugs|Aminoglycosides|Aminoglycoside_O-nucleotidyltransferases|ANT3-DPRIME	19	0	0	0	0	0	0	0	0	0	0	0	0	0	0	0	0	0	0	0	0	0	0	0	0	0	0	0	0	0	0	0	0	0	0	0	0	0	0	0	0	0	0	0	0	0	0	0	0
MEG_918|Drugs|Aminoglycosides|Aminoglycoside_O-nucleotidyltransferases|ANT3-DPRIME	14	0	0	0	0	0	0	0	0	0	0	0	0	0	0	0	0	0	0	0	0	0	0	0	0	33	0	0	0	0	0	0	0	0	0	0	0	0	0	83	0	0	0	0	0	0	0	0	25
MEG_919|Drugs|Aminoglycosides|Aminoglycoside_O-nucleotidyltransferases|ANT3-DPRIME	834	0	56	0	8	0	118	25	31	231	0	23	27	0	0	0	103	0	0	10	89	39	9	10	0	368	0	0	0	13	25	0	0	0	737	0	0	1284	55	548	35	42	0	0	610	0	0	1200	595
MEG_921|Drugs|Aminoglycosides|Aminoglycoside_O-nucleotidyltransferases|ANT3-DPRIME	53	0	0	0	0	0	0	0	0	0	0	0	0	0	0	0	0	0	0	0	0	0	0	0	0	0	0	0	0	0	0	0	0	0	0	0	0	0	0	0	0	0	0	0	0	0	0	10	0
MEG_922|Drugs|Aminoglycosides|Aminoglycoside_O-nucleotidyltransferases|ANT3-DPRIME	0	0	0	0	0	0	0	0	0	0	0	0	0	0	0	0	0	0	0	0	0	0	0	0	0	16	0	0	0	0	0	0	0	0	0	0	0	22	0	28	0	0	0	0	0	0	0	0	15
MEG_923|Drugs|Aminoglycosides|Aminoglycoside_O-nucleotidyltransferases|ANT3-DPRIME	0	0	0	0	0	0	0	0	0	0	0	0	0	0	0	0	0	0	0	0	0	0	0	0	0	17	0	0	0	0	0	0	0	0	0	0	0	20	0	80	0	0	0	0	0	0	0	27	21
MEG_924|Drugs|Aminoglycosides|Aminoglycoside_O-nucleotidyltransferases|ANT3-DPRIME	752	0	31	0	21	0	0	0	43	157	0	327	50	299	0	0	58	0	31	26	57	58	12	712	0	164	108	0	55	0	89	0	206	76	104	439	0	1105	169	282	0	351	0	188	644	720	32	1020	197
MEG_925|Drugs|Aminoglycosides|Aminoglycoside_O-nucleotidyltransferases|ANT3-DPRIME	253	24	105	8	58	13	450	92	660	127	12	411	30	94	45	142	797	304	9	44	871	164	436	117	13	1424	213	0	1243	430	258	0	94	1448	558	116	35	141	770	1438	667	441	1179	63	359	1355	19	317	1438
MEG_926|Drugs|Aminoglycosides|Aminoglycoside_O-nucleotidyltransferases|ANT3-DPRIME	0	0	0	0	0	0	0	0	0	0	0	0	0	0	0	0	0	0	0	0	0	0	0	0	0	0	0	0	0	0	0	0	0	0	0	0	0	10	0	0	0	0	0	0	0	0	0	0	0
MEG_927|Drugs|Aminoglycosides|Aminoglycoside_O-nucleotidyltransferases|ANT3-DPRIME	0	0	0	0	0	0	0	0	0	0	0	0	0	0	0	0	0	0	0	0	0	0	115	6	0	26	0	0	0	0	0	0	0	0	0	0	0	29	0	77	0	0	0	0	0	0	0	0	36
MEG_928|Drugs|Aminoglycosides|Aminoglycoside_O-nucleotidyltransferases|ANT3-DPRIME	22	0	0	0	0	0	0	0	0	0	0	0	0	0	0	0	0	0	0	0	0	0	0	0	0	31	0	0	0	0	0	0	0	0	0	0	0	130	0	61	0	0	0	0	0	0	0	102	27
MEG_929|Drugs|Aminoglycosides|Aminoglycoside_O-nucleotidyltransferases|ANT3-DPRIME	0	0	0	0	0	0	0	0	0	0	0	0	9	0	0	0	0	0	0	0	0	0	206	0	0	45	0	0	0	0	0	0	0	0	0	0	0	30	0	94	0	0	0	0	0	0	0	34	39
MEG_930|Drugs|Aminoglycosides|Aminoglycoside_O-nucleotidyltransferases|ANT3-DPRIME	67	0	0	0	0	0	0	0	0	0	0	0	0	0	0	0	0	0	0	0	0	0	0	0	0	55	0	0	0	0	0	0	0	0	78	0	0	91	0	0	0	0	0	0	0	0	0	49	110
MEG_931|Drugs|Aminoglycosides|Aminoglycoside_O-nucleotidyltransferases|ANT3-DPRIME	37	0	0	0	0	0	0	0	0	0	0	0	0	0	0	0	0	0	0	0	0	0	0	0	0	0	0	0	0	0	0	0	0	0	0	0	0	24	0	0	0	0	0	0	0	0	0	37	0
MEG_932|Drugs|Aminoglycosides|Aminoglycoside_O-nucleotidyltransferases|ANT3-DPRIME	39	0	0	0	0	0	0	0	0	0	0	0	0	0	0	0	0	0	0	0	0	0	0	0	0	0	0	0	0	0	0	0	0	0	0	0	0	44	0	0	0	0	0	0	0	0	0	29	0
MEG_933|Drugs|Aminoglycosides|Aminoglycoside_O-nucleotidyltransferases|ANT3-DPRIME	152	0	0	0	0	0	0	0	0	0	0	0	0	0	0	0	0	0	0	0	0	0	0	0	0	169	0	0	0	0	0	0	0	0	182	0	0	0	0	200	0	0	0	0	0	0	0	0	0
MEG_937|Drugs|Aminoglycosides|Aminoglycoside_O-nucleotidyltransferases|ANT3-DPRIME	0	0	0	0	0	0	0	0	0	0	0	0	0	0	0	0	0	0	0	0	0	0	0	0	0	46	0	0	0	0	0	0	0	0	0	0	0	64	0	65	0	0	0	0	0	0	0	36	79
MEG_938|Drugs|Aminoglycosides|Aminoglycoside_O-nucleotidyltransferases|ANT3-DPRIME	0	0	0	0	0	0	0	0	0	0	0	0	0	0	0	0	0	0	0	0	0	0	0	0	0	92	0	0	0	0	0	0	0	0	94	0	0	123	0	120	0	0	0	0	0	0	0	0	0
MEG_939|Drugs|Aminoglycosides|Aminoglycoside_O-nucleotidyltransferases|ANT3-DPRIME	0	0	0	0	0	0	0	0	0	0	0	11	0	10	0	0	0	0	0	0	0	0	0	29	0	0	0	0	0	0	0	0	0	0	0	0	0	86	0	57	0	0	0	0	0	16	0	55	28
MEG_940|Drugs|Aminoglycosides|Aminoglycoside_O-nucleotidyltransferases|ANT3-DPRIME	0	0	0	0	0	0	0	0	0	0	0	0	0	0	0	0	0	0	0	0	0	0	0	0	0	51	0	0	0	0	0	0	0	0	0	0	0	40	0	56	0	0	0	0	0	0	0	36	0
MEG_941|Drugs|Aminoglycosides|Aminoglycoside_O-nucleotidyltransferases|ANT3-DPRIME	992	0	81	0	55	10	25	10	82	236	0	544	96	491	21	0	122	0	61	51	133	92	15	943	17	335	211	0	85	8	183	0	367	150	219	659	21	1338	310	503	0	584	0	380	885	991	89	1240	372
MEG_942|Drugs|Aminoglycosides|Aminoglycoside_O-nucleotidyltransferases|ANT3-DPRIME	0	0	0	0	0	0	0	0	0	14	0	0	0	0	0	0	0	0	0	0	0	0	60	0	0	97	0	0	0	0	0	0	0	0	0	0	0	109	0	128	0	0	0	0	0	0	0	50	154
MEG_943|Drugs|Aminoglycosides|Aminoglycoside_O-nucleotidyltransferases|ANT3-DPRIME	196	578	56	0	59	0	90	0	0	31	0	0	15	85	0	0	36	0	0	0	0	0	0	34	0	246	0	0	0	0	0	0	41	0	230	55	0	303	0	250	63	25	60	0	34	135	0	119	298
MEG_944|Drugs|Aminoglycosides|Aminoglycoside_O-nucleotidyltransferases|ANT3-DPRIME	67	0	0	0	0	0	0	0	0	0	0	0	0	0	0	0	0	0	0	0	0	0	0	0	0	0	0	0	0	0	0	0	0	0	0	0	0	34	0	0	0	0	0	0	0	0	0	0	0
MEG_945|Drugs|Aminoglycosides|Aminoglycoside_O-nucleotidyltransferases|ANT3-DPRIME	0	0	0	0	0	0	0	0	0	0	0	0	0	0	0	0	0	0	0	0	0	0	0	0	0	0	0	0	0	0	0	0	0	0	303	0	0	21	0	0	0	0	0	0	14	0	0	43	44
MEG_946|Drugs|Aminoglycosides|Aminoglycoside_O-nucleotidyltransferases|ANT3-DPRIME	61	0	0	0	0	0	0	0	0	0	0	0	0	0	0	18	0	0	0	0	0	0	0	26	0	94	0	0	0	0	0	0	0	0	0	0	0	92	0	98	0	0	0	0	0	54	0	54	121
MEG_947|Drugs|Aminoglycosides|Aminoglycoside_O-nucleotidyltransferases|ANT3-DPRIME	30	0	0	0	0	0	0	0	0	0	0	0	0	0	0	0	0	0	0	0	0	0	0	0	0	51	0	0	0	0	0	0	0	0	0	0	0	117	0	95	0	13	0	0	0	0	0	24	90
MEG_948|Drugs|Aminoglycosides|Aminoglycoside_O-nucleotidyltransferases|ANT3-DPRIME	0	0	0	0	0	0	0	0	0	0	0	0	0	0	0	0	0	0	0	0	0	0	0	0	0	0	0	0	0	0	0	0	5	0	0	0	0	0	0	0	0	0	0	0	0	0	0	0	0
MEG_949|Drugs|Aminoglycosides|Aminoglycoside_O-nucleotidyltransferases|ANT3-DPRIME	596	889	268	0	0	0	369	0	0	154	0	136	85	547	23	255	244	0	0	0	101	90	39	419	0	743	171	0	0	0	97	136	330	135	667	395	0	832	140	735	259	211	224	0	222	671	66	586	871
MEG_950|Drugs|Aminoglycosides|Aminoglycoside_O-nucleotidyltransferases|ANT3-DPRIME	0	0	0	0	0	0	0	0	0	0	0	0	0	0	0	0	0	0	0	0	0	0	0	0	0	0	0	0	0	0	0	0	0	0	0	0	0	0	0	0	0	0	0	0	0	0	0	17	39
MEG_951|Drugs|Aminoglycosides|Aminoglycoside_O-nucleotidyltransferases|ANT3-DPRIME	439	1038	313	0	225	0	444	0	15	34	0	50	43	295	19	333	110	0	82	0	113	31	0	125	108	638	66	0	64	0	92	77	191	0	694	240	42	504	112	671	345	0	341	18	103	288	19	333	701
MEG_952|Drugs|Aminoglycosides|Aminoglycoside_O-nucleotidyltransferases|ANT3-DPRIME	352	0	0	0	0	0	0	0	0	177	0	230	130	0	0	0	0	0	0	0	0	0	344	0	0	525	0	0	0	0	0	57	0	0	0	0	0	657	224	737	0	0	0	0	290	0	0	590	478
MEG_953|Drugs|Aminoglycosides|Aminoglycoside_O-nucleotidyltransferases|ANT3-DPRIME	0	0	0	0	0	0	0	0	0	0	0	0	0	0	0	0	0	0	0	0	0	0	0	0	0	0	0	0	0	0	0	0	0	0	0	0	0	44	0	24	0	0	0	0	0	0	0	40	0
MEG_954|Drugs|Aminoglycosides|Aminoglycoside_O-nucleotidyltransferases|ANT3-DPRIME	176	455	47	0	0	0	81	0	0	15	0	0	0	65	0	47	36	0	0	0	0	10	0	0	0	165	0	0	0	0	0	0	0	0	217	29	0	219	0	211	0	0	49	0	45	0	8	119	305
MEG_955|Drugs|Aminoglycosides|Aminoglycoside_O-nucleotidyltransferases|ANT3-DPRIME	82	0	0	0	0	0	0	0	0	0	0	0	0	0	0	0	0	0	0	0	0	0	0	0	0	0	0	0	0	0	0	0	0	0	0	0	0	68	0	0	0	0	0	0	0	0	0	75	0
MEG_956|Drugs|Aminoglycosides|Aminoglycoside_O-nucleotidyltransferases|ANT3-DPRIME	77	0	0	0	0	0	0	0	0	0	0	0	0	0	0	0	0	0	0	0	0	0	0	0	0	53	0	0	0	0	0	0	0	0	77	0	0	69	0	60	0	0	0	0	0	0	0	30	99
MEG_957|Drugs|Aminoglycosides|Aminoglycoside_O-nucleotidyltransferases|ANT3-DPRIME	21	0	0	0	0	0	0	0	0	0	0	0	0	0	0	0	0	0	0	0	0	0	0	0	0	0	0	0	0	0	0	0	0	0	245	0	0	16	0	7	0	0	0	0	14	0	0	18	48
MEG_958|Drugs|Aminoglycosides|Aminoglycoside_O-nucleotidyltransferases|ANT3-DPRIME	245	444	0	0	37	0	66	0	0	39	0	0	0	75	0	37	28	0	0	0	18	0	0	38	0	232	0	0	0	0	0	0	43	0	264	50	0	376	0	295	45	19	34	0	60	154	0	172	440
MEG_959|Drugs|Aminoglycosides|Aminoglycoside_O-nucleotidyltransferases|ANT3-DPRIME	0	0	0	0	0	0	0	0	0	0	0	0	0	0	0	0	0	0	0	0	0	0	212	0	0	31	0	0	0	0	0	0	0	0	0	0	0	32	0	73	0	6	0	0	0	0	0	24	29
MEG_960|Drugs|Aminoglycosides|Aminoglycoside_O-nucleotidyltransferases|ANT3-DPRIME	0	0	0	0	0	0	0	0	0	0	0	0	0	0	0	0	0	0	0	0	0	0	66	0	0	0	0	0	0	0	0	0	0	0	0	0	0	0	0	26	0	0	0	0	0	0	0	0	0
MEG_961|Drugs|Aminoglycosides|Aminoglycoside_O-nucleotidyltransferases|ANT3-DPRIME	350	697	70	0	67	0	108	0	8	46	0	11	32	141	5	71	53	0	32	0	15	18	0	61	30	407	15	11	15	0	19	25	55	18	376	82	0	489	34	425	93	31	78	0	92	246	14	259	609
MEG_962|Drugs|Aminoglycosides|Aminoglycoside_O-nucleotidyltransferases|ANT3-DPRIME	212	0	0	0	0	0	0	0	0	0	0	0	0	0	0	0	0	0	0	0	0	0	0	0	0	140	0	0	0	0	0	0	0	0	193	41	0	218	15	178	0	29	0	0	44	0	0	110	273
MEG_963|Drugs|Aminoglycosides|Aminoglycoside_O-nucleotidyltransferases|ANT3-DPRIME	208	576	62	0	57	0	66	0	0	26	0	31	20	181	0	50	51	0	29	0	22	17	0	129	14	420	17	0	0	0	0	18	67	9	273	97	0	330	39	381	75	50	55	20	52	494	0	176	398
MEG_964|Drugs|Aminoglycosides|Aminoglycoside_O-nucleotidyltransferases|ANT3-DPRIME	240	652	59	0	69	0	115	0	0	34	0	14	0	119	0	69	34	0	17	6	18	0	0	47	14	262	0	0	0	0	21	0	33	0	266	69	0	289	25	301	77	14	61	0	55	164	0	164	356
MEG_965|Drugs|Aminoglycosides|Aminoglycoside_O-nucleotidyltransferases|ANT3-DPRIME	0	0	0	0	0	0	0	0	0	0	0	0	0	0	0	0	0	0	0	0	0	0	0	0	0	0	0	0	0	0	0	0	0	0	0	0	0	0	0	0	0	17	0	0	0	0	0	0	0
MEG_966|Drugs|Aminoglycosides|Aminoglycoside_O-nucleotidyltransferases|ANT3-DPRIME	12	0	0	0	0	0	0	0	0	0	0	0	0	0	0	0	0	0	0	0	0	0	186	0	0	23	0	0	0	0	0	0	0	0	0	0	0	25	0	94	0	0	0	0	9	0	0	22	32
MEG_967|Drugs|Aminoglycosides|Aminoglycoside_O-nucleotidyltransferases|ANT3-DPRIME	16	0	0	0	0	0	0	0	0	0	0	0	0	0	0	0	0	0	0	0	0	0	198	0	0	38	0	0	0	0	0	0	0	0	0	0	0	44	0	101	0	0	0	0	9	0	0	39	53
MEG_968|Drugs|Aminoglycosides|Aminoglycoside_O-nucleotidyltransferases|ANT3-DPRIME	434	1103	319	0	209	0	453	0	17	41	0	51	39	318	21	321	106	0	104	15	103	12	22	115	103	627	85	0	57	0	100	80	198	64	654	249	0	459	126	686	346	133	327	16	140	293	21	366	759
MEG_969|Drugs|Aminoglycosides|Aminoglycoside_O-nucleotidyltransferases|ANT3-DPRIME	292	709	82	0	69	0	110	0	11	29	0	0	0	136	0	86	41	0	26	0	27	20	0	56	20	284	16	8	0	0	24	15	41	15	316	43	18	335	32	310	72	33	50	0	59	160	0	189	426
MEG_970|Drugs|Aminoglycosides|Aminoglycoside_O-nucleotidyltransferases|ANT3-DPRIME	0	0	0	0	0	0	0	0	0	0	0	0	0	0	0	0	0	0	0	0	0	0	373	8	0	43	0	11	0	0	0	0	0	0	0	0	0	39	8	108	0	0	0	0	0	0	0	22	51
MEG_971|Drugs|Aminoglycosides|Aminoglycoside_O-nucleotidyltransferases|ANT3-DPRIME	0	0	0	0	0	0	0	0	0	0	0	0	0	0	0	0	0	0	0	0	0	0	345	0	0	26	0	12	0	0	0	0	0	0	0	0	0	28	0	114	0	8	0	0	10	0	0	37	33
MEG_972|Drugs|Aminoglycosides|Aminoglycoside_O-nucleotidyltransferases|ANT3-DPRIME	230	658	61	0	58	0	119	0	0	25	0	0	13	118	0	76	46	0	0	0	26	10	12	60	0	262	0	13	0	0	16	15	37	15	277	70	0	298	0	281	84	44	48	0	50	183	0	165	420
MEG_973|Drugs|Aminoglycosides|Aminoglycoside_O-nucleotidyltransferases|ANT3-DPRIME	266	677	55	0	65	0	120	0	13	25	0	12	0	128	0	53	45	0	16	8	24	17	13	47	0	276	10	13	0	0	0	16	47	0	289	73	0	358	28	292	71	33	78	0	73	165	0	167	408
MEG_974|Drugs|Aminoglycosides|Aminoglycoside_O-nucleotidyltransferases|ANT3-DPRIME	12	0	0	0	0	0	0	0	0	0	0	0	0	0	0	0	0	0	0	0	0	0	96	0	0	19	0	0	0	0	0	0	0	0	0	0	0	25	0	82	0	0	0	0	0	0	0	22	19
MEG_975|Drugs|Aminoglycosides|Aminoglycoside_O-nucleotidyltransferases|ANT3-DPRIME	18	0	0	0	0	0	0	0	0	0	0	0	0	0	0	0	0	0	0	0	0	0	526	9	0	49	0	39	0	0	0	0	0	0	0	0	0	51	0	120	0	18	0	0	0	0	0	63	56
MEG_978|Drugs|Aminoglycosides|Aminoglycoside_O-nucleotidyltransferases|ANT4-PRIME	84	0	30	0	0	0	0	0	36	343	0	0	0	0	0	0	81	0	0	22	16	0	0	0	0	222	0	0	0	0	17	0	0	0	21	0	0	28	20	492	0	0	0	0	22	0	0	23	227
MEG_979|Drugs|Aminoglycosides|Aminoglycoside_O-nucleotidyltransferases|ANT4-PRIME	55	0	22	0	0	0	0	0	31	230	0	0	0	0	0	0	39	0	0	0	14	0	0	0	0	182	0	0	0	0	9	0	0	0	12	0	0	13	0	380	0	0	0	0	16	0	0	19	124
MEG_980|Drugs|Aminoglycosides|Aminoglycoside_O-nucleotidyltransferases|ANT4-PRIME	0	0	0	0	0	0	0	0	0	129	0	0	0	0	0	0	0	0	0	0	0	0	0	0	0	0	0	0	0	0	0	0	0	0	0	0	0	0	0	186	0	0	0	0	0	0	0	0	78
MEG_981|Drugs|Aminoglycosides|Aminoglycoside_O-nucleotidyltransferases|ANT4-PRIME	59	0	0	0	0	0	0	0	17	252	0	22	0	0	0	0	62	7	0	0	0	0	0	0	0	211	0	0	0	0	0	0	0	0	23	0	0	0	0	356	0	8	0	0	25	0	0	22	136
MEG_983|Drugs|Aminoglycosides|Aminoglycoside_O-nucleotidyltransferases|ANT4-PRIME	118	0	70	0	0	0	31	0	74	537	0	22	8	41	0	0	156	0	0	28	34	0	0	0	0	481	0	0	10	0	23	0	0	0	58	0	0	55	39	808	0	40	0	0	55	0	0	61	358
MEG_986|Drugs|Aminoglycosides|Aminoglycoside_O-nucleotidyltransferases|ANT6	487	0	1117	0	213	108	548	311	993	1145	933	618	479	126	0	0	85	228	58	1264	492	607	1426	254	859	689	347	51	21	431	157	132	236	307	204	0	33	691	746	880	1221	702	1241	28	1313	440	1421	947	1077
MEG_987|Drugs|Aminoglycosides|Aminoglycoside_O-nucleotidyltransferases|ANT6	307	0	538	0	0	35	346	151	534	582	510	349	0	0	0	0	0	195	0	0	226	0	0	203	416	353	269	43	0	328	0	0	210	0	0	0	0	275	0	418	555	440	616	0	626	439	681	434	594
MEG_988|Drugs|Aminoglycosides|Aminoglycoside_O-nucleotidyltransferases|ANT6	0	0	0	0	0	0	260	0	294	384	410	0	0	112	0	0	0	0	72	374	0	0	308	139	181	245	0	428	0	220	0	100	145	0	34	0	32	0	338	300	279	0	379	101	0	91	191	0	0
MEG_989|Drugs|Aminoglycosides|Aminoglycoside_O-nucleotidyltransferases|ANT6	283	0	96	0	0	0	0	124	87	309	35	204	0	0	0	40	244	27	0	23	226	64	213	0	0	265	78	0	69	0	0	0	100	0	140	0	0	216	242	336	172	190	0	0	0	137	24	209	299
MEG_993|Drugs|Aminoglycosides|Aminoglycoside_O-nucleotidyltransferases|ANT6	16	0	0	0	0	0	0	0	0	0	0	0	0	0	0	0	0	0	0	0	0	0	20	0	0	0	0	0	0	0	0	0	0	0	0	0	0	0	0	0	0	0	0	0	0	0	0	0	0
MEG_994|Drugs|Aminoglycosides|Aminoglycoside_O-nucleotidyltransferases|ANT6	843	10	1514	0	490	166	1019	498	1373	1561	1320	1029	845	234	27	0	133	381	149	1587	816	1000	1704	463	1239	1129	641	87	51	744	321	276	335	554	343	0	56	1044	1200	1265	1549	1096	1606	98	1671	737	1637	1329	1512
MEG_995|Drugs|Aminoglycosides|Aminoglycoside_O-nucleotidyltransferases|ANT6	981	92	565	0	46	0	145	440	421	1043	189	829	35	149	0	213	864	134	57	138	732	299	829	77	0	988	422	184	355	110	411	0	496	39	633	133	0	893	902	1080	673	871	116	197	239	570	84	955	1022
MEG_996|Drugs|Aminoglycosides|Aminoglycoside_O-nucleotidyltransferases|ANT6	770	0	1262	0	447	163	885	375	1182	1301	1147	933	723	238	16	0	107	325	140	1326	685	954	1434	413	1077	943	585	66	40	695	281	237	322	503	286	7	50	884	1025	1078	1295	956	1324	72	1368	663	1384	1185	1254
MEG_997|Drugs|Aminoglycosides|Aminoglycoside_O-nucleotidyltransferases|ANT6	1240	101	1471	174	306	18	1332	546	1440	1468	1481	1416	1342	1413	344	76	741	1321	1377	1429	947	1528	1414	1283	1279	1408	1394	258	579	1329	1246	151	1276	1577	918	514	495	286	1491	1443	1290	1493	1394	1420	901	952	1379	683	1502
MEG_998|Drugs|Aminoglycosides|Aminoglycoside_O-nucleotidyltransferases|ANT6	0	0	0	0	0	0	0	0	0	0	0	0	0	273	0	0	0	0	153	0	0	0	0	0	0	127	0	0	0	0	49	0	0	0	0	0	0	0	0	164	0	0	0	0	0	0	180	0	270
[truncated: 143 more columns]
