# Supplementary material for: Evaluating the effects of antimicrobial drug use on the ecology of antimicrobial resistance and microbial community structure in beef feedlot cattle
Source: Front Microbiol. 2022 Dec 13;13:970358. doi: 10.3389/fmicb.2022.970358 (PMC9792868; doi:10.3389/fmicb.2022.970358)
Supplement: SUPPLEMENTARY FILE 5 — Count matrix of gene accessions requiring SNP confirmation. [file Table_5.csv]

Supplementary File 5) Count matrix of gene accessions requiring SNP confirmation.
header	type	class	mechanism	group	PA49	IA30	PE48	IA71	IA47	IA15	IE30	PA25	PE26	PA23	PS1	PS8	PE41	IE62	IA61	IA16	PA41	IE73	IE52	PE36	PA26	PS3	PA33	PE12	IA5	PE18	PE11	IA68	IE41	PE5	PA31	IA76	PE10	IE42	IA72	IE57	IA19	PE50	PA43	PE17	IE33	PA30	IE18	IE53	PA16
MEG_11|Drugs|Aminoglycosides|Aminoglycoside-resistant_16S_ribosomal_subunit_protein|A16S|RequiresSNPConfirmation	Drugs	Aminoglycosides	Aminoglycoside-resistant 16S ribosomal subunit protein	A16S	0	0	0	334	0	0	0	0	0	0	0	0	0	0	0	0	0	0	0	0	0	0	0	0	0	0	0	0	0	0	0	0	0	0	0	0	351	0	0	0	0	0	0	330	0
MEG_12|Drugs|Aminoglycosides|Aminoglycoside-resistant_16S_ribosomal_subunit_protein|A16S|RequiresSNPConfirmation	Drugs	Aminoglycosides	Aminoglycoside-resistant 16S ribosomal subunit protein	A16S	0	0	0	0	0	0	0	0	0	0	0	0	0	0	0	0	0	0	0	0	0	0	0	0	0	0	0	0	0	0	0	0	0	0	0	0	0	0	0	0	0	0	0	0	163
MEG_1490|Drugs|Cationic_antimicrobial_peptides|Cationic_peptide-resistant_16S_ribosomal_subunit_protein|CAP16S|RequiresSNPConfirmation	Drugs	Cationic antimicrobial peptides	Cationic peptide-resistant 16S ribosomal subunit protein	CAP16S	0	0	0	223	0	0	197	0	0	0	0	0	0	295	0	0	149	0	0	0	0	0	0	0	0	0	0	149	0	306	0	249	0	208	0	0	481	0	0	0	0	0	0	369	179
MEG_1617|Drugs|Phenicol|Chloramphenicol_acetyltransferases|CATB|RequiresSNPConfirmation	Drugs	Phenicol	Chloramphenicol acetyltransferases	CATB	915	0	4	0	0	0	0	0	0	0	9	0	0	0	0	0	167	0	0	0	25	0	16	0	0	0	0	0	0	0	0	0	0	0	0	0	0	881	0	0	0	14	0	0	175
MEG_1618|Drugs|Phenicol|Chloramphenicol_acetyltransferases|CATB|RequiresSNPConfirmation	Drugs	Phenicol	Chloramphenicol acetyltransferases	CATB	0	0	0	0	0	0	0	0	0	0	0	0	0	0	0	0	0	0	0	0	0	0	0	0	0	0	0	0	0	0	0	0	0	0	0	0	0	0	0	0	0	0	0	0	0
MEG_1625|Drugs|Phenicol|Chloramphenicol_acetyltransferases|CATB|RequiresSNPConfirmation	Drugs	Phenicol	Chloramphenicol acetyltransferases	CATB	0	0	0	0	0	0	0	0	0	0	0	0	0	0	0	0	0	0	0	0	0	0	0	0	0	0	0	0	0	0	0	0	0	0	0	0	0	0	0	0	0	0	0	0	0
MEG_1626|Drugs|Phenicol|Chloramphenicol_acetyltransferases|CATB|RequiresSNPConfirmation	Drugs	Phenicol	Chloramphenicol acetyltransferases	CATB	0	0	0	0	0	0	0	0	0	0	0	0	0	0	0	0	0	0	0	0	0	0	0	0	0	0	0	0	0	0	0	0	0	0	0	0	0	0	0	0	0	0	0	0	0
MEG_1627|Drugs|Phenicol|Chloramphenicol_acetyltransferases|CATB|RequiresSNPConfirmation	Drugs	Phenicol	Chloramphenicol acetyltransferases	CATB	0	0	0	0	0	0	0	0	0	0	0	0	0	0	0	0	0	0	0	0	0	0	0	0	0	0	0	0	0	0	0	0	0	0	0	0	0	0	0	0	0	0	0	0	0
MEG_1628|Drugs|Phenicol|Chloramphenicol_acetyltransferases|CATB|RequiresSNPConfirmation	Drugs	Phenicol	Chloramphenicol acetyltransferases	CATB	258	0	0	0	0	0	0	521	7	54	0	0	14	428	18	0	25	0	0	0	0	0	0	0	0	670	0	0	0	0	0	0	115	0	8	0	0	349	0	806	0	192	0	0	11
MEG_1630|Drugs|Phenicol|Chloramphenicol_acetyltransferases|CATB|RequiresSNPConfirmation	Drugs	Phenicol	Chloramphenicol acetyltransferases	CATB	0	0	0	0	0	0	0	0	0	0	0	0	0	0	0	0	0	0	0	0	0	0	0	0	0	0	0	0	0	0	0	0	0	0	0	0	0	0	0	0	0	0	0	0	0
MEG_1631|Drugs|Phenicol|Chloramphenicol_acetyltransferases|CATP|RequiresSNPConfirmation	Drugs	Phenicol	Chloramphenicol acetyltransferases	CATP	0	0	0	0	0	0	0	0	0	0	0	0	0	0	0	0	0	0	0	0	0	0	0	0	0	0	0	0	0	0	0	0	0	0	0	0	0	0	0	0	0	0	0	0	0
MEG_1632|Drugs|Phenicol|Chloramphenicol_acetyltransferases|CATP|RequiresSNPConfirmation	Drugs	Phenicol	Chloramphenicol acetyltransferases	CATP	0	0	97	0	0	0	0	0	108	160	21	105	0	0	0	0	13	0	0	66	21	16	67	31	25	12	17	34	0	13	0	0	22	42	0	0	0	0	13	152	0	25	0	0	11
MEG_1732|Drugs|Lipopeptides|Daptomycin-resistant_mutant|CLS|RequiresSNPConfirmation	Drugs	Lipopeptides	Daptomycin-resistant mutant	CLS	0	0	0	0	0	0	0	0	0	0	0	0	0	0	0	0	0	0	0	0	0	0	0	0	0	0	0	0	0	0	0	0	0	0	0	0	0	0	0	0	0	0	0	0	0
MEG_1|Drugs|Aminoglycosides|Aminoglycoside-resistant_16S_ribosomal_subunit_protein|A16S|RequiresSNPConfirmation	Drugs	Aminoglycosides	Aminoglycoside-resistant 16S ribosomal subunit protein	A16S	0	0	0	0	0	0	0	0	0	0	0	0	0	0	0	0	0	0	0	0	0	0	0	0	0	0	0	0	0	0	0	0	0	0	0	0	317	0	0	0	0	0	0	0	0
MEG_2615|Drugs|Trimethoprim|Dihydrofolate_reductase|DHFR|RequiresSNPConfirmation	Drugs	Trimethoprim	Dihydrofolate reductase	DHFR	0	0	0	0	0	0	0	0	0	0	0	0	0	0	0	0	0	0	0	0	0	0	0	0	0	0	0	0	0	0	0	0	0	0	0	0	0	167	0	0	0	0	0	0	0
MEG_2617|Drugs|Trimethoprim|Dihydrofolate_reductase|DHFR|RequiresSNPConfirmation	Drugs	Trimethoprim	Dihydrofolate reductase	DHFR	0	0	0	0	0	0	0	0	0	0	0	0	0	0	0	0	0	0	0	0	0	0	0	0	0	0	0	0	0	0	0	0	0	0	0	0	0	0	0	0	0	0	0	0	0
MEG_2618|Drugs|Trimethoprim|Dihydrofolate_reductase|DHFR|RequiresSNPConfirmation	Drugs	Trimethoprim	Dihydrofolate reductase	DHFR	44	0	79	0	94	0	160	0	0	0	0	19	24	71	5	0	12	0	18	0	22	0	0	37	0	285	15	0	7	0	14	0	59	20	251	32	0	148	21	260	110	37	64	0	13
MEG_2619|Drugs|Trimethoprim|Dihydrofolate_reductase|DHFR|RequiresSNPConfirmation	Drugs	Trimethoprim	Dihydrofolate reductase	DHFR	0	0	0	0	0	0	0	0	0	0	0	0	0	0	0	0	0	0	0	0	0	0	0	0	0	0	0	0	0	0	0	0	0	0	0	0	0	14	0	0	0	0	0	0	21
MEG_2625|Drugs|Trimethoprim|Dihydrofolate_reductase|DHFR|RequiresSNPConfirmation	Drugs	Trimethoprim	Dihydrofolate reductase	DHFR	14	0	0	0	0	0	0	0	0	0	0	0	0	0	0	0	0	0	0	0	0	0	0	0	0	0	0	0	0	0	0	0	0	0	0	0	0	508	21	0	0	0	0	0	0
MEG_2626|Drugs|Trimethoprim|Dihydrofolate_reductase|DHFR|RequiresSNPConfirmation	Drugs	Trimethoprim	Dihydrofolate reductase	DHFR	0	0	0	0	0	0	0	0	0	0	0	0	0	0	0	0	0	0	0	0	0	0	0	0	0	16	0	0	0	0	0	0	0	0	0	0	0	0	0	84	0	0	0	0	0
MEG_2630|Drugs|Trimethoprim|Dihydrofolate_reductase|DHFR|RequiresSNPConfirmation	Drugs	Trimethoprim	Dihydrofolate reductase	DHFR	3	0	0	0	0	0	0	0	0	0	0	0	0	0	0	0	0	0	0	0	0	0	0	0	0	0	0	0	0	0	0	0	0	0	0	0	0	47	0	3	0	0	0	0	26
MEG_2635|Drugs|Trimethoprim|Dihydrofolate_reductase|DHFR|RequiresSNPConfirmation	Drugs	Trimethoprim	Dihydrofolate reductase	DHFR	0	0	0	0	0	0	0	0	0	0	0	0	0	16	0	0	0	0	0	0	0	0	0	0	0	0	0	0	0	0	0	0	0	0	33	0	0	0	0	0	0	0	0	0	0
MEG_2637|Drugs|Trimethoprim|Dihydrofolate_reductase|DHFR|RequiresSNPConfirmation	Drugs	Trimethoprim	Dihydrofolate reductase	DHFR	9	0	15	0	31	0	52	0	0	0	0	0	9	34	0	0	0	0	7	0	8	0	0	13	0	91	7	0	0	0	0	0	17	7	99	0	0	58	11	80	38	0	32	0	10
MEG_2638|Drugs|Trimethoprim|Dihydrofolate_reductase|DHFR|RequiresSNPConfirmation	Drugs	Trimethoprim	Dihydrofolate reductase	DHFR	18	0	0	0	0	0	0	0	0	0	0	0	0	0	0	0	0	0	0	0	0	0	0	0	0	0	0	0	0	0	0	0	0	0	0	0	0	548	15	0	0	0	0	0	0
MEG_2639|Drugs|Trimethoprim|Dihydrofolate_reductase|DHFR|RequiresSNPConfirmation	Drugs	Trimethoprim	Dihydrofolate reductase	DHFR	0	0	0	0	0	0	0	0	0	0	0	0	0	0	0	0	0	0	0	0	0	0	0	0	0	0	0	0	0	0	0	0	0	0	0	0	0	48	0	0	0	0	0	0	0
MEG_2640|Drugs|Trimethoprim|Dihydrofolate_reductase|DHFR|RequiresSNPConfirmation	Drugs	Trimethoprim	Dihydrofolate reductase	DHFR	13	0	16	0	0	0	32	0	0	0	0	0	0	18	0	0	7	0	0	0	9	0	0	12	0	74	0	0	0	0	0	0	16	0	57	0	0	56	0	71	32	15	19	0	0
MEG_2641|Drugs|Trimethoprim|Dihydrofolate_reductase|DHFR|RequiresSNPConfirmation	Drugs	Trimethoprim	Dihydrofolate reductase	DHFR	3	0	0	0	0	0	7	0	0	0	0	0	0	0	0	0	0	0	0	0	0	0	0	0	0	30	0	0	0	0	0	0	0	0	0	0	0	22	0	145	0	0	0	0	0
MEG_2643|Drugs|Trimethoprim|Dihydrofolate_reductase|DHFR|RequiresSNPConfirmation	Drugs	Trimethoprim	Dihydrofolate reductase	DHFR	18	0	53	0	49	0	92	0	0	0	0	18	0	63	0	0	0	0	17	0	8	0	0	20	0	197	10	0	4	0	13	0	38	5	149	16	6	89	8	178	89	21	51	0	17
MEG_2644|Drugs|Trimethoprim|Dihydrofolate_reductase|DHFR|RequiresSNPConfirmation	Drugs	Trimethoprim	Dihydrofolate reductase	DHFR	5	0	0	0	0	0	0	0	0	0	0	0	0	0	0	0	0	0	0	0	0	0	0	0	0	0	0	0	0	0	0	0	0	0	0	0	0	15	0	0	0	0	0	0	14
MEG_2646|Drugs|Trimethoprim|Dihydrofolate_reductase|DHFR|RequiresSNPConfirmation	Drugs	Trimethoprim	Dihydrofolate reductase	DHFR	34	0	17	0	23	0	48	5	0	0	0	6	7	20	0	0	0	0	6	0	12	0	0	15	0	95	7	0	0	0	11	0	16	8	72	0	0	147	0	102	57	0	26	0	12
MEG_2693|Drugs|Multi-drug_resistance|Multi-drug_ABC_efflux_pumps|EATAV|RequiresSNPConfirmation	Drugs	Multi-drug resistance	Multi-drug ABC efflux pumps	EATAV	0	0	0	0	0	0	0	0	0	0	0	0	0	0	0	0	0	0	0	0	0	0	0	0	0	0	0	0	0	0	0	0	0	0	0	0	0	0	0	0	0	0	0	0	0
MEG_2694|Drugs|Multi-drug_resistance|Multi-drug_ABC_efflux_pumps|EATAV|RequiresSNPConfirmation	Drugs	Multi-drug resistance	Multi-drug ABC efflux pumps	EATAV	0	0	0	0	0	0	0	0	0	0	0	0	0	0	0	0	0	0	0	0	0	0	0	0	0	0	0	0	0	0	0	0	0	0	0	0	0	0	0	0	0	0	0	0	0
MEG_2942|Drugs|Sulfonamides|Sulfonamide-resistant_dihydropteroate_synthases|FOLP|RequiresSNPConfirmation	Drugs	Sulfonamides	Sulfonamide-resistant dihydropteroate synthases	FOLP	0	0	0	0	0	0	0	0	0	0	0	0	0	0	0	0	0	0	0	0	0	0	0	0	0	0	0	0	0	0	0	0	0	0	0	0	0	0	0	0	0	0	0	0	0
MEG_2946|Drugs|Sulfonamides|Sulfonamide-resistant_dihydropteroate_synthases|FOLP|RequiresSNPConfirmation	Drugs	Sulfonamides	Sulfonamide-resistant dihydropteroate synthases	FOLP	0	0	0	0	0	0	0	0	0	0	0	0	0	0	0	0	0	0	0	0	0	0	0	0	0	0	0	0	0	0	0	0	0	0	0	0	0	0	0	0	0	0	0	0	0
MEG_2954|Drugs|Sulfonamides|Sulfonamide-resistant_dihydropteroate_synthases|FOLP|RequiresSNPConfirmation	Drugs	Sulfonamides	Sulfonamide-resistant dihydropteroate synthases	FOLP	207	0	23	0	0	0	0	0	20	0	0	98	30	136	0	0	52	0	0	0	28	0	130	221	0	275	26	0	0	0	31	0	93	25	35	170	0	487	47	404	13	71	0	0	151
MEG_2955|Drugs|Sulfonamides|Sulfonamide-resistant_dihydropteroate_synthases|FOLP|RequiresSNPConfirmation	Drugs	Sulfonamides	Sulfonamide-resistant dihydropteroate synthases	FOLP	0	219	138	908	0	1159	446	0	0	0	0	25	0	0	646	1193	999	725	0	0	292	0	518	0	454	0	0	1503	0	0	0	155	0	589	0	0	243	0	0	0	0	54	0	0	667
MEG_2959|Drugs|Sulfonamides|Sulfonamide-resistant_dihydropteroate_synthases|FOLP|RequiresSNPConfirmation	Drugs	Sulfonamides	Sulfonamide-resistant dihydropteroate synthases	FOLP	0	133	54	920	30	1158	218	64	16	61	20	13	20	0	687	1247	1094	562	0	57	131	31	375	0	413	0	0	1059	15	0	92	93	0	424	22	0	113	169	0	0	77	39	0	146	512
MEG_2960|Drugs|Sulfonamides|Sulfonamide-resistant_dihydropteroate_synthases|FOLP|RequiresSNPConfirmation	Drugs	Sulfonamides	Sulfonamide-resistant dihydropteroate synthases	FOLP	0	0	0	0	0	0	0	0	0	0	0	0	0	0	0	0	0	0	0	0	0	0	0	0	0	0	0	0	0	0	0	0	0	0	0	254	0	0	0	0	129	0	0	0	0
MEG_2963|Drugs|Sulfonamides|Sulfonamide-resistant_dihydropteroate_synthases|FOLP|RequiresSNPConfirmation	Drugs	Sulfonamides	Sulfonamide-resistant dihydropteroate synthases	FOLP	0	0	0	0	0	0	0	0	0	0	0	0	0	0	0	0	0	0	0	0	0	0	0	0	0	0	0	0	0	0	0	0	0	0	0	0	0	0	0	0	0	0	0	0	0
MEG_2964|Drugs|Sulfonamides|Sulfonamide-resistant_dihydropteroate_synthases|FOLP|RequiresSNPConfirmation	Drugs	Sulfonamides	Sulfonamide-resistant dihydropteroate synthases	FOLP	457	0	41	0	21	0	0	12	51	95	0	240	67	247	0	121	147	0	0	0	46	44	314	435	0	583	53	0	13	0	63	0	127	31	85	341	12	865	125	732	24	194	0	139	336
MEG_2967|Drugs|Sulfonamides|Sulfonamide-resistant_dihydropteroate_synthases|FOLP|RequiresSNPConfirmation	Drugs	Sulfonamides	Sulfonamide-resistant dihydropteroate synthases	FOLP	23	0	0	0	0	0	0	0	0	6	0	0	0	0	0	0	0	0	0	0	0	0	28	0	0	0	0	0	0	0	5	0	0	0	0	0	0	0	0	0	0	8	0	0	0
MEG_2972|Drugs|Sulfonamides|Sulfonamide-resistant_dihydropteroate_synthases|FOLP|RequiresSNPConfirmation	Drugs	Sulfonamides	Sulfonamide-resistant dihydropteroate synthases	FOLP	0	614	397	1377	115	1487	1118	247	70	244	74	67	104	46	1249	1513	1361	1355	0	261	756	52	1210	13	522	0	0	1473	208	36	351	340	0	1302	34	13	684	755	182	34	393	135	0	620	1316
MEG_2|Drugs|Aminoglycosides|Aminoglycoside-resistant_16S_ribosomal_subunit_protein|A16S|RequiresSNPConfirmation	Drugs	Aminoglycosides	Aminoglycoside-resistant 16S ribosomal subunit protein	A16S	0	0	0	260	0	0	0	0	0	0	267	0	0	0	0	0	0	0	677	0	0	0	0	0	0	0	359	248	0	358	0	295	587	0	0	0	545	0	0	0	262	0	349	435	202
MEG_3144|Drugs|Fosfomycin|Fosfomycin_target_mutation|GLPT|RequiresSNPConfirmation	Drugs	Fosfomycin	Fosfomycin target mutation	GLPT	0	0	0	0	0	31	0	0	0	0	0	0	0	0	0	28	0	0	0	0	0	0	0	0	0	0	0	65	0	0	0	0	0	0	0	0	0	0	0	0	0	0	0	0	0
MEG_3178|Drugs|Fluoroquinolones|Fluoroquinolone-resistant_DNA_topoisomerases|GYRA|RequiresSNPConfirmation	Drugs	Fluoroquinolones	Fluoroquinolone-resistant DNA topoisomerases	GYRA	0	338	0	1745	0	2349	0	0	0	0	0	0	0	0	1004	2586	1174	0	0	0	0	0	0	0	0	0	0	2342	0	0	0	0	0	0	0	0	0	0	0	0	0	0	0	0	0
MEG_3183|Drugs|Fluoroquinolones|Fluoroquinolone-resistant_DNA_topoisomerases|GYRA|RequiresSNPConfirmation	Drugs	Fluoroquinolones	Fluoroquinolone-resistant DNA topoisomerases	GYRA	0	0	0	0	0	0	0	0	0	0	0	0	0	0	0	0	0	0	0	0	0	0	0	0	0	0	0	0	0	0	0	0	0	0	0	0	0	0	0	0	0	0	0	0	0
MEG_3187|Drugs|Fluoroquinolones|Fluoroquinolone-resistant_DNA_topoisomerases|GYRA|RequiresSNPConfirmation	Drugs	Fluoroquinolones	Fluoroquinolone-resistant DNA topoisomerases	GYRA	90	1413	647	3474	249	3729	1935	297	0	345	196	111	128	0	2577	4128	2891	2881	0	265	1355	109	2180	0	472	0	0	3752	330	0	536	445	0	2866	196	0	1699	1028	254	0	499	180	0	694	3543
MEG_3188|Drugs|Fluoroquinolones|Fluoroquinolone-resistant_DNA_topoisomerases|GYRA|RequiresSNPConfirmation	Drugs	Fluoroquinolones	Fluoroquinolone-resistant DNA topoisomerases	GYRA	0	0	0	0	0	0	0	0	0	0	0	0	0	0	0	0	0	0	0	0	0	0	0	0	0	0	0	0	0	0	0	0	0	0	0	0	0	0	0	0	0	0	0	0	0
MEG_3189|Drugs|Fluoroquinolones|Fluoroquinolone-resistant_DNA_topoisomerases|GYRA|RequiresSNPConfirmation	Drugs	Fluoroquinolones	Fluoroquinolone-resistant DNA topoisomerases	GYRA	0	0	0	0	0	0	0	0	0	0	0	0	0	0	0	0	0	0	0	0	0	0	0	0	0	0	0	0	0	0	0	0	0	0	0	0	0	0	0	0	0	0	0	0	0
MEG_3190|Drugs|Fluoroquinolones|Fluoroquinolone-resistant_DNA_topoisomerases|GYRA|RequiresSNPConfirmation	Drugs	Fluoroquinolones	Fluoroquinolone-resistant DNA topoisomerases	GYRA	0	0	0	0	0	0	0	0	0	0	0	0	0	0	0	0	0	0	0	0	0	0	0	0	0	0	0	0	0	0	0	0	0	0	0	224	0	0	0	0	0	0	0	0	0
MEG_3192|Drugs|Fluoroquinolones|Fluoroquinolone-resistant_DNA_topoisomerases|GYRA|RequiresSNPConfirmation	Drugs	Fluoroquinolones	Fluoroquinolone-resistant DNA topoisomerases	GYRA	0	0	0	0	0	0	0	0	0	0	0	0	0	0	0	0	0	0	0	0	0	0	0	0	0	0	0	0	0	0	0	0	0	0	0	0	0	0	0	0	0	0	0	0	0
MEG_3193|Drugs|Fluoroquinolones|Fluoroquinolone-resistant_DNA_topoisomerases|GYRA|RequiresSNPConfirmation	Drugs	Fluoroquinolones	Fluoroquinolone-resistant DNA topoisomerases	GYRA	0	0	0	0	0	0	0	0	0	0	0	0	0	0	0	0	0	0	0	0	0	0	0	0	0	0	0	0	0	0	0	0	0	0	0	0	0	0	0	0	0	0	0	0	0
MEG_3196|Drugs|Fluoroquinolones|Fluoroquinolone-resistant_DNA_topoisomerases|GYRA|RequiresSNPConfirmation	Drugs	Fluoroquinolones	Fluoroquinolone-resistant DNA topoisomerases	GYRA	0	0	0	0	0	0	0	0	0	0	0	0	0	0	0	0	0	0	0	0	0	0	0	0	0	0	0	0	0	0	0	0	0	0	0	0	0	0	0	0	0	0	0	0	0
MEG_3200|Drugs|Fluoroquinolones|Fluoroquinolone-resistant_DNA_topoisomerases|GYRA|RequiresSNPConfirmation	Drugs	Fluoroquinolones	Fluoroquinolone-resistant DNA topoisomerases	GYRA	0	0	0	0	0	0	0	0	0	0	0	0	0	0	0	0	0	0	0	0	0	0	0	0	0	0	0	0	0	0	0	0	0	0	0	0	0	0	0	0	0	0	0	0	0
MEG_3201|Drugs|Fluoroquinolones|Fluoroquinolone-resistant_DNA_topoisomerases|GYRA|RequiresSNPConfirmation	Drugs	Fluoroquinolones	Fluoroquinolone-resistant DNA topoisomerases	GYRA	0	0	0	0	0	0	0	0	0	0	0	0	0	0	0	0	0	0	0	0	0	0	0	0	0	0	0	0	0	0	0	0	0	0	0	0	0	217	0	0	0	0	0	0	0
MEG_3205|Drugs|Fluoroquinolones|Fluoroquinolone-resistant_DNA_topoisomerases|GYRA|RequiresSNPConfirmation	Drugs	Fluoroquinolones	Fluoroquinolone-resistant DNA topoisomerases	GYRA	0	0	0	0	0	0	0	0	0	0	0	0	0	0	0	0	0	0	0	0	0	0	0	0	0	0	0	0	0	0	0	0	0	0	0	0	0	0	0	0	0	0	0	0	0
MEG_3206|Drugs|Fluoroquinolones|Fluoroquinolone-resistant_DNA_topoisomerases|GYRA|RequiresSNPConfirmation	Drugs	Fluoroquinolones	Fluoroquinolone-resistant DNA topoisomerases	GYRA	0	0	0	0	0	0	0	0	0	0	0	0	0	0	0	0	0	0	0	0	0	0	475	0	0	0	0	0	0	0	0	0	0	0	0	0	0	1192	0	0	0	0	0	0	0
MEG_3208|Drugs|Fluoroquinolones|Fluoroquinolone-resistant_DNA_topoisomerases|GYRA|RequiresSNPConfirmation	Drugs	Fluoroquinolones	Fluoroquinolone-resistant DNA topoisomerases	GYRA	0	0	0	0	0	0	0	0	0	0	0	0	0	0	0	0	0	0	0	0	0	0	0	0	0	0	0	0	0	0	0	0	0	0	0	0	0	0	0	0	0	0	0	0	0
MEG_3209|Drugs|Fluoroquinolones|Fluoroquinolone-resistant_DNA_topoisomerases|GYRA|RequiresSNPConfirmation	Drugs	Fluoroquinolones	Fluoroquinolone-resistant DNA topoisomerases	GYRA	0	0	0	0	0	0	0	0	0	0	0	0	0	0	0	0	0	0	0	0	0	0	0	0	0	0	0	0	0	0	0	0	0	0	0	0	0	0	0	0	0	0	0	0	0
MEG_3212|Drugs|Fluoroquinolones|Fluoroquinolone-resistant_DNA_topoisomerases|GYRA|RequiresSNPConfirmation	Drugs	Fluoroquinolones	Fluoroquinolone-resistant DNA topoisomerases	GYRA	0	0	0	1717	0	2552	0	170	0	0	0	0	0	0	1266	2777	1462	0	0	0	430	0	0	0	507	0	0	1771	0	0	220	0	0	0	0	0	468	398	0	0	0	0	0	0	1147
MEG_3213|Drugs|Fluoroquinolones|Fluoroquinolone-resistant_DNA_topoisomerases|GYRA|RequiresSNPConfirmation	Drugs	Fluoroquinolones	Fluoroquinolone-resistant DNA topoisomerases	GYRA	1303	53	0	0	0	0	0	0	0	392	0	74	147	0	0	73	64	0	0	0	0	0	1530	0	107	0	0	0	0	0	303	0	0	0	0	0	0	709	412	0	0	317	0	56	89
MEG_3214|Drugs|Fluoroquinolones|Fluoroquinolone-resistant_DNA_topoisomerases|GYRA|RequiresSNPConfirmation	Drugs	Fluoroquinolones	Fluoroquinolone-resistant DNA topoisomerases	GYRA	0	0	0	0	0	0	0	0	0	0	0	0	0	0	0	0	0	0	0	0	0	0	0	0	0	0	0	0	0	0	0	0	0	0	0	0	0	0	0	0	0	200	0	0	0
MEG_3215|Drugs|Fluoroquinolones|Fluoroquinolone-resistant_DNA_topoisomerases|GYRA|RequiresSNPConfirmation	Drugs	Fluoroquinolones	Fluoroquinolone-resistant DNA topoisomerases	GYRA	0	0	0	0	0	0	0	0	0	0	0	0	0	0	0	0	0	0	0	0	0	0	0	0	0	0	0	0	0	0	0	0	0	0	0	0	0	0	0	0	0	0	0	0	0
MEG_3218|Drugs|Fluoroquinolones|Fluoroquinolone-resistant_DNA_topoisomerases|GYRA|RequiresSNPConfirmation	Drugs	Fluoroquinolones	Fluoroquinolone-resistant DNA topoisomerases	GYRA	0	0	0	0	0	0	0	0	0	118	0	0	0	0	0	0	0	0	0	0	0	0	0	82	0	0	0	0	0	0	0	0	0	0	0	784	0	0	0	0	248	0	0	0	0
MEG_3219|Drugs|Fluoroquinolones|Fluoroquinolone-resistant_DNA_topoisomerases|GYRA|RequiresSNPConfirmation	Drugs	Fluoroquinolones	Fluoroquinolone-resistant DNA topoisomerases	GYRA	667	1089	2214	1314	695	666	403	1977	1798	530	937	1294	1474	399	876	1462	1079	1104	859	1899	1670	1451	1998	898	0	1271	1162	0	351	943	358	544	863	1716	1568	1071	852	1118	2092	1328	1679	405	1067	1250	2030
MEG_3224|Drugs|Fluoroquinolones|Fluoroquinolone-resistant_DNA_topoisomerases|GYRA|RequiresSNPConfirmation	Drugs	Fluoroquinolones	Fluoroquinolone-resistant DNA topoisomerases	GYRA	0	0	0	0	0	0	0	0	0	0	0	0	0	0	0	0	145	0	0	0	0	0	0	0	0	0	0	0	0	0	0	0	0	0	0	0	0	0	151	0	0	0	0	0	0
MEG_3226|Drugs|Fluoroquinolones|Fluoroquinolone-resistant_DNA_topoisomerases|GYRA|RequiresSNPConfirmation	Drugs	Fluoroquinolones	Fluoroquinolone-resistant DNA topoisomerases	GYRA	0	0	0	0	0	0	0	0	0	0	0	0	0	0	0	0	0	0	0	0	0	0	0	0	0	0	0	0	0	0	0	0	0	0	0	0	0	1461	0	0	0	0	0	0	0
MEG_3227|Drugs|Fluoroquinolones|Fluoroquinolone-resistant_DNA_topoisomerases|GYRA|RequiresSNPConfirmation	Drugs	Fluoroquinolones	Fluoroquinolone-resistant DNA topoisomerases	GYRA	0	0	0	1461	0	2897	0	0	0	0	0	0	0	0	988	1893	1755	0	0	117	214	0	511	0	238	0	0	2222	0	0	0	0	0	814	150	0	0	213	0	0	0	0	0	0	730
MEG_3228|Drugs|Fluoroquinolones|Fluoroquinolone-resistant_DNA_topoisomerases|GYRA|RequiresSNPConfirmation	Drugs	Fluoroquinolones	Fluoroquinolone-resistant DNA topoisomerases	GYRA	0	0	0	0	0	0	0	0	0	0	0	0	0	0	0	0	0	0	0	0	0	0	0	0	0	0	0	0	0	0	0	0	0	0	0	0	0	0	0	0	0	0	0	0	0
MEG_3231|Drugs|Fluoroquinolones|Fluoroquinolone-resistant_DNA_topoisomerases|GYRA|RequiresSNPConfirmation	Drugs	Fluoroquinolones	Fluoroquinolone-resistant DNA topoisomerases	GYRA	0	0	0	0	0	0	0	0	0	0	0	0	0	0	0	0	0	0	0	0	0	0	0	0	0	0	0	0	0	0	0	0	0	0	0	0	0	761	0	0	0	0	0	0	0
MEG_3232|Drugs|Fluoroquinolones|Fluoroquinolone-resistant_DNA_topoisomerases|GYRA|RequiresSNPConfirmation	Drugs	Fluoroquinolones	Fluoroquinolone-resistant DNA topoisomerases	GYRA	0	0	0	0	0	0	0	0	0	0	0	0	0	0	0	0	0	0	0	0	0	0	0	0	0	0	0	0	0	0	0	0	0	0	0	0	0	0	0	0	0	0	0	0	0
MEG_3234|Drugs|Fluoroquinolones|Fluoroquinolone-resistant_DNA_topoisomerases|GYRA|RequiresSNPConfirmation	Drugs	Fluoroquinolones	Fluoroquinolone-resistant DNA topoisomerases	GYRA	0	0	0	0	0	0	0	0	0	0	0	0	0	0	0	0	0	0	0	0	0	0	0	0	0	0	0	0	0	0	0	0	0	0	0	0	0	0	0	0	0	0	0	0	0
MEG_3235|Drugs|Fluoroquinolones|Fluoroquinolone-resistant_DNA_topoisomerases|GYRA|RequiresSNPConfirmation	Drugs	Fluoroquinolones	Fluoroquinolone-resistant DNA topoisomerases	GYRA	312	0	0	0	0	0	0	0	0	0	0	0	0	0	0	0	0	0	0	0	0	0	276	0	0	0	0	0	0	0	0	0	0	0	0	0	0	183	0	0	0	147	0	0	0
MEG_3237|Drugs|Fluoroquinolones|Fluoroquinolone-resistant_DNA_topoisomerases|GYRA|RequiresSNPConfirmation	Drugs	Fluoroquinolones	Fluoroquinolone-resistant DNA topoisomerases	GYRA	0	0	0	0	0	0	0	0	0	0	0	0	0	0	0	0	0	0	0	0	0	0	0	0	0	0	0	0	0	0	0	0	0	0	0	0	0	0	0	0	0	0	0	0	0
MEG_3244|Drugs|Aminocoumarins|Aminocoumarin-resistant_DNA_topoisomerases|GYRBA|RequiresSNPConfirmation	Drugs	Aminocoumarins	Aminocoumarin-resistant DNA topoisomerases	GYRBA	0	0	0	288	0	307	74	0	0	0	0	0	0	0	0	366	169	0	0	0	0	0	0	0	0	0	0	416	0	0	0	0	0	154	0	0	166	0	0	0	0	0	0	85	0
MEG_3589|Drugs|Lipopeptides|Daptomycin-resistant_mutant|LIAFSR|RequiresSNPConfirmation	Drugs	Lipopeptides	Daptomycin-resistant mutant	LIAFSR	0	0	0	0	0	0	0	0	0	0	0	0	0	0	0	0	0	0	0	0	0	0	0	0	0	0	0	0	0	0	0	0	0	0	0	0	0	0	0	0	0	0	0	0	0
MEG_3590|Drugs|Lipopeptides|Daptomycin-resistant_mutant|LIAFSR|RequiresSNPConfirmation	Drugs	Lipopeptides	Daptomycin-resistant mutant	LIAFSR	0	0	0	0	0	0	0	0	0	0	0	0	0	0	0	0	0	0	0	0	0	0	0	0	0	0	0	0	0	0	0	0	0	0	0	0	0	0	0	0	0	0	0	0	0
MEG_3591|Drugs|Lipopeptides|Daptomycin-resistant_mutant|LIAFSR|RequiresSNPConfirmation	Drugs	Lipopeptides	Daptomycin-resistant mutant	LIAFSR	0	0	0	0	0	0	0	0	0	0	0	0	0	0	0	0	0	0	0	0	0	0	0	0	0	0	0	0	0	0	0	0	0	0	0	0	0	0	0	0	0	0	0	0	0
MEG_3977|Drugs|MLS|Macrolide-resistant_23S_rRNA_mutation|MLS23S|RequiresSNPConfirmation	Drugs	MLS	Macrolide-resistant 23S rRNA mutation	MLS23S	0	0	0	431	0	349	228	0	0	0	0	0	0	0	0	221	239	139	0	0	0	0	160	0	0	182	0	330	193	0	149	278	277	342	0	0	560	262	0	0	0	0	0	627	209
MEG_3978|Drugs|MLS|Macrolide-resistant_23S_rRNA_mutation|MLS23S|RequiresSNPConfirmation	Drugs	MLS	Macrolide-resistant 23S rRNA mutation	MLS23S	3103	1768	192	730	244	0	2533	160	89	0	966	641	0	2912	142	585	1230	2150	4450	186	1617	145	236	4024	756	705	2667	2151	4231	820	3455	569	4167	2746	797	3000	1485	1205	361	89	999	1212	1519	1659	463
MEG_3980|Drugs|MLS|Macrolide-resistant_23S_rRNA_mutation|MLS23S|RequiresSNPConfirmation	Drugs	MLS	Macrolide-resistant 23S rRNA mutation	MLS23S	0	0	0	0	0	0	0	0	0	0	0	0	0	0	0	0	0	0	0	0	0	0	0	0	0	0	0	0	0	0	0	0	0	0	0	0	0	0	0	0	0	0	0	0	0
MEG_3988|Drugs|MLS|Macrolide-resistant_23S_rRNA_mutation|MLS23S|RequiresSNPConfirmation	Drugs	MLS	Macrolide-resistant 23S rRNA mutation	MLS23S	120	489	752	1479	1387	582	911	1178	584	822	1426	308	552	1389	401	272	975	542	2016	885	452	526	824	855	216	1376	1255	345	703	2521	348	1925	1281	1440	872	237	2833	450	1247	362	2094	265	2037	2962	1159
MEG_3990|Drugs|MLS|Macrolide-resistant_23S_rRNA_mutation|MLS23S|RequiresSNPConfirmation	Drugs	MLS	Macrolide-resistant 23S rRNA mutation	MLS23S	0	0	0	0	0	0	0	0	0	0	0	0	0	0	0	0	0	0	0	0	0	0	0	0	0	0	0	0	0	0	0	0	0	0	0	0	314	0	0	0	0	0	0	0	0
MEG_3992|Drugs|MLS|Macrolide-resistant_23S_rRNA_mutation|MLS23S|RequiresSNPConfirmation	Drugs	MLS	Macrolide-resistant 23S rRNA mutation	MLS23S	245	622	423	1368	1078	0	743	1816	353	771	962	0	385	1141	0	0	974	508	1769	486	542	406	1002	616	0	1192	889	325	1136	1701	414	1544	1124	1011	821	434	2238	557	885	292	1237	356	1351	2506	1856
MEG_3|Drugs|Aminoglycosides|Aminoglycoside-resistant_16S_ribosomal_subunit_protein|A16S|RequiresSNPConfirmation	Drugs	Aminoglycosides	Aminoglycoside-resistant 16S ribosomal subunit protein	A16S	0	0	0	0	311	0	0	0	0	0	0	0	0	0	0	0	0	0	0	0	0	0	219	0	0	0	0	0	0	0	0	370	0	0	0	0	547	196	0	0	0	0	0	0	386
MEG_4095|Drugs|Fosfomycin|Fosfomycin_target_mutation|MURA|RequiresSNPConfirmation	Drugs	Fosfomycin	Fosfomycin target mutation	MURA	0	0	0	24	0	21	0	0	0	0	0	0	0	0	0	21	0	0	0	0	0	0	0	0	0	0	0	55	0	0	0	0	0	0	0	0	0	0	0	0	0	0	0	0	0
MEG_411|Multi-compound|Drug_and_biocide_resistance|Drug_and_biocide_RND_efflux_regulator|ACRR|RequiresSNPConfirmation	Drugs	Multi-drug resistance	Multi-drug RND efflux regulator	ACRR	31	674	435	1232	111	1234	1096	259	99	226	113	86	114	69	1144	1237	1211	1208	31	274	809	91	1160	22	653	13	9	1238	341	38	478	344	17	1224	79	14	719	685	187	34	476	175	6	652	1208
MEG_4223|Drugs|Oxazolidinone|Oxazolidinone-resistant_23S_rRNA_mutation|O23S|RequiresSNPConfirmation	Drugs	Oxazolidinone	Oxazolidinone-resistant 23S rRNA mutation	O23S	278	1138	523	2049	1164	431	763	1229	505	865	1117	327	509	1266	392	266	858	602	2135	631	531	472	1090	820	0	1384	1075	330	1532	2010	466	1729	1283	1238	900	503	2531	614	922	388	1471	409	1652	3049	1114
MEG_4289|Drugs|betalactams|Mutant_porin_proteins|OMPFB|RequiresSNPConfirmation	Drugs	betalactams	Mutant porin proteins	OMPFB	68	1436	668	2066	229	2097	1906	427	114	386	199	149	149	113	1985	2113	2044	2047	21	417	1413	96	1952	47	1064	24	0	2100	510	62	891	650	0	2065	187	29	1550	1066	274	55	783	339	0	989	2037
MEG_4|Drugs|Aminoglycosides|Aminoglycoside-resistant_16S_ribosomal_subunit_protein|A16S|RequiresSNPConfirmation	Drugs	Aminoglycosides	Aminoglycoside-resistant 16S ribosomal subunit protein	A16S	0	0	0	0	0	0	0	0	0	0	0	0	0	164	0	0	0	0	0	0	0	0	0	0	0	0	0	0	0	0	0	0	0	0	0	0	0	0	0	0	0	0	0	0	0
MEG_5325|Drugs|Fluoroquinolones|Fluoroquinolone-resistant_DNA_topoisomerases|PARC|RequiresSNPConfirmation	Drugs	Fluoroquinolones	Fluoroquinolone-resistant DNA topoisomerases	PARC	304	0	0	0	0	0	0	0	0	0	0	0	0	0	0	0	0	0	0	0	0	0	0	0	0	0	0	0	0	0	0	0	0	0	0	0	0	657	0	0	0	0	0	0	0
MEG_5332|Drugs|Fluoroquinolones|Fluoroquinolone-resistant_DNA_topoisomerases|PARC|RequiresSNPConfirmation	Drugs	Fluoroquinolones	Fluoroquinolone-resistant DNA topoisomerases	PARC	132	1135	270	4072	136	3854	2489	368	103	187	183	104	134	152	3123	4296	3377	3412	0	348	1036	49	2707	0	1175	0	0	3763	357	68	641	676	0	3326	211	0	960	1225	294	103	866	270	0	1065	2439
MEG_5333|Drugs|Fluoroquinolones|Fluoroquinolone-resistant_DNA_topoisomerases|PARC|RequiresSNPConfirmation	Drugs	Fluoroquinolones	Fluoroquinolone-resistant DNA topoisomerases	PARC	86	932	781	2829	188	3905	1115	383	85	339	157	104	125	107	2644	4070	3134	1942	0	281	1416	121	2203	0	796	46	0	3590	183	0	499	291	0	1839	94	0	1402	1045	163	0	346	213	0	706	3731
MEG_5334|Drugs|Fluoroquinolones|Fluoroquinolone-resistant_DNA_topoisomerases|PARC|RequiresSNPConfirmation	Drugs	Fluoroquinolones	Fluoroquinolone-resistant DNA topoisomerases	PARC	0	0	0	0	0	0	0	0	0	0	0	0	0	0	0	0	0	0	0	0	0	0	0	0	0	0	0	0	0	0	0	0	0	0	0	0	0	183	0	0	0	0	0	0	0
MEG_5337|Drugs|Fluoroquinolones|Fluoroquinolone-resistant_DNA_topoisomerases|PARC|RequiresSNPConfirmation	Drugs	Fluoroquinolones	Fluoroquinolone-resistant DNA topoisomerases	PARC	0	0	0	0	0	0	0	0	0	0	0	0	0	0	0	0	0	0	0	0	0	0	0	0	0	0	0	0	0	0	0	0	0	0	0	0	0	0	0	0	0	0	0	0	0
MEG_5339|Drugs|Fluoroquinolones|Fluoroquinolone-resistant_DNA_topoisomerases|PARC|RequiresSNPConfirmation	Drugs	Fluoroquinolones	Fluoroquinolone-resistant DNA topoisomerases	PARC	0	0	0	0	0	0	0	0	0	0	0	0	0	0	0	0	0	0	0	0	0	0	0	0	0	0	0	0	0	0	0	0	0	0	0	0	0	0	0	0	0	0	0	0	0
MEG_5341|Drugs|Fluoroquinolones|Fluoroquinolone-resistant_DNA_topoisomerases|PARC|RequiresSNPConfirmation	Drugs	Fluoroquinolones	Fluoroquinolone-resistant DNA topoisomerases	PARC	0	0	0	0	0	0	0	0	0	0	0	0	0	0	0	0	0	0	0	0	0	0	0	0	0	0	0	0	0	0	0	0	0	0	0	0	0	0	0	0	0	0	0	0	0
MEG_5343|Drugs|Fluoroquinolones|Fluoroquinolone-resistant_DNA_topoisomerases|PARC|RequiresSNPConfirmation	Drugs	Fluoroquinolones	Fluoroquinolone-resistant DNA topoisomerases	PARC	0	0	0	0	0	0	0	3031	0	0	0	0	0	0	0	0	0	0	0	0	0	0	4680	0	0	0	0	0	0	0	0	0	0	0	0	0	0	375	0	0	0	0	0	0	0
MEG_5348|Drugs|Fluoroquinolones|Fluoroquinolone-resistant_DNA_topoisomerases|PARC|RequiresSNPConfirmation	Drugs	Fluoroquinolones	Fluoroquinolone-resistant DNA topoisomerases	PARC	0	442	0	1694	0	3165	586	0	0	0	0	0	0	0	1332	3458	1998	943	0	97	381	0	736	0	398	0	0	2236	0	0	161	151	0	916	0	0	678	370	0	0	0	0	0	256	1274
MEG_5349|Drugs|Fluoroquinolones|Fluoroquinolone-resistant_DNA_topoisomerases|PARC|RequiresSNPConfirmation	Drugs	Fluoroquinolones	Fluoroquinolone-resistant DNA topoisomerases	PARC	999	0	0	0	0	0	0	0	0	307	0	52	93	0	0	63	41	0	0	0	0	0	1187	0	64	0	0	0	0	0	196	0	0	0	0	0	0	619	335	0	0	264	0	38	67
MEG_5353|Drugs|Fluoroquinolones|Fluoroquinolone-resistant_DNA_topoisomerases|PARC|RequiresSNPConfirmation	Drugs	Fluoroquinolones	Fluoroquinolone-resistant DNA topoisomerases	PARC	0	0	0	0	0	0	0	0	0	0	0	0	0	0	0	0	0	0	0	0	0	0	0	0	0	0	0	0	0	0	0	0	0	0	0	0	0	0	0	0	0	0	0	0	0
MEG_5357|Drugs|Fluoroquinolones|Fluoroquinolone-resistant_DNA_topoisomerases|PARC|RequiresSNPConfirmation	Drugs	Fluoroquinolones	Fluoroquinolone-resistant DNA topoisomerases	PARC	316	0	0	0	0	0	0	0	0	0	0	0	0	0	0	0	0	0	0	0	0	0	0	0	0	0	0	0	0	0	0	0	0	0	0	0	0	720	0	0	0	0	0	0	0
MEG_5361|Drugs|Fluoroquinolones|Fluoroquinolone-resistant_DNA_topoisomerases|PARC|RequiresSNPConfirmation	Drugs	Fluoroquinolones	Fluoroquinolone-resistant DNA topoisomerases	PARC	0	0	0	0	0	0	0	0	0	0	0	0	0	0	0	0	0	0	0	0	0	0	0	0	0	0	0	0	0	0	0	0	0	0	0	0	0	0	0	0	0	0	0	0	0
MEG_5363|Drugs|Fluoroquinolones|Fluoroquinolone-resistant_DNA_topoisomerases|PARC|RequiresSNPConfirmation	Drugs	Fluoroquinolones	Fluoroquinolone-resistant DNA topoisomerases	PARC	84	948	742	2533	217	3662	1051	370	57	331	135	104	106	80	2481	3806	2888	1774	0	220	1404	110	2003	0	763	0	0	3383	194	39	447	288	0	1614	104	0	1218	1028	188	0	342	170	0	578	3429
MEG_5364|Drugs|Aminocoumarins|Aminocoumarin-resistant_DNA_topoisomerases|PARE|RequiresSNPConfirmation	Drugs	Aminocoumarins	Aminocoumarin-resistant DNA topoisomerases	PARE	0	0	0	0	0	0	0	0	0	0	0	0	0	0	0	0	0	0	0	0	0	0	0	0	0	0	0	0	0	0	0	0	0	0	0	0	0	0	0	0	0	0	0	0	0
MEG_5367|Drugs|Aminocoumarins|Aminocoumarin-resistant_DNA_topoisomerases|PARE|RequiresSNPConfirmation	Drugs	Aminocoumarins	Aminocoumarin-resistant DNA topoisomerases	PARE	0	0	0	0	0	0	0	0	0	0	0	0	0	0	0	0	0	0	0	0	0	0	0	0	0	0	0	0	0	0	0	0	0	0	0	0	0	0	0	0	0	0	0	0	0
MEG_5368|Drugs|Aminocoumarins|Aminocoumarin-resistant_DNA_topoisomerases|PARE|RequiresSNPConfirmation	Drugs	Aminocoumarins	Aminocoumarin-resistant DNA topoisomerases	PARE	0	0	0	0	0	0	0	0	0	0	0	0	0	0	0	0	0	0	0	0	0	0	0	0	0	0	0	0	0	0	0	0	0	0	0	0	0	0	0	0	0	0	0	0	0
MEG_5371|Drugs|Aminocoumarins|Aminocoumarin-resistant_DNA_topoisomerases|PARE|RequiresSNPConfirmation	Drugs	Aminocoumarins	Aminocoumarin-resistant DNA topoisomerases	PARE	94	0	0	0	0	0	0	0	0	0	0	0	0	0	0	0	0	0	0	0	0	0	0	0	0	0	0	0	0	0	0	0	0	0	0	0	0	0	0	0	0	0	0	0	0
MEG_5373|Drugs|Aminocoumarins|Aminocoumarin-resistant_DNA_topoisomerases|PARE|RequiresSNPConfirmation	Drugs	Aminocoumarins	Aminocoumarin-resistant DNA topoisomerases	PARE	0	0	0	0	0	0	0	0	0	0	0	0	0	0	0	0	0	0	0	0	0	0	0	0	0	0	0	0	0	0	0	0	0	0	0	0	0	0	0	0	0	0	0	0	0
MEG_5374|Drugs|Aminocoumarins|Aminocoumarin-resistant_DNA_topoisomerases|PARE|RequiresSNPConfirmation	Drugs	Aminocoumarins	Aminocoumarin-resistant DNA topoisomerases	PARE	0	0	0	0	0	0	0	0	0	0	0	0	0	0	0	0	0	0	0	0	0	0	0	0	0	0	0	0	0	0	0	0	0	0	0	0	0	104	0	0	0	0	0	0	0
MEG_5375|Drugs|Aminocoumarins|Aminocoumarin-resistant_DNA_topoisomerases|PARE|RequiresSNPConfirmation	Drugs	Aminocoumarins	Aminocoumarin-resistant DNA topoisomerases	PARE	0	0	0	0	0	0	0	0	0	0	0	0	0	0	0	0	0	0	0	0	0	0	0	0	0	0	0	0	0	0	0	0	0	0	0	0	0	0	0	0	0	0	0	0	0
MEG_5377|Drugs|Aminocoumarins|Aminocoumarin-resistant_DNA_topoisomerases|PARE|RequiresSNPConfirmation	Drugs	Aminocoumarins	Aminocoumarin-resistant DNA topoisomerases	PARE	0	0	0	0	0	0	0	0	0	0	0	0	0	0	0	0	0	0	0	0	0	0	0	0	0	0	0	0	0	0	0	0	0	0	0	0	0	0	0	0	0	0	0	0	0
MEG_5378|Drugs|Aminocoumarins|Aminocoumarin-resistant_DNA_topoisomerases|PARE|RequiresSNPConfirmation	Drugs	Aminocoumarins	Aminocoumarin-resistant DNA topoisomerases	PARE	842	0	0	0	0	0	0	0	0	246	0	0	87	0	0	0	35	0	0	0	46	0	884	0	37	0	0	0	0	0	179	0	0	0	0	0	0	510	283	0	0	233	0	44	69
MEG_5381|Drugs|Aminocoumarins|Aminocoumarin-resistant_DNA_topoisomerases|PARE|RequiresSNPConfirmation	Drugs	Aminocoumarins	Aminocoumarin-resistant DNA topoisomerases	PARE	0	0	0	0	0	0	0	0	0	0	0	0	0	0	0	0	0	0	0	0	0	0	0	0	0	0	0	0	0	0	0	0	0	0	0	0	0	0	0	0	0	0	0	0	0
MEG_5382|Drugs|Aminocoumarins|Aminocoumarin-resistant_DNA_topoisomerases|PARE|RequiresSNPConfirmation	Drugs	Aminocoumarins	Aminocoumarin-resistant DNA topoisomerases	PARE	0	230	68	1375	0	2040	521	57	0	44	0	0	0	0	751	2249	1425	836	0	56	228	0	632	0	196	0	0	2385	0	0	107	0	0	835	0	0	191	268	0	0	147	55	0	171	608
MEG_5386|Drugs|Aminocoumarins|Aminocoumarin-resistant_DNA_topoisomerases|PARE|RequiresSNPConfirmation	Drugs	Aminocoumarins	Aminocoumarin-resistant DNA topoisomerases	PARE	294	0	0	0	0	0	0	0	0	0	0	0	0	343	0	0	0	0	0	0	0	0	0	0	0	0	0	0	0	0	0	0	0	0	0	0	0	897	0	0	0	0	0	0	0
MEG_5388|Drugs|Aminocoumarins|Aminocoumarin-resistant_DNA_topoisomerases|PARE|RequiresSNPConfirmation	Drugs	Aminocoumarins	Aminocoumarin-resistant DNA topoisomerases	PARE	0	0	0	0	0	0	0	0	0	0	0	0	0	0	0	0	0	0	0	0	0	0	0	0	0	0	0	0	0	0	0	0	0	0	0	0	0	0	0	0	0	0	0	0	0
MEG_5389|Drugs|Aminocoumarins|Aminocoumarin-resistant_DNA_topoisomerases|PARE|RequiresSNPConfirmation	Drugs	Aminocoumarins	Aminocoumarin-resistant DNA topoisomerases	PARE	0	0	0	0	0	0	0	0	0	0	0	0	0	0	0	0	0	0	0	0	0	0	0	0	0	0	0	0	0	0	0	0	0	0	0	0	0	0	0	0	0	0	0	0	0
MEG_5392|Drugs|Aminocoumarins|Aminocoumarin-resistant_DNA_topoisomerases|PARE|RequiresSNPConfirmation	Drugs	Aminocoumarins	Aminocoumarin-resistant DNA topoisomerases	PARE	329	0	0	0	0	0	0	2905	0	265	0	0	0	0	0	0	195	0	0	204	323	0	4057	0	0	0	0	0	0	0	171	0	386	0	0	0	0	597	295	0	0	0	0	0	221
MEG_5393|Drugs|Aminocoumarins|Aminocoumarin-resistant_DNA_topoisomerases|PARE|RequiresSNPConfirmation	Drugs	Aminocoumarins	Aminocoumarin-resistant DNA topoisomerases	PARE	0	0	0	0	0	0	0	0	0	0	0	0	0	0	0	0	0	0	0	0	0	0	0	0	0	0	0	0	0	0	0	0	0	0	0	0	0	0	0	0	0	0	0	0	0
MEG_5394|Drugs|Fluoroquinolones|Fluoroquinolone-resistant_DNA_topoisomerases|PAREF|RequiresSNPConfirmation	Drugs	Fluoroquinolones	Fluoroquinolone-resistant DNA topoisomerases	PAREF	0	504	273	2299	48	2537	858	103	0	119	44	0	32	38	1149	2371	1763	1310	0	127	468	0	1111	0	208	0	0	2278	98	0	226	119	0	1688	32	0	668	426	62	0	189	86	0	444	1958
MEG_5782|Multi-compound|Drug_and_biocide_resistance|Drug_and_biocide_ABC_efflux_regulator|PHOB|RequiresSNPConfirmation	Drugs	Multi-drug resistance	Multi-drug ABC efflux regulator	PHOB	0	0	0	0	0	0	0	0	0	0	0	0	0	0	0	0	0	0	0	0	0	0	0	0	0	0	0	0	0	0	0	0	0	0	0	0	0	0	0	0	0	0	0	0	0
MEG_5783|Multi-compound|Drug_and_biocide_resistance|Drug_and_biocide_ABC_efflux_regulator|PHOB|RequiresSNPConfirmation	Drugs	Multi-drug resistance	Multi-drug ABC efflux regulator	PHOB	0	0	0	0	0	0	0	0	0	0	0	0	0	0	0	0	0	0	0	0	0	0	0	0	0	0	0	0	0	0	0	0	0	0	0	0	0	0	0	0	0	0	0	0	0
MEG_5819|Drugs|Fosfomycin|Fosfomycin_target_mutation|PTSL|RequiresSNPConfirmation	Drugs	Fosfomycin	Fosfomycin target mutation	PTSL	0	0	0	36	0	22	0	0	0	0	0	0	0	0	0	27	0	0	0	0	0	0	0	0	0	0	0	40	0	0	0	0	0	0	0	0	0	0	0	0	0	0	0	0	0
MEG_5|Drugs|Aminoglycosides|Aminoglycoside-resistant_16S_ribosomal_subunit_protein|A16S|RequiresSNPConfirmation	Drugs	Aminoglycosides	Aminoglycoside-resistant 16S ribosomal subunit protein	A16S	0	0	0	441	197	0	0	0	0	124	189	0	0	187	0	0	0	0	214	0	0	0	146	0	0	158	171	0	0	321	0	285	0	116	0	0	423	0	0	0	240	0	302	419	268
MEG_6090|Drugs|Rifampin|Rifampin-resistant_beta-subunit_of_RNA_polymerase_RpoB|RPOB|RequiresSNPConfirmation	Drugs	Rifampin	Rifampin-resistant beta-subunit of RNA polymerase RpoB	RPOB	1061	0	0	1289	0	0	0	0	0	532	0	0	0	0	936	0	0	0	0	0	0	0	556	0	0	0	0	0	0	0	0	0	0	0	0	0	0	0	507	0	0	0	0	0	793
MEG_6091|Drugs|Rifampin|Rifampin-resistant_beta-subunit_of_RNA_polymerase_RpoB|RPOB|RequiresSNPConfirmation	Drugs	Rifampin	Rifampin-resistant beta-subunit of RNA polymerase RpoB	RPOB	0	0	0	0	0	0	0	0	0	0	0	0	0	0	0	0	0	0	0	0	0	0	0	0	0	0	0	0	0	0	0	0	0	0	0	0	0	0	0	0	0	0	0	0	0
MEG_6092|Drugs|Rifampin|Rifampin-resistant_beta-subunit_of_RNA_polymerase_RpoB|RPOB|RequiresSNPConfirmation	Drugs	Rifampin	Rifampin-resistant beta-subunit of RNA polymerase RpoB	RPOB	0	0	0	0	0	0	0	0	0	0	0	0	0	0	0	0	0	0	0	0	0	0	0	0	0	0	0	0	0	0	0	0	0	0	0	0	0	0	0	0	0	0	0	0	0
MEG_6093|Drugs|Rifampin|Rifampin-resistant_beta-subunit_of_RNA_polymerase_RpoB|RPOB|RequiresSNPConfirmation	Drugs	Rifampin	Rifampin-resistant beta-subunit of RNA polymerase RpoB	RPOB	2741	0	1122	0	0	0	0	3090	749	1305	1609	0	1929	0	0	0	2529	0	0	893	4602	0	3901	0	2995	684	0	2491	0	947	973	0	959	0	0	0	1608	4800	5225	1312	0	1406	0	2340	4708
MEG_6094|Drugs|Rifampin|Rifampin-resistant_beta-subunit_of_RNA_polymerase_RpoB|RPOB|RequiresSNPConfirmation	Drugs	Rifampin	Rifampin-resistant beta-subunit of RNA polymerase RpoB	RPOB	0	1020	736	3799	688	6164	1240	540	0	588	565	0	0	0	2965	6865	4394	2020	0	582	1212	355	2391	0	1356	0	0	4519	0	0	655	892	0	1727	761	0	1353	1653	684	0	0	455	0	0	2633
MEG_6096|Drugs|Rifampin|Rifampin-resistant_beta-subunit_of_RNA_polymerase_RpoB|RPOB|RequiresSNPConfirmation	Drugs	Rifampin	Rifampin-resistant beta-subunit of RNA polymerase RpoB	RPOB	0	0	0	0	0	0	0	0	0	0	0	0	0	0	0	0	0	0	0	0	0	0	0	0	0	0	0	0	0	0	0	0	0	0	0	0	0	0	0	0	0	0	0	0	0
MEG_6097|Drugs|Rifampin|Rifampin-resistant_beta-subunit_of_RNA_polymerase_RpoB|RPOB|RequiresSNPConfirmation	Drugs	Rifampin	Rifampin-resistant beta-subunit of RNA polymerase RpoB	RPOB	1217	0	0	2074	0	1087	0	765	0	1037	0	0	0	1179	1793	1381	1281	0	0	0	1547	0	0	1527	1442	0	0	1166	0	0	0	1188	1289	0	1513	0	1669	1553	0	0	0	1310	0	0	0
MEG_6099|Drugs|Rifampin|Rifampin-resistant_beta-subunit_of_RNA_polymerase_RpoB|RPOB|RequiresSNPConfirmation	Drugs	Rifampin	Rifampin-resistant beta-subunit of RNA polymerase RpoB	RPOB	0	547	0	0	0	0	0	0	0	492	0	0	0	0	0	0	760	0	0	0	0	0	491	0	0	0	0	0	0	0	0	0	0	0	0	0	0	1420	662	0	0	0	0	0	0
MEG_6100|Drugs|Rifampin|Rifampin-resistant_beta-subunit_of_RNA_polymerase_RpoB|RPOB|RequiresSNPConfirmation	Drugs	Rifampin	Rifampin-resistant beta-subunit of RNA polymerase RpoB	RPOB	1412	0	0	1986	0	1068	0	0	0	1185	0	0	0	0	1811	1553	1456	0	0	0	1672	0	0	0	0	0	0	0	0	0	0	0	0	0	1660	0	1701	1739	0	0	0	1463	0	0	0
MEG_6101|Drugs|Rifampin|Rifampin-resistant_beta-subunit_of_RNA_polymerase_RpoB|RPOB|RequiresSNPConfirmation	Drugs	Rifampin	Rifampin-resistant beta-subunit of RNA polymerase RpoB	RPOB	0	0	0	0	0	0	0	0	0	0	0	0	0	0	0	0	0	0	0	0	0	0	0	0	0	0	0	0	0	0	0	0	0	0	0	0	0	0	0	0	0	0	0	0	0
MEG_6102|Drugs|Rifampin|Rifampin-resistant_beta-subunit_of_RNA_polymerase_RpoB|RPOB|RequiresSNPConfirmation	Drugs	Rifampin	Rifampin-resistant beta-subunit of RNA polymerase RpoB	RPOB	0	0	0	0	0	0	0	0	0	0	0	0	0	0	0	0	0	0	0	0	0	0	926	0	0	0	0	0	0	0	0	0	0	0	0	0	0	715	0	0	0	0	0	0	0
MEG_6103|Drugs|Rifampin|Rifampin-resistant_beta-subunit_of_RNA_polymerase_RpoB|RPOB|RequiresSNPConfirmation	Drugs	Rifampin	Rifampin-resistant beta-subunit of RNA polymerase RpoB	RPOB	981	0	2649	0	0	0	0	0	1962	0	0	0	0	0	0	0	1658	0	0	0	0	0	1820	0	0	0	0	1469	0	0	0	0	0	0	0	0	0	0	2730	0	0	1293	0	0	2401
MEG_6105|Drugs|Rifampin|Rifampin-resistant_beta-subunit_of_RNA_polymerase_RpoB|RPOB|RequiresSNPConfirmation	Drugs	Rifampin	Rifampin-resistant beta-subunit of RNA polymerase RpoB	RPOB	0	951	0	1951	2187	975	0	3901	0	1198	0	0	2036	0	2008	662	3534	572	0	0	3590	0	2994	0	1120	0	0	3055	0	0	0	1519	0	0	1217	0	1780	3803	3429	0	0	0	0	1012	4139
MEG_6106|Drugs|Rifampin|Rifampin-resistant_beta-subunit_of_RNA_polymerase_RpoB|RPOB|RequiresSNPConfirmation	Drugs	Rifampin	Rifampin-resistant beta-subunit of RNA polymerase RpoB	RPOB	2676	2946	2726	0	2820	2382	2027	2827	0	3089	2590	2743	1745	0	0	2778	2664	2508	2216	2314	3200	0	3283	2440	0	2146	2567	0	1865	0	2541	0	2445	2551	2972	2772	2990	2660	2819	2329	2383	3178	0	0	0
MEG_6107|Drugs|Rifampin|Rifampin-resistant_beta-subunit_of_RNA_polymerase_RpoB|RPOB|RequiresSNPConfirmation	Drugs	Rifampin	Rifampin-resistant beta-subunit of RNA polymerase RpoB	RPOB	513	0	0	0	0	0	0	0	0	529	0	0	0	0	0	0	655	0	0	0	539	0	0	0	0	0	0	0	0	0	0	0	0	0	0	0	0	1081	1010	0	0	0	0	0	0
MEG_6108|Drugs|Rifampin|Rifampin-resistant_beta-subunit_of_RNA_polymerase_RpoB|RPOB|RequiresSNPConfirmation	Drugs	Rifampin	Rifampin-resistant beta-subunit of RNA polymerase RpoB	RPOB	0	0	0	0	0	0	0	0	0	0	0	0	0	0	0	0	617	0	0	0	0	0	0	0	0	0	0	0	0	0	0	0	0	0	0	0	0	1184	0	0	0	0	0	0	0
MEG_6113|Drugs|Rifampin|Rifampin-resistant_beta-subunit_of_RNA_polymerase_RpoB|RPOB|RequiresSNPConfirmation	Drugs	Rifampin	Rifampin-resistant beta-subunit of RNA polymerase RpoB	RPOB	0	0	0	0	0	0	0	0	0	0	0	0	0	0	0	0	0	0	0	0	0	0	0	0	0	0	0	0	0	0	0	0	0	0	0	0	0	0	0	0	0	0	0	0	0
MEG_6115|Drugs|Rifampin|Rifampin-resistant_beta-subunit_of_RNA_polymerase_RpoB|RPOB|RequiresSNPConfirmation	Drugs	Rifampin	Rifampin-resistant beta-subunit of RNA polymerase RpoB	RPOB	1494	0	0	0	0	0	0	0	0	1079	0	703	669	0	0	640	643	0	0	0	0	0	1427	0	705	0	0	0	0	0	795	0	0	0	0	304	0	1453	1119	0	0	1211	0	0	0
MEG_6116|Drugs|Rifampin|Rifampin-resistant_beta-subunit_of_RNA_polymerase_RpoB|RPOB|RequiresSNPConfirmation	Drugs	Rifampin	Rifampin-resistant beta-subunit of RNA polymerase RpoB	RPOB	1524	0	0	0	0	0	0	0	0	695	0	277	355	0	0	298	326	0	0	0	0	0	1691	0	381	0	360	0	0	0	458	0	0	0	0	0	0	1103	839	0	0	697	0	213	473
MEG_6118|Drugs|Rifampin|Rifampin-resistant_beta-subunit_of_RNA_polymerase_RpoB|RPOB|RequiresSNPConfirmation	Drugs	Rifampin	Rifampin-resistant beta-subunit of RNA polymerase RpoB	RPOB	3245	2401	2190	2344	2476	0	1511	6294	1971	2629	2207	2304	1281	1828	0	2512	2069	2162	1827	2045	3118	1554	6946	1939	1316	1924	2075	1839	1562	0	2087	3041	4155	2132	2692	2015	2937	4294	2439	1922	2187	2836	1471	0	1073
MEG_6119|Drugs|Rifampin|Rifampin-resistant_beta-subunit_of_RNA_polymerase_RpoB|RPOB|RequiresSNPConfirmation	Drugs	Rifampin	Rifampin-resistant beta-subunit of RNA polymerase RpoB	RPOB	0	0	0	0	0	0	0	0	0	347	0	0	0	0	0	0	0	0	0	0	0	0	0	0	0	0	0	114	0	0	0	0	0	0	0	1926	0	0	0	0	719	0	0	0	0
MEG_6120|Drugs|Rifampin|Rifampin-resistant_beta-subunit_of_RNA_polymerase_RpoB|RPOB|RequiresSNPConfirmation	Drugs	Rifampin	Rifampin-resistant beta-subunit of RNA polymerase RpoB	RPOB	3046	3850	5669	4501	3086	3030	2061	5242	5140	2620	3782	4497	4662	2002	3658	4584	3961	4035	3369	5304	4894	4549	5403	3652	853	4281	4263	1042	1750	3770	1709	2866	3391	5095	4817	3975	3457	4045	5542	4362	5022	2035	4005	4172	5437
MEG_6121|Drugs|Rifampin|Rifampin-resistant_beta-subunit_of_RNA_polymerase_RpoB|RPOB|RequiresSNPConfirmation	Drugs	Rifampin	Rifampin-resistant beta-subunit of RNA polymerase RpoB	RPOB	1240	0	0	2208	0	1165	0	748	0	1074	0	0	0	1236	1952	1406	1382	0	0	0	1662	0	0	1426	1385	0	0	1072	0	0	0	1110	1417	0	1535	0	1564	1808	0	0	0	1406	0	0	0
MEG_6122|Drugs|Rifampin|Rifampin-resistant_beta-subunit_of_RNA_polymerase_RpoB|RPOB|RequiresSNPConfirmation	Drugs	Rifampin	Rifampin-resistant beta-subunit of RNA polymerase RpoB	RPOB	0	0	0	0	0	0	0	0	0	0	0	0	0	0	0	0	0	0	0	0	0	0	0	0	0	0	0	0	0	0	0	0	0	0	0	0	0	1044	0	0	0	0	0	0	0
MEG_6123|Drugs|Rifampin|Rifampin-resistant_beta-subunit_of_RNA_polymerase_RpoB|RPOB|RequiresSNPConfirmation	Drugs	Rifampin	Rifampin-resistant beta-subunit of RNA polymerase RpoB	RPOB	436	2483	1411	6902	898	7063	3888	1057	338	841	686	395	515	490	5790	7070	6119	5331	0	1053	2504	416	4989	0	2523	0	0	6585	814	319	1380	1680	0	5201	774	0	3212	2873	941	341	1483	697	0	1926	5527
MEG_6126|Drugs|Rifampin|Rifampin-resistant_beta-subunit_of_RNA_polymerase_RpoB|RPOB|RequiresSNPConfirmation	Drugs	Rifampin	Rifampin-resistant beta-subunit of RNA polymerase RpoB	RPOB	731	976	0	2042	2362	1082	0	3822	0	1108	0	0	2126	0	2085	710	3545	0	0	0	3588	0	2997	0	1110	0	0	3186	0	0	0	1571	0	0	1366	0	1864	3731	3473	0	0	0	0	1073	4057
MEG_6127|Drugs|Rifampin|Rifampin-resistant_beta-subunit_of_RNA_polymerase_RpoB|RPOB|RequiresSNPConfirmation	Drugs	Rifampin	Rifampin-resistant beta-subunit of RNA polymerase RpoB	RPOB	3010	835	1134	0	0	800	0	752	0	705	1825	0	0	2773	1065	0	873	0	0	897	566	0	796	701	0	691	0	0	0	0	0	0	1463	0	1329	0	0	5273	1372	809	0	718	0	0	0
MEG_6129|Drugs|Rifampin|Rifampin-resistant_beta-subunit_of_RNA_polymerase_RpoB|RPOB|RequiresSNPConfirmation	Drugs	Rifampin	Rifampin-resistant beta-subunit of RNA polymerase RpoB	RPOB	1534	0	0	0	0	0	0	0	0	0	0	0	0	0	0	0	0	0	0	0	0	0	0	0	0	0	0	0	0	0	0	0	0	0	964	0	0	2960	0	0	0	712	0	0	0
MEG_6130|Drugs|Rifampin|Rifampin-resistant_beta-subunit_of_RNA_polymerase_RpoB|RPOB|RequiresSNPConfirmation	Drugs	Rifampin	Rifampin-resistant beta-subunit of RNA polymerase RpoB	RPOB	0	0	0	0	0	0	0	0	0	0	0	0	0	0	0	0	371	0	0	0	0	0	0	0	0	0	0	0	0	0	0	0	0	0	0	0	0	1053	0	0	0	0	0	0	0
MEG_6131|Drugs|Rifampin|Rifampin-resistant_beta-subunit_of_RNA_polymerase_RpoB|RPOB|RequiresSNPConfirmation	Drugs	Rifampin	Rifampin-resistant beta-subunit of RNA polymerase RpoB	RPOB	1315	0	0	2379	1215	1278	0	854	0	1146	0	0	0	1260	2092	1554	1396	0	0	0	1773	0	0	1479	1521	0	0	1213	0	0	0	1246	1476	0	1628	0	1780	1828	0	0	0	1435	0	0	0
MEG_6132|Drugs|Rifampin|Rifampin-resistant_beta-subunit_of_RNA_polymerase_RpoB|RPOB|RequiresSNPConfirmation	Drugs	Rifampin	Rifampin-resistant beta-subunit of RNA polymerase RpoB	RPOB	1103	0	0	0	1302	0	0	0	0	1008	0	621	583	0	1289	654	0	0	0	0	0	0	1208	0	0	0	0	0	0	0	625	1314	0	0	0	0	0	1195	1129	0	0	976	0	0	0
MEG_6134|Drugs|Rifampin|Rifampin-resistant_beta-subunit_of_RNA_polymerase_RpoB|RPOB|RequiresSNPConfirmation	Drugs	Rifampin	Rifampin-resistant beta-subunit of RNA polymerase RpoB	RPOB	1025	0	0	1329	0	0	0	0	0	524	0	0	0	0	940	0	0	0	0	0	0	0	608	0	0	0	0	0	0	0	0	0	0	0	0	0	0	1618	475	0	0	0	0	0	798
MEG_6135|Drugs|Rifampin|Rifampin-resistant_beta-subunit_of_RNA_polymerase_RpoB|RPOB|RequiresSNPConfirmation	Drugs	Rifampin	Rifampin-resistant beta-subunit of RNA polymerase RpoB	RPOB	508	3437	2499	7054	943	7452	4760	1221	390	1199	815	418	565	598	6298	7565	6931	6610	232	1204	3636	389	6062	341	2396	301	0	7416	1058	364	1522	1875	389	6379	797	152	4523	3514	1147	375	1833	674	0	2659	7423
MEG_6138|Drugs|Glycopeptides|Vancomycin-resistant_mutation|RPOC|RequiresSNPConfirmation	Drugs	Glycopeptides	Vancomycin-resistant mutation	RPOC	0	0	0	0	0	0	0	0	0	0	0	0	0	0	0	0	0	0	308	0	0	0	0	0	0	0	0	0	0	245	0	0	0	0	0	0	0	0	0	0	202	0	0	327	0
MEG_6142|Drugs|Mycobacterium_tuberculosis-specific_Drug|Pyrazinamide-resistant_mutant|RPSA|RequiresSNPConfirmation	Drugs	Mycobacterium tuberculosis-specific Drug	Pyrazinamide-resistant mutant	RPSA	0	0	0	0	0	0	0	0	0	0	0	0	0	0	0	0	0	0	0	0	0	0	0	0	0	0	0	0	0	0	0	0	0	0	0	0	0	0	0	0	0	0	0	0	0
MEG_6144|Drugs|Aminoglycosides|Aminoglycoside-resistant_16S_ribosomal_subunit_protein|RPSL|RequiresSNPConfirmation	Drugs	Aminoglycosides	Aminoglycoside-resistant 16S ribosomal subunit protein	RPSL	0	0	0	47	0	0	0	0	0	0	0	0	0	0	0	0	0	0	0	0	0	0	0	0	0	0	0	0	0	0	0	0	0	0	0	0	0	43	0	0	0	9	0	0	0
MEG_6145|Drugs|Aminoglycosides|Aminoglycoside-resistant_16S_ribosomal_subunit_protein|RRSA|RequiresSNPConfirmation	Drugs	Aminoglycosides	Aminoglycoside-resistant 16S ribosomal subunit protein	RRSA	0	0	0	536	0	0	0	269	0	0	0	0	0	0	0	0	0	0	0	0	0	0	222	0	0	0	0	0	0	301	0	322	0	0	0	0	464	0	384	0	0	0	248	408	471
MEG_6146|Drugs|Aminoglycosides|Aminoglycoside-resistant_16S_ribosomal_subunit_protein|RRSC|RequiresSNPConfirmation	Drugs	Aminoglycosides	Aminoglycoside-resistant 16S ribosomal subunit protein	RRSC	0	0	0	0	0	0	213	0	0	0	0	0	0	0	0	92	0	0	0	0	0	0	0	0	0	0	0	0	0	0	0	0	0	0	0	0	477	0	0	0	0	0	0	375	0
MEG_6147|Drugs|Aminoglycosides|Aminoglycoside-resistant_16S_ribosomal_subunit_protein|RRSH|RequiresSNPConfirmation	Drugs	Aminoglycosides	Aminoglycoside-resistant 16S ribosomal subunit protein	RRSH	0	0	0	224	0	0	0	0	0	0	0	0	0	0	0	0	132	0	0	0	0	0	0	0	0	0	0	0	0	0	0	0	0	189	0	0	474	0	120	0	0	0	0	391	0
MEG_6963|Drugs|Tetracyclines|Tetracycline-resistant_16S_ribosomal_subunit_protein|TET16S|RequiresSNPConfirmation	Drugs	Tetracyclines	Tetracycline-resistant 16S ribosomal subunit protein	TET16S	0	0	0	0	0	0	0	0	0	0	0	0	0	0	0	0	0	0	0	0	0	0	0	0	0	0	0	0	0	0	0	0	0	0	0	0	476	0	0	0	0	0	0	0	0
MEG_6964|Drugs|Tetracyclines|Tetracycline-resistant_16S_ribosomal_subunit_protein|TET16S|RequiresSNPConfirmation	Drugs	Tetracyclines	Tetracycline-resistant 16S ribosomal subunit protein	TET16S	0	0	0	443	0	0	0	0	0	0	0	0	0	0	0	0	0	0	0	0	0	0	0	0	0	0	0	0	0	0	0	0	0	0	0	0	0	146	257	0	0	0	0	270	246
MEG_6|Drugs|Aminoglycosides|Aminoglycoside-resistant_16S_ribosomal_subunit_protein|A16S|RequiresSNPConfirmation	Drugs	Aminoglycosides	Aminoglycoside-resistant 16S ribosomal subunit protein	A16S	0	0	0	0	0	0	0	0	0	0	0	0	0	0	0	0	0	0	0	0	0	0	0	0	0	0	0	0	0	0	0	0	0	0	0	0	0	0	0	0	0	0	0	304	0
MEG_7185|Drugs|Tetracyclines|Tetracycline_transcriptional_repressor|TETR|RequiresSNPConfirmation	Drugs	Tetracyclines	Tetracycline transcriptional repressor	TETR	20	0	646	0	0	4	1104	331	63	280	190	32	96	987	15	241	694	1191	0	138	136	59	405	144	15	24	0	121	87	0	418	0	720	1160	0	0	17	203	93	74	307	158	0	112	28
MEG_7186|Drugs|Tetracyclines|Tetracycline_transcriptional_repressor|TETR|RequiresSNPConfirmation	Drugs	Tetracyclines	Tetracycline transcriptional repressor	TETR	434	0	77	0	0	0	24	0	6	157	46	18	51	32	40	0	26	21	19	74	0	22	55	0	12	373	29	13	14	30	10	0	11	19	13	0	0	998	34	825	66	205	54	50	211
MEG_7191|Drugs|Tetracyclines|Tetracycline_transcriptional_repressor|TETR|RequiresSNPConfirmation	Drugs	Tetracyclines	Tetracycline transcriptional repressor	TETR	0	0	0	0	0	0	0	0	0	0	0	0	0	95	0	0	0	0	0	0	0	0	0	0	0	77	0	0	0	0	0	0	0	0	0	0	0	196	0	120	0	0	0	0	0
MEG_7194|Drugs|Tetracyclines|Tetracycline_transcriptional_repressor|TETR|RequiresSNPConfirmation	Drugs	Tetracyclines	Tetracycline transcriptional repressor	TETR	1190	1190	1190	1124	1181	187	1190	519	1190	1190	1190	1191	1185	1190	1129	493	1190	1190	1191	1190	1190	831	1190	1191	1190	1190	1190	482	1190	774	1190	878	1190	1191	1190	1190	1075	1191	1190	1190	1187	1190	1190	1190	865
MEG_7195|Drugs|Tetracyclines|Tetracycline_transcriptional_repressor|TETR|RequiresSNPConfirmation	Drugs	Tetracyclines	Tetracycline transcriptional repressor	TETR	0	0	0	0	0	0	0	0	0	0	0	0	0	0	0	0	0	0	0	0	0	0	0	0	0	0	0	0	0	0	0	0	58	0	0	0	0	0	0	0	0	0	0	0	0
MEG_7196|Drugs|Tetracyclines|Tetracycline_resistance_MFS_efflux_regulator|TETRM|RequiresSNPConfirmation	Drugs	Tetracyclines	Tetracycline resistance MFS efflux regulator	TETRM	0	0	0	0	0	0	0	0	0	0	0	0	0	0	0	0	0	0	0	0	0	0	0	0	0	0	0	0	0	0	0	0	0	0	0	177	0	0	0	0	0	0	0	0	0
MEG_7197|Drugs|Tetracyclines|Tetracycline_resistance_MFS_efflux_regulator|TETRM|RequiresSNPConfirmation	Drugs	Tetracyclines	Tetracycline resistance MFS efflux regulator	TETRM	12	0	0	0	0	0	0	0	0	0	0	0	0	0	0	0	0	0	0	0	0	0	17	0	0	0	0	0	0	0	0	0	0	0	0	0	0	0	0	0	0	0	0	0	0
MEG_7301|Drugs|Elfamycins|EF-Tu_inhibition|TUFAB|RequiresSNPConfirmation	Drugs	Elfamycins	EF-Tu inhibition	TUFAB	656	1090	963	2174	934	2178	1565	606	500	830	816	512	467	673	1848	2266	1858	1654	427	771	1153	490	1824	556	1061	453	648	2145	480	494	719	1060	618	1987	890	360	1281	1326	780	500	840	688	516	826	1844
MEG_7302|Drugs|Elfamycins|EF-Tu_inhibition|TUFAB|RequiresSNPConfirmation	Drugs	Elfamycins	EF-Tu inhibition	TUFAB	707	1260	1175	2111	1044	2209	1397	697	607	916	908	617	615	799	1952	2239	2037	1976	563	870	1344	601	1802	700	1128	559	787	2209	566	610	853	1175	742	1798	1009	481	1547	1387	977	561	984	800	647	949	2093
MEG_7303|Drugs|Elfamycins|EF-Tu_inhibition|TUFAB|RequiresSNPConfirmation	Drugs	Elfamycins	EF-Tu inhibition	TUFAB	1426	1304	1515	1354	1503	1276	1162	2127	1274	1505	1429	1362	994	1282	1450	1333	1312	1269	1111	1294	1653	1143	2259	1299	957	1355	1453	841	1076	1113	1206	1569	1629	1357	1585	1283	1677	1693	1624	1353	1285	1583	1091	929	1083
MEG_7304|Drugs|Elfamycins|EF-Tu_inhibition|TUFAB|RequiresSNPConfirmation	Drugs	Elfamycins	EF-Tu inhibition	TUFAB	618	1068	1507	1292	1036	880	415	1135	1106	687	881	819	1014	491	1051	973	800	801	592	1267	1120	881	1291	733	481	778	917	476	245	724	343	1068	702	1100	1228	715	1097	878	1446	826	1147	558	729	748	1410
MEG_7305|Drugs|Elfamycins|EF-Tu_inhibition|TUFAB|RequiresSNPConfirmation	Drugs	Elfamycins	EF-Tu inhibition	TUFAB	663	606	596	868	785	581	0	288	404	564	605	337	438	437	769	465	457	402	272	499	489	407	582	409	521	354	504	0	0	415	277	784	449	407	698	0	844	1090	650	387	487	422	405	424	632
MEG_7306|Drugs|Elfamycins|EF-Tu_inhibition|TUFAB|RequiresSNPConfirmation	Drugs	Elfamycins	EF-Tu inhibition	TUFAB	621	571	467	770	639	491	0	214	0	433	425	0	303	0	662	362	321	266	0	0	396	0	427	0	343	229	362	0	115	0	226	642	0	310	612	0	707	1021	576	273	334	390	0	0	581
MEG_7307|Drugs|Elfamycins|EF-Tu_inhibition|TUFAB|RequiresSNPConfirmation	Drugs	Elfamycins	EF-Tu inhibition	TUFAB	604	672	677	828	692	692	634	533	546	690	698	577	551	674	791	642	699	641	549	647	738	520	616	712	669	632	703	569	456	581	564	690	724	641	772	502	794	816	724	629	627	697	610	573	562
MEG_7308|Drugs|Elfamycins|EF-Tu_inhibition|TUFAB|RequiresSNPConfirmation	Drugs	Elfamycins	EF-Tu inhibition	TUFAB	0	0	0	0	0	0	0	0	0	0	0	0	0	0	0	0	0	0	0	0	0	0	0	0	0	0	0	0	0	0	0	0	0	0	0	0	0	163	0	0	0	0	0	0	0
MEG_7309|Drugs|Elfamycins|EF-Tu_inhibition|TUFAB|RequiresSNPConfirmation	Drugs	Elfamycins	EF-Tu inhibition	TUFAB	483	580	645	673	735	503	449	334	447	601	585	445	386	551	700	493	546	489	375	496	518	346	520	488	617	463	547	336	0	394	432	704	484	486	791	346	744	677	740	439	498	535	428	359	483
MEG_7310|Drugs|Elfamycins|EF-Tu_inhibition|TUFAB|RequiresSNPConfirmation	Drugs	Elfamycins	EF-Tu inhibition	TUFAB	461	541	656	600	710	439	411	428	389	593	610	401	420	517	766	479	470	461	329	516	536	401	532	444	505	391	558	295	0	375	345	1034	489	433	763	295	794	682	704	409	477	520	407	514	518
MEG_7312|Drugs|Elfamycins|EF-Tu_inhibition|TUFAB|RequiresSNPConfirmation	Drugs	Elfamycins	EF-Tu inhibition	TUFAB	746	752	797	871	846	556	794	570	564	684	771	633	496	683	844	720	727	697	575	673	807	484	710	790	797	738	751	622	517	530	611	852	715	640	1007	606	914	963	861	740	628	771	632	644	643
MEG_7313|Drugs|Elfamycins|EF-Tu_inhibition|TUFAB|RequiresSNPConfirmation	Drugs	Elfamycins	EF-Tu inhibition	TUFAB	1091	1140	1314	1241	1319	1040	911	906	1122	1289	1289	1111	909	1018	1400	1059	1026	1067	840	1093	1158	1076	1276	1012	877	1085	1206	426	610	900	886	1308	1069	1157	1424	786	1374	1055	1308	1151	1046	1207	932	730	1081
MEG_7314|Drugs|Elfamycins|EF-Tu_inhibition|TUFAB|RequiresSNPConfirmation	Drugs	Elfamycins	EF-Tu inhibition	TUFAB	1332	862	815	930	1068	836	581	440	562	761	879	499	495	870	1089	504	685	496	361	675	562	621	824	596	578	644	710	220	0	535	403	1112	681	608	984	0	1047	1753	808	630	566	679	570	374	819
MEG_7315|Drugs|Elfamycins|EF-Tu_inhibition|TUFAB|RequiresSNPConfirmation	Drugs	Elfamycins	EF-Tu inhibition	TUFAB	763	782	726	793	827	517	731	484	532	589	732	610	406	786	858	637	662	706	618	573	793	411	672	752	748	693	761	0	0	481	651	822	709	682	955	0	861	971	841	665	576	729	566	480	573
MEG_7316|Drugs|Elfamycins|EF-Tu_inhibition|TUFAB|RequiresSNPConfirmation	Drugs	Elfamycins	EF-Tu inhibition	TUFAB	829	881	844	0	924	627	835	648	687	740	877	0	542	874	964	0	790	807	0	778	878	546	795	876	861	808	861	0	0	663	0	929	810	773	980	0	934	958	923	794	711	812	0	624	717
MEG_7317|Drugs|Elfamycins|EF-Tu_inhibition|TUFAB|RequiresSNPConfirmation	Drugs	Elfamycins	EF-Tu inhibition	TUFAB	523	705	648	885	910	840	466	298	397	601	646	343	349	513	965	604	607	495	289	539	454	391	653	431	621	343	502	358	170	398	314	952	466	527	787	0	934	841	636	366	454	474	396	291	662
MEG_7318|Drugs|Elfamycins|EF-Tu_inhibition|TUFAB|RequiresSNPConfirmation	Drugs	Elfamycins	EF-Tu inhibition	TUFAB	1302	1547	1340	1574	1456	1237	1069	1050	1148	1349	1365	1207	930	1167	1538	1185	1128	1203	1073	1213	1214	1122	1305	1186	1008	1137	1331	890	797	1090	1085	1454	1208	1239	1473	966	1451	1374	1402	1163	1187	1385	1074	861	1128
MEG_7319|Drugs|Elfamycins|EF-Tu_inhibition|TUFAB|RequiresSNPConfirmation	Drugs	Elfamycins	EF-Tu inhibition	TUFAB	1021	1038	1207	1184	1252	890	795	817	984	1214	1182	966	792	921	1311	880	945	909	741	979	1048	946	1168	879	803	1001	1092	390	485	808	761	1205	938	978	1321	654	1283	947	1263	1055	885	1042	844	654	1009
MEG_7320|Drugs|Elfamycins|EF-Tu_inhibition|TUFAB|RequiresSNPConfirmation	Drugs	Elfamycins	EF-Tu inhibition	TUFAB	1159	694	654	781	881	680	430	348	435	633	687	372	375	671	936	420	534	373	0	529	417	496	610	436	452	456	574	147	0	419	0	924	498	449	833	0	841	1606	678	506	0	505	415	294	661
MEG_7321|Drugs|Elfamycins|EF-Tu_inhibition|TUFAB|RequiresSNPConfirmation	Drugs	Elfamycins	EF-Tu inhibition	TUFAB	980	991	1157	1174	1214	862	772	824	969	1149	1181	917	778	890	1280	875	926	889	681	946	1052	917	1140	869	772	1001	1063	373	482	775	733	1177	924	962	1252	652	1242	913	1219	1040	895	1036	805	618	1024
MEG_7330|Drugs|Fosfomycin|Fosfomycin_target_mutation|UHPT|RequiresSNPConfirmation	Drugs	Fosfomycin	Fosfomycin target mutation	UHPT	0	0	0	30	0	26	0	0	0	0	0	0	0	0	0	44	13	9	0	0	0	0	0	0	0	0	0	76	0	0	0	0	0	0	0	0	0	0	0	0	0	0	0	0	0
MEG_7|Drugs|Aminoglycosides|Aminoglycoside-resistant_16S_ribosomal_subunit_protein|A16S|RequiresSNPConfirmation	Drugs	Aminoglycosides	Aminoglycoside-resistant 16S ribosomal subunit protein	A16S	0	0	0	0	0	0	0	0	0	0	0	0	0	280	0	0	0	0	0	0	0	0	0	0	0	0	0	0	0	0	0	0	0	0	0	0	523	0	0	0	0	0	0	0	0
MEG_8|Drugs|Aminoglycosides|Aminoglycoside-resistant_16S_ribosomal_subunit_protein|A16S|RequiresSNPConfirmation	Drugs	Aminoglycosides	Aminoglycoside-resistant 16S ribosomal subunit protein	A16S	0	0	0	0	0	0	0	0	0	0	0	0	0	0	0	0	0	0	0	0	0	0	0	0	0	0	0	0	0	0	0	0	0	0	0	0	0	0	0	0	0	0	0	0	0
MEG_9|Drugs|Aminoglycosides|Aminoglycoside-resistant_16S_ribosomal_subunit_protein|A16S|RequiresSNPConfirmation	Drugs	Aminoglycosides	Aminoglycoside-resistant 16S ribosomal subunit protein	A16S	0	0	0	528	0	0	0	0	0	0	0	0	0	0	0	0	0	0	0	0	0	0	0	0	0	0	0	0	0	334	0	300	0	0	0	0	497	233	350	0	0	0	0	390	497
[truncated: 147 more columns]
