# Supplementary material for: Evaluating the effects of antimicrobial drug use on the ecology of antimicrobial resistance and microbial community structure in beef feedlot cattle
Source: Front Microbiol. 2022 Dec 13;13:970358. doi: 10.3389/fmicb.2022.970358 (PMC9792868; doi:10.3389/fmicb.2022.970358)
Supplement: SUPPLEMENTARY FILE 6 — Differential abundance testing results for individual animal samples at the AMR class level, by sampling time. [file Table_6.csv]

Supplementary File 6) Differential abundance testing results for individual animal samples at the AMR class level, by sampling time.
	logFC	AveExpr	t	P.Value	adj.P.Val	B
Biocide and metal resistance	-2.853862267	5.692213482	-7.947583928	4.79E-12	6.05E-11	16.98426959
Drug and biocide resistance	-3.287344216	8.430317902	-7.839883982	7.56E-12	6.05E-11	16.52121641
Multi-drug resistance	-2.317214664	5.133008184	-7.712036755	1.47E-11	7.85E-11	15.88164004
Bacitracin	-2.454854915	3.171179898	-7.558997536	4.51E-11	1.81E-10	14.83061509
Drug and biocide and metal resistance	-3.334789004	6.41081294	-7.453665795	5.80E-11	1.86E-10	14.55655556
Cationic antimicrobial peptides	-2.540746985	0.794015783	-9.314136905	2.80E-10	7.48E-10	13.42472047
Glycopeptides	-1.672742663	1.284025618	-4.84997782	8.06E-06	1.84E-05	3.183965212
MLS	0.693820171	9.208677119	4.609431674	1.29E-05	2.58E-05	2.513908293
Nucleosides	1.5763713	4.037215961	4.545220381	1.73E-05	3.07E-05	2.297680836
Phenicol	1.734629903	7.555847138	3.652444508	0.000430581	0.000688929	-0.825718235
betalactams	-0.459302924	9.219325302	-3.606975619	0.000502269	0.000709594	-0.970559867
Aminoglycosides	0.774370178	9.431608782	3.589793176	0.000532196	0.000709594	-1.024940086
Sulfonamides	0.815764004	8.46562141	2.771692544	0.006743509	0.008299704	-3.373966098
Tetracyclines	0.41004241	12.65094656	2.701370701	0.008215326	0.009388944	-3.552542726
Trimethoprim	0.502435578	3.237758812	1.211149918	0.22931038	0.244597738	-6.277492356
Metronidazole	-0.23839171	0.722443304	-1.047627821	0.299115791	0.299115791	-6.262060421
