# Supplementary material for: Evaluating the effects of antimicrobial drug use on the ecology of antimicrobial resistance and microbial community structure in beef feedlot cattle
Source: Front Microbiol. 2022 Dec 13;13:970358. doi: 10.3389/fmicb.2022.970358 (PMC9792868; doi:10.3389/fmicb.2022.970358)
Supplement: SUPPLEMENTARY FILE 7 — Differential abundance testing results for composite pen-floor samples at the AMR mechanism level, by sampling time. [file Table_7.csv]

Supplementary File 7) Differential abundance testing results for composite pen-floor samples at the AMR mechanism level, by sampling time.
	logFC	AveExpr	t	P.Value	adj.P.Val	B
Multi-drug resistance	-1.935699045	4.824805682	-7.196494931	2.20E-10	3.31E-09	13.29819641
Bacitracin	-1.679084447	3.268700318	-5.880405937	9.14E-08	6.85E-07	7.446471836
Drug and biocide resistance	-1.861571823	8.435702807	-5.626108307	2.28E-07	1.14E-06	6.524981924
Drug and biocide and metal resistance	-2.150167936	6.277419004	-5.157837227	1.59E-06	5.97E-06	4.641229817
Biocide and metal resistance	-1.659319997	5.596996431	-5.082504661	2.16E-06	6.48E-06	4.34592895
Glycopeptides	-1.273721875	1.906863049	-4.418730913	3.21E-05	8.03E-05	1.821844801
Nucleosides	0.744979625	5.274615598	3.921025716	0.000177189	0.00037969	0.125428395
Metronidazole	-0.524069958	1.520548916	-2.946210806	0.004166413	0.007812024	-2.800576574
Tetracyclines	0.187728372	13.27111908	1.882033463	0.063228456	0.105380761	-5.218487225
Trimethoprim	-0.567340513	3.391671219	-1.827636539	0.071212853	0.106819279	-5.295223002
MLS	0.162184303	10.18220086	1.482476436	0.141884774	0.193479237	-5.870431479
Phenicol	-0.285923895	7.647991796	-0.768831655	0.444108734	0.555135918	-6.662931306
Aminoglycosides	0.059143313	9.800990723	0.520591763	0.603994776	0.69223843	-6.822598356
betalactams	-0.041394092	9.397591422	-0.460829599	0.646089201	0.69223843	-6.851920433
Sulfonamides	-0.044416518	8.350330208	-0.159602267	0.873570276	0.873570276	-6.945488671
