# Supplementary material for: Evaluating the effects of antimicrobial drug use on the ecology of antimicrobial resistance and microbial community structure in beef feedlot cattle
Source: Front Microbiol. 2022 Dec 13;13:970358. doi: 10.3389/fmicb.2022.970358 (PMC9792868; doi:10.3389/fmicb.2022.970358)
Supplement: SUPPLEMENTARY FILE 8 — Count matrix of highly important AMR genes. [file Table_8.csv]

Supplementary File 8) Count matrix of highly important AMR genes.
header	type	class	mechanism	group	IA13	IA15	IA16	IA19	IA2	IA23	IA24	IA29	IA30	IA32	IA33	IA34	IA35	IA38	IA39	IA40	IA41	IA43	IA45	IA46	IA47	IA49	IA5	IA51	IA52	IA53	IA54	IA55	IA56	IA57	IA58	IA60	IA61	IA62	IA63	IA64	IA65	IA66	IA67	IA68	IA70	IA71	IA72	IA73	IA74
MEG_1679|Drugs|MLS|23S_rRNA_methyltransferases|CFR	Drugs	MLS	23S rRNA methyltransferases	CFR	0	0	0	0	0	0	0	0	0	0	0	0	0	0	0	0	0	0	0	0	0	0	0	0	0	0	0	0	0	0	0	0	0	0	0	0	0	0	0	0	0	0	0	0	0
MEG_1680|Drugs|MLS|23S_rRNA_methyltransferases|CFR	Drugs	MLS	23S rRNA methyltransferases	CFR	0	0	0	0	0	0	0	0	0	0	0	0	0	0	0	0	0	0	0	0	0	0	0	0	0	0	0	0	0	0	0	0	0	0	0	0	0	0	0	0	0	0	0	0	0
MEG_1681|Drugs|Multi-drug_resistance|MDR_23S_ribosomal_RNA_methyltransferase|CFRA	Drugs	Multi-drug resistance	MDR 23S ribosomal RNA methyltransferase	CFRA	0	0	0	0	79	37	0	1066	70	663	403	247	452	0	18	58	0	69	112	0	0	33	692	32	0	0	21	102	846	0	0	55	0	118	0	0	18	783	0	0	0	0	104	701	810
MEG_1682|Drugs|Multi-drug_resistance|MDR_23S_ribosomal_RNA_methyltransferase|CFRA	Drugs	Multi-drug resistance	MDR 23S ribosomal RNA methyltransferase	CFRA	0	11	0	0	113	37	0	1516	130	1084	799	463	739	0	0	112	17	90	190	0	29	41	932	54	0	0	46	235	1179	0	0	63	46	205	0	0	22	1180	0	0	0	23	185	1078	1170
MEG_1683|Drugs|Multi-drug_resistance|MDR_23S_ribosomal_RNA_methyltransferase|CFRB	Drugs	Multi-drug resistance	MDR 23S ribosomal RNA methyltransferase	CFRB	0	0	0	0	0	0	0	0	0	0	0	0	0	0	0	0	0	0	0	0	0	0	0	0	0	0	0	0	0	0	0	0	0	0	0	0	0	0	0	0	0	0	0	0	0
MEG_1684|Drugs|Multi-drug_resistance|MDR_23S_ribosomal_RNA_methyltransferase|CFRB	Drugs	Multi-drug resistance	MDR 23S ribosomal RNA methyltransferase	CFRB	0	0	0	0	0	0	0	0	0	0	0	0	0	0	0	0	0	0	0	0	0	0	0	0	0	0	0	0	0	0	0	0	0	0	0	0	0	0	0	0	0	0	0	0	0
MEG_1791|Drugs|betalactams|Class_C_betalactamases|CMY	Drugs	betalactams	Class C betalactamases	CMY	0	0	0	0	0	0	0	0	0	0	0	0	0	0	0	0	0	0	0	0	0	0	0	0	0	0	0	0	0	0	0	0	0	0	0	0	0	0	0	0	0	0	0	0	0
MEG_1792|Drugs|betalactams|Class_C_betalactamases|CMY	Drugs	betalactams	Class C betalactamases	CMY	0	0	0	0	0	0	0	0	0	0	0	0	0	0	0	0	0	0	0	0	0	0	0	0	0	0	0	0	0	0	0	0	0	0	0	0	0	0	0	0	0	0	0	0	0
MEG_1798|Drugs|betalactams|Class_C_betalactamases|CMY	Drugs	betalactams	Class C betalactamases	CMY	0	0	0	0	0	0	0	0	0	0	0	0	0	0	0	0	0	0	0	0	0	0	0	0	0	0	0	0	0	0	0	0	0	0	0	0	0	0	0	0	0	0	0	0	0
MEG_1806|Drugs|betalactams|Class_C_betalactamases|CMY	Drugs	betalactams	Class C betalactamases	CMY	0	0	0	0	0	0	0	0	0	0	0	0	0	0	0	0	0	0	0	0	0	0	0	0	0	0	0	0	0	0	0	0	0	0	0	0	0	0	0	0	0	0	0	0	0
MEG_1815|Drugs|betalactams|Class_C_betalactamases|CMY	Drugs	betalactams	Class C betalactamases	CMY	0	0	0	0	0	0	0	0	0	0	0	0	0	0	0	0	0	0	0	0	0	0	0	0	0	0	0	0	0	0	0	0	0	0	0	0	0	0	0	0	0	0	0	0	0
MEG_1817|Drugs|betalactams|Class_C_betalactamases|CMY	Drugs	betalactams	Class C betalactamases	CMY	0	0	0	0	0	0	0	0	0	0	0	0	0	0	0	0	0	0	0	0	0	0	0	0	0	0	0	0	0	0	0	0	0	0	0	0	0	0	0	0	0	0	0	0	0
MEG_1818|Drugs|betalactams|Class_C_betalactamases|CMY	Drugs	betalactams	Class C betalactamases	CMY	0	0	0	0	0	0	0	0	0	0	0	0	0	0	0	0	0	0	0	0	0	0	0	0	0	0	0	0	0	0	0	0	0	0	0	0	0	0	0	0	0	0	0	0	0
MEG_1820|Drugs|betalactams|Class_C_betalactamases|CMY	Drugs	betalactams	Class C betalactamases	CMY	0	0	0	0	0	0	0	0	0	0	0	0	0	0	0	0	0	0	0	0	0	0	0	0	0	0	0	0	0	0	0	0	0	0	0	0	0	0	0	0	0	0	0	0	0
MEG_1821|Drugs|betalactams|Class_C_betalactamases|CMY	Drugs	betalactams	Class C betalactamases	CMY	0	0	0	0	0	0	0	0	0	0	0	0	0	0	0	0	0	0	0	0	0	0	0	0	0	0	0	0	0	0	0	0	0	0	0	0	0	0	0	0	0	0	0	0	0
MEG_1822|Drugs|betalactams|Class_C_betalactamases|CMY	Drugs	betalactams	Class C betalactamases	CMY	0	0	0	0	0	0	0	0	0	0	0	0	0	0	0	0	0	0	0	0	0	0	0	0	0	0	0	0	0	0	0	0	0	0	0	0	0	0	0	0	0	0	0	0	0
MEG_1823|Drugs|betalactams|Class_C_betalactamases|CMY	Drugs	betalactams	Class C betalactamases	CMY	0	0	0	0	0	0	0	0	0	0	0	0	0	0	0	0	0	0	0	0	0	0	0	0	0	0	0	0	0	0	0	0	0	0	0	0	0	0	0	0	0	0	0	0	0
MEG_1830|Drugs|betalactams|Class_C_betalactamases|CMY	Drugs	betalactams	Class C betalactamases	CMY	0	0	0	0	0	0	0	0	0	0	0	0	0	0	0	0	0	0	0	0	0	0	0	0	0	0	0	0	0	0	0	0	0	0	0	0	0	0	0	0	0	0	0	0	0
MEG_1840|Drugs|betalactams|Class_C_betalactamases|CMY	Drugs	betalactams	Class C betalactamases	CMY	0	0	0	0	0	0	0	0	0	0	0	0	0	0	0	0	0	0	0	0	0	0	0	0	0	0	0	0	0	0	0	0	0	0	0	0	0	0	0	0	0	0	0	0	0
MEG_1848|Drugs|betalactams|Class_C_betalactamases|CMY	Drugs	betalactams	Class C betalactamases	CMY	0	0	0	0	0	0	0	0	0	0	0	0	0	0	0	0	0	0	0	0	0	0	0	0	0	0	0	0	0	0	0	0	0	0	0	0	0	0	0	0	0	0	0	0	0
MEG_1855|Drugs|betalactams|Class_C_betalactamases|CMY	Drugs	betalactams	Class C betalactamases	CMY	0	0	0	0	0	0	0	0	0	0	0	0	0	0	0	0	0	0	0	0	0	0	0	0	0	0	0	0	0	0	0	0	0	0	0	0	0	0	0	0	0	0	0	0	0
MEG_1856|Drugs|betalactams|Class_C_betalactamases|CMY	Drugs	betalactams	Class C betalactamases	CMY	0	0	0	0	0	0	0	0	0	0	0	0	0	0	0	0	0	0	0	0	0	0	0	0	0	0	0	0	0	0	0	0	0	0	0	0	0	0	0	0	0	0	0	0	0
MEG_1859|Drugs|betalactams|Class_C_betalactamases|CMY	Drugs	betalactams	Class C betalactamases	CMY	0	0	0	0	0	0	0	0	0	0	0	0	0	0	0	0	0	0	0	0	0	0	0	0	0	0	0	0	0	0	0	0	0	0	0	0	0	0	0	0	0	0	0	0	0
MEG_1860|Drugs|betalactams|Class_C_betalactamases|CMY	Drugs	betalactams	Class C betalactamases	CMY	0	0	0	0	0	0	0	0	0	0	0	0	0	0	0	0	0	0	0	0	0	0	0	0	0	0	0	0	0	0	0	0	0	0	0	0	0	0	0	0	0	0	0	0	0
MEG_1861|Drugs|betalactams|Class_C_betalactamases|CMY	Drugs	betalactams	Class C betalactamases	CMY	0	0	0	0	0	0	0	0	0	0	0	0	0	0	0	0	0	0	0	0	0	0	0	0	0	0	0	0	0	0	0	0	0	0	0	0	0	0	0	0	0	0	0	0	0
MEG_1864|Drugs|betalactams|Class_C_betalactamases|CMY	Drugs	betalactams	Class C betalactamases	CMY	0	0	0	0	0	0	0	0	0	0	0	0	0	0	0	0	0	0	0	0	0	0	0	0	0	0	0	0	0	0	0	0	0	0	0	0	0	0	0	0	0	0	0	0	0
MEG_1866|Drugs|betalactams|Class_C_betalactamases|CMY	Drugs	betalactams	Class C betalactamases	CMY	0	0	0	0	0	0	0	0	0	0	0	0	0	0	0	0	0	0	0	0	0	0	0	0	0	0	0	0	0	0	0	0	0	0	0	0	0	0	0	0	0	0	0	0	0
MEG_1871|Drugs|betalactams|Class_C_betalactamases|CMY	Drugs	betalactams	Class C betalactamases	CMY	0	0	0	0	0	0	0	0	0	0	0	0	0	0	0	0	0	0	0	0	0	0	0	0	0	0	0	0	0	0	0	0	0	0	0	0	0	0	0	0	0	0	0	0	0
MEG_1872|Drugs|betalactams|Class_C_betalactamases|CMY	Drugs	betalactams	Class C betalactamases	CMY	0	0	0	0	0	0	0	0	0	0	0	0	0	0	0	0	0	0	0	0	0	0	0	0	0	0	0	0	0	0	0	0	0	0	0	0	0	0	0	0	0	0	0	0	0
MEG_1874|Drugs|betalactams|Class_C_betalactamases|CMY	Drugs	betalactams	Class C betalactamases	CMY	0	0	0	0	0	0	0	0	0	0	0	0	0	0	0	0	0	0	0	0	0	0	0	0	0	0	0	0	0	0	0	0	0	0	0	0	0	0	0	0	0	0	0	0	0
MEG_1878|Drugs|betalactams|Class_C_betalactamases|CMY	Drugs	betalactams	Class C betalactamases	CMY	0	0	0	0	0	0	0	0	0	0	0	0	0	0	0	0	0	0	0	0	0	0	0	0	0	0	0	0	0	0	0	0	0	0	0	0	0	0	0	0	0	0	0	0	0
MEG_1879|Drugs|betalactams|Class_C_betalactamases|CMY	Drugs	betalactams	Class C betalactamases	CMY	0	0	0	0	0	0	0	0	0	0	0	0	0	0	0	0	0	0	0	0	0	0	0	0	0	0	0	0	0	0	0	0	0	0	0	0	0	0	0	0	0	0	0	0	0
MEG_1887|Drugs|betalactams|Class_C_betalactamases|CMY	Drugs	betalactams	Class C betalactamases	CMY	0	0	0	0	0	0	0	0	0	0	0	0	0	0	0	0	0	0	0	0	0	0	0	0	0	0	0	0	0	0	0	0	0	0	0	0	0	0	0	0	0	0	0	0	0
MEG_1888|Drugs|betalactams|Class_C_betalactamases|CMY	Drugs	betalactams	Class C betalactamases	CMY	0	0	0	0	0	0	0	0	0	0	0	0	0	0	0	0	0	0	0	0	0	0	0	0	0	0	0	0	0	0	0	0	0	0	0	0	0	0	0	0	0	0	0	0	0
MEG_1898|Drugs|betalactams|Class_C_betalactamases|CMY	Drugs	betalactams	Class C betalactamases	CMY	0	0	0	0	0	0	0	0	0	0	0	0	0	0	0	0	0	0	0	0	0	0	0	0	0	0	0	0	0	0	0	0	0	0	0	0	0	0	0	0	0	0	0	0	0
MEG_1919|Drugs|betalactams|Class_C_betalactamases|CMY	Drugs	betalactams	Class C betalactamases	CMY	0	0	0	0	0	0	0	0	0	0	0	0	0	0	0	0	0	0	0	0	0	0	0	0	0	0	0	0	0	0	0	0	0	0	0	0	0	0	0	0	0	0	0	0	0
MEG_1930|Drugs|betalactams|Class_C_betalactamases|CMY	Drugs	betalactams	Class C betalactamases	CMY	0	0	0	0	0	0	0	0	0	0	0	0	0	0	0	0	0	0	0	0	0	0	0	0	0	0	0	0	0	0	0	0	0	0	0	0	0	0	0	0	0	0	0	0	0
MEG_1948|Drugs|betalactams|Class_C_betalactamases|CMY	Drugs	betalactams	Class C betalactamases	CMY	0	0	0	0	0	0	0	0	0	0	0	0	0	0	0	0	0	0	0	0	0	0	0	0	0	0	0	0	0	0	0	0	0	0	0	0	0	0	0	0	0	0	0	0	0
MEG_1974|Drugs|betalactams|Class_C_betalactamases|CMY	Drugs	betalactams	Class C betalactamases	CMY	0	0	0	0	0	0	0	0	0	0	0	0	0	0	0	0	0	0	0	0	0	0	0	0	0	0	0	0	0	0	0	0	0	0	0	0	0	0	0	0	0	0	0	0	0
MEG_1980|Drugs|betalactams|Class_C_betalactamases|CMY	Drugs	betalactams	Class C betalactamases	CMY	0	0	0	0	0	0	0	0	0	0	0	0	0	0	0	0	0	0	0	0	0	0	0	0	0	0	0	0	0	0	0	0	0	0	0	0	0	0	0	0	0	0	0	0	0
MEG_1989|Drugs|betalactams|Class_C_betalactamases|CMY	Drugs	betalactams	Class C betalactamases	CMY	0	0	0	0	0	0	0	0	0	0	0	0	0	0	0	0	0	0	0	0	0	0	0	0	0	0	0	0	0	0	0	0	0	0	0	0	0	0	0	0	0	0	0	0	0
MEG_1990|Drugs|betalactams|Class_C_betalactamases|CMY	Drugs	betalactams	Class C betalactamases	CMY	0	0	0	0	0	0	0	0	0	0	0	0	0	0	0	0	0	0	0	0	0	0	0	0	0	0	0	0	0	0	0	0	0	0	0	0	0	0	0	0	0	0	0	0	0
MEG_1992|Drugs|betalactams|Class_C_betalactamases|CMY	Drugs	betalactams	Class C betalactamases	CMY	0	0	0	0	0	0	0	0	0	0	0	0	0	0	0	0	0	0	0	0	0	0	0	0	0	0	0	0	0	0	0	0	0	0	0	0	0	0	0	0	0	0	0	0	0
MEG_2000|Drugs|betalactams|Class_C_betalactamases|CMY	Drugs	betalactams	Class C betalactamases	CMY	0	0	0	0	0	0	0	0	0	0	0	0	0	0	0	0	0	0	0	0	0	0	0	0	0	0	0	0	0	0	0	0	0	0	0	0	0	0	0	0	0	0	0	0	0
MEG_2001|Drugs|betalactams|Class_C_betalactamases|CMY	Drugs	betalactams	Class C betalactamases	CMY	0	0	0	0	0	0	0	0	0	0	0	0	0	0	0	0	0	0	0	0	0	0	0	0	0	0	0	0	0	0	0	0	0	0	0	0	0	0	0	0	0	0	0	0	0
MEG_2378|Drugs|betalactams|Class_A_betalactamases|CTX	Drugs	betalactams	Class A betalactamases	CTX	0	0	0	0	0	0	0	0	0	0	0	0	0	1244	0	0	69	0	0	0	61	0	0	0	0	0	685	0	0	0	0	0	0	0	0	0	0	0	144	269	0	0	0	15	0
MEG_2430|Drugs|betalactams|Class_A_betalactamases|CTX	Drugs	betalactams	Class A betalactamases	CTX	0	0	0	0	0	0	0	0	0	0	0	0	0	1154	0	59	32	0	0	0	108	0	349	0	0	0	1244	0	0	0	0	0	0	0	0	0	0	0	426	253	0	0	0	0	0
MEG_2435|Drugs|betalactams|Class_A_betalactamases|CTX	Drugs	betalactams	Class A betalactamases	CTX	0	0	0	0	0	0	0	0	0	0	0	0	0	1570	0	31	132	0	0	0	130	0	170	0	0	0	693	0	0	0	0	0	25	0	0	0	0	0	340	580	0	0	0	17	0
MEG_3129|Drugs|betalactams|Class_A_betalactamases|GES	Drugs	betalactams	Class A betalactamases	GES	0	0	0	0	0	0	0	0	0	0	0	0	0	0	0	0	0	0	0	0	0	0	0	0	0	0	0	0	0	0	0	0	0	0	0	0	0	0	0	0	0	0	0	0	0
MEG_3376|Drugs|betalactams|Class_B_betalactamases|IMP	Drugs	betalactams	Class B betalactamases	IMP	0	0	0	0	0	0	0	0	0	0	0	0	0	0	0	0	0	0	0	0	0	0	0	0	0	0	0	0	0	0	0	0	0	0	0	0	0	0	0	0	0	0	0	0	0
MEG_4425|Drugs|betalactams|Class_D_betalactamases|OXA	Drugs	betalactams	Class D betalactamases	OXA	0	0	0	0	0	0	0	15	0	0	0	0	0	0	0	0	0	0	0	0	0	0	0	0	0	0	0	0	0	0	0	0	0	0	0	0	0	0	0	0	0	0	0	0	0
MEG_4426|Drugs|betalactams|Class_D_betalactamases|OXA	Drugs	betalactams	Class D betalactamases	OXA	0	0	0	0	0	0	0	0	0	0	0	0	0	0	0	0	0	0	0	0	0	0	0	0	0	0	0	0	0	0	0	0	0	0	0	0	0	0	0	0	0	0	0	0	0
MEG_4621|Drugs|betalactams|Class_D_betalactamases|OXA	Drugs	betalactams	Class D betalactamases	OXA	0	0	0	0	0	0	0	0	0	0	0	0	0	0	0	0	0	0	0	0	0	0	0	0	0	0	0	0	0	0	0	0	0	0	0	0	0	0	0	0	0	0	0	0	0
MEG_4622|Drugs|betalactams|Class_D_betalactamases|OXA	Drugs	betalactams	Class D betalactamases	OXA	0	0	0	0	0	0	0	0	0	0	0	0	0	0	0	0	0	0	0	0	0	0	0	0	0	0	0	0	0	0	0	0	0	0	0	0	0	0	0	0	0	0	0	0	0
MEG_4627|Drugs|betalactams|Class_D_betalactamases|OXA	Drugs	betalactams	Class D betalactamases	OXA	0	0	0	0	0	0	0	0	0	0	0	0	0	0	0	0	0	0	0	0	0	0	0	0	0	0	0	0	0	0	0	0	0	0	0	0	0	0	0	0	0	0	0	0	0
MEG_4679|Drugs|betalactams|Class_D_betalactamases|OXA	Drugs	betalactams	Class D betalactamases	OXA	0	0	0	0	0	0	0	0	0	0	0	0	19	0	0	0	0	0	0	0	0	0	0	0	0	0	0	0	0	0	0	0	0	0	0	0	0	0	0	0	0	0	0	0	0
MEG_4728|Drugs|betalactams|Class_D_betalactamases|OXA	Drugs	betalactams	Class D betalactamases	OXA	0	0	0	0	0	0	0	0	0	0	0	0	0	0	0	0	0	0	0	0	0	0	0	0	0	0	0	0	0	0	0	0	0	0	0	0	0	0	0	0	0	0	0	0	0
MEG_4729|Drugs|betalactams|Class_D_betalactamases|OXA	Drugs	betalactams	Class D betalactamases	OXA	0	0	0	0	0	0	0	0	0	0	0	0	0	0	0	0	0	0	0	0	0	0	0	0	0	0	0	0	0	0	0	0	0	0	0	0	0	0	0	0	0	0	0	0	0
MEG_4730|Drugs|betalactams|Class_D_betalactamases|OXA	Drugs	betalactams	Class D betalactamases	OXA	0	0	0	0	0	0	0	0	0	0	0	0	0	0	0	0	0	0	0	0	0	0	0	0	0	0	0	0	0	0	0	0	0	0	0	0	0	0	0	0	0	0	0	0	0
MEG_4731|Drugs|betalactams|Class_D_betalactamases|OXA	Drugs	betalactams	Class D betalactamases	OXA	0	0	0	0	0	0	0	0	0	0	0	0	0	0	0	0	0	0	0	0	0	0	0	0	0	0	0	0	0	0	0	0	0	0	0	0	0	0	0	0	0	0	0	0	0
MEG_4750|Drugs|betalactams|Class_D_betalactamases|OXA	Drugs	betalactams	Class D betalactamases	OXA	0	0	0	0	0	318	0	15	0	452	0	0	18	0	17	10	15	0	0	0	16	0	0	0	0	0	0	0	0	0	13	0	36	0	0	0	0	0	0	15	0	0	51	0	0
MEG_4773|Drugs|betalactams|Class_D_betalactamases|OXA	Drugs	betalactams	Class D betalactamases	OXA	0	0	0	0	0	0	0	0	0	0	0	0	0	0	0	0	0	0	0	0	0	0	0	0	0	0	0	0	0	0	0	0	0	0	0	0	0	0	0	0	0	0	0	0	0
MEG_4774|Drugs|betalactams|Class_D_betalactamases|OXA	Drugs	betalactams	Class D betalactamases	OXA	0	0	0	0	0	0	0	0	0	0	0	0	0	0	0	0	0	0	0	0	0	0	0	0	0	0	0	0	0	0	0	0	0	0	0	0	0	0	0	0	0	0	0	0	0
MEG_4776|Drugs|betalactams|Class_D_betalactamases|OXA	Drugs	betalactams	Class D betalactamases	OXA	0	0	0	0	0	0	0	0	0	0	0	0	0	0	0	0	0	0	0	0	0	0	0	0	0	0	0	0	0	0	0	0	0	0	0	0	0	0	0	0	0	0	0	0	0
MEG_4794|Drugs|betalactams|Class_D_betalactamases|OXA	Drugs	betalactams	Class D betalactamases	OXA	0	0	0	0	0	0	0	0	0	0	0	0	0	0	0	0	133	0	0	0	0	0	0	0	0	0	0	0	0	0	0	0	0	0	0	0	0	0	0	0	0	0	0	0	0
MEG_4828|Drugs|betalactams|Class_D_betalactamases|OXA	Drugs	betalactams	Class D betalactamases	OXA	0	0	0	0	0	0	0	0	0	0	0	0	0	0	0	0	0	0	0	0	0	0	0	0	0	0	0	0	0	0	0	0	0	0	0	0	0	0	0	0	0	0	0	0	0
MEG_4830|Drugs|betalactams|Class_D_betalactamases|OXA	Drugs	betalactams	Class D betalactamases	OXA	0	0	0	0	0	0	0	0	0	0	0	0	0	0	0	0	0	0	0	0	0	0	0	0	0	0	0	0	0	0	0	0	0	0	0	0	0	0	0	0	0	0	0	0	0
MEG_4840|Drugs|betalactams|Class_D_betalactamases|OXA	Drugs	betalactams	Class D betalactamases	OXA	0	0	0	0	0	0	0	0	0	0	0	0	0	0	0	0	0	0	0	0	0	0	0	0	0	0	0	0	0	0	0	0	0	0	0	0	0	0	0	0	0	0	0	0	0
MEG_4841|Drugs|betalactams|Class_D_betalactamases|OXA	Drugs	betalactams	Class D betalactamases	OXA	0	0	0	0	0	0	0	0	0	0	0	0	0	0	0	0	0	0	0	0	0	0	0	0	0	0	0	0	0	0	0	0	0	0	0	0	0	0	0	0	0	0	0	0	0
MEG_4849|Drugs|betalactams|Class_D_betalactamases|OXA	Drugs	betalactams	Class D betalactamases	OXA	0	0	0	0	0	0	0	0	0	0	0	0	0	0	0	0	0	0	0	0	0	0	0	0	0	0	0	0	0	0	0	0	0	0	0	0	0	0	0	0	0	0	0	0	0
MEG_4868|Drugs|betalactams|Class_D_betalactamases|OXA	Drugs	betalactams	Class D betalactamases	OXA	0	0	0	0	0	0	0	0	0	0	0	0	0	0	0	0	0	0	0	0	0	0	0	0	0	0	0	0	0	0	0	0	0	0	0	0	0	0	0	0	0	0	0	0	0
MEG_4886|Drugs|betalactams|Class_D_betalactamases|OXA	Drugs	betalactams	Class D betalactamases	OXA	0	0	0	0	0	0	0	0	0	0	0	0	0	0	0	0	0	0	0	0	0	0	0	0	0	0	0	0	0	0	0	0	0	0	0	0	0	0	0	0	0	0	0	0	0
MEG_4889|Drugs|betalactams|Class_D_betalactamases|OXA	Drugs	betalactams	Class D betalactamases	OXA	0	0	0	0	0	0	0	0	0	0	0	0	0	0	0	0	0	0	0	0	0	0	0	0	0	0	0	0	0	0	0	0	0	0	0	0	0	0	0	0	0	0	0	0	0
MEG_4919|Drugs|betalactams|Class_D_betalactamases|OXA	Drugs	betalactams	Class D betalactamases	OXA	0	0	0	0	0	0	0	0	0	0	0	0	0	0	0	0	0	0	0	0	0	0	0	0	0	0	0	0	0	0	0	0	0	0	0	0	0	0	0	0	0	0	0	0	0
MEG_4926|Drugs|betalactams|Class_D_betalactamases|OXA	Drugs	betalactams	Class D betalactamases	OXA	0	0	0	0	0	0	0	0	0	0	0	0	0	0	0	0	0	0	0	0	0	0	0	0	0	0	0	0	0	0	0	0	0	0	0	0	0	0	0	0	0	0	0	0	0
MEG_4932|Drugs|betalactams|Class_D_betalactamases|OXA	Drugs	betalactams	Class D betalactamases	OXA	0	0	0	0	0	0	0	0	0	0	0	0	0	0	0	0	0	0	0	0	0	0	0	0	0	0	0	0	0	0	0	0	0	0	0	0	0	0	0	0	0	0	0	0	0
MEG_4965|Drugs|betalactams|Class_D_betalactamases|OXA	Drugs	betalactams	Class D betalactamases	OXA	0	0	0	0	0	0	0	0	0	0	0	0	0	0	0	0	0	0	0	0	0	0	0	0	0	0	0	0	0	0	0	0	0	0	0	0	0	0	0	0	0	0	0	0	0
MEG_4973|Drugs|betalactams|Class_D_betalactamases|OXA	Drugs	betalactams	Class D betalactamases	OXA	0	0	0	0	0	0	0	0	0	0	0	0	0	0	0	0	0	0	0	0	0	0	0	0	0	0	0	0	0	0	0	0	0	0	0	0	0	0	0	0	0	0	0	0	0
MEG_5062|Drugs|betalactams|Class_D_betalactamases|OXA	Drugs	betalactams	Class D betalactamases	OXA	0	0	0	0	0	0	0	0	0	0	0	0	0	0	0	0	0	0	0	0	0	0	0	0	0	0	0	0	0	0	0	0	41	0	0	0	0	0	0	0	0	0	0	0	0
MEG_5063|Drugs|betalactams|Class_D_betalactamases|OXA	Drugs	betalactams	Class D betalactamases	OXA	0	0	0	0	0	0	0	0	0	0	0	0	0	0	0	0	0	0	0	0	0	0	0	0	0	0	0	0	0	0	0	0	0	0	0	0	0	0	0	0	0	0	0	0	0
MEG_5095|Drugs|betalactams|Class_D_betalactamases|OXA	Drugs	betalactams	Class D betalactamases	OXA	0	0	0	0	0	0	0	0	0	0	0	0	0	0	0	0	0	0	0	0	0	0	0	0	0	0	0	0	0	0	0	0	0	0	0	0	0	0	0	0	0	0	0	0	0
MEG_5134|Drugs|betalactams|Class_D_betalactamases|OXA	Drugs	betalactams	Class D betalactamases	OXA	0	0	0	0	0	0	0	0	0	0	0	0	0	0	0	0	0	0	0	0	0	0	0	0	0	0	0	0	0	0	0	0	0	0	0	0	0	0	0	0	0	0	0	0	0
MEG_5160|Drugs|betalactams|Class_D_betalactamases|OXA	Drugs	betalactams	Class D betalactamases	OXA	0	0	0	0	0	0	0	0	0	0	0	0	0	0	0	0	0	0	0	0	0	0	0	0	0	0	0	0	0	0	0	0	0	0	0	0	0	0	0	0	0	0	0	0	0
MEG_5171|Drugs|betalactams|Class_D_betalactamases|OXA	Drugs	betalactams	Class D betalactamases	OXA	0	0	0	0	0	0	0	0	0	0	0	0	0	0	0	0	0	0	0	0	0	0	0	0	0	0	0	0	0	0	0	0	0	0	0	0	0	0	0	0	0	0	0	0	0
MEG_5207|Drugs|betalactams|Class_D_betalactamases|OXA	Drugs	betalactams	Class D betalactamases	OXA	0	0	0	0	0	0	0	0	0	0	0	0	0	0	0	0	0	0	0	0	0	0	0	0	0	0	0	0	0	0	0	0	0	0	0	0	0	0	0	0	0	0	0	0	0
MEG_5208|Drugs|betalactams|Class_D_betalactamases|OXA	Drugs	betalactams	Class D betalactamases	OXA	0	0	0	0	0	0	0	0	0	0	0	0	0	0	0	0	0	0	0	0	0	0	0	0	0	0	0	0	0	0	0	0	0	0	0	0	0	0	0	0	0	0	0	0	0
MEG_5209|Drugs|betalactams|Class_D_betalactamases|OXA	Drugs	betalactams	Class D betalactamases	OXA	0	0	0	0	0	0	0	0	0	0	0	0	0	0	0	0	0	0	0	0	0	0	0	0	0	0	0	0	0	0	0	0	0	0	0	0	0	0	0	0	0	0	0	0	0
MEG_5214|Drugs|betalactams|Class_D_betalactamases|OXA	Drugs	betalactams	Class D betalactamases	OXA	0	0	0	0	0	0	0	0	0	0	0	0	0	0	0	0	0	0	0	0	0	0	0	0	0	0	0	0	0	0	0	0	0	0	0	0	0	0	0	0	0	0	0	0	0
MEG_5224|Drugs|betalactams|Class_D_betalactamases|OXA	Drugs	betalactams	Class D betalactamases	OXA	0	0	0	0	0	0	0	0	0	0	0	0	0	0	0	0	0	0	0	0	0	0	0	0	0	0	0	0	0	0	0	0	0	0	0	0	0	0	0	0	0	0	0	0	0
MEG_5259|Drugs|betalactams|Class_D_betalactamases|OXA	Drugs	betalactams	Class D betalactamases	OXA	0	0	0	0	0	0	0	0	0	0	0	0	0	0	0	0	0	0	0	0	0	0	0	0	0	0	0	0	0	0	0	0	0	0	0	0	0	10	0	0	0	0	0	0	0
MEG_5261|Drugs|betalactams|Class_D_betalactamases|OXA	Drugs	betalactams	Class D betalactamases	OXA	0	0	0	0	0	0	0	0	0	0	0	0	0	0	0	0	0	0	0	0	0	0	0	0	0	0	0	0	0	0	0	0	0	0	0	0	0	18	0	0	0	0	0	0	0
MEG_5277|Drugs|betalactams|Class_D_betalactamases|OXA	Drugs	betalactams	Class D betalactamases	OXA	0	0	0	0	0	0	0	0	0	0	0	0	0	0	0	0	0	0	0	0	0	0	0	0	0	0	0	0	0	0	0	0	0	0	0	0	0	0	0	0	0	0	0	0	0
MEG_6521|Multi-compound|Drug_and_biocide_resistance|Drug_and_biocide_RND_efflux_pumps|SME	Multi-compound	Drug and biocide resistance	Drug and biocide RND efflux pumps	SME	0	0	0	0	0	0	0	0	0	0	0	0	0	0	0	0	0	0	0	0	0	0	0	0	0	0	0	0	0	0	0	0	0	0	0	0	0	0	0	0	0	0	0	0	0
MEG_6522|Multi-compound|Drug_and_biocide_resistance|Drug_and_biocide_RND_efflux_pumps|SME	Multi-compound	Drug and biocide resistance	Drug and biocide RND efflux pumps	SME	0	0	0	0	0	0	0	0	0	0	0	0	0	0	0	0	0	0	0	0	0	0	0	0	0	0	0	0	0	0	0	0	0	0	0	0	0	0	0	0	0	0	0	0	0
MEG_6529|Multi-compound|Drug_and_biocide_resistance|Drug_and_biocide_RND_efflux_pumps|SME	Multi-compound	Drug and biocide resistance	Drug and biocide RND efflux pumps	SME	0	0	0	0	0	0	0	0	0	0	0	0	0	0	0	0	0	0	0	0	0	0	0	0	0	0	0	0	0	0	0	0	0	0	0	0	0	0	0	0	0	0	0	0	0
MEG_6659|Drugs|betalactams|Class_A_betalactamases|TEM	Drugs	betalactams	Class A betalactamases	TEM	0	0	0	0	0	0	0	0	0	0	0	0	0	0	0	0	0	0	0	0	0	0	0	0	0	0	0	0	0	0	0	0	0	0	0	0	0	0	0	0	0	0	0	0	0
MEG_6661|Drugs|betalactams|Class_A_betalactamases|TEM	Drugs	betalactams	Class A betalactamases	TEM	0	0	0	0	0	0	0	0	0	0	0	0	0	0	0	0	0	0	0	0	0	0	0	0	0	0	0	0	0	0	0	0	0	0	0	0	0	0	0	0	0	0	0	0	0
MEG_6664|Drugs|betalactams|Class_A_betalactamases|TEM	Drugs	betalactams	Class A betalactamases	TEM	0	0	0	0	0	0	0	0	0	0	0	0	0	0	0	0	0	0	0	0	0	0	0	0	0	0	0	0	0	0	0	0	0	0	0	0	0	0	0	0	0	12	0	0	0
MEG_6668|Drugs|betalactams|Class_A_betalactamases|TEM	Drugs	betalactams	Class A betalactamases	TEM	0	0	0	0	0	0	0	0	0	0	0	0	0	0	0	0	0	0	0	0	0	0	0	0	0	0	0	0	0	0	0	0	0	0	0	0	0	0	0	0	0	0	0	0	0
MEG_6669|Drugs|betalactams|Class_A_betalactamases|TEM	Drugs	betalactams	Class A betalactamases	TEM	0	0	0	0	0	0	0	0	0	0	0	0	0	0	0	0	0	0	0	0	0	0	0	0	0	0	0	0	0	0	0	63	0	0	0	0	0	0	0	0	0	0	0	0	0
MEG_6670|Drugs|betalactams|Class_A_betalactamases|TEM	Drugs	betalactams	Class A betalactamases	TEM	0	0	16	0	0	0	0	0	0	0	0	0	0	81	0	0	0	0	0	0	0	0	0	0	0	0	0	0	0	0	0	49	0	0	0	0	0	0	0	0	0	0	0	0	0
MEG_6671|Drugs|betalactams|Class_A_betalactamases|TEM	Drugs	betalactams	Class A betalactamases	TEM	0	0	0	0	0	0	0	0	0	0	0	0	0	0	0	0	0	0	0	0	0	0	0	0	0	0	0	0	0	0	0	32	0	0	0	0	0	0	0	0	0	0	0	0	0
MEG_6673|Drugs|betalactams|Class_A_betalactamases|TEM	Drugs	betalactams	Class A betalactamases	TEM	0	0	0	0	0	0	0	0	0	0	0	0	0	38	0	0	0	0	0	0	0	0	0	0	0	0	0	0	0	0	0	0	0	0	0	0	0	0	0	0	0	0	0	0	0
MEG_6674|Drugs|betalactams|Class_A_betalactamases|TEM	Drugs	betalactams	Class A betalactamases	TEM	0	0	0	0	0	0	0	0	0	0	0	0	0	14	0	0	0	0	0	0	0	0	0	0	0	0	0	0	0	0	0	0	0	0	0	0	0	0	0	0	0	0	0	0	0
MEG_6676|Drugs|betalactams|Class_A_betalactamases|TEM	Drugs	betalactams	Class A betalactamases	TEM	0	0	0	0	0	0	0	0	0	0	0	0	0	26	0	0	0	0	0	0	0	0	0	0	0	0	0	0	0	0	0	0	0	0	0	0	0	0	0	0	0	0	0	0	0
MEG_6677|Drugs|betalactams|Class_A_betalactamases|TEM	Drugs	betalactams	Class A betalactamases	TEM	0	0	0	0	0	0	0	0	0	0	0	0	0	12	0	0	0	0	0	0	0	0	0	0	0	0	0	0	0	0	0	0	0	0	0	0	0	0	0	0	0	0	0	0	0
MEG_6678|Drugs|betalactams|Class_A_betalactamases|TEM	Drugs	betalactams	Class A betalactamases	TEM	0	0	0	0	0	0	0	0	0	0	0	0	0	0	0	0	0	0	0	0	0	0	0	0	0	0	0	0	0	0	0	0	0	0	0	0	0	0	0	0	0	0	0	0	0
MEG_6679|Drugs|betalactams|Class_A_betalactamases|TEM	Drugs	betalactams	Class A betalactamases	TEM	0	0	0	0	0	0	0	0	0	0	0	0	0	0	0	0	0	0	0	0	0	0	0	0	0	0	0	0	0	0	0	20	0	0	0	0	0	0	0	0	0	0	0	0	0
MEG_6680|Drugs|betalactams|Class_A_betalactamases|TEM	Drugs	betalactams	Class A betalactamases	TEM	0	0	32	0	0	0	0	0	0	0	0	0	0	113	0	0	0	0	0	0	0	0	0	0	0	0	0	0	0	0	0	53	0	0	0	0	0	0	0	0	0	54	0	0	0
MEG_6682|Drugs|betalactams|Class_A_betalactamases|TEM	Drugs	betalactams	Class A betalactamases	TEM	0	0	29	0	0	0	0	0	0	0	0	0	0	0	0	0	0	0	0	0	0	0	0	0	0	0	0	0	0	0	0	53	0	0	0	0	0	0	0	0	0	0	0	0	0
MEG_6683|Drugs|betalactams|Class_A_betalactamases|TEM	Drugs	betalactams	Class A betalactamases	TEM	0	0	0	0	0	0	0	0	0	0	0	0	0	48	0	0	0	0	0	0	0	0	0	0	0	0	0	0	0	0	0	34	0	0	0	0	0	0	0	0	0	0	0	0	0
MEG_6689|Drugs|betalactams|Class_A_betalactamases|TEM	Drugs	betalactams	Class A betalactamases	TEM	0	0	0	0	0	0	0	0	0	0	0	0	0	0	0	0	0	0	0	0	0	0	0	0	0	0	0	0	0	0	0	0	0	0	0	0	0	0	0	0	0	0	0	0	0
MEG_6690|Drugs|betalactams|Class_A_betalactamases|TEM	Drugs	betalactams	Class A betalactamases	TEM	0	0	0	0	0	0	0	0	0	0	0	0	0	0	0	0	0	0	0	0	0	0	0	0	0	0	0	0	0	0	0	0	0	0	0	0	0	0	0	0	0	0	0	0	0
MEG_6697|Drugs|betalactams|Class_A_betalactamases|TEM	Drugs	betalactams	Class A betalactamases	TEM	0	0	20	0	0	0	0	0	0	0	0	0	0	0	0	0	0	0	0	0	0	0	0	0	0	0	0	0	0	0	0	0	0	0	0	0	0	0	0	0	0	0	0	0	0
MEG_6698|Drugs|betalactams|Class_A_betalactamases|TEM	Drugs	betalactams	Class A betalactamases	TEM	0	0	0	0	0	0	0	0	0	0	0	0	0	0	0	0	0	0	0	0	0	0	0	0	0	0	0	0	0	0	0	52	0	0	0	0	0	0	0	0	0	29	0	0	0
MEG_6699|Drugs|betalactams|Class_A_betalactamases|TEM	Drugs	betalactams	Class A betalactamases	TEM	0	0	0	0	0	0	0	0	0	0	0	0	0	0	0	0	0	0	0	0	0	0	0	0	0	0	0	0	0	0	0	0	0	0	0	0	0	0	0	0	0	0	0	0	0
MEG_6701|Drugs|betalactams|Class_A_betalactamases|TEM	Drugs	betalactams	Class A betalactamases	TEM	0	0	34	0	0	0	0	0	0	0	0	0	0	113	0	0	0	0	0	0	0	0	0	0	0	0	0	0	0	0	0	56	0	0	0	0	0	0	0	8	0	47	0	0	0
MEG_6705|Drugs|betalactams|Class_A_betalactamases|TEM	Drugs	betalactams	Class A betalactamases	TEM	0	0	0	0	0	0	0	0	0	0	0	0	0	0	0	0	0	0	0	0	0	0	0	0	0	0	0	0	0	0	0	27	0	0	0	0	0	0	0	0	0	0	0	0	0
MEG_6707|Drugs|betalactams|Class_A_betalactamases|TEM	Drugs	betalactams	Class A betalactamases	TEM	0	0	0	0	0	0	0	0	0	0	0	0	0	0	0	0	0	0	0	0	0	0	0	0	0	0	0	0	0	0	0	0	0	0	0	0	0	0	0	0	0	0	0	0	0
MEG_6710|Drugs|betalactams|Class_A_betalactamases|TEM	Drugs	betalactams	Class A betalactamases	TEM	0	0	16	0	0	0	0	0	0	0	0	0	0	0	0	0	0	0	0	0	0	0	0	0	0	0	0	0	0	0	0	36	0	0	0	0	0	0	0	0	0	0	0	0	0
MEG_6711|Drugs|betalactams|Class_A_betalactamases|TEM	Drugs	betalactams	Class A betalactamases	TEM	0	0	0	0	0	0	0	0	0	0	0	0	0	0	0	0	0	0	0	0	0	0	0	0	0	0	0	0	0	0	0	27	0	0	0	0	0	0	0	0	0	0	0	0	0
MEG_6713|Drugs|betalactams|Class_A_betalactamases|TEM	Drugs	betalactams	Class A betalactamases	TEM	0	0	18	0	0	0	0	0	0	0	0	0	0	35	0	0	0	0	0	0	0	0	0	0	0	0	0	0	0	0	0	50	0	0	0	0	0	0	0	0	0	16	0	0	0
MEG_6718|Drugs|betalactams|Class_A_betalactamases|TEM	Drugs	betalactams	Class A betalactamases	TEM	0	0	0	0	0	0	0	0	0	0	0	0	0	0	0	0	0	0	0	0	0	0	0	0	0	0	0	0	0	0	0	0	0	0	0	0	0	0	0	0	0	0	0	0	0
MEG_6720|Drugs|betalactams|Class_A_betalactamases|TEM	Drugs	betalactams	Class A betalactamases	TEM	0	0	0	0	0	0	0	0	0	0	0	0	0	0	0	0	0	0	0	0	0	0	0	0	0	0	0	0	0	0	0	0	0	0	0	0	0	0	0	0	0	0	0	0	0
MEG_6726|Drugs|betalactams|Class_A_betalactamases|TEM	Drugs	betalactams	Class A betalactamases	TEM	0	0	25	0	0	0	0	0	0	0	0	0	0	93	0	0	0	0	0	0	0	0	0	0	0	0	0	0	0	0	0	88	0	0	0	0	0	0	0	0	0	48	0	0	0
MEG_6727|Drugs|betalactams|Class_A_betalactamases|TEM	Drugs	betalactams	Class A betalactamases	TEM	0	0	0	0	0	0	0	0	0	0	0	0	0	50	0	0	0	0	0	0	0	0	0	0	0	0	0	0	0	0	0	37	0	0	0	0	0	0	0	0	0	20	0	0	0
MEG_6734|Drugs|betalactams|Class_A_betalactamases|TEM	Drugs	betalactams	Class A betalactamases	TEM	0	0	14	0	0	0	0	0	0	0	0	0	0	56	0	0	0	0	0	0	0	0	0	0	0	0	0	0	0	0	0	38	0	0	0	0	0	0	0	0	0	10	0	0	0
MEG_6737|Drugs|betalactams|Class_A_betalactamases|TEM	Drugs	betalactams	Class A betalactamases	TEM	0	0	26	0	0	0	0	0	0	0	0	0	0	92	0	0	0	0	0	0	0	0	0	0	0	0	0	0	0	0	0	70	0	0	0	0	0	0	0	0	0	0	0	0	0
MEG_6740|Drugs|betalactams|Class_A_betalactamases|TEM	Drugs	betalactams	Class A betalactamases	TEM	0	0	0	0	0	0	0	0	0	0	0	0	0	35	0	0	0	0	0	0	0	0	0	0	0	0	0	0	0	0	0	41	0	0	0	0	0	0	0	0	0	20	0	0	0
MEG_6742|Drugs|betalactams|Class_A_betalactamases|TEM	Drugs	betalactams	Class A betalactamases	TEM	0	0	24	0	0	0	0	0	0	0	0	0	0	0	0	0	0	0	0	0	0	0	0	0	0	0	0	0	0	0	0	41	0	0	0	0	0	0	0	0	0	0	0	0	0
MEG_6743|Drugs|betalactams|Class_A_betalactamases|TEM	Drugs	betalactams	Class A betalactamases	TEM	0	0	0	0	0	0	0	0	0	0	0	0	0	0	0	0	0	0	0	0	0	0	0	0	0	0	0	0	0	0	0	0	0	0	0	0	0	0	0	0	0	0	0	0	0
MEG_6745|Drugs|betalactams|Class_A_betalactamases|TEM	Drugs	betalactams	Class A betalactamases	TEM	0	0	0	0	0	0	0	0	0	0	0	0	0	0	0	0	0	0	0	0	0	0	0	0	0	0	0	0	0	0	0	15	0	0	0	0	0	0	0	0	0	0	0	0	0
MEG_6746|Drugs|betalactams|Class_A_betalactamases|TEM	Drugs	betalactams	Class A betalactamases	TEM	0	0	0	0	0	0	0	0	0	0	0	0	0	34	0	0	0	0	0	0	0	0	0	0	0	0	0	0	0	0	0	0	0	0	0	0	0	0	0	0	0	0	0	0	0
MEG_6751|Drugs|betalactams|Class_A_betalactamases|TEM	Drugs	betalactams	Class A betalactamases	TEM	0	0	0	0	0	0	0	0	0	0	0	0	0	0	0	0	0	0	0	0	0	0	0	0	0	0	0	0	0	0	0	12	0	0	0	0	0	0	0	0	0	0	0	0	0
MEG_6752|Drugs|betalactams|Class_A_betalactamases|TEM	Drugs	betalactams	Class A betalactamases	TEM	0	0	0	0	0	0	0	0	0	0	0	0	0	28	0	0	0	0	0	0	0	0	0	0	0	0	0	0	0	0	0	12	0	0	0	0	0	0	0	0	0	0	0	0	0
MEG_6759|Drugs|betalactams|Class_A_betalactamases|TEM	Drugs	betalactams	Class A betalactamases	TEM	0	0	0	0	0	0	0	0	0	0	0	0	0	104	0	0	0	0	0	0	0	0	0	0	0	0	0	0	0	0	0	49	0	0	0	0	0	0	0	0	0	0	0	0	0
MEG_6762|Drugs|betalactams|Class_A_betalactamases|TEM	Drugs	betalactams	Class A betalactamases	TEM	0	0	14	0	0	0	0	0	0	0	0	0	0	37	0	0	0	0	0	0	0	0	0	0	0	0	0	0	0	0	0	31	0	0	0	0	0	0	0	0	0	0	0	0	0
MEG_6763|Drugs|betalactams|Class_A_betalactamases|TEM	Drugs	betalactams	Class A betalactamases	TEM	0	0	18	0	0	0	0	0	0	0	0	0	0	52	0	0	0	0	0	0	0	0	0	0	0	0	0	0	0	0	0	46	0	0	0	0	0	0	0	0	0	23	0	0	0
MEG_6765|Drugs|betalactams|Class_A_betalactamases|TEM	Drugs	betalactams	Class A betalactamases	TEM	0	0	0	0	0	0	0	0	0	0	0	0	0	0	0	0	0	0	0	0	0	0	0	0	0	0	0	0	0	0	0	0	0	0	0	0	0	0	0	0	0	0	0	0	0
MEG_6768|Drugs|betalactams|Class_A_betalactamases|TEM	Drugs	betalactams	Class A betalactamases	TEM	0	0	0	0	0	0	0	0	0	0	0	0	0	0	0	0	0	0	0	0	0	0	0	0	0	0	0	0	0	0	0	0	0	0	0	0	0	0	0	0	0	0	0	0	0
MEG_6773|Drugs|betalactams|Class_A_betalactamases|TEM	Drugs	betalactams	Class A betalactamases	TEM	0	0	16	0	0	0	0	0	0	0	0	0	0	39	0	0	0	0	0	0	0	0	0	0	0	0	0	0	0	0	0	26	0	0	0	0	0	0	0	0	0	0	0	0	0
MEG_6777|Drugs|betalactams|Class_A_betalactamases|TEM	Drugs	betalactams	Class A betalactamases	TEM	0	0	35	0	0	0	0	0	0	0	0	0	0	90	0	0	0	0	0	0	0	0	0	0	0	0	0	0	0	0	0	69	0	0	0	0	0	0	0	0	0	37	0	0	0
MEG_6779|Drugs|betalactams|Class_A_betalactamases|TEM	Drugs	betalactams	Class A betalactamases	TEM	0	0	15	0	0	0	0	0	0	0	0	0	0	54	0	0	0	0	0	0	0	0	0	0	0	0	0	0	0	0	0	32	0	0	0	0	0	0	0	0	0	24	0	0	0
MEG_6781|Drugs|betalactams|Class_A_betalactamases|TEM	Drugs	betalactams	Class A betalactamases	TEM	0	0	0	0	0	0	0	0	0	0	0	0	0	24	0	0	0	0	0	0	0	0	0	0	0	0	0	0	0	0	0	0	0	0	0	0	0	0	0	0	0	0	0	0	0
MEG_6782|Drugs|betalactams|Class_A_betalactamases|TEM	Drugs	betalactams	Class A betalactamases	TEM	0	0	0	0	0	0	0	0	0	0	0	0	0	0	0	0	0	0	0	0	0	0	0	0	0	0	0	0	0	0	0	0	0	0	0	0	0	0	0	0	0	0	0	0	0
MEG_6783|Drugs|betalactams|Class_A_betalactamases|TEM	Drugs	betalactams	Class A betalactamases	TEM	0	0	29	0	0	0	0	0	0	0	0	0	0	73	0	0	0	0	0	0	0	0	0	0	0	0	0	0	0	0	0	45	0	0	0	0	0	0	0	0	0	33	0	0	0
MEG_6793|Drugs|betalactams|Class_A_betalactamases|TEM	Drugs	betalactams	Class A betalactamases	TEM	0	0	0	0	0	0	0	0	0	0	0	0	0	0	0	0	0	0	0	0	0	0	0	0	0	0	0	0	0	0	0	0	0	0	0	0	0	0	0	0	0	0	0	0	0
MEG_6794|Drugs|betalactams|Class_A_betalactamases|TEM	Drugs	betalactams	Class A betalactamases	TEM	0	0	26	0	0	0	0	0	0	0	0	0	0	84	0	0	0	0	0	0	0	0	0	0	0	0	0	0	0	0	0	43	0	0	0	0	0	0	0	0	0	0	0	0	0
MEG_6795|Drugs|betalactams|Class_A_betalactamases|TEM	Drugs	betalactams	Class A betalactamases	TEM	0	0	35	0	0	0	0	0	0	0	0	0	0	105	0	0	0	0	0	0	0	0	0	0	0	0	0	0	0	0	0	0	0	0	0	0	0	0	0	0	0	39	0	0	0
MEG_6796|Drugs|betalactams|Class_A_betalactamases|TEM	Drugs	betalactams	Class A betalactamases	TEM	0	0	21	0	0	0	0	0	0	0	0	0	0	37	0	0	0	0	0	0	0	0	0	0	0	0	0	0	0	0	0	39	0	0	0	0	0	0	0	0	0	24	0	0	0
MEG_6798|Drugs|betalactams|Class_A_betalactamases|TEM	Drugs	betalactams	Class A betalactamases	TEM	0	0	18	0	0	0	0	0	0	0	0	0	0	74	0	0	0	0	0	0	0	0	0	0	0	0	0	0	0	0	0	41	0	0	0	0	0	0	0	0	0	0	0	0	0
MEG_6800|Drugs|betalactams|Class_A_betalactamases|TEM	Drugs	betalactams	Class A betalactamases	TEM	0	0	0	0	0	0	0	0	0	0	0	0	0	0	0	0	0	0	0	0	0	0	0	0	0	0	0	0	0	0	0	0	0	0	0	0	0	0	0	0	0	0	0	0	0
MEG_6801|Drugs|betalactams|Class_A_betalactamases|TEM	Drugs	betalactams	Class A betalactamases	TEM	0	0	0	0	0	0	0	0	0	0	0	0	0	25	0	0	0	0	0	0	0	0	0	0	0	0	0	0	0	0	0	0	0	0	0	0	0	0	0	0	0	0	0	0	0
MEG_6803|Drugs|betalactams|Class_A_betalactamases|TEM	Drugs	betalactams	Class A betalactamases	TEM	0	0	0	0	0	0	0	0	0	0	0	0	0	0	0	0	0	0	0	0	0	0	0	0	0	0	0	0	0	0	0	28	0	0	0	0	0	0	0	0	0	0	0	0	0
MEG_6805|Drugs|betalactams|Class_A_betalactamases|TEM	Drugs	betalactams	Class A betalactamases	TEM	0	0	0	0	0	0	0	0	0	0	0	0	0	0	0	0	0	0	0	0	0	0	0	0	0	0	0	0	0	0	0	0	0	0	0	0	0	0	0	0	0	0	0	0	0
MEG_6806|Drugs|betalactams|Class_A_betalactamases|TEM	Drugs	betalactams	Class A betalactamases	TEM	0	0	29	0	0	0	0	0	0	0	0	0	0	0	0	0	0	0	0	0	0	0	0	0	0	0	0	0	0	0	0	52	0	0	0	0	0	0	0	0	0	0	0	0	0
MEG_6807|Drugs|betalactams|Class_A_betalactamases|TEM	Drugs	betalactams	Class A betalactamases	TEM	0	0	43	0	0	0	0	0	0	0	0	0	0	116	0	0	0	0	0	0	0	0	0	0	0	0	0	0	0	0	0	64	0	0	0	0	0	0	0	0	0	43	0	0	0
MEG_6809|Drugs|betalactams|Class_A_betalactamases|TEM	Drugs	betalactams	Class A betalactamases	TEM	0	0	0	0	0	0	0	0	0	0	0	0	0	0	0	0	0	0	0	0	0	0	0	0	0	0	0	0	0	0	0	0	0	0	0	0	0	0	0	0	0	0	0	0	0
MEG_6810|Drugs|betalactams|Class_A_betalactamases|TEM	Drugs	betalactams	Class A betalactamases	TEM	0	0	0	0	0	0	0	0	0	0	0	0	0	0	0	0	0	0	0	0	0	0	0	0	0	0	0	0	0	0	0	0	0	0	0	0	0	0	0	0	0	0	0	0	0
MEG_6813|Drugs|betalactams|Class_A_betalactamases|TEM	Drugs	betalactams	Class A betalactamases	TEM	0	0	0	0	0	0	0	0	0	0	0	0	0	0	0	0	0	0	0	0	0	0	0	0	0	0	0	0	0	0	0	47	0	0	0	0	0	0	0	0	0	0	0	0	0
MEG_6815|Drugs|betalactams|Class_A_betalactamases|TEM	Drugs	betalactams	Class A betalactamases	TEM	0	0	18	0	0	0	0	0	0	0	0	0	0	54	0	0	0	0	0	0	0	0	0	0	0	0	0	0	0	0	0	33	0	0	0	0	0	0	0	0	0	31	0	0	0
MEG_6821|Drugs|betalactams|Class_A_betalactamases|TEM	Drugs	betalactams	Class A betalactamases	TEM	0	0	0	0	0	0	0	0	0	0	0	0	0	0	0	0	0	0	0	0	0	0	0	0	0	0	0	0	0	0	0	0	0	0	0	0	0	0	0	0	0	12	0	0	0
MEG_6824|Drugs|betalactams|Class_A_betalactamases|TEM	Drugs	betalactams	Class A betalactamases	TEM	0	0	0	0	0	0	0	0	0	0	0	0	0	105	0	0	0	0	0	0	0	0	0	0	0	0	0	0	0	0	0	0	0	0	0	0	0	0	0	0	0	26	0	0	0
MEG_6826|Drugs|betalactams|Class_A_betalactamases|TEM	Drugs	betalactams	Class A betalactamases	TEM	0	0	0	0	0	0	0	0	0	0	0	0	0	0	0	0	0	0	0	0	0	0	0	0	0	0	0	0	0	0	0	52	0	0	0	0	0	0	0	0	0	0	0	0	0
MEG_6827|Drugs|betalactams|Class_A_betalactamases|TEM	Drugs	betalactams	Class A betalactamases	TEM	0	0	23	0	0	0	0	0	0	0	0	0	0	86	0	0	0	0	0	0	0	0	0	0	0	0	0	0	0	0	0	63	0	0	0	0	0	0	0	0	0	42	0	0	0
MEG_6828|Drugs|betalactams|Class_A_betalactamases|TEM	Drugs	betalactams	Class A betalactamases	TEM	0	0	0	0	0	0	0	0	0	0	0	0	0	0	0	0	0	0	0	0	0	0	0	0	0	0	0	0	0	0	0	56	0	0	0	0	0	0	0	0	0	0	0	0	0
MEG_6829|Drugs|betalactams|Class_A_betalactamases|TEM	Drugs	betalactams	Class A betalactamases	TEM	0	0	0	0	0	0	0	0	0	0	0	0	0	82	0	0	0	0	0	0	0	0	0	0	0	0	0	0	0	0	0	56	0	0	0	0	0	0	0	0	0	24	0	0	0
MEG_6831|Drugs|betalactams|Class_A_betalactamases|TEM	Drugs	betalactams	Class A betalactamases	TEM	0	0	36	0	0	0	0	0	0	0	0	0	0	107	0	0	0	0	0	0	0	0	0	0	0	0	0	0	0	0	0	58	0	0	0	0	0	0	0	0	0	0	0	0	0
MEG_6834|Drugs|betalactams|Class_A_betalactamases|TEM	Drugs	betalactams	Class A betalactamases	TEM	0	0	29	0	0	0	0	0	0	0	0	0	0	81	0	0	0	0	0	0	0	0	0	0	0	0	0	0	0	0	0	54	0	0	0	0	0	0	0	0	0	47	0	0	0
MEG_6835|Drugs|betalactams|Class_A_betalactamases|TEM	Drugs	betalactams	Class A betalactamases	TEM	0	0	0	0	0	0	0	0	0	0	0	0	0	0	0	0	0	0	0	0	0	0	0	0	0	0	0	0	0	0	0	0	0	0	0	0	0	0	0	0	0	0	0	0	0
MEG_6836|Drugs|betalactams|Class_A_betalactamases|TEM	Drugs	betalactams	Class A betalactamases	TEM	0	0	17	0	0	0	0	0	0	0	0	0	0	53	0	0	0	0	0	0	0	0	0	0	0	0	0	0	0	0	0	29	0	0	0	0	0	0	0	0	0	24	0	0	0
MEG_6837|Drugs|betalactams|Class_A_betalactamases|TEM	Drugs	betalactams	Class A betalactamases	TEM	0	0	36	0	0	0	0	0	0	0	0	0	0	97	0	0	0	0	0	0	0	0	0	0	0	0	0	0	0	0	0	50	0	0	0	0	0	0	0	8	0	44	0	0	0
MEG_6838|Drugs|betalactams|Class_A_betalactamases|TEM	Drugs	betalactams	Class A betalactamases	TEM	0	0	16	0	0	0	0	0	0	0	0	0	0	49	0	0	0	0	0	0	0	0	0	0	0	0	0	0	0	0	0	27	0	0	0	0	0	0	0	0	0	22	0	0	0
MEG_6843|Drugs|betalactams|Class_A_betalactamases|TEM	Drugs	betalactams	Class A betalactamases	TEM	0	0	0	0	0	0	0	0	0	0	0	0	0	0	0	0	0	0	0	0	0	0	0	0	0	0	0	0	0	0	0	0	0	0	0	0	0	0	0	0	0	0	0	0	0
MEG_6844|Drugs|betalactams|Class_A_betalactamases|TEM	Drugs	betalactams	Class A betalactamases	TEM	0	0	0	0	0	0	0	0	0	0	0	0	0	30	0	0	0	0	0	0	0	0	0	0	0	0	0	0	0	0	0	0	0	0	0	0	0	0	0	0	0	0	0	0	0
MEG_6845|Drugs|betalactams|Class_A_betalactamases|TEM	Drugs	betalactams	Class A betalactamases	TEM	0	0	0	0	0	0	0	0	0	0	0	0	0	0	0	0	0	0	0	0	0	0	0	0	0	0	0	0	0	0	0	15	0	0	0	0	0	0	0	0	0	0	0	0	0
MEG_6847|Drugs|betalactams|Class_A_betalactamases|TEM	Drugs	betalactams	Class A betalactamases	TEM	0	0	0	0	0	0	0	0	0	0	0	0	0	0	0	0	0	0	0	0	0	0	0	0	0	0	0	0	0	0	0	0	0	0	0	0	0	0	0	0	0	0	0	0	0
MEG_6862|Drugs|betalactams|Class_A_betalactamases|TEM	Drugs	betalactams	Class A betalactamases	TEM	0	0	16	0	0	0	0	0	0	0	0	0	0	40	0	0	0	0	0	0	0	0	0	0	0	0	0	0	0	0	0	0	0	0	0	0	0	0	0	0	0	16	0	0	0
MEG_6863|Drugs|betalactams|Class_A_betalactamases|TEM	Drugs	betalactams	Class A betalactamases	TEM	0	0	0	0	0	0	0	0	0	0	0	0	0	0	0	0	0	0	0	0	0	0	0	0	0	0	0	0	0	0	0	0	0	0	0	0	0	0	0	0	0	0	0	0	0
MEG_6864|Drugs|betalactams|Class_A_betalactamases|TEM	Drugs	betalactams	Class A betalactamases	TEM	0	0	0	0	0	0	0	0	0	0	0	0	0	34	0	0	0	0	0	0	0	0	0	0	0	0	0	0	0	0	0	0	0	0	0	0	0	0	0	0	0	0	0	0	0
MEG_6865|Drugs|betalactams|Class_A_betalactamases|TEM	Drugs	betalactams	Class A betalactamases	TEM	0	0	21	0	0	0	0	0	0	0	0	0	0	0	0	0	0	0	0	0	0	0	0	0	0	0	0	0	0	0	0	33	0	0	0	0	0	0	0	0	0	27	0	0	0
MEG_6866|Drugs|betalactams|Class_A_betalactamases|TEM	Drugs	betalactams	Class A betalactamases	TEM	0	0	0	0	0	0	0	0	0	0	0	0	0	0	0	0	0	0	0	0	0	0	0	0	0	0	0	0	0	0	0	71	0	0	0	0	0	0	0	0	0	58	0	0	0
MEG_6867|Drugs|betalactams|Class_A_betalactamases|TEM	Drugs	betalactams	Class A betalactamases	TEM	0	0	0	0	0	0	0	0	0	0	0	0	0	0	0	0	0	0	0	0	0	0	0	0	0	0	0	0	0	0	0	0	0	0	0	0	0	0	0	0	0	0	0	0	0
MEG_6873|Drugs|betalactams|Class_A_betalactamases|TEM	Drugs	betalactams	Class A betalactamases	TEM	0	0	34	0	0	0	0	0	0	0	0	0	0	58	0	0	0	0	0	0	0	0	0	0	0	0	0	0	0	0	0	84	0	0	0	0	0	0	0	0	0	0	0	0	0
MEG_6875|Drugs|betalactams|Class_A_betalactamases|TEM	Drugs	betalactams	Class A betalactamases	TEM	0	0	0	0	0	0	0	0	0	0	0	0	0	0	0	0	0	0	0	0	0	0	0	0	0	0	0	0	0	0	0	0	0	0	0	0	0	0	0	0	0	0	0	0	0
MEG_6877|Drugs|betalactams|Class_A_betalactamases|TEM	Drugs	betalactams	Class A betalactamases	TEM	0	0	46	0	0	0	0	0	0	0	0	0	0	81	0	0	0	0	0	0	0	0	0	0	0	0	0	0	0	0	0	123	0	0	0	0	0	0	0	37	0	73	0	0	0
MEG_6878|Drugs|betalactams|Class_A_betalactamases|TEM	Drugs	betalactams	Class A betalactamases	TEM	0	0	98	0	0	0	0	0	0	0	0	0	0	143	0	0	0	0	0	0	0	0	0	0	0	0	0	0	0	0	0	151	0	0	0	0	0	0	0	0	0	66	0	0	0
MEG_6879|Drugs|betalactams|Class_A_betalactamases|TEM	Drugs	betalactams	Class A betalactamases	TEM	0	0	0	0	0	0	0	0	0	0	0	0	0	41	0	0	0	0	0	0	0	0	0	0	0	0	0	0	0	0	0	0	0	0	0	0	0	0	0	0	0	0	0	0	0
MEG_6880|Drugs|betalactams|Class_A_betalactamases|TEM	Drugs	betalactams	Class A betalactamases	TEM	0	0	0	0	0	0	0	0	0	0	0	0	0	0	0	0	0	0	0	0	0	0	0	0	0	0	0	0	0	0	0	55	0	0	0	0	0	0	0	0	0	0	0	0	0
MEG_6881|Drugs|betalactams|Class_A_betalactamases|TEM	Drugs	betalactams	Class A betalactamases	TEM	0	0	0	0	0	0	0	0	0	0	0	0	0	0	0	0	0	0	0	0	0	0	0	0	0	0	0	0	0	0	0	0	0	0	0	0	0	0	0	0	0	0	0	0	0
MEG_6884|Drugs|betalactams|Class_A_betalactamases|TEM	Drugs	betalactams	Class A betalactamases	TEM	0	0	0	0	0	0	0	0	0	0	0	0	0	0	0	0	0	0	0	0	0	0	0	0	0	0	0	0	0	0	0	0	0	0	0	0	0	0	0	0	0	0	0	0	0
MEG_6887|Drugs|betalactams|Class_A_betalactamases|TEM	Drugs	betalactams	Class A betalactamases	TEM	0	0	51	0	0	0	0	0	0	0	0	0	0	76	0	0	0	0	0	0	0	0	0	0	0	0	0	0	0	0	0	90	0	0	0	0	0	0	0	0	0	0	0	0	0
MEG_6888|Drugs|betalactams|Class_A_betalactamases|TEM	Drugs	betalactams	Class A betalactamases	TEM	0	0	0	0	0	0	0	0	0	0	0	0	0	0	0	0	0	0	0	0	0	0	0	0	0	0	0	0	0	0	0	0	0	0	0	0	0	0	0	0	0	0	0	0	0
MEG_6889|Drugs|betalactams|Class_A_betalactamases|TEM	Drugs	betalactams	Class A betalactamases	TEM	0	0	92	0	0	0	0	0	0	0	0	0	0	203	0	0	0	0	0	0	0	0	0	0	0	0	0	0	0	0	0	184	0	0	0	0	0	0	0	22	0	83	0	0	0
MEG_6890|Drugs|betalactams|Class_A_betalactamases|TEM	Drugs	betalactams	Class A betalactamases	TEM	0	0	67	0	0	0	0	0	0	0	0	0	0	140	0	0	0	0	0	0	0	0	0	0	0	0	0	0	0	0	0	110	0	0	0	0	0	0	0	0	0	73	0	0	0
MEG_6891|Drugs|betalactams|Class_A_betalactamases|TEM	Drugs	betalactams	Class A betalactamases	TEM	0	0	0	0	0	0	0	0	0	0	0	0	0	0	0	0	0	0	0	0	0	0	0	0	0	0	0	0	0	0	0	0	0	0	0	0	0	0	0	0	0	0	0	0	0
MEG_6893|Drugs|betalactams|Class_A_betalactamases|TEM	Drugs	betalactams	Class A betalactamases	TEM	0	0	0	0	0	0	0	0	0	0	0	0	0	0	0	0	0	0	0	0	0	0	0	0	0	0	0	0	0	0	0	0	0	0	0	0	0	0	0	0	0	0	0	0	0
MEG_6894|Drugs|betalactams|Class_A_betalactamases|TEM	Drugs	betalactams	Class A betalactamases	TEM	0	0	0	0	0	0	0	0	0	0	0	0	0	0	0	0	0	0	0	0	0	0	0	0	0	0	0	0	0	0	0	0	0	0	0	0	0	0	0	0	0	0	0	0	0
MEG_6895|Drugs|betalactams|Class_A_betalactamases|TEM	Drugs	betalactams	Class A betalactamases	TEM	0	0	56	0	0	0	0	0	0	0	0	0	0	112	0	0	0	0	0	0	0	0	0	0	0	0	0	0	0	0	0	85	0	0	0	0	0	0	0	0	0	43	0	0	0
MEG_6896|Drugs|betalactams|Class_A_betalactamases|TEM	Drugs	betalactams	Class A betalactamases	TEM	0	0	35	0	0	0	0	0	0	0	0	0	0	100	0	0	0	0	0	0	0	0	0	0	0	0	0	0	0	0	0	84	0	0	0	0	0	0	0	0	0	36	0	0	0
MEG_6897|Drugs|betalactams|Class_A_betalactamases|TEM	Drugs	betalactams	Class A betalactamases	TEM	0	0	0	0	0	0	0	0	0	0	0	0	0	43	0	0	0	0	0	0	0	0	0	0	0	0	0	0	0	0	0	39	0	0	0	0	0	0	0	0	0	0	0	0	0
MEG_6899|Drugs|betalactams|Class_A_betalactamases|TEM	Drugs	betalactams	Class A betalactamases	TEM	0	0	0	0	0	0	0	0	0	0	0	0	0	0	0	0	0	0	0	0	0	0	0	0	0	0	0	0	0	0	0	0	0	0	0	0	0	0	0	0	0	0	0	0	0
MEG_6900|Drugs|betalactams|Class_A_betalactamases|TEM	Drugs	betalactams	Class A betalactamases	TEM	0	0	110	0	0	0	0	0	0	0	0	0	0	148	0	0	0	0	0	0	0	0	0	0	0	0	0	0	0	0	0	168	0	0	0	0	0	0	0	24	0	99	0	0	0
MEG_6905|Drugs|betalactams|Class_A_betalactamases|TEM	Drugs	betalactams	Class A betalactamases	TEM	0	0	22	0	0	0	0	0	0	0	0	0	0	27	0	0	0	0	0	0	0	0	0	0	0	0	0	0	0	0	0	0	0	0	0	0	0	0	0	0	0	0	0	0	0
MEG_6909|Drugs|betalactams|Class_A_betalactamases|TEM	Drugs	betalactams	Class A betalactamases	TEM	0	0	273	0	0	0	0	0	0	0	0	0	0	209	0	0	0	0	0	0	0	0	0	0	0	0	0	0	0	0	0	330	0	0	0	0	0	0	0	69	0	0	0	0	0
MEG_6910|Drugs|betalactams|Class_A_betalactamases|TEM	Drugs	betalactams	Class A betalactamases	TEM	0	0	57	0	0	0	0	0	0	0	0	0	0	152	0	0	0	0	0	0	0	0	0	0	0	0	0	0	0	0	0	142	0	0	0	0	0	0	0	31	0	0	0	0	0
MEG_6912|Drugs|betalactams|Class_A_betalactamases|TEM	Drugs	betalactams	Class A betalactamases	TEM	0	0	0	0	0	0	0	0	0	0	0	0	0	0	0	0	0	0	0	0	0	0	0	0	0	0	0	0	0	0	0	120	0	0	0	0	0	0	0	0	0	0	0	0	0
MEG_6915|Drugs|betalactams|Class_A_betalactamases|TEM	Drugs	betalactams	Class A betalactamases	TEM	0	0	0	0	0	0	0	0	0	0	0	0	0	0	0	0	0	0	0	0	0	0	0	0	0	0	0	0	0	0	0	0	0	0	0	0	0	0	0	0	0	0	0	0	0
MEG_6916|Drugs|betalactams|Class_A_betalactamases|TEM	Drugs	betalactams	Class A betalactamases	TEM	0	0	44	0	0	0	0	0	0	0	0	0	0	0	0	0	0	0	0	0	0	0	0	0	0	0	0	0	0	0	0	0	0	0	0	0	0	0	0	0	0	0	0	0	0
MEG_6918|Drugs|betalactams|Class_A_betalactamases|TEM	Drugs	betalactams	Class A betalactamases	TEM	0	0	0	0	0	0	0	0	0	0	0	0	0	0	0	0	0	0	0	0	0	0	0	0	0	0	0	0	0	0	0	0	0	0	0	0	0	0	0	0	0	0	0	0	0
MEG_6922|Drugs|betalactams|Class_A_betalactamases|TEM	Drugs	betalactams	Class A betalactamases	TEM	0	0	0	0	0	0	0	0	0	0	0	0	0	107	0	0	0	0	0	0	0	0	0	0	0	0	0	0	0	0	0	123	0	0	0	0	0	0	0	0	0	0	0	0	0
MEG_6925|Drugs|betalactams|Class_A_betalactamases|TEM	Drugs	betalactams	Class A betalactamases	TEM	0	0	133	0	0	0	0	0	0	0	0	0	0	152	0	0	0	0	0	0	0	0	0	0	0	0	0	0	0	0	0	172	0	0	0	0	0	0	0	36	0	82	0	0	0
MEG_6927|Drugs|betalactams|Class_A_betalactamases|TEM	Drugs	betalactams	Class A betalactamases	TEM	0	0	0	0	0	0	0	0	0	0	0	0	0	26	0	0	0	0	0	0	0	0	0	0	0	0	0	0	0	0	0	0	0	0	0	0	0	0	0	0	0	0	0	0	0
MEG_6928|Drugs|betalactams|Class_A_betalactamases|TEM	Drugs	betalactams	Class A betalactamases	TEM	0	0	105	0	0	0	0	0	0	0	0	0	0	133	0	0	0	0	0	0	0	0	0	0	0	0	0	0	0	0	0	178	0	0	0	0	0	0	0	0	0	0	0	0	0
MEG_6929|Drugs|betalactams|Class_A_betalactamases|TEM	Drugs	betalactams	Class A betalactamases	TEM	0	0	38	0	0	0	0	0	0	0	0	0	0	79	0	0	0	0	0	0	0	0	0	0	0	0	0	0	0	0	0	54	0	0	0	0	0	0	0	0	0	45	0	0	0
MEG_6931|Drugs|betalactams|Class_A_betalactamases|TEM	Drugs	betalactams	Class A betalactamases	TEM	0	0	82	0	0	0	0	0	0	0	0	0	0	153	0	0	0	0	0	0	0	0	0	0	0	0	0	0	0	0	0	166	0	0	0	0	0	0	0	30	0	72	0	0	0
MEG_6932|Drugs|betalactams|Class_A_betalactamases|TEM	Drugs	betalactams	Class A betalactamases	TEM	0	0	41	0	0	0	0	0	0	0	0	0	0	118	0	0	0	0	0	0	0	0	0	0	0	0	0	0	0	0	0	106	0	0	0	0	0	0	0	0	0	80	0	0	0
MEG_6934|Drugs|betalactams|Class_A_betalactamases|TEM	Drugs	betalactams	Class A betalactamases	TEM	0	0	84	0	0	0	0	0	0	0	0	0	0	124	0	0	0	0	0	0	0	0	0	0	0	0	0	0	0	0	0	141	0	0	0	0	0	0	0	27	0	52	0	0	0
MEG_6938|Drugs|betalactams|Class_A_betalactamases|TEM	Drugs	betalactams	Class A betalactamases	TEM	0	0	0	0	0	0	0	0	0	0	0	0	0	40	0	0	0	0	0	0	0	0	0	0	0	0	0	0	0	0	0	0	0	0	0	0	0	0	0	0	0	0	0	0	0
MEG_6941|Drugs|betalactams|Class_A_betalactamases|TEM	Drugs	betalactams	Class A betalactamases	TEM	0	0	0	0	0	0	0	0	0	0	0	0	0	87	0	0	0	0	0	0	0	0	0	0	0	0	0	0	0	0	0	0	0	0	0	0	0	0	0	0	0	0	0	0	0
MEG_6942|Drugs|betalactams|Class_A_betalactamases|TEM	Drugs	betalactams	Class A betalactamases	TEM	0	0	0	0	0	0	0	0	0	0	0	0	0	0	0	0	0	0	0	0	0	0	0	0	0	0	0	0	0	0	0	0	0	0	0	0	0	0	0	0	0	0	0	0	0
MEG_6943|Drugs|betalactams|Class_A_betalactamases|TEM	Drugs	betalactams	Class A betalactamases	TEM	0	0	0	0	0	0	0	0	0	0	0	0	0	78	0	0	0	0	0	0	0	0	0	0	0	0	0	0	0	0	0	0	0	0	0	0	0	0	0	0	0	32	0	0	0
MEG_6944|Drugs|betalactams|Class_A_betalactamases|TEM	Drugs	betalactams	Class A betalactamases	TEM	0	0	38	0	0	0	0	0	0	0	0	0	0	79	0	0	0	0	0	0	0	0	0	0	0	0	0	0	0	0	0	0	0	0	0	0	0	0	0	0	0	0	0	0	0
MEG_6947|Drugs|betalactams|Class_A_betalactamases|TEM	Drugs	betalactams	Class A betalactamases	TEM	0	0	24	0	0	0	0	0	0	0	0	0	0	55	0	0	0	0	0	0	0	0	0	0	0	0	0	0	0	0	0	43	0	0	0	0	0	0	0	0	0	26	0	0	0
MEG_6949|Drugs|betalactams|Class_A_betalactamases|TEM	Drugs	betalactams	Class A betalactamases	TEM	0	0	0	0	0	0	0	0	0	0	0	0	0	53	0	0	0	0	0	0	0	0	0	0	0	0	0	0	0	0	0	14	0	0	0	0	0	0	0	0	0	0	0	0	0
MEG_6950|Drugs|betalactams|Class_A_betalactamases|TEM	Drugs	betalactams	Class A betalactamases	TEM	0	0	36	0	0	0	0	0	0	0	0	0	0	113	0	0	0	0	0	0	0	0	0	0	0	0	0	0	0	0	0	74	0	0	0	0	0	0	0	0	0	43	0	0	0
MEG_6951|Drugs|betalactams|Class_A_betalactamases|TEM	Drugs	betalactams	Class A betalactamases	TEM	0	0	42	0	0	0	0	0	0	0	0	0	0	119	0	0	0	0	0	0	0	0	0	0	0	0	0	0	0	0	0	76	0	0	0	0	0	0	0	0	0	48	0	0	0
MEG_7620|Drugs|MLS|Streptogramin_A_O-acetyltransferase|VATA	Drugs	MLS	Streptogramin A O-acetyltransferase	VATA	0	0	0	0	0	0	0	0	0	0	0	0	0	0	0	0	0	0	0	0	0	0	0	0	0	0	0	0	0	0	0	0	0	0	0	0	0	0	0	0	0	0	0	0	0
MEG_7621|Drugs|MLS|Streptogramin_A_O-acetyltransferase|VATA	Drugs	MLS	Streptogramin A O-acetyltransferase	VATA	0	0	0	0	0	22	0	0	0	26	0	0	0	0	0	0	0	34	0	0	20	136	8	0	149	74	115	206	870	0	71	0	12	94	0	0	251	0	0	0	0	0	541	0	0
MEG_7626|Drugs|MLS|Streptogramin_A_O-acetyltransferase|VATE	Drugs	MLS	Streptogramin A O-acetyltransferase	VATE	0	0	0	0	0	0	0	0	0	0	0	0	0	0	0	0	405	0	0	0	0	0	0	0	0	0	0	0	0	0	0	0	0	0	0	0	0	0	0	0	0	0	0	0	0
MEG_7627|Drugs|MLS|Streptogramin_A_O-acetyltransferase|VATE	Drugs	MLS	Streptogramin A O-acetyltransferase	VATE	0	0	0	0	0	0	0	0	0	0	0	0	0	0	0	0	0	0	0	0	0	0	0	0	0	0	0	0	0	0	0	0	0	0	0	0	0	0	0	0	0	0	0	0	0
MEG_7628|Drugs|MLS|Streptogramin_A_O-acetyltransferase|VATE	Drugs	MLS	Streptogramin A O-acetyltransferase	VATE	0	0	0	0	0	0	0	0	0	0	0	0	0	0	0	0	0	0	0	0	0	0	0	0	0	0	0	0	0	0	0	0	0	0	0	0	0	0	0	0	0	0	0	0	0
MEG_7629|Drugs|MLS|Streptogramin_A_O-acetyltransferase|VATE	Drugs	MLS	Streptogramin A O-acetyltransferase	VATE	0	0	0	0	0	0	0	0	0	0	0	0	0	0	0	0	0	0	0	0	0	0	0	0	0	0	0	0	0	0	0	0	0	0	0	0	0	0	0	0	0	0	0	0	0
MEG_7630|Drugs|MLS|Streptogramin_A_O-acetyltransferase|VATE	Drugs	MLS	Streptogramin A O-acetyltransferase	VATE	0	0	0	0	0	0	0	0	0	0	0	0	0	0	0	0	0	0	0	0	0	0	0	0	0	0	0	0	0	0	0	0	0	0	0	0	0	0	0	0	0	0	0	0	0
MEG_7631|Drugs|MLS|Streptogramin_A_O-acetyltransferase|VATE	Drugs	MLS	Streptogramin A O-acetyltransferase	VATE	0	0	0	0	0	0	0	0	0	0	0	0	0	0	0	0	0	0	0	0	0	0	0	0	0	0	0	0	0	0	0	0	0	0	0	0	0	0	0	0	0	0	0	0	0
MEG_7632|Drugs|MLS|Streptogramin_A_O-acetyltransferase|VATE	Drugs	MLS	Streptogramin A O-acetyltransferase	VATE	0	0	0	0	0	0	0	0	0	0	0	0	0	0	0	0	0	0	0	0	0	0	0	0	0	0	0	0	0	0	0	0	0	0	0	0	0	0	0	0	0	0	0	0	0
MEG_7633|Drugs|MLS|Streptogramin_A_O-acetyltransferase|VATF	Drugs	MLS	Streptogramin A O-acetyltransferase	VATF	0	0	0	0	0	0	0	0	0	0	0	0	0	0	0	0	0	0	0	0	0	0	0	0	62	0	0	0	0	0	0	0	0	0	0	0	0	0	0	0	0	0	0	0	0
MEG_7682|Drugs|Multi-drug_resistance|Multi-drug_ABC_efflux_pumps|VGA	Drugs	Multi-drug resistance	Multi-drug ABC efflux pumps	VGA	20	0	0	0	0	0	0	0	0	0	0	0	0	0	0	0	0	0	62	0	143	171	0	0	0	0	0	0	71	30	2990	0	50	248	0	0	0	0	0	0	0	0	51	0	0
MEG_7689|Drugs|Multi-drug_resistance|Multi-drug_ABC_efflux_pumps|VGAD	Drugs	Multi-drug resistance	Multi-drug ABC efflux pumps	VGAD	0	0	0	0	0	0	0	0	0	0	0	0	0	0	0	0	0	0	0	0	0	0	0	0	0	0	0	0	0	0	0	0	0	0	0	0	0	0	0	0	0	0	0	0	0
[truncated: 147 more columns]
