# Supplementary material for: Evaluating the effects of antimicrobial drug use on the ecology of antimicrobial resistance and microbial community structure in beef feedlot cattle
Source: Front Microbiol. 2022 Dec 13;13:970358. doi: 10.3389/fmicb.2022.970358 (PMC9792868; doi:10.3389/fmicb.2022.970358)
Supplement: SUPPLEMENTARY FILE 9 — Microbiome sequencing count matrix. [file Table_9.csv]

Supplementary File 9) Microbiome sequencing count matrix.
Domain	Kingdom	Phylum	Class	Order	Family	Genus	Species	id	IA1	IA10	IA11	IA12	IA13	IA14	IA15	IA16	IA17	IA19	IA2	IA23	IA24	IA27	IA29	IA3	IA30	IA32	IA33	IA34	IA35	IA38	IA39	IA40	IA41	IA43	IA44	IA45	IA47	IA49	IA5	IA50	IA51	IA52	IA53	IA54	IA55	IA56	IA57	IA58	IA6
Bacteria	Bacteria	Proteobacteria	Alphaproteobacteria	Rhizobiales	Beijerinckiaceae	Microvirga	unclassified Microvirga	0001d123420b59585627edf5a1292ae8	0	0	0	0	0	0	0	0	0	0	0	0	0	0	0	0	0	0	0	0	0	0	0	0	0	0	0	0	0	0	0	0	0	0	0	0	0	0	0	0	0
Bacteria	Bacteria	Proteobacteria	Alphaproteobacteria	Rhizobiales	Devosiaceae	Pelagibacterium	uncultured_bacterium	000ada501122ff6c83799b3565d1d9e7	0	0	0	0	0	0	0	0	0	0	0	0	0	0	0	0	0	0	0	0	0	0	0	0	0	0	0	0	0	0	0	0	0	0	0	0	0	0	0	0	0
Bacteria	Bacteria	Proteobacteria	Alphaproteobacteria	Rhizobiales	Beijerinckiaceae	uncultured	uncultured_endolithic	00199cd32714c6c9e639c0ca96fd3ab7	0	0	0	0	0	0	0	0	0	0	0	0	0	0	0	0	0	0	0	0	0	0	0	0	0	0	0	0	0	0	0	0	0	0	0	0	0	0	0	0	0
Bacteria	Bacteria	Proteobacteria	Gammaproteobacteria	Burkholderiales	Nitrosomonadaceae	MND1	unclassified MND1	00250d6b968f2ad29019c64d89ece283	0	0	0	0	0	0	0	0	0	0	0	0	0	0	0	0	0	0	0	0	0	0	0	0	0	0	0	0	0	0	0	0	0	0	0	0	0	0	0	0	0
Bacteria	Bacteria	Firmicutes	Clostridia	Clostridia_vadinBB60_group	Clostridia_vadinBB60_group	Clostridia_vadinBB60_group	uncultured_bacterium	002681dcc319571d1a3f3b2ed44d5050	0	0	0	0	0	0	0	0	0	0	0	0	0	0	0	0	0	0	0	0	0	0	0	0	0	0	0	0	0	0	0	0	0	0	0	0	0	0	0	0	0
Bacteria	Bacteria	Firmicutes	Clostridia	Clostridia_UCG-014	Clostridia_UCG-014	Clostridia_UCG-014	unclassified Clostridia_UCG-014	002b29a84d9373ebe74ead1c77e07bd1	0	0	0	0	0	0	0	0	0	0	0	0	0	0	0	0	0	0	0	0	0	0	0	0	0	44	0	0	0	0	0	0	0	0	0	0	0	0	0	0	40
Bacteria	Bacteria	Firmicutes	Clostridia	Lachnospirales	Lachnospiraceae	unclassified Lachnospiraceae		002d8e6d61fc6ac713cbf69321c0d8e3	0	0	9	0	0	0	0	0	0	0	0	25	0	0	0	0	0	0	0	0	0	0	0	0	0	0	0	0	0	0	0	0	0	0	0	0	0	0	0	0	0
Bacteria	Bacteria	Firmicutes	Clostridia	Oscillospirales	[Eubacterium]_coprostanoligenes_group	[Eubacterium]_coprostanoligenes_group	uncultured_Clostridium	0030981f3fef8e8a3f5d9afcf2f2782d	0	0	0	0	0	0	0	0	0	0	0	0	0	0	0	0	0	0	0	0	0	0	0	0	0	0	0	0	0	0	0	0	0	0	0	0	0	0	0	0	0
Bacteria	Bacteria	Desulfobacterota	Desulfovibrionia	Desulfovibrionales	Desulfovibrionaceae	Mailhella	uncultured_bacterium	0034c132eed20845518a23abdf780e44	0	0	0	0	0	0	0	0	0	0	0	0	0	0	0	0	0	0	0	0	0	0	0	0	0	0	0	0	0	0	0	0	0	0	0	0	0	0	0	0	0
Bacteria	Bacteria	Firmicutes	Clostridia	Oscillospirales	Ruminococcaceae	unclassified Ruminococcaceae		0034e3d0368ec41aeb7f346b434f8d46	0	0	0	0	0	0	0	0	0	20	0	0	0	0	0	23	0	0	0	0	0	0	0	0	0	0	0	0	0	0	0	0	0	0	0	21	0	0	0	15	0
Bacteria	Bacteria	Firmicutes	Clostridia	Oscillospirales	Oscillospiraceae	UCG-005	uncultured_rumen	0035bc8b64e7f43d772cda00043cb89a	11	34	31	62	28	33	21	0	16	7	0	22	11	147	0	0	24	73	0	56	27	15	22	32	24	57	21	80	127	79	9	39	27	38	52	55	49	15	74	11	17
Bacteria	Bacteria	Proteobacteria	Gammaproteobacteria	Burkholderiales	SC-I-84	SC-I-84	unclassified SC-I-84	00360e9b675235e3ba5f1e6cf402cd73	0	0	0	0	0	0	0	0	0	0	0	0	0	0	0	0	0	0	0	0	0	0	0	0	0	0	0	0	0	0	0	0	0	0	0	0	0	0	0	0	0
Bacteria	Bacteria	Firmicutes	Bacilli	Erysipelotrichales	Erysipelatoclostridiaceae	UCG-004	uncultured_bacterium	003a88e5768fe7b501787e6ce5fa028b	9	11	18	10	19	3	0	18	0	10	9	0	0	27	42	44	121	17	11	0	17	10	59	14	161	8	4	20	8	29	140	0	8	58	4	10	5	7	25	46	12
Bacteria	Bacteria	Actinobacteriota	Actinobacteria	Micrococcales	Microbacteriaceae	Gulosibacter	uncultured_bacterium	003ec3769586bba2e2fcd44397f96010	0	0	0	0	0	0	0	0	0	0	0	0	0	0	0	0	0	0	0	0	0	0	0	0	0	0	0	0	0	0	0	0	0	0	0	0	0	0	0	0	0
Bacteria	Bacteria	Firmicutes	Clostridia	Clostridia_UCG-014	Clostridia_UCG-014	Clostridia_UCG-014	unidentified	0042d5394fbc29c6c30441ba3263af1d	0	0	0	0	0	0	0	0	0	0	0	0	0	0	0	0	0	0	0	0	0	0	0	14	0	0	0	0	0	0	0	0	0	0	0	0	0	0	0	0	0
Bacteria	Bacteria	Firmicutes	Bacilli	Erysipelotrichales	Erysipelotrichaceae	unclassified Erysipelotrichaceae		004ba347744147a6b84e2d5c44661a3e	15	46	24	21	39	12	36	20	13	8	5	19	22	32	10	0	18	11	8	15	6	8	0	12	4	30	21	29	28	16	8	17	18	6	11	4	6	0	10	0	36
Bacteria	Bacteria	Firmicutes	Clostridia	Oscillospirales	Ruminococcaceae	Candidatus_Soleaferrea	uncultured_bacterium	004d6d0be3d3372e0437a32228d58e9e	0	0	0	11	0	11	0	0	0	0	0	0	0	0	0	0	0	0	0	0	0	0	0	0	0	9	0	0	0	0	0	0	0	0	0	0	0	0	9	0	0
Bacteria	Bacteria	Firmicutes	Bacilli	RF39	RF39	RF39	unclassified RF39	004fe4ce97978878bb516d720c68cf2a	0	0	0	0	0	0	0	0	0	0	0	0	0	0	0	0	0	0	0	0	0	0	0	0	0	0	0	0	0	0	0	0	0	0	0	17	0	0	0	0	47
Bacteria	Bacteria	Firmicutes	Bacilli	RF39	RF39	RF39	unclassified RF39	005352a2d8d37417417540f48257c085	0	29	0	0	0	0	20	0	0	0	0	0	0	0	0	0	0	0	0	0	0	0	0	0	0	0	0	0	0	0	0	0	0	0	0	0	0	0	0	0	0
Bacteria	Bacteria	Bacteroidota	Bacteroidia	Bacteroidales	Muribaculaceae	Muribaculaceae	uncultured_rumen	005ff1e57d91e0ceea8f197613bd6f95	0	0	0	0	0	0	0	0	0	0	0	0	0	0	0	0	0	0	0	0	0	0	0	0	0	0	0	0	0	0	0	0	0	0	0	0	0	0	0	0	0
Bacteria	Bacteria	Firmicutes	Clostridia	Clostridia_UCG-014	Clostridia_UCG-014	Clostridia_UCG-014	unclassified Clostridia_UCG-014	00604a63588ec56374ad9c72efdfb6d5	35	23	32	13	25	80	52	0	44	0	19	51	11	41	0	0	27	0	13	56	40	27	0	27	0	37	29	34	18	32	17	72	19	0	45	18	66	0	36	0	26
Bacteria	Bacteria	Bacteroidota	Bacteroidia	Bacteroidales	Tannerellaceae	Parabacteroides	uncultured_bacterium	0066d6e42e87784a478452f8b2068d42	0	0	0	0	0	0	0	0	0	0	0	0	0	0	0	0	0	0	0	0	0	0	8	0	0	0	0	0	0	0	0	0	0	0	0	0	0	0	0	0	0
Bacteria	Bacteria	Patescibacteria	Saccharimonadia	Saccharimonadales	Saccharimonadales	Saccharimonadales	uncultured_Candidatus	00681952f52f16fa7bb2ed5daa85c539	0	0	5	0	0	0	0	0	0	0	0	0	0	0	0	0	0	0	0	0	0	0	0	0	0	0	0	0	0	0	0	0	0	0	0	0	0	0	0	0	0
Bacteria	Bacteria	Firmicutes	Clostridia	Clostridia_UCG-014	Clostridia_UCG-014	Clostridia_UCG-014	unclassified Clostridia_UCG-014	00700800ce034257185e9bbf421df09f	0	0	0	0	0	0	0	0	0	0	0	0	0	0	0	0	0	0	0	0	0	0	0	0	0	0	0	0	0	0	0	0	0	0	0	0	15	0	0	0	0
Bacteria	Bacteria	Firmicutes	Clostridia	Clostridia_vadinBB60_group	Clostridia_vadinBB60_group	Clostridia_vadinBB60_group	uncultured_bacterium	00702654fac4c4bdfca3a6ccc10c99a7	0	0	0	0	0	0	0	0	0	0	0	0	0	0	0	0	0	0	0	0	0	0	0	0	0	0	0	0	0	0	0	0	0	0	0	0	0	0	0	0	0
Bacteria	Bacteria	Proteobacteria	Gammaproteobacteria	Enterobacterales	Aeromonadaceae	Oceanisphaera	uncultured_bacterium	0073cfa985533eccb4b38c975b8f4471	0	0	0	0	0	0	0	0	0	0	0	0	0	3	45	0	0	0	0	0	0	0	9	0	0	0	0	0	0	0	0	0	0	0	0	0	0	0	0	48	0
Bacteria	Bacteria	Firmicutes	Clostridia	Oscillospirales	Oscillospiraceae	Colidextribacter	unclassified Colidextribacter	007aed3d61920ec86e680f569e353cfa	0	25	0	22	0	41	28	0	0	0	0	28	15	0	0	0	0	0	0	0	8	0	13	0	15	0	12	25	28	0	9	32	0	0	0	0	0	0	0	0	0
Bacteria	Bacteria	Firmicutes	Clostridia	Peptostreptococcales-Tissierellales	Anaerovoracaceae	[Eubacterium]_nodatum_group	Eubacterium_sp.	0087d7b7b3b11429bfe8890273615ddb	4	0	0	0	0	0	7	0	0	0	4	0	0	33	0	0	0	0	0	0	0	0	0	0	0	0	0	0	0	0	0	0	9	0	0	0	0	4	41	0	0
Bacteria	Bacteria	Gemmatimonadota	Gemmatimonadetes	Gemmatimonadales	Gemmatimonadaceae	Gemmatimonas	uncultured_Gemmatimonas	0091bbe6fbab63428229579bb4d1b31f	0	0	0	0	0	0	0	0	0	0	0	0	0	0	0	0	0	0	0	0	0	0	0	0	0	0	0	0	0	0	0	0	0	0	0	0	0	0	0	0	0
Bacteria	Bacteria	Firmicutes	Clostridia	Clostridia_UCG-014	Clostridia_UCG-014	Clostridia_UCG-014	unclassified Clostridia_UCG-014	0096505544e77cedd59e862fcf2a7fa0	0	0	0	0	0	0	0	0	0	0	0	0	0	0	0	0	0	0	0	0	0	0	0	0	0	0	0	0	0	0	0	0	0	0	0	0	0	0	0	0	0
Bacteria	Bacteria	Firmicutes	Clostridia	Lachnospirales	Lachnospiraceae	Lachnospiraceae_XPB1014_group	unclassified Lachnospiraceae_XPB1014_group	0097dab530b5f6d1fd98ad1e265d2182	6	0	0	0	0	26	93	0	5	0	0	6	0	0	0	0	0	0	0	0	0	0	0	0	0	0	0	0	0	0	0	0	31	0	0	0	0	0	0	0	6
Bacteria	Bacteria	Firmicutes	Bacilli	Erysipelotrichales	Erysipelotrichaceae	[Anaerorhabdus]_furcosa_group	uncultured_rumen	009c77e31c2af2b32d7279e63942eab7	0	0	0	0	0	0	0	0	0	0	0	0	0	0	0	0	0	0	0	0	0	0	0	0	0	0	0	0	0	0	0	0	0	0	0	0	0	0	0	0	0
Bacteria	Bacteria	Firmicutes	Clostridia	Lachnospirales	Lachnospiraceae	Blautia	unclassified Blautia	00a96fbd0ac34bfd245f9c24f8737f7d	0	0	0	0	0	0	0	0	0	0	0	0	0	0	0	0	0	0	0	0	0	0	0	0	0	0	0	0	0	0	12	0	0	0	0	0	0	0	0	0	0
Bacteria	Bacteria	Firmicutes	Clostridia	Lachnospirales	Lachnospiraceae	[Eubacterium]_hallii_group	uncultured_rumen	00b1809f995dd3104b92cf00ccbb233b	0	0	0	0	0	0	0	17	0	0	0	0	0	0	0	0	0	0	0	0	0	35	0	0	0	0	0	0	0	0	0	0	0	0	0	0	0	0	0	0	0
Bacteria	Bacteria	Firmicutes	Clostridia	Oscillospirales	Ruminococcaceae	Incertae_Sedis	unclassified Incertae_Sedis	00b7da1df667132b941c4a99bc26b95b	0	0	0	0	0	0	0	0	0	0	0	0	0	0	0	0	0	0	0	0	0	0	0	0	0	0	0	0	0	0	0	0	0	0	0	0	0	0	0	0	0
Bacteria	Bacteria	Firmicutes	Clostridia	Oscillospirales	unclassified Oscillospirales	unclassified Oscillospirales	unclassified Oscillospirales	00be6be5c407c74c9dd13053ceea6c72	0	0	0	0	0	0	0	0	0	0	0	0	0	0	0	0	0	0	0	0	0	0	0	0	0	0	0	0	0	0	0	0	0	0	0	0	0	0	0	0	0
Bacteria	Bacteria	Proteobacteria	Gammaproteobacteria	Burkholderiales	Comamonadaceae	unclassified Comamonadaceae		00c905253e84aab5042613bcc22d568c	0	0	0	0	0	0	0	0	0	0	0	0	0	0	0	0	0	0	0	0	0	0	0	0	0	0	0	0	0	0	0	0	0	0	0	0	0	0	0	0	0
Bacteria	Bacteria	Firmicutes	Clostridia	Monoglobales	Monoglobaceae	Monoglobus	unclassified Monoglobus	00ce07823582b431bbbf6d17971a76f1	4	0	0	4	0	5	0	0	0	0	0	0	0	0	0	0	0	0	0	0	10	0	0	0	0	0	9	0	0	0	0	7	0	0	0	0	0	0	0	0	0
Bacteria	Bacteria	Firmicutes	Clostridia	Christensenellales	Christensenellaceae	Christensenellaceae_R-7_group	unclassified Christensenellaceae_R-7_group	00cecf65372cdd4249f31268d099dbc7	0	0	0	0	0	0	4	0	0	0	0	0	0	0	0	0	0	0	0	0	0	0	0	0	0	0	0	0	0	0	0	0	0	0	0	0	0	0	0	0	0
Bacteria	Bacteria	Proteobacteria	Gammaproteobacteria	Xanthomonadales	Xanthomonadaceae	Lysobacter	unclassified Lysobacter	00d2b2c94bce86bc92a8ec8ac8036e43	0	0	0	0	0	0	0	0	0	17	0	0	0	0	26	0	0	0	0	0	0	0	0	0	0	0	0	0	0	0	0	0	0	0	0	0	0	0	0	0	0
Bacteria	Bacteria	Proteobacteria	Alphaproteobacteria	Rhizobiales	Rhizobiales_Incertae_Sedis	uncultured	metagenome	00d4306620fb956f4cb8ea6616da13a3	0	0	0	0	0	0	0	0	0	0	0	0	0	0	0	0	0	0	0	0	0	0	0	0	0	0	0	0	0	0	0	0	0	0	0	0	0	0	0	0	0
Bacteria	Bacteria	Firmicutes	Clostridia	Christensenellales	Christensenellaceae	Christensenellaceae_R-7_group	unclassified Christensenellaceae_R-7_group	00d6c900a33dbed3aa174beed74b00af	0	0	0	53	0	69	0	0	0	0	0	58	0	40	0	0	0	0	0	0	0	18	0	0	0	0	75	44	0	35	0	76	80	0	18	0	0	0	51	0	0
Bacteria	Bacteria	Chloroflexi	Anaerolineae	SBR1031	A4b	OLB13	unclassified OLB13	00d95acb3cff5cfe27f89e3e91213611	0	0	0	0	0	0	0	0	0	0	0	0	0	0	0	0	0	0	0	0	0	0	0	0	0	0	0	0	0	0	0	0	0	0	0	0	0	0	0	0	0
Bacteria	Bacteria	Firmicutes	Bacilli	Erysipelotrichales	Erysipelatoclostridiaceae	uncultured	uncultured_bacterium	00e20955e38b109ab5ff954a905b30ba	0	29	0	0	0	0	0	0	7	0	0	0	0	0	0	0	0	13	8	0	0	0	0	0	0	0	0	33	0	0	0	0	0	0	0	0	0	0	0	0	0
Bacteria	Bacteria	Firmicutes	Clostridia	Lachnospirales	Lachnospiraceae	Blautia	unclassified Blautia	00e990e1fd11e20e382c2a94045a9600	0	0	0	0	0	0	0	0	0	0	0	0	0	0	0	0	0	0	0	0	0	0	0	0	0	0	0	0	0	0	0	0	0	0	0	0	0	0	0	0	0
Bacteria	Bacteria	Bacteroidota	Bacteroidia	Bacteroidales	Muribaculaceae	Muribaculaceae	uncultured_Bacteroidales	00edbd1ba8dcda99fa8c48ebbad76bc3	0	0	0	0	0	0	0	0	0	15	0	0	0	0	0	0	0	0	0	0	0	0	0	0	0	0	0	0	0	0	0	0	0	0	0	0	0	0	0	0	0
Bacteria	Bacteria	Proteobacteria	Alphaproteobacteria	Rhizobiales	Xanthobacteraceae	unclassified Xanthobacteraceae		00f22fe0aa7d9b976a6a884f493a1b75	0	0	0	0	0	0	0	0	0	0	0	0	0	0	0	0	0	0	0	0	0	0	0	0	0	0	0	0	0	0	0	0	0	0	0	0	0	0	0	0	0
Bacteria	Bacteria	Desulfobacterota	Desulfobaccia	Desulfobaccales	Desulfobaccaceae	Desulfobacca	uncultured_bacterium	00f4c681e95beb92bfea394e28962564	0	0	0	0	0	0	0	0	0	0	0	0	0	0	0	0	0	0	0	0	0	0	0	0	0	0	0	0	0	0	0	0	0	0	0	0	0	0	0	0	0
Bacteria	Bacteria	Planctomycetota	Planctomycetes	Pirellulales	Pirellulaceae	uncultured	uncultured_bacterium	00f736c532e1c85594ef046efe75a431	0	0	0	0	0	0	0	0	0	0	0	0	0	0	0	0	0	0	0	0	0	0	0	0	0	0	0	0	0	0	0	0	0	0	0	0	0	0	0	0	0
Bacteria	Bacteria	Firmicutes	Bacilli	Lactobacillales	Listeriaceae	Brochothrix	unclassified Brochothrix	00f7793b9e96c3365f6a3a097c56805d	0	0	0	0	0	0	0	0	0	0	0	0	0	0	0	0	54	0	0	8	0	15	0	0	0	0	0	0	0	0	0	0	0	0	0	0	0	0	0	0	0
Bacteria	Bacteria	Proteobacteria	Alphaproteobacteria	Rhodospirillales	uncultured	uncultured	unidentified_rumen	010561169f855d00385aefcb6df394ab	0	0	0	0	0	0	0	0	0	0	0	0	0	0	0	0	0	0	0	0	0	0	0	0	0	0	0	0	0	0	0	0	0	0	0	0	0	0	0	0	0
Bacteria	Bacteria	Bacteroidota	Bacteroidia	Bacteroidales	Marinilabiliaceae	uncultured	uncultured_bacterium	0109759c24d022e222fccd10cb74e445	0	0	0	0	0	0	0	0	0	0	0	0	0	0	0	0	0	0	0	0	0	0	0	0	0	0	0	0	0	0	0	0	0	0	0	0	0	0	0	0	0
Bacteria	Bacteria	Firmicutes	Bacilli	Izemoplasmatales	Izemoplasmatales	Izemoplasmatales	uncultured_bacterium	010a01dee394e34ba3732af21c1cfdba	0	0	0	26	0	0	0	0	0	30	0	0	0	0	0	0	10	0	0	0	0	0	0	0	0	0	0	0	0	19	0	0	0	13	0	12	0	0	0	34	0
Bacteria	Bacteria	Acidobacteriota	Subgroup_25	Subgroup_25	Subgroup_25	Subgroup_25	uncultured_bacterium	01102a068ddf5591c543e9689b3276c7	0	0	0	0	0	0	0	0	0	0	0	0	0	0	0	0	0	0	0	0	0	0	0	0	0	0	0	0	0	0	0	0	0	0	0	0	0	0	0	0	0
Bacteria	Bacteria	Firmicutes	Clostridia	Lachnospirales	Lachnospiraceae	unclassified Lachnospiraceae		011fa0d79a57b542da6045eede0afab3	0	0	23	0	0	0	0	0	0	0	0	0	0	0	0	0	0	0	0	0	0	0	0	0	0	0	0	0	0	0	0	0	0	0	0	0	0	0	0	0	0
Bacteria	Bacteria	Firmicutes	Clostridia	Oscillospirales	UCG-010	UCG-010	uncultured_bacterium	012586fe18d82ac86caa3f4114a7f89d	0	0	0	0	0	0	0	0	0	0	0	0	0	0	0	0	0	0	0	0	0	0	0	0	0	0	0	0	0	0	0	0	0	0	0	0	0	0	0	0	0
Bacteria	Bacteria	Bacteroidota	Bacteroidia	Bacteroidales	Barnesiellaceae	uncultured	uncultured_bacterium	01274db7fd23bf17e7641dfb79fc2f95	0	5	0	0	0	0	0	0	0	0	0	0	0	0	0	0	0	0	0	0	0	0	4	0	0	0	0	0	0	0	0	0	0	0	0	0	0	0	0	0	0
Bacteria	Bacteria	Firmicutes	Clostridia	Oscillospirales	Ruminococcaceae	Ruminococcus	unclassified Ruminococcus	01297aa27fa70022acb62027cfe53fda	0	0	0	0	0	0	0	0	0	0	0	0	0	0	0	0	0	0	0	0	0	0	0	0	0	0	0	0	0	0	0	0	0	0	0	0	0	0	0	0	0
Bacteria	Bacteria	Firmicutes	Clostridia	Lachnospirales	Lachnospiraceae	Coprococcus	uncultured_rumen	013894f4a133fd264239f44e5fc9533c	0	0	0	0	0	0	0	0	0	0	0	0	0	0	0	0	3	0	0	0	0	0	0	0	0	0	0	0	0	0	0	0	0	0	0	0	0	0	0	0	0
Bacteria	Bacteria	Planctomycetota	Phycisphaerae	Phycisphaerales	Phycisphaeraceae	SM1A02	uncultured_bacterium	013cbe464108ce3f8288a4bcf5f60582	0	0	0	0	0	0	0	0	0	0	0	0	0	0	0	0	0	0	0	0	0	0	0	0	0	0	0	0	0	0	0	0	0	0	0	0	0	0	0	0	0
Bacteria	Bacteria	Actinobacteriota	Actinobacteria	Micrococcales	Microbacteriaceae	Pseudoclavibacter	Pseudoclavibacter_caeni	014eeebbe8b52af1f377a3f9c32d5143	0	0	0	0	0	0	0	0	0	0	0	0	0	0	0	0	0	0	0	0	0	0	0	0	0	0	0	0	0	0	0	0	0	0	0	0	0	0	0	0	0
Bacteria	Bacteria	Actinobacteriota	Actinobacteria	0319-7L14	0319-7L14	0319-7L14	uncultured_actinobacterium	01650842631dde9814e8fb549d949c2c	0	0	0	0	0	0	0	0	0	0	0	0	0	0	0	0	0	0	0	0	0	0	0	0	0	0	0	0	0	0	0	0	0	0	0	0	0	0	0	0	0
Bacteria	Bacteria	Bacteroidota	Bacteroidia	Bacteroidales	uncultured	uncultured	uncultured_Bacteroidales	016c03d54ef088fc66ccdc07ed6db5c6	0	0	0	0	0	0	0	0	0	0	0	0	0	0	0	0	0	0	0	0	0	0	0	0	0	0	0	0	0	0	0	0	0	0	0	0	0	0	0	0	0
Bacteria	Bacteria	Verrucomicrobiota	Kiritimatiellae	WCHB1-41	WCHB1-41	WCHB1-41	uncultured_rumen	0171208949188c7b5859a83149ddec2c	0	0	0	0	0	0	8	0	0	0	0	0	0	0	0	0	0	0	0	0	0	0	0	0	0	0	0	0	0	0	0	0	0	0	0	0	0	0	0	0	0
Bacteria	Bacteria	Chloroflexi	Anaerolineae	RBG-13-54-9	RBG-13-54-9	RBG-13-54-9	uncultured_bacterium	017740e814c004489ef488d9ba7e6bba	0	0	0	0	0	0	0	0	0	0	0	0	0	0	0	0	0	0	0	0	0	0	0	0	0	0	0	0	0	0	0	0	0	0	0	0	0	0	0	0	0
Bacteria	Bacteria	Bacteroidota	Bacteroidia	Bacteroidales	Muribaculaceae	Muribaculaceae	uncultured_bacterium	017caae9266c1fb9b8ef0df430c7e7ce	0	0	0	0	0	0	0	0	0	0	0	0	0	0	0	0	0	0	0	0	0	0	0	0	40	0	0	0	0	0	39	0	0	0	0	0	0	0	0	10	0
Bacteria	Bacteria	Firmicutes	Clostridia	Oscillospirales	Oscillospiraceae	Oscillibacter	uncultured_bacterium	017d3eea17c630d2c0273cca78b8b8e4	0	0	0	0	0	0	0	0	0	0	0	0	0	0	0	0	0	0	0	0	0	0	0	0	0	0	0	0	0	0	0	0	0	0	0	0	0	0	0	0	0
Bacteria	Bacteria	Firmicutes	Clostridia	Lachnospirales	Defluviitaleaceae	Defluviitaleaceae_UCG-011	uncultured_bacterium	017de5f2e158b3bdbedcaa974a23fbdf	0	0	0	0	0	0	0	0	0	0	0	0	0	0	0	0	0	0	0	0	0	0	0	0	0	0	0	0	0	0	0	0	0	0	0	0	0	0	0	0	0
Bacteria	Bacteria	Desulfobacterota	uncultured	uncultured	uncultured	uncultured	Myxococcales_bacterium	017e51e51897aba1bd513706c5ebcadf	0	0	0	0	0	0	0	0	0	0	0	0	0	0	0	0	0	0	0	0	0	0	0	0	0	0	0	0	0	0	0	0	0	0	0	0	0	0	0	0	0
Bacteria	Bacteria	Firmicutes	Clostridia	Lachnospirales	Lachnospiraceae	Lachnospiraceae_NK3A20_group	unclassified Lachnospiraceae_NK3A20_group	01833154548d72cbe714abdbdf747480	0	0	0	0	0	0	0	0	0	0	0	0	0	0	0	0	0	0	0	0	0	0	0	0	0	0	0	0	0	0	0	0	0	0	0	0	0	0	0	0	24
Bacteria	Bacteria	Bdellovibrionota	Oligoflexia	0319-6G20	0319-6G20	0319-6G20	uncultured_bacterium	0189899a208ea1399459d272d9e63fd3	0	0	0	0	0	0	0	0	0	0	0	0	0	0	0	0	0	0	0	0	0	0	0	0	0	0	0	0	0	0	0	0	0	0	0	0	0	0	0	0	0
Bacteria	Bacteria	Firmicutes	Clostridia	Lachnospirales	Lachnospiraceae	unclassified Lachnospiraceae		018a3a42575a1b6750012b82c0595117	0	0	0	26	0	20	0	0	0	0	52	13	0	0	0	0	0	0	0	0	0	12	11	11	0	0	31	0	63	0	0	0	0	0	0	0	0	0	0	0	0
Bacteria	Bacteria	Firmicutes	Bacilli	Erysipelotrichales	Erysipelotrichaceae	uncultured	uncultured_rumen	018e9de7563c4b2d1aa979f1d11f28a9	0	54	15	15	18	12	19	0	0	20	0	10	30	21	33	0	12	0	13	13	0	0	17	36	10	28	23	24	9	10	0	18	18	12	18	0	0	19	0	0	35
Bacteria	Bacteria	Bacteroidota	Bacteroidia	Bacteroidales	Rikenellaceae	dgA-11_gut_group	uncultured_bacterium	018ff1812c4c2f25e8c1d62c70bb258c	78	0	0	80	37	62	146	0	72	73	0	0	37	0	0	0	0	0	0	50	75	0	27	0	0	0	0	0	48	0	0	0	0	0	0	58	124	0	0	105	53
Bacteria	Bacteria	Proteobacteria	Alphaproteobacteria	Rhizobiales	Methyloligellaceae	Methyloceanibacter	uncultured_bacterium	019199436ffe151e9492cf05fdb7dc06	0	0	0	0	0	0	0	0	0	0	0	0	0	0	0	0	0	0	0	0	0	0	0	0	0	0	0	0	0	0	0	0	0	0	0	0	0	0	0	0	0
Bacteria	Bacteria	Proteobacteria	Alphaproteobacteria	unclassified Alphaproteobacteria	unclassified Alphaproteobacteria	unclassified Alphaproteobacteria	unclassified Alphaproteobacteria	019642c0c78ee0f95fb06e8350a75a5e	0	0	0	0	0	0	8	0	0	0	0	0	0	0	0	0	0	0	0	0	0	0	0	0	0	0	0	0	0	0	0	0	0	0	0	0	0	0	0	0	0
Bacteria	Bacteria	Firmicutes	Clostridia	Lachnospirales	Lachnospiraceae	Syntrophococcus	unclassified Syntrophococcus	01a06f56c0cb645546161727b7def648	0	0	0	0	0	0	0	0	0	0	17	0	0	0	0	0	0	0	0	0	0	0	0	0	0	0	0	0	0	0	0	0	0	0	0	0	0	0	0	0	0
Bacteria	Bacteria	Firmicutes	Clostridia	Clostridia_UCG-014	Clostridia_UCG-014	Clostridia_UCG-014	unclassified Clostridia_UCG-014	01a2d99629204c9a28d82e0a091fc01a	0	0	0	0	0	0	0	0	0	0	0	0	0	0	0	0	0	0	0	0	0	0	0	0	0	0	0	0	0	0	0	0	0	0	0	0	0	0	0	0	0
Bacteria	Bacteria	Firmicutes	Clostridia	Clostridia_vadinBB60_group	Clostridia_vadinBB60_group	Clostridia_vadinBB60_group	unidentified	01a496babe88b7518fe895a468dc9fd0	0	0	0	0	0	0	0	0	0	0	0	0	0	0	0	0	0	0	0	0	0	0	0	0	0	0	0	0	0	0	0	0	0	0	0	0	0	0	0	0	0
Bacteria	Bacteria	Firmicutes	Clostridia	Oscillospirales	[Eubacterium]_coprostanoligenes_group	[Eubacterium]_coprostanoligenes_group	uncultured_bacterium	01ac2ef1239e617b451e0b1c392f01ac	0	0	0	0	0	0	0	0	0	0	0	0	0	0	0	0	0	0	0	0	0	0	0	0	0	0	0	0	0	0	0	0	0	0	0	0	0	0	0	0	0
Bacteria	Bacteria	Firmicutes	Bacilli	RF39	RF39	RF39	unclassified RF39	01b0159a4148b4284d469c8d85c7b787	0	35	0	0	89	0	16	45	0	36	0	0	0	41	0	0	0	19	0	0	45	25	0	26	0	55	34	38	58	135	0	0	28	47	0	52	0	22	58	0	26
Bacteria	Bacteria	Proteobacteria	Alphaproteobacteria	Rhodobacterales	Rhodobacteraceae	Amaricoccus	unclassified Amaricoccus	01b44958dbdf8444f50b8de5367798d5	0	0	0	0	0	0	0	0	0	0	0	0	0	0	0	0	0	0	0	0	0	0	0	0	0	0	0	0	0	0	0	0	0	0	0	0	0	0	0	0	0
Bacteria	Bacteria	Actinobacteriota	Coriobacteriia	Coriobacteriales	unclassified Coriobacteriales	unclassified Coriobacteriales	unclassified Coriobacteriales	01b6c494daed1f26073eded03b86305e	0	0	0	0	0	0	0	0	0	0	0	0	0	0	0	0	0	0	0	0	0	0	0	0	0	0	0	0	0	0	0	0	0	0	0	0	0	0	0	0	0
Bacteria	Bacteria	Firmicutes	Bacilli	RF39	RF39	RF39	unclassified RF39	01bdcb2ead5e25ee25cf30d13e6ce805	0	0	0	0	0	0	0	0	0	0	0	0	0	0	0	0	0	0	0	0	0	0	0	0	0	0	0	0	0	0	0	0	0	0	0	0	0	0	0	0	0
Bacteria	Bacteria	Firmicutes	Clostridia	Lachnospirales	Lachnospiraceae	unclassified Lachnospiraceae		01be31a14adda9d2245600ac52112b2a	0	0	0	0	0	0	0	0	0	0	0	0	0	0	0	0	0	0	0	0	0	0	0	0	0	0	0	0	0	0	0	0	0	0	0	0	0	0	0	0	0
Bacteria	Bacteria	Firmicutes	Clostridia	Oscillospirales	UCG-010	UCG-010	unclassified UCG-010	01d017b469a90bf46d56b57201d7b632	0	0	0	0	6	0	0	0	0	0	0	0	0	0	0	0	0	0	0	0	0	0	0	0	0	0	0	0	0	11	0	0	0	0	0	0	0	0	0	0	0
Bacteria	Bacteria	Firmicutes	Bacilli	Erysipelotrichales	Erysipelatoclostridiaceae	UCG-004	uncultured_bacterium	01d0dbd6a223959f3a216812168325fd	0	0	0	0	0	0	0	0	0	0	0	0	0	0	0	0	0	0	0	0	0	0	0	0	0	0	0	0	0	0	0	0	0	0	0	0	0	0	0	0	0
Bacteria	Bacteria	Firmicutes	Clostridia	Lachnospirales	Lachnospiraceae	unclassified Lachnospiraceae		01d115e944717725f70d973814a0c364	0	14	21	11	16	23	61	0	0	23	0	0	0	10	23	9	7	0	0	10	7	0	8	15	11	19	11	12	12	0	14	15	12	0	7	9	11	0	30	17	13
Bacteria	Bacteria	Firmicutes	Clostridia	Christensenellales	Christensenellaceae	Christensenellaceae_R-7_group	unidentified_rumen	01dee391e1f141455332a4b78439907c	69	203	185	177	227	173	135	55	115	65	83	175	299	290	45	64	108	266	66	84	93	118	117	178	81	266	221	347	349	169	63	471	277	94	142	77	206	216	361	92	241
Bacteria	Bacteria	Planctomycetota	Planctomycetes	Pirellulales	Pirellulaceae	Pirellula	uncultured_rumen	01ece2e98247b80bec855be92f3cfa2e	0	0	0	0	0	0	0	12	0	0	0	0	0	0	0	0	0	0	0	0	0	0	0	0	0	0	0	0	0	0	0	0	7	0	0	0	0	0	0	0	0
Bacteria	Bacteria	Firmicutes	Clostridia	Lachnospirales	Lachnospiraceae	[Eubacterium]_xylanophilum_group	unclassified [Eubacterium]_xylanophilum_group	01f4a677f6be40fd68cad4b938dace86	0	0	0	0	0	0	0	0	0	0	0	0	0	0	0	0	0	0	0	0	0	0	0	0	0	0	0	0	0	0	0	0	0	0	0	0	0	0	0	0	0
Bacteria	Bacteria	Firmicutes	Clostridia	Clostridia_UCG-014	Clostridia_UCG-014	Clostridia_UCG-014	uncultured_bacterium	0200d53322044c1109b10800fc3fcf77	0	0	0	8	0	22	0	0	0	5	0	0	0	0	0	0	0	0	0	0	0	0	0	0	4	11	0	0	0	7	0	42	0	9	0	14	5	0	0	0	10
Bacteria	Bacteria	Proteobacteria	Gammaproteobacteria	Gammaproteobacteria_Incertae_Sedis	Unknown_Family	Candidatus_Berkiella	uncultured_bacterium	020b54b70ea68ed0b83a7d90103a662e	0	0	0	0	0	0	0	0	0	0	0	0	0	0	0	0	0	0	0	0	0	0	0	0	0	0	0	0	0	0	0	0	0	0	0	0	0	0	0	0	0
Bacteria	Bacteria	Firmicutes	Bacilli	RF39	RF39	RF39	unclassified RF39	020e0b9107142193d9d286a2f1b5a147	0	0	0	0	0	0	0	0	0	0	0	0	0	0	0	0	0	0	0	0	0	0	0	0	0	0	0	0	0	0	0	0	0	0	0	0	0	0	0	0	0
Bacteria	Bacteria	Verrucomicrobiota	Verrucomicrobiae	Verrucomicrobiales	Akkermansiaceae	Akkermansia	uncultured_bacterium	020e4936da50438a59b9df4310805fe3	0	0	0	0	0	0	0	0	0	0	0	0	0	0	0	0	0	0	0	0	0	0	0	0	0	0	0	0	0	0	0	0	0	0	0	0	0	0	0	0	0
Bacteria	Bacteria	Proteobacteria	Gammaproteobacteria	uncultured	uncultured	uncultured	uncultured_bacterium	020fbaea01c903813f4b3c91df84051e	0	0	0	0	0	0	0	0	0	0	0	0	0	0	4	0	0	0	0	0	0	0	0	0	0	0	0	0	0	0	0	0	0	0	0	0	0	0	0	0	0
Bacteria	Bacteria	Actinobacteriota	Coriobacteriia	Coriobacteriales	Eggerthellaceae	uncultured	uncultured_bacterium	021464046f2914bcd123ffad22db212e	8	38	0	0	0	0	11	0	0	0	36	5	25	0	34	10	14	0	10	0	0	0	0	14	0	0	0	28	0	0	0	19	0	0	0	0	0	0	26	13	18
Bacteria	Bacteria	Actinobacteriota	Actinobacteria	Propionibacteriales	Propionibacteriaceae	Tessaracoccus	unclassified Tessaracoccus	021a263d98f0aab0f0067a781f0cb7ea	0	0	0	0	0	0	0	0	0	0	0	0	0	0	0	0	0	0	0	0	0	0	0	0	0	0	0	0	0	0	0	0	0	0	0	0	0	0	0	0	0
Bacteria	Bacteria	Firmicutes	Clostridia	Oscillospirales	Ruminococcaceae	Incertae_Sedis	uncultured_bacterium	021b898345f1a2b66c1e0da5f63a93c6	0	0	0	0	0	0	0	0	0	7	0	0	0	0	0	0	0	0	0	0	0	0	0	0	0	0	0	0	0	0	0	0	0	0	0	0	0	0	0	0	0
Bacteria	Bacteria	Rs-K70_termite_group	Rs-K70_termite_group	Rs-K70_termite_group	Rs-K70_termite_group	Rs-K70_termite_group	uncultured_delta	0224f67c13a58464f8ece8936cf1ce5a	0	0	0	0	0	0	0	0	0	0	0	0	0	0	0	0	0	0	0	0	0	0	0	0	0	0	0	0	0	0	0	0	0	0	0	0	0	0	0	0	0
Bacteria	Bacteria	Firmicutes	Bacilli	RF39	RF39	RF39	unidentified_rumen	022a91368244832b2911fe6fd558b0f4	0	0	0	0	0	90	0	0	0	0	0	81	0	0	0	0	0	0	0	0	35	0	47	0	0	0	0	0	0	0	0	54	0	0	81	109	65	0	0	0	0
Bacteria	Bacteria	Firmicutes	Clostridia	Oscillospirales	[Eubacterium]_coprostanoligenes_group	[Eubacterium]_coprostanoligenes_group	uncultured_bacterium	022ce1392de8ddfc2862ddaf4dec951f	0	0	0	0	0	0	0	0	0	0	0	0	0	0	0	0	0	0	0	0	0	0	0	0	0	0	0	0	0	0	0	0	0	0	0	0	0	0	0	0	0
Bacteria	Bacteria	Firmicutes	Clostridia	Clostridia_UCG-014	Clostridia_UCG-014	Clostridia_UCG-014	unclassified Clostridia_UCG-014	02325374389c887fbad7c437d7eca1cb	0	0	0	13	0	0	0	0	18	0	0	0	0	0	0	0	0	10	0	0	0	0	0	0	0	0	24	10	28	0	0	0	0	0	17	0	0	0	31	0	0
Bacteria	Bacteria	Bacteroidota	Bacteroidia	Bacteroidales	Porphyromonadaceae	Porphyromonas	unidentified	0232b56c81bb04fb94bdcfdf8b073ae1	0	0	0	0	0	0	0	0	0	24	0	0	0	0	0	0	0	0	0	0	0	0	0	0	0	0	0	0	0	0	0	0	0	0	0	0	0	0	0	0	0
Bacteria	Bacteria	Proteobacteria	Alphaproteobacteria	Rickettsiales	uncultured	uncultured	uncultured_rumen	023610479a67b49863d3abc54fad8b23	0	0	0	0	0	0	0	0	0	6	0	0	0	0	0	0	0	0	0	0	0	0	0	0	0	0	0	0	0	0	0	0	5	0	0	6	0	0	0	0	0
Bacteria	Bacteria	Bacteroidota	Bacteroidia	Bacteroidales	Muribaculaceae	Muribaculaceae	uncultured_Barnesiella	02408cd609a6b7f8134da2f8955136ac	0	0	0	0	0	0	0	0	0	0	0	0	0	0	0	0	0	0	0	0	0	0	0	0	0	0	0	0	0	0	0	0	0	0	0	0	0	0	0	0	0
Bacteria	Bacteria	Firmicutes	Clostridia	Lachnospirales	Lachnospiraceae	Lachnospiraceae_ND3007_group	metagenome	0243b68c76049aa1b8c51a20333da950	0	0	0	0	0	0	0	0	0	0	0	0	0	0	0	0	0	0	0	0	0	0	0	0	0	0	0	0	0	0	0	0	0	0	0	0	0	0	0	0	0
Bacteria	Bacteria	Firmicutes	Clostridia	Lachnospirales	Lachnospiraceae	Lachnospiraceae_NK3A20_group	uncultured_rumen	0245dbcffc27a48a909fbb6e996133c5	0	0	0	0	0	0	0	0	0	0	0	0	0	0	0	0	0	0	0	0	0	0	0	0	0	0	0	0	0	0	0	0	0	0	0	0	0	0	0	0	0
Bacteria	Bacteria	Chloroflexi	Anaerolineae	Caldilineales	Caldilineaceae	uncultured	uncultured_bacterium	024807fc28136d3f94e422adc7a4c236	0	0	0	0	0	0	0	0	0	0	0	0	0	0	0	0	0	0	0	0	0	0	0	0	0	0	0	0	0	0	0	0	0	0	0	0	0	0	0	0	0
Bacteria	Bacteria	Firmicutes	Bacilli	Erysipelotrichales	Erysipelatoclostridiaceae	uncultured	uncultured_bacterium	024b67fe7aac501b9573491ed61cb12c	0	0	0	0	0	0	0	0	0	0	0	0	0	0	0	0	0	0	0	0	0	0	0	0	0	0	0	0	0	0	0	0	0	0	0	0	0	0	0	0	0
Bacteria	Bacteria	Bacteroidota	Bacteroidia	Bacteroidales	Muribaculaceae	Muribaculaceae	uncultured_Porphyromonadaceae	0257fffc47cb431b21efffa8670b406b	0	0	0	0	0	0	0	0	0	0	0	0	0	0	0	0	0	0	0	0	0	0	0	0	0	0	0	0	0	0	0	0	0	0	0	0	0	0	0	0	0
Unassigned	unclassified Unassigned	unclassified Unassigned	unclassified Unassigned	unclassified Unassigned	unclassified Unassigned	unclassified Unassigned	unclassified Unassigned	026f631a254fcf900baba06778010674	0	0	0	0	0	0	0	0	0	0	0	0	0	0	0	0	0	0	0	0	0	0	0	0	0	0	0	0	0	0	0	0	0	0	0	0	0	0	0	0	0
Bacteria	Bacteria	Firmicutes	Clostridia	Lachnospirales	Lachnospiraceae	Syntrophococcus	uncultured_rumen	0279a4d13a28e92499e4c34c99bfc99a	0	0	0	0	0	0	0	0	0	0	0	0	0	0	0	0	0	0	0	0	0	0	0	0	0	0	0	0	0	0	0	0	0	0	0	0	0	0	0	0	0
Bacteria	Bacteria	Firmicutes	Clostridia	Oscillospirales	UCG-010	UCG-010	uncultured_bacterium	0286d0362b194124dc217ad9f08244f3	0	0	0	0	0	0	0	0	0	0	0	0	0	0	0	0	0	0	0	0	0	0	0	0	0	0	0	0	0	0	0	0	0	0	0	0	0	0	0	0	0
Bacteria	Bacteria	Firmicutes	Bacilli	RF39	RF39	RF39	uncultured_bacterium	028ac3a14276761744fee810e8aadc00	8	152	22	20	18	21	0	0	0	8	0	15	0	14	0	0	8	0	0	8	0	0	0	10	0	0	6	33	9	0	8	20	0	5	0	28	30	0	8	0	0
Bacteria	Bacteria	Campylobacterota	Campylobacteria	Campylobacterales	Helicobacteraceae	Helicobacter	unclassified Helicobacter	029837a1807c63bf5d3ff38c11c81d40	0	0	0	0	0	0	0	0	0	0	0	0	0	0	0	0	0	0	0	0	0	0	0	0	0	0	0	0	0	0	0	0	0	0	0	0	0	0	0	0	0
Bacteria	Bacteria	Firmicutes	Clostridia	Oscillospirales	UCG-010	UCG-010	unclassified UCG-010	029e832c5d7215998b06203ab3326c4b	0	33	31	38	49	24	53	13	0	0	0	32	26	30	0	11	24	0	16	16	0	15	14	0	12	27	23	38	38	66	24	29	22	0	0	22	79	0	0	0	20
Bacteria	Bacteria	Acidobacteriota	Subgroup_22	Subgroup_22	Subgroup_22	Subgroup_22	unclassified Subgroup_22	029f054f05cfd6d97766f9963e4709fb	0	0	0	0	0	0	0	0	0	0	0	0	0	0	0	0	0	0	0	0	0	0	0	0	0	0	0	0	0	0	0	0	0	0	0	0	0	0	0	0	0
Bacteria	Bacteria	Firmicutes	Clostridia	Monoglobales	Monoglobaceae	Monoglobus	uncultured_bacterium	029ffa824e32b38ea50aa94e66eba30f	52	53	44	36	36	82	63	33	33	129	71	80	37	68	25	30	25	63	16	33	33	22	74	29	33	50	35	38	82	39	26	64	38	42	53	44	54	26	57	16	36
Bacteria	Bacteria	Firmicutes	Clostridia	Lachnospirales	Lachnospiraceae	Blautia	unclassified Blautia	02a1365d97b536fd222296287de73535	0	0	0	0	0	0	0	0	0	0	0	0	0	0	0	0	0	0	0	0	0	0	0	0	0	0	0	0	0	0	0	0	0	0	0	0	0	0	0	0	0
Bacteria	Bacteria	Firmicutes	Clostridia	Eubacteriales	Anaerofustaceae	Anaerofustis	uncultured_bacterium	02a5eba1edb09d470138ddd326d6e2d6	12	25	0	0	28	37	0	0	0	0	11	0	4	0	0	0	3	0	5	4	17	10	0	0	0	6	0	32	0	23	0	35	0	0	0	0	0	6	22	0	0
Bacteria	Bacteria	Bacteroidota	Bacteroidia	Bacteroidales	Muribaculaceae	Muribaculaceae	uncultured_bacterium	02ac2f8807b787c30e93f492d36694c2	0	0	0	0	0	0	0	0	0	0	0	0	0	0	0	0	0	0	0	0	0	0	0	0	0	0	0	0	0	0	0	0	0	0	0	0	0	0	0	0	0
Bacteria	Bacteria	Firmicutes	Clostridia	Lachnospirales	Lachnospiraceae	unclassified Lachnospiraceae		02aee4e2a76abd76dfb5ec553dad84b0	0	0	0	0	0	0	0	0	0	0	0	0	0	0	0	0	0	0	0	0	0	0	6	0	0	0	0	0	0	0	0	0	0	0	0	0	0	0	0	0	0
Bacteria	Bacteria	Bacteroidota	Bacteroidia	Bacteroidales	Rikenellaceae	Alistipes	uncultured_bacterium	02b01ddd2e013a9c85b437a25d448f65	0	0	0	0	0	13	23	0	0	0	0	16	0	6	0	0	0	0	0	0	0	0	0	0	0	0	0	0	8	0	0	9	0	8	0	0	27	0	28	29	0
Bacteria	Bacteria	Actinobacteriota	Thermoleophilia	Solirubrobacterales	Solirubrobacteraceae	Conexibacter	uncultured_bacterium	02b441dc09232145d7c6ddfe9f93a3a7	0	0	0	0	0	0	0	0	0	0	0	0	0	0	0	0	0	0	0	0	0	0	0	0	0	0	0	0	0	0	0	0	0	0	0	0	0	0	0	0	0
Bacteria	Bacteria	Proteobacteria	Gammaproteobacteria	Burkholderiales	Comamonadaceae	Aquabacterium	unclassified Aquabacterium	02b4cbe5c2955ab2f66dc82cdf6dad64	0	0	0	0	0	0	0	0	0	0	0	0	0	0	0	0	0	0	0	0	0	0	0	0	0	0	0	0	0	0	0	0	0	0	0	0	0	0	0	0	0
Bacteria	Bacteria	Bacteroidota	Bacteroidia	Sphingobacteriales	Sphingobacteriaceae	Sphingobacterium	uncultured_bacterium	02bb7994d263c859222dc85c4725aae9	0	0	0	0	0	0	0	0	0	0	0	0	0	0	0	0	0	0	0	0	0	0	0	0	0	0	0	0	0	0	0	0	0	0	0	0	0	0	0	0	0
Bacteria	Bacteria	Spirochaetota	Spirochaetia	Spirochaetales	Spirochaetaceae	Sphaerochaeta	uncultured_bacterium	02bfcd446bd87d8bf337653eb43c0437	0	0	0	0	0	0	0	0	0	0	0	0	0	0	0	0	0	0	0	0	0	0	0	0	0	0	0	0	0	0	0	0	0	0	0	0	0	0	0	0	0
Bacteria	Bacteria	Firmicutes	Bacilli	RF39	RF39	RF39	unclassified RF39	02c4081673cff423cdec1f1b7d72fc23	0	0	0	0	0	0	161	27	68	164	0	52	0	85	0	21	0	0	31	0	0	0	0	0	0	0	0	0	0	0	0	0	51	0	0	0	0	0	0	0	0
Bacteria	Bacteria	Bacteroidota	Bacteroidia	Bacteroidales	Bacteroidaceae	Bacteroides	uncultured_Bacteroidaceae	02d0838e5a02adfc7d9effbc91f0b61a	0	0	0	0	0	0	0	0	0	0	0	0	0	0	0	0	0	0	0	0	0	0	0	0	0	0	0	0	0	0	0	0	0	0	0	0	0	0	0	0	0
Bacteria	Bacteria	Firmicutes	Clostridia	Lachnospirales	Lachnospiraceae	Howardella	uncultured_rumen	02d459f459325d78e3fb8bfaa440b73f	19	23	27	19	29	13	15	22	15	17	18	18	14	24	11	15	17	32	0	13	22	18	25	15	0	40	28	20	23	0	19	0	18	15	15	8	12	0	22	20	70
Bacteria	Bacteria	Firmicutes	Clostridia	unclassified Clostridia	unclassified Clostridia	unclassified Clostridia	unclassified Clostridia	02d5342e0ff42ba6bd76d6430ddce612	0	0	0	0	0	0	0	0	0	0	0	0	0	0	0	0	0	0	4	0	0	0	0	0	0	0	0	0	0	0	0	0	0	0	0	0	0	0	0	0	0
Bacteria	Bacteria	Actinobacteriota	Thermoleophilia	Solirubrobacterales	67-14	67-14	uncultured_bacterium	02e94741c42bceed480891cbf479364a	0	0	0	0	0	0	0	0	0	0	0	0	0	0	0	0	0	0	0	0	0	0	0	0	0	0	0	0	0	0	0	0	0	0	0	0	0	0	0	0	0
Bacteria	Bacteria	Bacteroidota	Bacteroidia	Bacteroidales	F082	F082	uncultured_rumen	02f4718a4bcf6df4daf864b957fac70d	0	0	0	0	0	0	0	0	0	0	0	0	0	0	0	0	0	0	0	0	0	0	0	0	0	0	0	0	0	0	0	0	0	0	0	0	0	0	0	0	0
Bacteria	Bacteria	Proteobacteria	Alphaproteobacteria	Rhizobiales	Rhizobiaceae	Aminobacter	uncultured_bacterium	02ff27b0613725af725b5b36ff495e86	0	0	0	0	0	0	0	0	0	0	0	0	0	0	0	0	0	0	0	0	0	0	0	0	0	0	0	0	0	0	0	0	0	0	0	0	0	0	0	0	0
Bacteria	Bacteria	Bdellovibrionota	Bdellovibrionia	Bdellovibrionales	Bdellovibrionaceae	Bdellovibrio	uncultured_bacterium	03021225a50c7320dc5e4b425359992e	0	0	0	0	0	0	0	0	0	0	0	0	0	0	0	0	0	0	0	0	0	0	0	0	0	0	0	0	0	0	0	0	0	0	0	0	0	0	0	0	0
Bacteria	Bacteria	Firmicutes	Clostridia	Oscillospirales	Ruminococcaceae	Candidatus_Soleaferrea	uncultured_bacterium	030474cb6833482cc94320680f8d70d6	0	0	0	0	0	0	0	0	0	0	0	0	0	0	0	0	0	0	0	0	0	0	0	0	0	0	0	0	0	0	0	0	0	0	0	0	0	0	0	0	0
Bacteria	Bacteria	Firmicutes	Clostridia	Oscillospirales	Oscillospiraceae	unclassified Oscillospiraceae		0315bd2990475666c198878ba37c2253	0	0	0	0	0	0	0	0	0	0	0	0	0	0	0	0	0	0	0	0	0	0	0	0	0	0	0	0	0	0	0	0	0	0	0	0	0	0	0	0	0
Bacteria	Bacteria	Firmicutes	Clostridia	Oscillospirales	Ruminococcaceae	uncultured	unclassified uncultured	0317b54b196216f9b144c37ae6da11e0	0	0	0	0	0	0	0	0	0	0	0	7	0	0	0	0	0	0	0	0	0	0	0	0	0	0	0	0	0	0	0	0	0	0	0	0	0	0	0	0	0
Bacteria	Bacteria	Firmicutes	Clostridia	Lachnospirales	Lachnospiraceae	unclassified Lachnospiraceae		032ebc5d8f2f1184b865cbc423a57aa6	0	0	0	0	0	0	0	0	0	0	10	0	0	0	0	0	0	0	0	0	0	0	0	0	0	0	0	0	0	0	0	0	0	0	0	0	0	0	0	0	0
Bacteria	Bacteria	Firmicutes	Clostridia	Oscillospirales	[Eubacterium]_coprostanoligenes_group	[Eubacterium]_coprostanoligenes_group	uncultured_bacterium	0332a662d006dec480c8ea9c0221d57b	0	0	0	0	0	0	0	0	0	45	0	0	0	0	0	0	0	0	0	0	0	0	21	0	0	0	0	0	0	0	0	0	0	0	0	28	0	0	0	0	0
Bacteria	Bacteria	Firmicutes	Clostridia	Oscillospirales	Ruminococcaceae	uncultured	uncultured_bacterium	0332ce7f5e6cfa9c1db043e2ef4f70e5	0	0	0	0	0	0	0	0	0	0	0	0	0	0	0	0	0	0	0	0	0	0	0	0	0	0	0	0	0	0	0	0	0	0	0	0	0	0	0	0	0
Bacteria	Bacteria	Firmicutes	Clostridia	Lachnospirales	Lachnospiraceae	unclassified Lachnospiraceae		0333276cb5a34e76f65cefff31592f01	0	0	0	0	0	0	0	0	0	0	0	0	0	0	0	0	0	0	0	0	0	0	0	0	0	0	0	0	0	0	0	0	0	0	0	0	0	0	0	0	0
Bacteria	Bacteria	Firmicutes	Bacilli	RF39	RF39	RF39	unclassified RF39	0334b7827d696ef16f0edcf283eb6888	0	0	0	0	0	0	0	0	0	0	0	0	0	0	0	0	0	0	0	0	0	0	0	0	0	0	0	0	0	0	0	0	0	0	0	0	0	0	0	0	0
Bacteria	Bacteria	Firmicutes	Clostridia	Oscillospirales	Ruminococcaceae	Ruminococcaceae	uncultured_bacterium	0336f143458adefd399673eb2f8b265a	0	0	0	0	0	0	0	0	0	0	0	0	0	0	0	0	0	0	0	0	0	0	0	0	0	0	0	0	0	0	0	0	0	0	0	0	0	0	0	0	0
Bacteria	Bacteria	Firmicutes	Clostridia	Oscillospirales	[Eubacterium]_coprostanoligenes_group	[Eubacterium]_coprostanoligenes_group	uncultured_bacterium	0337cf357667a2cba58e872e4b8be357	0	0	0	0	0	0	0	16	17	0	17	0	0	0	0	0	15	0	0	10	0	20	0	0	0	0	0	0	0	0	0	0	0	21	20	0	0	0	0	0	0
Bacteria	Bacteria	Firmicutes	Bacilli	RF39	RF39	RF39	unclassified RF39	03395dc1c347eb947fd68e68b80edf2e	0	0	62	0	0	0	0	0	0	0	0	0	0	0	0	0	0	0	0	43	0	0	0	0	0	0	0	0	0	0	0	0	0	0	0	0	66	0	0	0	0
Bacteria	Bacteria	Myxococcota	Polyangia	Nannocystales	Nannocystaceae	Pseudenhygromyxa	uncultured_bacterium	033bdb797f725ff5559733a0d324f7f0	0	0	0	0	0	0	0	0	0	11	0	0	0	0	0	0	0	0	0	0	0	0	0	0	0	0	0	0	0	0	0	0	0	0	0	0	0	0	0	0	0
Bacteria	Bacteria	Chloroflexi	JG30-KF-CM66	JG30-KF-CM66	JG30-KF-CM66	JG30-KF-CM66	uncultured_bacterium	033efe913e63d0b8e0b22f2d6f070a82	0	0	0	0	0	0	0	0	0	0	0	0	0	0	0	0	0	0	0	0	0	0	0	0	0	0	0	0	0	0	0	0	0	0	0	0	0	0	0	0	0
Bacteria	Bacteria	Chloroflexi	Anaerolineae	Anaerolineales	Anaerolineaceae	UTCFX1	unclassified UTCFX1	03533a74cacfee5c48d6132bb99c0487	0	0	0	0	0	0	0	0	0	0	0	0	0	0	0	0	0	0	0	0	0	0	0	0	0	0	0	0	0	0	0	0	0	0	0	0	0	0	0	0	0
Bacteria	Bacteria	Bacteroidota	Bacteroidia	Bacteroidales	Bacteroidaceae	Bacteroides	Bacteroides_sartorii	03569a7755ff05f8030577e97e2b4e12	0	0	0	0	0	0	0	0	0	26	0	0	0	0	0	0	0	0	0	0	0	0	0	0	0	0	0	0	0	0	0	0	0	0	0	0	0	0	0	0	0
Bacteria	Bacteria	Proteobacteria	Alphaproteobacteria	Rhizobiales	Devosiaceae	Devosia	unclassified Devosia	0356b8bf9fd15d2b45124228f1e8a464	0	0	0	0	0	0	0	0	0	0	0	0	0	0	0	0	0	0	0	0	0	0	0	0	0	0	0	0	0	0	0	0	0	0	0	0	0	0	0	0	0
Bacteria	Bacteria	Firmicutes	Clostridia	Oscillospirales	UCG-010	UCG-010	unclassified UCG-010	0357edaa1136bba6865a70519525944e	0	0	0	0	0	0	0	0	0	0	0	0	0	0	0	0	0	0	0	0	0	0	18	0	0	0	0	0	0	0	0	0	0	0	0	0	0	0	0	0	0
Bacteria	Bacteria	Firmicutes	Clostridia	Oscillospirales	UCG-010	UCG-010	unclassified UCG-010	0358de2a012af0c5fc9d535375d9986e	69	0	0	0	0	0	0	40	0	24	0	26	0	28	0	0	0	0	15	0	84	0	0	0	0	0	0	0	0	0	0	0	0	51	0	15	29	0	40	0	0
Bacteria	Bacteria	Firmicutes	Clostridia	Lachnospirales	Lachnospiraceae	Syntrophococcus	uncultured_bacterium	035c9d5dcf8936e8bc11ff4fb34e0a84	0	9	0	8	0	0	0	0	0	0	0	0	12	0	0	0	0	0	0	0	16	15	22	21	0	0	0	11	13	13	0	0	11	0	0	0	0	0	0	0	11
Bacteria	Bacteria	Firmicutes	Negativicutes	Acidaminococcales	Acidaminococcaceae	Acidaminococcus	Acidaminococcus_sp.	03633857f8307d261e79828c0f213201	0	0	0	0	0	0	0	0	0	0	0	0	0	0	0	0	0	0	0	0	0	0	0	0	0	0	0	0	0	0	0	0	0	0	0	0	0	0	0	0	0
Bacteria	Bacteria	Firmicutes	Clostridia	Oscillospirales	UCG-010	UCG-010	uncultured_bacterium	03654d0cf97117162914aca9a07cc597	20	40	24	36	0	34	45	0	0	33	0	0	21	0	0	0	0	0	0	0	0	0	19	35	0	0	34	31	34	27	0	0	22	0	16	14	32	16	35	0	0
Bacteria	Bacteria	Firmicutes	Clostridia	Clostridia_vadinBB60_group	Clostridia_vadinBB60_group	Clostridia_vadinBB60_group	uncultured_bacterium	036cdc85a57f655a1b737c646c69157a	47	40	40	0	44	0	49	69	49	0	47	69	47	82	45	40	61	105	51	0	45	47	50	65	36	0	71	45	0	42	0	0	57	73	73	0	72	57	90	78	43
Bacteria	Bacteria	Proteobacteria	Gammaproteobacteria	Pseudomonadales	Moraxellaceae	Psychrobacter	unclassified Psychrobacter	036d64ba45b7fd447512d081900530c7	0	0	0	0	0	0	0	0	0	0	0	0	0	0	0	0	0	0	0	0	0	0	0	0	0	0	0	0	0	0	277	77	0	0	0	0	0	0	0	0	0
Bacteria	Bacteria	Firmicutes	Clostridia	Lachnospirales	Lachnospiraceae	unclassified Lachnospiraceae		0373fe41e6e5cad23d18b233406858f6	0	0	0	0	0	0	0	0	0	0	0	0	0	0	0	0	0	0	0	0	8	0	0	0	264	0	17	16	20	0	70	11	0	13	12	0	15	0	27	0	0
Bacteria	Bacteria	Proteobacteria	Gammaproteobacteria	Pseudomonadales	Moraxellaceae	Psychrobacter	unclassified Psychrobacter	03742f106536c85a0d3a01e4676e5431	0	0	0	0	0	0	0	0	0	0	0	0	0	0	0	0	0	0	0	0	0	0	0	0	0	0	0	0	0	0	0	0	0	0	0	0	0	0	0	0	0
Bacteria	Bacteria	Firmicutes	Clostridia	Christensenellales	Christensenellaceae	uncultured	uncultured_bacterium	037c6598dae507bf0a290e63c6822b65	0	0	0	0	0	0	0	0	0	0	0	0	0	0	0	0	0	0	0	0	0	0	0	0	0	0	0	0	0	0	0	0	0	0	0	0	0	0	0	0	0
Bacteria	Bacteria	Firmicutes	Clostridia	Oscillospirales	Ruminococcaceae	uncultured	uncultured_bacterium	0380302997e1e0594ffcb0627cf78ce3	0	0	0	0	0	0	0	0	0	0	0	0	0	0	0	0	0	0	0	0	0	0	0	0	0	0	0	0	0	0	0	0	0	0	0	0	0	0	0	0	0
Bacteria	Bacteria	Acidobacteriota	Subgroup_22	Subgroup_22	Subgroup_22	Subgroup_22	uncultured_bacterium	0388504887bf575e875a3ce90f4d9f38	0	0	0	0	0	0	0	0	0	0	0	0	0	0	0	0	0	0	0	0	0	0	0	0	0	0	0	0	0	0	0	0	0	0	0	0	0	0	0	0	0
Bacteria	Bacteria	Actinobacteriota	Rubrobacteria	Rubrobacterales	Rubrobacteriaceae	Rubrobacter	uncultured_Actinomycetales	0389cc3bda2cc8d4179c905ac4d86387	0	0	0	0	0	0	0	0	0	55	0	0	0	0	0	0	0	0	0	0	0	0	0	0	0	0	0	0	0	0	0	0	0	0	0	0	0	0	0	0	0
Bacteria	Bacteria	Firmicutes	Clostridia	Oscillospirales	UCG-010	UCG-010	unclassified UCG-010	038a7bb4ce0f800d6701fd00608d77b1	0	0	0	0	0	0	0	0	0	0	0	0	0	0	0	0	0	0	0	0	0	0	0	0	0	0	0	0	0	0	0	0	0	0	0	0	0	0	0	0	0
Bacteria	Bacteria	Myxococcota	Polyangia	Haliangiales	Haliangiaceae	Haliangium	uncultured_bacterium	038cb1a577ffc770e9376f749ae6df1a	0	0	0	0	0	0	0	0	0	0	0	0	0	0	0	0	0	0	0	0	0	0	0	0	0	0	0	0	0	0	0	0	0	0	0	0	0	0	0	0	0
Bacteria	Bacteria	Armatimonadota	Fimbriimonadia	Fimbriimonadales	Fimbriimonadaceae	Fimbriimonadaceae	metagenome	038cd699389e8b93b37532dfa181f762	0	0	0	0	0	0	0	0	0	0	0	0	0	0	0	0	0	0	0	0	0	0	0	0	0	0	0	0	0	0	0	0	0	0	0	0	0	0	0	0	0
Bacteria	Bacteria	Bacteroidota	Bacteroidia	Bacteroidales	Prevotellaceae	Prevotellaceae_NK3B31_group	uncultured_bacterium	03905b1ae5c8258fd3b0b2adb74c97d0	0	0	0	5	20	0	0	0	5	0	0	0	5	0	0	0	0	6	0	0	0	0	0	6	0	0	0	0	0	15	0	0	0	0	0	0	0	0	0	0	0
Bacteria	Bacteria	Firmicutes	Clostridia	Clostridiales	Clostridiaceae	Clostridium_sensu_stricto_1	unclassified Clostridium_sensu_stricto_1	0394a8b50dc34126bc0d41cd615bf37c	0	0	0	0	0	0	0	0	0	0	0	0	0	0	0	0	0	0	0	0	0	0	0	0	0	0	0	0	0	0	0	0	0	0	0	0	0	0	0	0	0
Unassigned	unclassified Unassigned	unclassified Unassigned	unclassified Unassigned	unclassified Unassigned	unclassified Unassigned	unclassified Unassigned	unclassified Unassigned	03955d91ad645ae16a83f334cb10d1f2	0	0	0	0	0	0	0	0	0	0	0	0	0	0	0	0	0	0	0	0	0	0	0	0	0	0	0	0	0	0	0	0	0	0	0	0	0	0	0	0	0
Bacteria	Bacteria	Firmicutes	Clostridia	Christensenellales	Christensenellaceae	Christensenellaceae_R-7_group	unclassified Christensenellaceae_R-7_group	039816547fd0ceef4d7da49f49d4295f	0	0	0	0	0	0	0	0	0	0	0	0	0	0	0	0	0	0	0	0	0	0	0	0	0	0	0	0	0	0	0	0	0	0	0	0	0	0	0	0	0
Bacteria	Bacteria	Firmicutes	Clostridia	Oscillospirales	Ruminococcaceae	Fournierella	unclassified Fournierella	039994079ab19cca1ccc70aa0360e527	0	0	0	0	0	0	0	0	0	0	0	0	0	0	0	0	0	0	0	0	0	0	0	0	0	0	0	0	0	0	0	0	0	0	0	0	0	0	0	0	0
Bacteria	Bacteria	Firmicutes	Clostridia	Clostridia_vadinBB60_group	Clostridia_vadinBB60_group	Clostridia_vadinBB60_group	uncultured_bacterium	0399990b678e0d4641872478bd5255b0	0	0	0	0	0	0	0	0	0	0	0	0	0	0	0	0	0	0	0	0	0	0	0	0	0	0	0	0	0	0	0	0	0	0	0	0	0	0	0	0	0
Bacteria	Bacteria	Firmicutes	Clostridia	Oscillospirales	UCG-010	UCG-010	uncultured_bacterium	039b55b9c4883c966d6f7540de6e61c4	0	6	0	0	0	0	0	0	0	0	0	0	0	0	0	0	0	0	0	0	0	0	0	0	0	0	0	5	0	0	0	0	0	0	0	0	0	0	0	0	0
Bacteria	Bacteria	Firmicutes	Clostridia	Oscillospirales	Oscillospiraceae	Oscillibacter	unclassified Oscillibacter	039e067e246486e5d5cac2e0b2bbeca2	0	0	0	0	0	0	0	0	0	0	0	0	0	0	0	0	0	0	0	0	0	0	0	0	0	0	0	0	0	0	0	0	0	0	0	0	0	0	0	0	0
Bacteria	Bacteria	Firmicutes	Clostridia	Clostridiales	Clostridiaceae	Clostridium_sensu_stricto_1	unclassified Clostridium_sensu_stricto_1	03a453733ff2a299736e4db93d961972	0	0	0	0	0	0	0	0	0	0	0	0	0	0	0	0	0	0	0	0	0	0	0	0	0	0	0	0	0	0	0	0	0	0	0	0	0	0	0	0	0
Bacteria	Bacteria	Bacteroidota	Bacteroidia	Bacteroidales	Rikenellaceae	Rikenellaceae	Rikenella_sp.	03ad6281e55a5d2f7eb1a7f44a2d0fd5	0	0	0	0	0	0	0	0	0	7	0	0	0	0	0	0	0	0	0	0	0	0	0	0	0	0	0	0	0	0	0	0	0	0	0	0	0	0	0	0	0
Bacteria	Bacteria	Actinobacteriota	Actinobacteria	Frankiales	Geodermatophilaceae	Blastococcus	unclassified Blastococcus	03ad73297cdda574a9a28a75a1ddec42	0	0	0	0	0	0	0	0	0	0	0	0	0	0	0	0	0	0	0	0	0	0	0	0	0	0	0	0	0	0	0	0	0	0	0	0	0	0	0	0	0
Bacteria	Bacteria	Chloroflexi	Chloroflexia	Chloroflexales	Roseiflexaceae	uncultured	uncultured_bacterium	03b2d709d676f9a3d9123ce648f91bcd	0	0	0	0	0	0	0	0	0	0	0	0	0	0	0	0	0	0	0	0	0	0	0	0	0	0	0	0	0	0	0	0	0	0	0	0	0	0	0	0	0
Bacteria	Bacteria	Desulfobacterota	Desulfovibrionia	Desulfovibrionales	Desulfovibrionaceae	Desulfovibrio	uncultured_Desulfovibrionaceae	03ba92ef3e46a55cb096e08156ae54ce	0	0	0	0	0	0	0	0	0	0	0	0	0	0	0	0	0	0	0	0	0	0	0	0	0	0	0	0	0	0	0	0	0	0	0	0	0	0	0	0	0
Bacteria	Bacteria	Firmicutes	Clostridia	Oscillospirales	Ruminococcaceae	Incertae_Sedis	unclassified Incertae_Sedis	03c006ce8e80b7ecd50feb7d53795055	0	0	0	0	0	0	0	0	0	0	0	0	0	0	0	0	0	0	0	0	0	0	0	0	0	0	0	0	0	0	0	0	0	0	0	0	0	0	0	11	0
Bacteria	Bacteria	Firmicutes	Bacilli	RF39	RF39	RF39	unclassified RF39	03c367d42bd7f2d03a11e25672dc66b5	0	0	0	0	0	0	0	0	0	0	0	0	0	0	0	0	0	0	0	0	0	0	0	0	0	0	0	0	0	0	0	0	0	0	0	0	0	0	0	0	0
Bacteria	Bacteria	Firmicutes	Clostridia	Monoglobales	Monoglobaceae	Monoglobus	uncultured_bacterium	03c6792ade99d151cbae394181dde9e4	0	37	29	16	37	32	17	0	0	0	144	18	10	20	0	0	0	24	0	18	0	20	0	0	0	0	13	18	22	21	0	24	0	0	0	0	30	0	25	0	0
Bacteria	Bacteria	Firmicutes	Clostridia	Lachnospirales	Lachnospiraceae	Syntrophococcus	uncultured_bacterium	03c842f927fbfc55b1eb86dc07f4d293	0	0	0	0	0	0	0	0	0	0	0	0	0	0	0	0	0	0	0	0	0	0	0	0	0	0	0	0	0	0	0	0	0	0	0	0	0	0	0	0	0
Bacteria	Bacteria	Firmicutes	Clostridia	Lachnospirales	Lachnospiraceae	[Ruminococcus]_torques_group	uncultured_bacterium	03c9c3fb6adf571b27e5314a8d5bb5db	0	0	15	0	0	0	0	17	11	0	0	0	0	0	0	18	19	0	0	0	0	0	0	0	65	0	0	0	0	0	68	0	0	18	0	0	13	0	0	0	0
Bacteria	Bacteria	Chloroflexi	Anaerolineae	SBR1031	SBR1031	SBR1031	uncultured_soil	03cb5f2fd2fcc716a74a77934bd2d636	0	0	0	0	0	0	0	0	0	0	0	0	0	0	0	0	0	0	0	0	0	0	0	0	0	0	0	0	0	0	0	0	0	0	0	0	0	0	0	0	0
Bacteria	Bacteria	Bacteroidota	Bacteroidia	Bacteroidales	Bacteroidaceae	Bacteroides	unclassified Bacteroides	03d59bd7658742624b21002e8dd25d16	0	0	0	0	0	0	0	0	0	0	0	0	0	0	0	0	0	0	0	0	0	0	0	0	0	0	0	0	0	0	0	0	0	0	0	0	0	0	0	0	0
Bacteria	Bacteria	Bacteroidota	Bacteroidia	Bacteroidales	Bacteroidaceae	Bacteroides	uncultured_Bacteroidaceae	03d5d9b093feaf9f404434b6b204c2d7	0	0	0	0	0	0	0	0	0	0	0	0	0	0	0	0	0	0	0	0	0	0	0	0	0	0	0	0	0	0	0	0	0	0	0	0	0	0	0	0	0
Bacteria	Bacteria	Bacteroidota	Bacteroidia	Bacteroidales	F082	F082	uncultured_bacterium	03d877e6febafd12de7fe4120c30253d	0	0	0	0	0	0	0	0	0	0	0	327	0	0	0	0	0	0	0	0	0	0	0	0	0	0	0	0	0	0	0	0	0	0	0	0	0	0	0	0	0
Bacteria	Bacteria	Proteobacteria	Gammaproteobacteria	Pseudomonadales	Pseudomonadaceae	Pseudomonas	unclassified Pseudomonas	03e3a6bd6ef4cae21195daca3e501702	0	0	0	0	0	0	0	0	0	0	0	0	0	0	0	0	0	0	0	0	0	0	0	0	0	0	0	0	0	0	0	0	0	0	0	0	0	0	0	0	0
Bacteria	Bacteria	Firmicutes	Clostridia	Oscillospirales	Ruminococcaceae	Ruminococcus	unclassified Ruminococcus	03e73a2b09d4dd6cc7b8d5b5b69104da	0	0	0	0	0	0	0	0	0	0	0	0	0	0	0	0	0	0	0	0	0	0	0	0	0	0	0	0	0	0	0	0	0	0	0	0	0	0	0	0	0
Bacteria	Bacteria	Actinobacteriota	Rubrobacteria	Rubrobacterales	Rubrobacteriaceae	Rubrobacter	unclassified Rubrobacter	03f4a08d79d37fc0b2913fb060a03448	0	0	0	0	0	0	0	0	0	0	0	0	0	0	0	0	0	0	0	0	0	0	0	0	0	0	0	0	0	0	0	0	0	0	0	0	0	0	0	0	0
Bacteria	Bacteria	Firmicutes	Bacilli	RF39	RF39	RF39	uncultured_bacterium	03fd098a8846f839b08b33f77b5aac9d	0	0	12	7	11	0	29	5	0	0	0	0	0	0	0	0	0	0	0	0	0	0	7	8	0	11	7	0	10	29	0	0	0	0	0	9	0	0	15	0	6
Bacteria	Bacteria	Firmicutes	Clostridia	Oscillospirales	UCG-010	UCG-010	uncultured_organism	04053f8803707d9242ac00c83120ae93	0	0	0	0	0	0	0	0	0	0	0	0	0	0	0	0	0	0	0	0	0	0	0	0	0	0	0	23	0	0	0	0	14	0	0	0	0	0	26	27	0
Bacteria	Bacteria	Bacteroidota	Bacteroidia	Bacteroidales	Dysgonomonadaceae	Proteiniphilum	unclassified Proteiniphilum	040ac8f710d172b19ba7d4aaf2b7b02c	0	0	0	0	0	0	0	0	0	0	0	0	0	0	0	0	0	0	0	0	0	0	0	0	0	0	0	0	0	0	0	0	0	0	0	0	0	0	0	0	0
Bacteria	Bacteria	Firmicutes	Clostridia	Lachnospirales	Lachnospiraceae	Acetitomaculum	uncultured_rumen	040e4c95160eb110c0401de9478e2a50	0	0	0	0	0	0	0	0	0	0	0	0	0	0	0	0	0	0	0	0	0	20	0	0	0	0	42	33	0	14	0	0	0	0	0	0	0	0	14	0	0
Bacteria	Bacteria	Firmicutes	Negativicutes	Veillonellales-Selenomonadales	Veillonellaceae	Veillonella	Veillonella_magna	040e76434e7d972c9d8183bf7aad267c	0	0	0	0	0	0	0	0	0	0	0	0	0	0	0	0	0	0	0	0	0	0	0	0	0	0	0	0	0	0	0	0	0	0	0	0	0	0	0	0	0
Bacteria	Bacteria	Firmicutes	Clostridia	Peptostreptococcales-Tissierellales	Anaerovoracaceae	unclassified Anaerovoracaceae		040f3e52f9a7fc14840e9c8119aa786a	6	0	0	0	0	0	0	0	0	0	0	0	0	0	0	0	0	0	0	0	0	0	0	0	0	6	0	0	0	0	0	0	0	0	0	0	0	0	0	0	0
Bacteria	Bacteria	Proteobacteria	Alphaproteobacteria	Rhizobiales	Beijerinckiaceae	Microvirga	unclassified Microvirga	0412cc24e1ad6b835e85b3f45da4b27d	0	0	0	0	0	0	0	0	0	0	0	0	0	0	0	0	0	0	0	0	0	0	0	0	0	0	0	0	0	0	0	0	0	0	0	0	0	0	0	0	0
Bacteria	Bacteria	Firmicutes	Clostridia	Peptostreptococcales-Tissierellales	Anaerovoracaceae	[Eubacterium]_brachy_group	uncultured_bacterium	041cac84f959d7cf262c06843281b2ca	0	65	0	0	0	0	0	94	0	58	0	0	0	0	0	0	0	0	0	0	0	0	0	0	0	0	0	41	0	0	0	0	0	28	46	0	0	0	0	41	0
Bacteria	Bacteria	Firmicutes	Clostridia	Lachnospirales	Lachnospiraceae	Blautia	unclassified Blautia	0427d31f30fd58325b0b021640697e2b	0	0	0	0	0	0	0	0	0	0	0	0	0	0	0	0	0	0	0	0	0	0	0	0	0	0	0	0	0	0	0	0	0	0	0	0	0	0	0	0	0
Bacteria	Bacteria	Proteobacteria	Gammaproteobacteria	Enterobacterales	Vibrionaceae	Vibrio	unclassified Vibrio	0429a8a999c3238e12bbfaa1714d385e	0	0	0	0	0	0	0	0	0	0	0	0	0	0	0	0	0	0	0	0	0	0	0	0	0	0	0	0	0	0	0	0	0	0	0	0	0	0	0	0	0
Bacteria	Bacteria	Firmicutes	Clostridia	Lachnospirales	Lachnospiraceae	Acetitomaculum	uncultured_rumen	042b563e44ca1044e0ed007f0fa75de5	0	0	0	0	0	0	0	0	0	0	0	0	0	0	0	0	0	0	0	0	0	0	0	0	0	0	0	0	0	0	0	0	0	0	0	0	0	0	0	0	0
Bacteria	Bacteria	Firmicutes	Clostridia	Oscillospirales	Ruminococcaceae	Ruminococcus	unclassified Ruminococcus	042b6a7398f2e6c1ad9167b2b106ceee	0	0	0	0	0	0	20	0	0	0	0	0	0	0	0	0	0	0	0	0	0	0	0	0	0	0	0	0	0	0	0	0	0	0	0	0	0	0	0	0	0
Bacteria	Bacteria	Firmicutes	Clostridia	Oscillospirales	Oscillospiraceae	unclassified Oscillospiraceae		042c0807f85308ee7954fddd22cdc660	0	0	0	0	0	0	0	0	0	0	0	0	0	0	0	0	0	0	0	0	0	0	0	0	0	0	0	0	0	0	0	0	0	0	0	0	0	0	0	0	0
Bacteria	Bacteria	Actinobacteriota	RBG-16-55-12	RBG-16-55-12	RBG-16-55-12	RBG-16-55-12	uncultured_actinomycete	042d8c64defbe44ac454e7c29d60adf3	0	0	0	0	0	0	0	0	0	0	0	0	0	0	0	0	0	0	0	0	0	0	0	0	0	0	0	0	0	0	0	0	0	0	0	0	0	0	0	0	0
Bacteria	Bacteria	Verrucomicrobiota	Verrucomicrobiae	Verrucomicrobiales	Rubritaleaceae	Luteolibacter	unclassified Luteolibacter	042e74b5c8d47ba694ce24c2bed730b0	0	0	0	0	0	0	0	0	0	0	0	0	0	0	0	0	0	0	0	0	0	0	0	0	0	0	0	0	0	0	0	0	0	0	0	0	0	0	0	0	0
Bacteria	Bacteria	Cyanobacteria	Vampirivibrionia	Gastranaerophilales	Gastranaerophilales	Gastranaerophilales	uncultured_bacterium	042f3e3cc290b8324f552995a4c5e415	0	0	0	0	0	11	0	0	0	0	0	0	0	0	0	0	0	0	0	0	0	0	0	0	0	0	0	0	0	0	0	0	0	0	0	0	0	0	0	0	0
Bacteria	Bacteria	Firmicutes	Clostridia	Lachnospirales	Lachnospiraceae	unclassified Lachnospiraceae		043643a90bda365f96926d37d4c82111	0	0	0	0	0	0	0	0	0	0	0	0	0	0	0	0	0	0	0	0	0	0	0	0	0	0	0	0	0	0	0	0	0	0	0	0	0	0	0	0	0
Bacteria	Bacteria	Firmicutes	Clostridia	Oscillospirales	unclassified Oscillospirales	unclassified Oscillospirales	unclassified Oscillospirales	0439164aec7dcf4ccc853675877e5ee7	17	13	20	28	9	21	8	13	0	5	12	18	6	12	0	0	10	7	5	13	14	5	10	21	0	9	19	16	28	14	7	14	7	0	7	0	14	0	31	0	16
Bacteria	Bacteria	Firmicutes	Clostridia	Lachnospirales	Lachnospiraceae	unclassified Lachnospiraceae		043b01da7256e799d857d710d6df4b60	0	0	0	0	0	0	0	0	0	0	0	0	0	0	0	0	0	0	0	0	0	0	0	0	0	0	0	0	0	0	0	0	0	0	0	0	0	0	0	0	0
Bacteria	Bacteria	Firmicutes	Clostridia	Christensenellales	Christensenellaceae	Christensenellaceae_R-7_group	unclassified Christensenellaceae_R-7_group	044803ebce8363d47fdb822c409e5f5a	13	36	0	47	0	87	60	24	0	0	30	0	203	46	0	0	0	0	12	0	0	0	26	0	22	0	98	40	60	0	0	48	112	16	0	0	0	0	26	0	0
Bacteria	Bacteria	Verrucomicrobiota	Verrucomicrobiae	Verrucomicrobiales	Akkermansiaceae	Akkermansia	uncultured_bacterium	044b448fc94e6520bafe8acbaf967884	0	0	0	0	0	0	0	0	0	0	0	0	0	0	0	0	0	0	0	0	0	0	0	0	0	0	0	0	0	0	0	0	0	0	0	0	0	0	0	0	0
Bacteria	Bacteria	Firmicutes	Clostridia	Lachnospirales	Lachnospiraceae	unclassified Lachnospiraceae		044de062b6c7d10b3d148ed967ca4eca	0	0	0	0	0	0	0	0	0	0	0	0	0	0	0	0	0	0	0	0	0	0	0	0	0	0	0	0	0	0	0	0	0	0	0	0	0	0	0	0	0
Bacteria	Bacteria	Firmicutes	Clostridia	Oscillospirales	UCG-010	UCG-010	unclassified UCG-010	044ff0929d7a57d73a0be2e7265df601	0	0	0	0	0	0	0	0	0	0	0	0	0	0	0	0	0	0	0	0	0	0	0	0	0	0	0	0	0	0	0	0	0	0	0	0	5	0	0	0	0
Bacteria	Bacteria	Cyanobacteria	Vampirivibrionia	Gastranaerophilales	Gastranaerophilales	Gastranaerophilales	uncultured_bacterium	0452ab458411f8ab1250e88d1867e7c8	0	0	0	0	0	0	0	0	0	6	0	0	0	0	0	0	0	0	0	0	0	0	0	0	0	0	0	0	0	0	0	0	0	0	0	0	0	0	0	0	0
Bacteria	Bacteria	Firmicutes	Clostridia	Lachnospirales	Lachnospiraceae	[Eubacterium]_xylanophilum_group	uncultured_bacterium	04565d73348aca0d0075e85dd8626eec	0	0	0	0	0	0	0	0	0	0	0	0	0	0	0	0	0	0	0	0	0	0	0	0	0	0	0	0	0	0	0	0	0	0	0	0	0	0	0	0	0
Bacteria	Bacteria	Firmicutes	Clostridia	Oscillospirales	Oscillospiraceae	Oscillibacter	uncultured_bacterium	045acd620c390c80b3447bae8b6a039b	0	0	0	0	0	0	0	0	0	0	0	0	0	0	0	0	0	0	0	0	0	0	0	0	0	0	0	0	0	0	0	0	0	0	0	0	0	0	0	0	0
Bacteria	Bacteria	Firmicutes	Clostridia	Lachnospirales	Lachnospiraceae	Tyzzerella	unclassified Tyzzerella	04603dcacb10149a0aa8a0ac1fedb42a	0	0	0	0	0	0	0	0	0	0	0	0	0	0	0	0	0	0	0	0	0	0	0	0	0	0	0	0	0	0	0	0	0	0	0	0	0	0	0	0	0
Bacteria	Bacteria	Acidobacteriota	Blastocatellia	Blastocatellales	Blastocatellaceae	Blastocatella	uncultured_Acidobacteria	04683024417578462e1c4829b4e7700f	0	0	0	0	0	0	0	0	0	0	0	0	0	0	0	0	0	0	0	0	0	0	0	0	0	0	0	0	0	0	0	0	0	0	0	0	0	0	0	0	0
Bacteria	Bacteria	Bacteroidota	Bacteroidia	Bacteroidales	Bacteroidaceae	Bacteroides	unclassified Bacteroides	046f823cc4f0d7793b513300d75451fb	0	0	0	0	0	0	0	0	0	0	0	0	0	0	0	0	0	0	0	0	0	0	0	0	0	0	0	0	0	0	0	0	0	0	0	0	0	0	0	0	0
Bacteria	Bacteria	Firmicutes	Clostridia	Oscillospirales	UCG-010	UCG-010	uncultured_bacterium	0475dbef5c5151410f470f8168ffe10e	0	0	0	0	0	0	0	0	0	0	0	0	0	0	0	0	0	0	0	0	0	0	0	0	0	0	0	0	0	0	0	0	0	0	0	0	0	0	0	0	0
Bacteria	Bacteria	Firmicutes	Clostridia	Oscillospirales	UCG-010	UCG-010	uncultured_bacterium	047aa4f04249a3aac7fa596e62b7cdd6	0	0	0	0	0	0	0	0	0	0	0	0	0	0	0	0	0	0	0	0	0	0	0	0	0	0	0	0	0	0	0	0	0	18	0	0	0	0	0	0	0
Bacteria	Bacteria	Actinobacteriota	Acidimicrobiia	Microtrichales	Iamiaceae	Iamia	unclassified Iamia	048248139938aad54c73f98a6bd6777a	0	0	0	0	0	0	0	0	0	0	0	0	0	0	0	0	0	0	0	0	0	0	0	0	0	0	0	0	0	0	0	0	0	0	0	0	0	0	0	0	0
Bacteria	Bacteria	Proteobacteria	Gammaproteobacteria	HOC36	HOC36	HOC36	uncultured_bacterium	0485890495b18462bb9674ca57b8c0f7	0	0	0	0	0	0	0	0	0	0	0	0	0	0	0	0	0	0	0	0	0	0	0	0	0	0	0	0	0	0	0	0	0	0	0	0	0	0	0	0	0
Bacteria	Bacteria	Bacteroidota	Bacteroidia	Bacteroidales	Prevotellaceae	Prevotella	unclassified Prevotella	048e72d0afd56032eb69cfbb62937c09	0	0	0	0	0	0	0	0	0	0	0	0	0	0	0	0	0	0	0	0	0	0	0	0	0	0	0	0	0	0	0	0	0	0	0	0	0	0	0	0	0
Bacteria	Bacteria	Firmicutes	Clostridia	Lachnospirales	Lachnospiraceae	Acetitomaculum	uncultured_bacterium	0491adaf87e6bcc4ae5131c454f08650	0	0	0	0	0	0	0	0	0	0	0	0	0	0	0	0	0	0	0	0	0	0	0	0	0	0	0	0	0	0	0	0	0	0	0	0	0	0	0	0	0
Bacteria	Bacteria	Firmicutes	Clostridia	Lachnospirales	Lachnospiraceae	Shuttleworthia	uncultured_bacterium	049a8c285b968b559b1f1a22464ab5d5	0	0	0	0	0	0	0	0	0	0	12	0	0	0	0	0	0	0	0	0	0	0	0	0	0	0	0	0	0	0	0	0	0	0	0	0	0	0	0	0	0
Bacteria	Bacteria	Firmicutes	Bacilli	Izemoplasmatales	Izemoplasmatales	Izemoplasmatales	uncultured_bacterium	049b76a9fe145e5a0691fc330d902b21	0	0	0	0	0	0	0	0	0	0	0	0	0	0	0	0	0	0	0	0	0	0	0	0	0	0	0	0	0	0	0	0	0	0	0	0	0	0	0	0	0
Bacteria	Bacteria	Firmicutes	Bacilli	RF39	RF39	RF39	unclassified RF39	049f9d5b3f6c4e0d57167f3ffb2b708e	0	0	0	0	0	0	0	0	0	0	0	0	0	0	0	0	0	0	0	0	0	0	0	0	0	0	0	0	0	0	0	0	0	0	0	0	0	0	0	0	0
Bacteria	Bacteria	Bacteroidota	Bacteroidia	Flavobacteriales	NS9_marine_group	NS9_marine_group	metagenome	04a39ab15ad1107d8e568ea5aa84fde5	0	0	0	0	0	0	0	0	0	4	0	0	0	0	0	0	0	0	0	0	0	0	0	0	0	0	0	0	0	0	0	0	0	0	0	0	0	0	0	0	0
Bacteria	Bacteria	Firmicutes	Clostridia	Clostridiales	Clostridiaceae	Clostridium_sensu_stricto_1	unclassified Clostridium_sensu_stricto_1	04a40653886fdb1a22227303b91efa68	0	0	0	0	0	0	0	0	0	0	0	0	0	0	0	0	0	0	0	0	0	0	0	0	0	0	0	0	0	0	0	0	0	0	0	0	0	0	0	0	0
Bacteria	Bacteria	Actinobacteriota	Acidimicrobiia	uncultured	uncultured	uncultured	uncultured_actinobacterium	04aad26312a2099568cba48eb37a94c1	0	0	0	0	0	0	0	0	0	0	0	0	0	0	0	0	0	0	0	0	0	0	0	0	0	0	0	0	0	0	0	0	0	0	0	0	0	0	0	0	0
Bacteria	Bacteria	Firmicutes	Clostridia	Oscillospirales	UCG-010	UCG-010	unclassified UCG-010	04ae1b7c08dae10767e904d3b73c8005	0	0	0	0	0	0	0	0	0	0	0	0	0	12	0	0	0	0	0	0	0	0	0	0	0	0	0	0	0	0	0	0	0	0	0	0	0	0	15	0	0
Bacteria	Bacteria	Firmicutes	Bacilli	Lactobacillales	Carnobacteriaceae	uncultured	uncultured_bacterium	04b17704dfd1a2d3842c5dcbae1d7206	0	0	0	0	0	0	0	0	0	0	0	0	0	0	0	0	0	0	0	0	0	0	0	0	0	0	0	0	0	0	0	0	0	0	0	0	0	0	0	0	0
Bacteria	Bacteria	Firmicutes	Clostridia	Peptostreptococcales-Tissierellales	Anaerovoracaceae	[Eubacterium]_nodatum_group	uncultured_bacterium	04b4d3983e1f8ad7feee6d4ef1291e78	191	347	271	484	312	538	522	440	205	294	261	260	315	279	143	112	161	318	152	315	235	261	193	279	263	469	870	577	868	596	157	596	1067	380	370	203	309	229	471	161	360
Bacteria	Bacteria	Bacteroidota	Bacteroidia	Bacteroidales	Prevotellaceae	Alloprevotella	uncultured_bacterium	04baf999c7b5662175d782b5969a4abd	0	0	0	0	0	0	0	0	0	0	2	0	0	0	0	0	0	0	0	0	0	0	0	0	0	0	0	0	0	0	0	0	0	0	0	0	0	0	0	0	0
Bacteria	Bacteria	Chloroflexi	Anaerolineae	SBR1031	SBR1031	SBR1031	uncultured_soil	04bba87d6f10f4698e85f7386801b737	0	0	0	0	0	0	0	0	0	0	0	0	0	0	0	0	0	0	0	0	0	0	0	0	0	0	0	0	0	0	0	0	0	0	0	0	0	0	0	0	0
Bacteria	Bacteria	Actinobacteriota	Coriobacteriia	Coriobacteriales	Eggerthellaceae	unclassified Eggerthellaceae		04befcb80bf572e8eb9cefe48039c8bb	0	0	0	0	0	0	0	0	0	0	0	0	0	0	0	0	0	0	0	0	0	0	0	0	0	0	0	0	0	0	0	0	0	0	0	0	0	0	0	0	0
Bacteria	Bacteria	Firmicutes	Clostridia	Lachnospirales	Lachnospiraceae	unclassified Lachnospiraceae		04bf9120c79d3c9a038ccc8d657572d8	0	0	0	0	0	0	0	0	0	0	0	0	0	0	0	0	0	0	0	0	0	0	0	0	250	0	0	0	0	0	260	0	0	0	0	0	0	12	0	0	0
Bacteria	Bacteria	Firmicutes	Bacilli	Brevibacillales	Brevibacillaceae	Brevibacillus	uncultured_bacterium	04c0ef712c65485432a58a93941b3e08	0	0	0	0	0	0	0	0	0	0	0	0	0	0	0	0	0	0	0	0	0	0	0	0	0	0	0	0	0	0	0	0	0	0	0	0	0	0	0	0	0
Bacteria	Bacteria	Firmicutes	Clostridia	Clostridia_UCG-014	Clostridia_UCG-014	Clostridia_UCG-014	unclassified Clostridia_UCG-014	04c7019be796c1bcfa8fcf185e0f16b7	0	0	0	0	0	0	0	0	0	0	19	0	0	0	0	0	0	0	0	0	0	0	0	0	0	0	0	0	0	0	0	0	19	0	0	0	0	0	0	0	0
Unassigned	unclassified Unassigned	unclassified Unassigned	unclassified Unassigned	unclassified Unassigned	unclassified Unassigned	unclassified Unassigned	unclassified Unassigned	04c97a42e48b56f61a5c78a5a5f72633	0	0	0	0	0	0	0	0	0	0	0	0	0	0	0	0	0	0	0	0	0	0	0	0	0	0	0	0	0	0	0	0	0	0	0	0	0	0	0	0	0
Bacteria	Bacteria	Firmicutes	Bacilli	RF39	RF39	RF39	uncultured_rumen	04c9f13f4d1aa4f5d135fbeeeac95b1c	0	0	0	0	0	0	0	0	0	0	0	0	0	0	0	0	0	0	0	0	0	0	0	11	0	0	0	0	0	0	0	0	0	0	0	0	0	0	0	0	0
Bacteria	Bacteria	Firmicutes	Bacilli	RF39	RF39	RF39	uncultured_bacterium	04ca1c7fe450d201734115c57ebd5c09	0	0	0	0	0	0	0	0	0	0	0	0	0	0	0	0	0	0	0	0	0	0	0	0	0	0	0	0	0	0	0	0	0	0	0	0	0	0	0	0	0
Bacteria	Bacteria	Bacteroidota	Bacteroidia	Bacteroidales	Rikenellaceae	Rikenellaceae_RC9_gut_group	unclassified Rikenellaceae_RC9_gut_group	04d730a7de0697f8cdb4d022ec6a1126	0	0	0	0	0	0	34	0	0	0	0	0	0	0	0	36	0	0	0	0	0	0	158	65	31	0	107	0	0	39	0	41	0	120	0	0	0	0	41	0	0
Bacteria	Bacteria	Firmicutes	Bacilli	RF39	RF39	RF39	unclassified RF39	04e625e3f14670aa2c1627771540b1ab	0	10	0	7	14	27	19	0	0	0	0	47	0	0	0	0	0	21	0	0	0	0	0	0	0	0	0	0	0	0	0	61	0	0	0	0	29	0	0	0	0
Bacteria	Bacteria	Firmicutes	Bacilli	Erysipelotrichales	Erysipelotrichaceae	Faecalibaculum	uncultured_bacterium	04e96f8e3e9a8aaea0cf71feba8b0e16	0	0	0	0	0	0	0	0	0	0	0	0	0	0	0	0	0	0	0	0	0	0	0	0	0	0	0	0	0	0	0	0	0	0	0	0	0	0	0	0	0
Bacteria	Bacteria	Firmicutes	Clostridia	Oscillospirales	[Eubacterium]_coprostanoligenes_group	[Eubacterium]_coprostanoligenes_group	unclassified [Eubacterium]_coprostanoligenes_group	04ec466ca0adf81892780a23c5563791	0	0	0	0	0	0	0	0	0	0	0	0	0	0	0	0	0	0	0	0	0	0	24	0	0	0	0	0	0	0	0	0	0	0	0	0	0	0	0	0	0
Bacteria	Bacteria	Proteobacteria	Alphaproteobacteria	Rhizobiales	Beijerinckiaceae	Methylobacterium-Methylorubrum	unclassified Methylobacterium-Methylorubrum	04ecfad5772d2e09a84a0f5ef460536c	0	0	0	0	0	0	0	0	0	0	0	0	0	0	0	0	0	0	0	0	0	0	0	0	0	0	0	0	0	0	0	0	0	0	0	0	0	0	0	0	0
Bacteria	Bacteria	Verrucomicrobiota	Chlamydiae	Chlamydiales	Simkaniaceae	uncultured	unclassified uncultured	04ef349ba930dc2cbcd7c5017b0cde58	0	0	0	0	0	0	0	0	0	0	0	0	0	0	0	0	0	0	0	0	0	0	0	0	0	0	0	0	0	0	0	0	0	0	0	0	0	0	0	0	0
Bacteria	Bacteria	Firmicutes	Clostridia	Peptostreptococcales-Tissierellales	Anaerovoracaceae	Anaerovorax	uncultured_bacterium	04fb35d205e8d03f1ac017b4d0dd8837	0	0	0	0	0	0	0	0	0	0	0	0	0	0	0	0	0	0	0	0	0	0	0	0	0	0	0	0	0	0	0	0	0	0	0	0	0	0	0	0	0
Bacteria	Bacteria	Firmicutes	Bacilli	Lactobacillales	Lactobacillaceae	Limosilactobacillus	unidentified	05040536cfc19e338f18624893c4bbdd	0	0	0	0	0	0	0	0	0	0	0	0	0	0	0	0	0	0	0	0	0	0	0	0	0	0	0	0	0	0	0	0	0	0	0	0	0	0	0	0	0
Bacteria	Bacteria	Bacteroidota	Bacteroidia	Bacteroidales	Muribaculaceae	Muribaculaceae	unclassified Muribaculaceae	0506c5066ed314c585eccb7b590ff0ff	0	0	0	0	0	0	0	0	0	0	0	0	0	0	0	0	0	0	0	0	0	0	0	0	0	0	0	0	0	0	0	0	0	0	0	0	0	0	0	0	0
Bacteria	Bacteria	Firmicutes	Clostridia	Oscillospirales	Ruminococcaceae	unclassified Ruminococcaceae		050a87e2a96e29244e712c7ef1e13e01	0	0	0	0	0	0	0	0	0	0	0	0	0	0	0	0	0	0	0	0	0	0	0	0	0	0	0	0	0	0	0	0	16	0	0	0	0	0	0	0	0
Bacteria	Bacteria	Firmicutes	Clostridia	Oscillospirales	Oscillospiraceae	UCG-005	uncultured_bacterium	050ad2859006e602d371a68ac863822e	0	0	0	0	0	0	0	0	0	0	128	0	0	0	0	0	0	0	0	0	0	0	0	0	0	0	0	0	0	0	0	0	0	0	0	0	0	0	0	0	0
Bacteria	Bacteria	Proteobacteria	Gammaproteobacteria	Xanthomonadales	Xanthomonadaceae	unclassified Xanthomonadaceae		05132b1dde6536848b2b69d54c367c2a	0	0	0	0	0	0	0	0	0	0	0	0	0	0	0	0	0	0	5	0	0	0	0	0	0	0	0	0	0	0	0	0	0	0	0	0	0	0	0	0	0
Bacteria	Bacteria	NB1-j	NB1-j	NB1-j	NB1-j	NB1-j	uncultured_bacterium	0517527c4a926a1f7ac3ea4240f9e1f3	0	0	0	0	0	0	0	0	0	0	0	0	0	0	0	0	0	0	0	0	0	0	0	0	0	0	0	0	0	0	0	0	0	0	0	0	0	0	0	0	0
Bacteria	Bacteria	Firmicutes	Bacilli	Erysipelotrichales	Erysipelotrichaceae	Erysipelothrix	uncultured_bacterium	0517655b84e445dc88b340931d626f89	0	0	0	0	0	0	0	0	0	0	0	0	0	0	0	0	0	0	0	0	0	0	0	0	0	0	0	0	0	0	0	0	0	0	0	0	0	0	0	0	0
Bacteria	Bacteria	Proteobacteria	Alphaproteobacteria	Kiloniellales	Kiloniellaceae	Tagaea	uncultured_bacterium	0519eabe09a76a6bacdbb9adebe0c144	0	0	0	0	0	0	0	0	0	0	0	0	0	0	0	0	0	0	0	0	0	0	0	0	0	0	0	0	0	0	0	0	0	0	0	0	0	0	0	0	0
Bacteria	Bacteria	Firmicutes	Clostridia	Lachnospirales	Lachnospiraceae	unclassified Lachnospiraceae		051cea1b3071c39c145e1c003a3f8f12	0	0	0	0	0	0	0	0	0	0	0	0	0	0	0	0	0	0	0	0	0	0	0	0	0	0	0	0	0	0	0	0	0	0	0	0	0	0	0	0	0
Bacteria	Bacteria	Firmicutes	Clostridia	Oscillospirales	UCG-010	UCG-010	uncultured_bacterium	051e96ee0f8a6b3b63a16675389a07f1	0	0	0	0	0	0	0	0	0	0	0	0	0	0	0	0	0	0	0	0	0	0	0	0	0	0	0	0	0	0	0	0	0	0	0	0	0	0	14	0	0
Bacteria	Bacteria	Bacteroidota	Bacteroidia	Bacteroidales	Prevotellaceae	Alloprevotella	unclassified Alloprevotella	052510a5ed0bc73052e812a6da0e9880	0	0	0	0	0	0	0	0	0	129	0	0	0	0	20	0	0	0	0	0	0	0	0	0	0	0	0	0	0	0	0	0	0	0	0	0	0	0	0	0	0
Bacteria	Bacteria	Bacteroidota	Bacteroidia	Sphingobacteriales	Sphingobacteriaceae	Sphingobacterium	unclassified Sphingobacterium	0530aacadf7f3c7e56df6c4968d2e718	0	0	0	0	0	0	0	0	0	0	0	0	0	0	0	0	0	0	0	0	0	0	0	0	0	0	0	0	0	0	0	0	0	0	0	0	0	0	0	0	0
Bacteria	Bacteria	Firmicutes	Clostridia	Oscillospirales	[Eubacterium]_coprostanoligenes_group	[Eubacterium]_coprostanoligenes_group	unclassified [Eubacterium]_coprostanoligenes_group	053155a02c864e157a2571954fc49bdc	0	0	0	0	0	0	0	0	0	0	0	0	0	0	0	0	0	0	0	0	0	0	0	0	0	0	0	0	0	0	0	0	0	0	0	0	0	0	0	0	0
Bacteria	Bacteria	Firmicutes	Clostridia	Lachnospirales	Lachnospiraceae	unclassified Lachnospiraceae		0531e6a085a064fbfd90cf76c9a32de9	0	0	0	0	0	0	0	0	0	0	0	0	0	0	0	0	0	0	0	0	0	0	0	0	0	0	0	0	0	0	0	0	0	0	0	0	0	0	0	0	0
Bacteria	Bacteria	Firmicutes	Clostridia	Clostridia_UCG-014	Clostridia_UCG-014	Clostridia_UCG-014	unclassified Clostridia_UCG-014	05338024e39217c26a61c4e91b6343ba	18	31	21	22	62	29	88	0	0	18	0	46	0	0	18	0	0	0	0	0	23	18	0	16	15	31	29	34	39	140	0	50	35	19	15	73	111	19	47	7	0
Bacteria	Bacteria	Firmicutes	Clostridia	Christensenellales	Christensenellaceae	Christensenellaceae_R-7_group	unclassified Christensenellaceae_R-7_group	0533be49f97f908eb33294279062013f	0	0	0	0	0	0	0	0	0	0	53	0	0	0	0	0	0	0	0	0	0	0	0	0	0	0	0	0	0	0	0	0	0	0	0	0	0	0	0	0	0
Bacteria	Bacteria	Firmicutes	Clostridia	Peptococcales	Peptococcaceae	uncultured	uncultured_bacterium	053864fd7fbf3da9ce3cd342734a0991	0	0	54	0	0	0	0	0	0	0	0	0	0	0	0	0	0	0	0	0	0	0	0	0	0	0	0	0	0	0	0	0	0	0	0	0	0	0	0	0	0
Bacteria	Bacteria	Proteobacteria	Alphaproteobacteria	Rhizobiales	Methyloligellaceae	uncultured	unclassified uncultured	053c09f43a8ca677723e10f2650f95aa	0	0	0	0	0	0	0	0	0	0	0	0	0	0	0	0	0	0	0	0	0	0	0	0	0	0	0	0	0	0	0	0	0	0	0	0	0	0	0	0	0
Bacteria	Bacteria	Firmicutes	Clostridia	Lachnospirales	Lachnospiraceae	unclassified Lachnospiraceae		054cc0e0cfe4f099b4353cc71019550b	0	0	0	0	0	0	0	0	0	0	0	0	0	0	0	0	0	0	0	0	0	0	0	0	0	0	0	0	0	0	0	0	0	0	0	0	0	0	0	0	0
Bacteria	Bacteria	Firmicutes	Clostridia	Oscillospirales	Ruminococcaceae	CAG-352	uncultured_bacterium	05504bef846c7bb09eadc9c4f1c5d60c	0	0	0	0	0	0	0	46	0	0	0	16	0	0	0	0	0	42	0	0	0	0	0	12	139	0	0	0	0	0	160	0	0	44	34	0	19	0	0	0	0
Bacteria	Bacteria	Firmicutes	Clostridia	Oscillospirales	Ruminococcaceae	unclassified Ruminococcaceae		055194f2ffb1af01b45e8f06c04e2b0e	0	0	0	0	0	0	0	0	0	5	0	0	0	0	0	0	0	0	0	0	0	0	0	0	0	0	0	0	0	0	0	0	0	0	0	0	0	0	0	0	0
Bacteria	Bacteria	Firmicutes	Clostridia	Oscillospirales	UCG-010	UCG-010	uncultured_bacterium	055260b4f9170172b75d6867d31ea8fd	0	0	12	0	0	0	0	20	0	9	0	13	0	0	17	0	0	36	0	0	0	0	15	22	0	0	0	0	0	0	7	0	0	19	0	17	23	0	0	0	0
Bacteria	Bacteria	Actinobacteriota	Actinobacteria	Pseudonocardiales	Pseudonocardiaceae	Pseudonocardiaceae	Saccharopolyspora_rectivirgula	055a152af3de0f154d64498dabcaa125	0	6	0	0	0	0	0	7	0	0	0	0	0	0	0	0	0	0	0	0	0	0	0	2	0	0	0	0	0	0	0	0	0	3	0	0	0	0	0	0	0
Bacteria	Bacteria	Firmicutes	Bacilli	RF39	RF39	RF39	unclassified RF39	0564a9d9bb1b6e6dadb5eecbff27946b	0	0	0	0	0	0	0	0	0	0	0	0	0	0	0	0	0	0	0	0	0	0	0	0	0	0	0	0	0	0	0	0	0	0	0	0	0	0	0	0	0
Bacteria	Bacteria	Firmicutes	Bacilli	RF39	RF39	RF39	uncultured_bacterium	0566b8292b842ee5155796fa71978062	0	0	0	0	0	0	0	0	0	0	0	0	0	0	0	0	0	0	0	0	0	0	0	0	0	0	0	0	0	0	0	0	0	0	0	0	0	0	0	0	0
Bacteria	Bacteria	Firmicutes	Clostridia	Oscillospirales	Ruminococcaceae	Ruminococcus	uncultured_Ruminococcus	0567237e3af624552a2b433383672c4c	0	0	0	0	0	0	0	0	0	0	0	0	0	0	0	0	0	0	0	0	0	0	0	0	0	0	0	0	0	0	0	0	0	0	0	0	0	0	0	0	0
Bacteria	Bacteria	Firmicutes	Clostridia	Clostridia_UCG-014	Clostridia_UCG-014	Clostridia_UCG-014	unclassified Clostridia_UCG-014	056e9a64f9efeb179c45a1d3c3ba73da	23	57	58	46	50	65	61	36	22	0	0	283	0	22	0	42	50	41	0	0	0	0	30	0	0	21	92	19	21	24	0	19	31	0	0	0	108	0	29	35	39
Bacteria	Bacteria	Firmicutes	Clostridia	Peptostreptococcales-Tissierellales	Peptostreptococcaceae	Terrisporobacter	unclassified Terrisporobacter	0571550a07a02433631a63ad12a63642	0	0	57	0	0	0	0	0	0	0	0	0	0	0	0	0	0	0	0	0	0	0	0	0	0	0	0	0	0	0	0	0	0	0	0	0	0	0	0	0	0
Bacteria	Bacteria	Proteobacteria	Alphaproteobacteria	Rhizobiales	Rhizobiaceae	unclassified Rhizobiaceae		05789c5a7fed16de1207ef0615729d75	0	0	0	0	0	0	0	0	0	0	0	0	0	0	0	0	0	0	0	0	0	0	0	0	0	0	0	0	0	0	0	0	0	0	0	0	0	0	0	0	0
Bacteria	Bacteria	Firmicutes	Bacilli	RF39	RF39	RF39	uncultured_bacterium	057a1a0947646678ea08a7569034d73a	0	0	0	0	0	0	0	0	0	0	0	0	0	0	0	0	0	0	0	0	0	0	0	0	0	0	0	0	7	6	0	0	0	0	0	0	0	0	0	0	6
Bacteria	Bacteria	Firmicutes	Clostridia	Lachnospirales	Lachnospiraceae	Syntrophococcus	uncultured_rumen	057a758a7c195dc70c5dbb593c4c82d3	0	0	0	0	0	0	0	0	0	0	0	0	0	0	0	0	0	0	0	0	0	0	0	0	0	0	0	0	0	0	0	0	0	0	0	0	0	0	0	0	0
Bacteria	Bacteria	Bacteroidota	Bacteroidia	Bacteroidales	p-251-o5	p-251-o5	uncultured_Bacteroidales	05804ae7ffa110365f95183fe00f5f69	0	0	12	0	0	0	57	0	0	0	36	0	0	0	0	0	0	0	0	7	0	0	0	0	0	0	30	0	0	0	0	0	0	0	0	0	0	0	0	0	0
Bacteria	Bacteria	Bacteroidota	Bacteroidia	Chitinophagales	Chitinophagaceae	Terrimonas	unclassified Terrimonas	05810500448cc3ad7c9d8b11a497f1ca	0	0	0	0	0	0	0	0	0	0	0	0	0	0	0	0	0	0	0	0	0	0	0	0	0	0	0	0	0	0	0	0	0	0	0	0	0	0	0	0	0
Bacteria	Bacteria	Firmicutes	Bacilli	RF39	RF39	RF39	unclassified RF39	0585b712db69c7004e96ddf7e19658c8	0	0	0	0	0	0	0	0	0	0	0	0	0	0	0	0	0	0	0	0	0	0	0	0	0	0	0	0	0	0	0	0	0	0	0	0	0	0	0	0	0
Bacteria	Bacteria	Gemmatimonadota	S0134_terrestrial_group	S0134_terrestrial_group	S0134_terrestrial_group	S0134_terrestrial_group	unclassified S0134_terrestrial_group	05865ee9798881ed0ef8aea02c941254	0	0	0	0	0	0	0	0	0	0	0	0	0	0	0	0	0	0	0	0	0	0	0	0	0	0	0	0	0	0	0	0	0	0	0	0	0	0	0	0	0
Bacteria	Bacteria	Chloroflexi	KD4-96	KD4-96	KD4-96	KD4-96	unclassified KD4-96	05885860d888c9b0497256fe401148ee	0	0	0	0	0	0	0	0	0	0	0	0	0	0	0	0	0	0	0	0	0	0	0	0	0	0	0	0	0	0	0	0	0	0	0	0	0	0	0	0	0
Bacteria	Bacteria	Firmicutes	Clostridia	Oscillospirales	[Clostridium]_methylpentosum_group	[Clostridium]_methylpentosum_group	unclassified [Clostridium]_methylpentosum_group	058a6cef78bf690a46487d038a1e03fb	0	0	0	0	22	0	0	0	0	0	0	0	0	0	0	0	0	0	0	0	0	0	0	0	0	0	0	0	0	0	0	0	0	0	0	0	0	0	0	0	0
Bacteria	Bacteria	Bacteroidota	Bacteroidia	Bacteroidales	Prolixibacteraceae	uncultured	uncultured_prokaryote	059a253e2dfed34d9fb94079a168aed4	0	0	0	0	0	0	0	0	0	0	0	0	0	0	0	0	0	0	0	0	0	0	0	0	0	0	0	0	0	0	0	0	0	0	0	0	0	0	0	0	0
Bacteria	Bacteria	Firmicutes	Clostridia	Clostridia_vadinBB60_group	Clostridia_vadinBB60_group	Clostridia_vadinBB60_group	uncultured_rumen	059a3f2b9a7daf95f571a1f9bf05ac99	0	0	0	0	0	0	0	0	0	0	0	0	0	0	0	0	0	0	0	0	0	0	0	0	0	0	0	0	0	0	0	0	0	0	0	0	0	0	0	0	0
Bacteria	Bacteria	Firmicutes	Clostridia	Oscillospirales	UCG-010	UCG-010	uncultured_bacterium	05a500ea8a0fda0427907bb9d832b213	0	0	0	0	0	0	0	0	0	0	0	0	0	0	0	0	0	0	0	0	0	0	8	0	0	0	0	0	0	0	0	0	0	0	0	0	0	0	0	0	0
Bacteria	Bacteria	Firmicutes	Clostridia	Lachnospirales	Lachnospiraceae	Marvinbryantia	unclassified Marvinbryantia	05a5ea0e1ba0a1991d6aa80e62362592	0	0	0	0	0	0	0	0	0	0	0	0	5	0	0	0	0	0	0	5	0	0	0	0	0	0	0	0	0	0	0	0	0	0	0	0	0	0	0	0	0
Bacteria	Bacteria	Actinobacteriota	Actinobacteria	Micrococcales	Dermabacteraceae	Brachybacterium	unclassified Brachybacterium	05b18ec772b1068d4e5af85a64eaed0f	0	0	0	0	0	0	0	0	0	0	0	0	0	0	0	0	0	0	0	0	0	0	0	0	0	0	0	0	0	0	0	0	0	0	0	0	0	0	0	0	0
Bacteria	Bacteria	Firmicutes	Bacilli	RF39	RF39	RF39	unclassified RF39	05b1e030bd89e6a3315b21e8feac7e84	0	47	0	0	0	0	0	0	0	23	0	0	0	0	0	0	0	0	0	0	0	0	0	0	0	0	0	0	0	0	0	0	0	0	0	0	0	0	0	0	0
Bacteria	Bacteria	Firmicutes	Clostridia	Clostridia_UCG-014	Clostridia_UCG-014	Clostridia_UCG-014	unclassified Clostridia_UCG-014	05b4de8cf317f5fc1acceaeaeec5cc60	0	0	0	0	0	34	0	0	0	0	0	0	0	0	0	0	0	0	0	0	0	0	0	0	0	0	0	0	0	0	0	33	0	0	0	0	0	0	0	0	0
Bacteria	Bacteria	Bacteroidota	Bacteroidia	Bacteroidales	Prevotellaceae	Prevotella_9	unclassified Prevotella_9	05bced2546107c1ee24ad32a9012c6eb	0	0	0	0	0	0	0	0	0	0	0	0	0	0	0	0	0	0	0	0	0	0	0	0	0	0	0	0	0	0	0	0	0	0	0	0	0	0	0	0	0
Bacteria	Bacteria	Actinobacteriota	Actinobacteria	Bifidobacteriales	Bifidobacteriaceae	Bifidobacterium	unclassified Bifidobacterium	05c2d2963f606b1530be56ab8ce2e427	0	0	0	0	0	0	0	0	0	0	0	0	0	0	0	0	0	0	0	0	0	0	0	0	0	0	0	0	0	0	0	0	0	0	0	0	0	0	0	0	0
Bacteria	Bacteria	Firmicutes	Clostridia	Lachnospirales	Lachnospiraceae	Roseburia	Roseburia_sp.	05c3028358a3549f81c31fa866cd95cf	0	0	0	0	0	0	0	0	0	0	0	0	0	0	0	0	0	0	0	0	0	0	0	0	0	0	0	0	0	0	0	0	0	0	0	0	0	0	0	0	0
Bacteria	Bacteria	Firmicutes	Clostridia	Clostridia_UCG-014	Clostridia_UCG-014	Clostridia_UCG-014	unclassified Clostridia_UCG-014	05d0170b3c31c819ef84148b53fbf50d	13	20	15	14	12	13	0	0	26	81	12	0	0	0	13	0	12	0	0	0	12	0	0	0	11	0	46	17	19	11	0	0	12	0	24	26	0	0	0	21	0
Bacteria	Bacteria	Firmicutes	Clostridia	unclassified Clostridia	unclassified Clostridia	unclassified Clostridia	unclassified Clostridia	05d50f693736d50eb912dcdf22c7a42b	0	0	0	0	0	0	0	0	0	0	0	0	0	0	0	0	0	0	0	0	0	0	0	0	0	0	0	0	0	0	0	0	0	0	0	0	0	0	0	0	0
Bacteria	Bacteria	Firmicutes	Clostridia	Lachnospirales	Lachnospiraceae	XBB1006	uncultured_bacterium	05d9ee821e8604af471dd2fc5bd4a746	0	0	0	0	0	0	0	0	0	0	0	0	0	0	0	0	0	0	0	0	0	0	0	0	0	0	0	0	0	0	0	0	0	0	0	0	0	0	0	0	0
Bacteria	Bacteria	Firmicutes	Clostridia	Clostridia_UCG-014	Clostridia_UCG-014	Clostridia_UCG-014	uncultured_bacterium	05da76c2159aafcf0e57ee6a884269de	48	129	37	61	0	77	25	0	25	0	0	30	0	60	0	13	25	52	0	17	41	0	13	0	0	28	51	44	37	0	0	72	0	0	0	25	24	0	36	0	26
Bacteria	Bacteria	Firmicutes	Clostridia	Lachnospirales	Lachnospiraceae	Anaerostipes	unclassified Anaerostipes	05dbbf0301a9625e1f1a41470a92f7fe	0	0	0	0	0	0	0	0	0	0	0	0	0	0	0	0	0	0	0	0	0	0	0	0	0	0	0	0	0	0	0	0	0	0	0	0	0	0	0	0	0
Bacteria	Bacteria	Chloroflexi	Anaerolineae	Ardenticatenales	Ardenticatenaceae	uncultured	uncultured_bacterium	05e5f2eda03c17fbeb3a822e4342581a	0	0	0	0	0	0	0	0	0	0	0	0	0	0	0	0	0	0	0	0	0	0	0	0	0	0	0	0	0	0	0	0	0	0	0	0	0	0	0	0	0
Bacteria	Bacteria	Gemmatimonadota	S0134_terrestrial_group	S0134_terrestrial_group	S0134_terrestrial_group	S0134_terrestrial_group	uncultured_bacterium	05eb77ccea2b92c7ec15ada262a094ff	0	0	0	0	0	0	0	0	0	0	0	0	0	0	0	0	0	0	0	0	0	0	0	0	0	0	0	0	0	0	0	0	0	0	0	0	0	0	0	0	0
Bacteria	Bacteria	Firmicutes	Clostridia	Peptostreptococcales-Tissierellales	Anaerovoracaceae	Family_XIII_AD3011_group	uncultured_Clostridiales	05fc647ff90e3eec683814b67edfadd4	0	0	0	0	0	0	0	0	0	0	0	0	0	0	0	0	0	0	0	0	0	0	0	0	0	0	0	0	0	0	0	0	0	0	0	0	0	0	0	0	0
Bacteria	Bacteria	Firmicutes	Clostridia	Oscillospirales	[Eubacterium]_coprostanoligenes_group	[Eubacterium]_coprostanoligenes_group	gut_metagenome	05ff375f501b831cdc28113494f487b1	0	0	0	0	0	0	0	0	0	0	0	0	0	0	0	0	0	0	0	0	0	0	0	0	0	0	0	0	0	0	0	0	0	0	0	0	0	0	0	0	0
Bacteria	Bacteria	Firmicutes	Bacilli	Erysipelotrichales	Erysipelatoclostridiaceae	uncultured	uncultured_bacterium	060b1f74580d6136503d478790d871d5	0	0	0	0	0	0	0	0	0	0	0	0	0	0	0	0	0	0	0	0	0	0	0	0	0	0	0	0	0	7	0	0	0	0	0	0	0	0	0	0	0
Bacteria	Bacteria	Firmicutes	Clostridia	Oscillospirales	UCG-010	UCG-010	uncultured_bacterium	0610c38a21e752f24a6058e5f768dbc9	0	0	0	0	0	0	0	0	0	0	0	0	0	0	0	0	0	0	0	0	0	0	0	0	0	0	0	0	0	0	0	0	0	0	0	0	0	0	0	0	0
Bacteria	Bacteria	Firmicutes	Clostridia	Oscillospirales	Hungateiclostridiaceae	unclassified Hungateiclostridiaceae		0620537eb4a0142d33dd9343beb0be23	0	0	0	6	6	29	0	0	0	0	7	7	3	9	0	0	0	7	0	0	4	0	7	0	0	7	0	3	27	0	0	17	5	5	0	0	0	0	37	0	0
Bacteria	Bacteria	Firmicutes	Clostridia	Lachnospirales	Lachnospiraceae	unclassified Lachnospiraceae		06326e4e90cfc85b7c7197f21efae6f1	48	65	36	118	55	53	17	28	31	42	60	92	39	38	0	51	43	81	37	65	56	32	64	56	44	178	57	52	224	65	53	61	32	37	52	28	116	27	34	0	384
Bacteria	Bacteria	Spirochaetota	Spirochaetia	Spirochaetales	Spirochaetaceae	Treponema	gut_metagenome	0638664153744aa31b3fbc31fe165237	0	16	0	0	8	0	0	0	0	0	0	0	0	0	0	0	0	0	0	0	0	0	0	0	0	0	0	0	0	0	0	36	0	0	0	0	0	0	0	0	0
Bacteria	Bacteria	Firmicutes	Clostridia	Christensenellales	Christensenellaceae	Christensenellaceae_R-7_group	unidentified_rumen	063d3b848db27cafccfeccf75e5e9ce1	0	0	0	0	0	0	0	0	0	0	0	37	0	0	0	0	0	0	0	0	0	0	0	0	0	0	0	0	0	0	0	0	0	0	0	0	23	0	0	0	0
Bacteria	Bacteria	Firmicutes	Clostridia	Lachnospirales	Lachnospiraceae	unclassified Lachnospiraceae		064335fbdf2526bc39073196ebd73253	0	0	0	0	0	0	0	0	0	0	0	0	0	0	0	0	0	0	0	0	0	0	0	0	0	0	0	0	0	0	0	0	0	0	0	0	0	0	0	0	0
Bacteria	Bacteria	Firmicutes	Clostridia	Oscillospirales	Ruminococcaceae	Ruminococcus	uncultured_Clostridiaceae	06479a3a0bd2090118751a72de72bbc6	0	0	0	0	0	0	0	0	0	0	0	0	0	0	0	0	0	0	0	0	0	0	0	0	0	0	0	0	0	0	0	0	0	0	0	0	0	0	0	0	0
Bacteria	Bacteria	Bacteroidota	Bacteroidia	Bacteroidales	Muribaculaceae	Muribaculaceae	uncultured_bacterium	064890c0bce6155e9e78e6b2893a48a8	8	0	0	0	0	0	0	0	0	9	0	0	8	6	7	0	0	0	0	0	0	0	0	0	0	0	0	4	0	0	0	0	0	0	5	7	0	0	0	39	0
Bacteria	Bacteria	Firmicutes	Clostridia	Lachnospirales	Lachnospiraceae	unclassified Lachnospiraceae		064b8521f515ef36789673a4f925a507	0	0	0	0	0	0	0	0	0	0	0	0	0	0	0	0	0	0	0	0	0	0	0	0	0	0	0	0	0	0	0	0	0	0	0	0	0	0	0	0	0
Bacteria	Bacteria	Firmicutes	Clostridia	Oscillospirales	Oscillospiraceae	unclassified Oscillospiraceae		064eea62934fd8be2984cb1070c6889f	0	0	0	0	0	0	0	0	0	0	0	0	0	0	0	0	0	0	0	0	0	0	0	0	0	0	0	0	0	0	0	0	0	0	0	0	0	0	0	0	0
Bacteria	Bacteria	Actinobacteriota	Actinobacteria	Pseudonocardiales	Pseudonocardiaceae	Pseudonocardia	unclassified Pseudonocardia	06506e360ebf43bb6dfd3c8ae4c41297	0	0	0	0	0	0	0	0	0	0	0	0	0	0	0	0	0	0	0	0	0	0	0	0	0	0	0	0	0	0	0	0	0	0	0	0	0	0	0	0	0
Bacteria	Bacteria	Actinobacteriota	Coriobacteriia	Coriobacteriales	Eggerthellaceae	Enterorhabdus	unclassified Enterorhabdus	06538b77450f85903962437f449fa60a	0	0	0	0	0	0	0	0	0	0	0	0	0	0	0	0	0	0	0	0	0	0	0	0	0	0	0	0	0	0	0	0	0	0	0	0	0	0	0	0	0
Bacteria	Bacteria	Firmicutes	Clostridia	Monoglobales	Monoglobaceae	Monoglobus	uncultured_bacterium	065f421fd4f21243f74f17d0f3485429	0	0	0	0	0	0	0	0	0	0	0	0	0	0	0	0	0	0	0	0	0	0	0	0	0	0	0	0	0	0	0	0	0	0	0	0	0	0	0	0	0
Bacteria	Bacteria	Firmicutes	Clostridia	Lachnospirales	Lachnospiraceae	unclassified Lachnospiraceae		06609e9cab02963676b21a309d274bf8	0	0	33	20	0	0	0	0	0	0	0	0	0	0	0	0	0	0	0	0	0	0	0	0	0	0	0	0	31	0	0	45	0	0	0	0	0	0	0	0	0
Bacteria	Bacteria	Actinobacteriota	Actinobacteria	Micrococcales	Microbacteriaceae	Leucobacter	unclassified Leucobacter	0663c5e9b0ab5bf1fdc1ad2316dbfa04	0	0	0	0	0	0	0	0	0	0	0	0	0	0	0	0	0	0	0	0	0	0	0	0	0	0	0	0	0	0	0	0	0	0	0	0	0	0	0	0	0
Bacteria	Bacteria	Bacteroidota	Bacteroidia	Bacteroidales	Prevotellaceae	Prevotellaceae_UCG-003	uncultured_Bacteroidales	066958ec24a70350539dffe6fcfdea84	108	49	20	53	39	19	7	46	7	11	0	22	16	142	20	0	5	20	4	12	38	14	5	11	9	30	25	11	36	22	12	8	26	218	13	10	18	16	76	74	86
Bacteria	Bacteria	Firmicutes	Bacilli	RF39	RF39	RF39	uncultured_rumen	0669b792988a0e10159491a021522ad9	0	0	0	0	0	0	0	0	0	0	0	0	0	0	0	0	0	0	0	0	0	0	0	0	0	0	0	0	6	0	0	0	0	0	0	0	0	0	0	0	0
Bacteria	Bacteria	Proteobacteria	Gammaproteobacteria	Burkholderiales	Nitrosomonadaceae	uncultured	metagenome	066ad555db278bde9e9385efb8dd51c7	0	0	0	0	0	0	0	0	0	0	0	0	0	0	0	0	0	0	0	0	0	0	0	0	0	0	0	0	0	0	0	0	0	0	0	0	0	0	0	0	0
Bacteria	Bacteria	Firmicutes	Clostridia	Clostridia_vadinBB60_group	Clostridia_vadinBB60_group	Clostridia_vadinBB60_group	uncultured_bacterium	066cfe9e6dc82ee8eaa54236faf53176	0	0	0	0	0	0	13	0	0	0	0	0	0	0	0	0	0	0	0	0	0	0	0	0	0	0	0	10	0	0	0	0	0	0	0	0	0	0	0	0	0
Bacteria	Bacteria	Firmicutes	Clostridia	Lachnospirales	Lachnospiraceae	unclassified Lachnospiraceae		066e2ff5d57e7d0ac93db42394031394	0	5	0	4	0	0	0	0	0	0	5	0	0	0	0	0	0	0	0	0	0	0	0	0	0	0	0	0	6	0	0	0	0	0	0	0	0	0	0	0	0
Bacteria	Bacteria	Myxococcota	Polyangia	Polyangiales	BIrii41	BIrii41	uncultured_delta	06743ef8510745846145676970c68e35	0	0	0	0	0	0	0	0	0	0	0	0	0	0	0	0	0	0	0	0	0	0	0	0	0	0	0	0	0	0	0	0	0	0	0	0	0	0	0	0	0
Bacteria	Bacteria	Proteobacteria	Alphaproteobacteria	Holosporales	Holosporaceae	uncultured	uncultured_bacterium	06764a44bd1b722911727f4518ae7b7b	0	0	0	0	0	0	0	0	0	0	0	0	0	0	0	0	0	0	0	0	0	0	0	0	0	0	0	0	0	0	0	0	0	0	0	0	0	0	0	0	0
Bacteria	Bacteria	Firmicutes	Clostridia	Oscillospirales	Ruminococcaceae	unclassified Ruminococcaceae		06779224d047eb1821e24a89cb84aa03	0	16	22	12	0	19	21	0	0	0	22	0	0	0	0	0	0	0	0	0	0	0	8	0	0	0	0	0	0	0	10	0	0	0	16	0	18	0	0	0	0
Bacteria	Bacteria	Firmicutes	Bacilli	RF39	RF39	RF39	uncultured_bacterium	0681b6e14366dfde10d6133aeef42ad1	0	33	0	0	0	0	0	0	0	0	0	0	0	0	0	59	0	0	0	0	0	0	42	0	0	0	0	0	0	0	0	0	0	0	0	0	0	0	68	0	0
Bacteria	Bacteria	Firmicutes	Clostridia	Oscillospirales	UCG-010	UCG-010	uncultured_bacterium	06839fa48ffaf4f9f271f9bebd2a9ebf	0	0	0	0	0	0	0	0	0	0	0	0	0	0	0	0	0	0	0	0	0	0	0	0	0	0	0	0	0	0	0	0	0	0	0	0	0	0	0	0	0
Bacteria	Bacteria	Firmicutes	Clostridia	Monoglobales	Monoglobaceae	Monoglobus	uncultured_bacterium	0687f2c1614b624f5a7b3dbc689fb499	0	0	0	0	0	0	0	0	0	75	0	0	0	0	0	0	0	0	0	0	0	0	0	0	0	0	0	0	0	0	12	0	0	0	0	0	0	0	0	0	0
Bacteria	Bacteria	Proteobacteria	Gammaproteobacteria	Enterobacterales	Erwiniaceae	unclassified Erwiniaceae		0697533792974c410abe92b31253acbb	0	0	0	0	0	0	0	0	0	0	0	0	0	0	163	0	0	0	0	0	0	0	0	0	0	0	0	0	0	0	0	0	0	0	0	0	0	0	0	0	0
Bacteria	Bacteria	Chloroflexi	Anaerolineae	RBG-13-54-9	RBG-13-54-9	RBG-13-54-9	uncultured_bacterium	069ef3c71cb7785bbf682260a35b5c37	0	0	0	0	0	0	0	0	0	0	0	0	0	0	0	0	0	0	0	0	0	0	0	0	0	0	0	0	0	0	0	0	0	0	0	0	0	0	0	0	0
Bacteria	Bacteria	Proteobacteria	Gammaproteobacteria	Nitrosococcales	Methylophagaceae	Methylophaga	unclassified Methylophaga	06a564be75183c6a39f8ac0122b2ff45	0	0	0	0	0	0	0	0	0	0	0	0	0	0	0	0	0	0	0	0	0	0	0	0	0	0	0	0	0	0	0	0	0	0	0	0	0	0	0	0	0
Bacteria	Bacteria	Firmicutes	Clostridia	Oscillospirales	Oscillospiraceae	NK4A214_group	unclassified NK4A214_group	06ac0a9f9338d57eb41a6e8cbbb9697a	0	0	0	0	0	0	0	0	0	0	0	0	0	0	0	0	0	11	0	0	0	0	0	0	0	0	0	0	0	0	0	0	0	0	0	0	0	0	0	0	0
Bacteria	Bacteria	Firmicutes	Clostridia	Oscillospirales	Oscillospiraceae	UCG-005	uncultured_bacterium	06afb41194c65cc1283e5d41bdd218dd	0	0	0	0	0	0	0	0	0	0	0	0	0	0	0	0	0	0	0	0	0	0	0	0	0	0	0	0	0	0	0	0	0	0	0	0	0	0	0	0	0
Bacteria	Bacteria	Firmicutes	Clostridia	Oscillospirales	Ruminococcaceae	uncultured	uncultured_bacterium	06c32fa68b5cbd9ea80efea900e993a1	0	0	0	0	0	0	0	0	0	0	0	0	0	0	0	0	0	0	0	0	0	0	0	0	0	0	0	0	0	0	0	0	0	0	0	0	0	0	0	0	0
Bacteria	Bacteria	Proteobacteria	Alphaproteobacteria	Rhizobiales	Devosiaceae	Pelagibacterium	uncultured_Alphaproteobacteria	06c5b187311910781a96386a9d672713	0	0	0	0	0	0	0	0	0	0	0	0	0	0	0	0	0	0	0	0	0	0	0	0	0	0	0	0	0	0	0	0	0	0	0	0	0	0	0	0	0
Bacteria	Bacteria	Firmicutes	Clostridia	Christensenellales	Christensenellaceae	Christensenellaceae_R-7_group	unclassified Christensenellaceae_R-7_group	06c9044a91c80c74614a17f824f21c38	0	0	0	0	0	0	0	0	0	0	0	0	0	0	0	0	0	0	0	0	0	0	0	0	0	0	0	0	0	0	0	0	0	0	0	0	0	0	0	0	0
Bacteria	Bacteria	Bacteroidota	Bacteroidia	Bacteroidales	Prevotellaceae	Prevotella	unclassified Prevotella	06c94c66a67619f53cccabf97a07544c	0	0	0	0	0	0	0	0	0	0	0	0	0	0	0	0	0	0	0	0	0	0	0	0	0	0	0	0	0	0	0	0	0	0	0	0	0	0	0	0	0
Bacteria	Bacteria	Firmicutes	Bacilli	RF39	RF39	RF39	unclassified RF39	06ca46723531c7e1fc5e1b1c2c59f284	0	0	0	0	0	0	0	0	0	0	0	0	0	0	0	0	0	0	0	0	0	0	0	0	0	0	0	0	0	0	0	0	0	0	0	0	0	0	0	0	0
Bacteria	Bacteria	Proteobacteria	Gammaproteobacteria	Coxiellales	Coxiellaceae	Coxiella	uncultured_bacterium	06ca893dca8daee9e47df210c76020ac	0	0	0	0	0	0	0	0	0	0	0	0	0	0	0	0	0	0	0	0	0	0	0	0	0	0	0	0	0	0	0	0	0	0	0	0	0	0	0	0	0
Bacteria	Bacteria	Proteobacteria	Gammaproteobacteria	Burkholderiales	Neisseriaceae	Alysiella	unclassified Alysiella	06d207bf58582316080defc9f5f12996	0	0	0	0	0	0	0	0	0	0	0	0	0	0	0	0	0	0	0	0	0	0	0	0	0	0	0	0	0	0	0	0	0	0	0	0	0	0	0	0	0
Bacteria	Bacteria	Cyanobacteria	Vampirivibrionia	Gastranaerophilales	Gastranaerophilales	Gastranaerophilales	uncultured_bacterium	06d3f0fd517a7fa3370fd5287cb56ec8	0	0	0	0	0	0	0	0	0	0	0	0	0	0	0	0	0	0	0	0	0	0	0	0	0	0	0	0	0	0	0	0	0	0	0	0	0	0	0	0	0
Bacteria	Bacteria	Proteobacteria	Gammaproteobacteria	Enterobacterales	Colwelliaceae	Colwellia	unclassified Colwellia	06dbffb3667d421322f3cdc067c1bb95	0	0	0	0	0	0	0	0	0	0	0	0	0	0	0	0	0	0	0	0	0	0	0	0	0	0	0	0	0	0	0	0	0	0	0	0	0	0	0	0	0
Bacteria	Bacteria	Firmicutes	Clostridia	Clostridia_UCG-014	Clostridia_UCG-014	Clostridia_UCG-014	gut_metagenome	06e0ba09d57f2bea70881e399ce1b370	0	0	0	0	0	0	0	0	0	0	0	0	0	0	0	0	0	0	0	0	0	0	0	0	0	0	0	0	0	0	0	0	0	0	0	0	0	0	0	0	0
Bacteria	Bacteria	Proteobacteria	Alphaproteobacteria	Rhodospirillales	uncultured	uncultured	gut_metagenome	06f0d4ac69ed44d76cf38d23f3f6d202	0	0	0	0	0	0	0	0	0	0	0	0	0	0	0	0	0	0	0	0	0	0	0	0	0	0	0	0	0	0	0	0	0	0	0	0	0	0	0	0	0
Bacteria	Bacteria	Firmicutes	Bacilli	Bacillales	Bacillaceae	uncultured	uncultured_bacterium	06f561db4e505490fc5022f7932fab1c	0	0	0	0	0	0	0	0	0	0	0	0	0	0	0	0	0	0	0	0	0	0	0	0	0	0	0	0	0	0	0	0	0	0	0	0	0	0	0	0	0
Bacteria	Bacteria	Actinobacteriota	Coriobacteriia	Coriobacteriales	Eggerthellaceae	DNF00809	uncultured_bacterium	06f7fabcb5b66871280a33e8bd520cfc	0	0	0	0	0	0	0	0	0	0	0	0	0	0	0	0	0	0	0	0	0	0	0	0	0	0	8	0	0	0	0	0	0	0	0	0	0	0	0	0	0
Bacteria	Bacteria	Firmicutes	Bacilli	Lactobacillales	Streptococcaceae	Streptococcus	unclassified Streptococcus	06f825b512d903b9230e1a55d87359ee	0	0	0	0	0	0	0	0	0	147	0	0	0	0	86	0	0	0	0	0	0	0	0	0	0	0	0	0	0	0	0	0	0	0	0	0	0	0	0	0	0
Bacteria	Bacteria	Firmicutes	Clostridia	Lachnospirales	Lachnospiraceae	unclassified Lachnospiraceae		06f96e0736a8140e78ee8a17867657c0	0	0	0	0	0	0	0	0	0	0	0	0	0	0	0	0	0	0	0	0	0	0	0	0	0	0	0	0	0	0	0	0	0	0	0	0	0	0	0	0	0
Bacteria	Bacteria	Firmicutes	Clostridia	Oscillospirales	unclassified Oscillospirales	unclassified Oscillospirales	unclassified Oscillospirales	06fcc3c7b9470cba2236469a02d2c077	0	0	0	0	0	0	0	0	0	0	0	0	0	0	0	0	0	0	0	0	0	0	0	3	0	0	0	0	0	0	0	0	0	0	0	0	0	0	0	0	0
Bacteria	Bacteria	unclassified Bacteria	unclassified Bacteria	unclassified Bacteria	unclassified Bacteria	unclassified Bacteria	unclassified Bacteria	06ff3ad523a0bcfc783b70bb81b0555b	0	0	0	0	0	0	0	0	0	0	0	0	0	0	0	0	0	0	0	0	0	0	0	0	0	0	0	0	0	0	0	0	0	0	0	0	0	0	0	0	0
Bacteria	Bacteria	Proteobacteria	Gammaproteobacteria	Burkholderiales	Burkholderiaceae	Burkholderia-Caballeronia-Paraburkholderia	unclassified Burkholderia-Caballeronia-Paraburkholderia	0703a1150bfda2cce03e7c9ff95fa89e	0	0	0	0	0	0	0	0	0	0	0	0	0	0	0	0	0	0	0	0	0	0	0	0	0	0	0	0	0	0	0	0	0	0	0	0	0	0	0	0	0
Bacteria	Bacteria	Firmicutes	Bacilli	RF39	RF39	RF39	uncultured_bacterium	07065334a78032e233189040f0349c47	0	0	0	0	0	0	0	0	0	0	0	0	0	0	0	0	0	0	0	0	0	0	0	0	0	0	0	0	0	0	0	0	0	0	0	0	0	0	0	0	0
Bacteria	Bacteria	Firmicutes	Clostridia	Clostridia_UCG-014	Clostridia_UCG-014	Clostridia_UCG-014	unclassified Clostridia_UCG-014	070862251f4d4091c02190b7fa7416e1	0	0	0	0	0	0	0	0	0	0	0	0	0	0	0	0	0	0	0	0	0	0	0	0	0	0	0	0	0	0	0	0	0	0	0	0	0	0	0	0	0
Bacteria	Bacteria	Firmicutes	Clostridia	Clostridia_vadinBB60_group	Clostridia_vadinBB60_group	Clostridia_vadinBB60_group	uncultured_bacterium	07094194339cb7e30e9ea0b25abbbd56	0	0	0	0	0	0	0	0	0	0	0	0	0	0	0	0	0	0	0	0	0	0	0	0	0	0	0	0	0	0	0	0	0	0	0	0	0	0	0	0	0
Bacteria	Bacteria	Firmicutes	Clostridia	Clostridiales	Clostridiaceae	Clostridium_sensu_stricto_1	Clostridium_vincentii	070c07c0df768d3049b9039f45a9a44d	0	0	0	0	0	0	15	0	0	0	0	0	0	0	0	0	0	0	0	0	0	0	0	0	0	0	0	0	0	0	0	0	0	0	0	0	0	0	0	0	0
Bacteria	Bacteria	Bacteroidota	Bacteroidia	Bacteroidales	Tannerellaceae	Parabacteroides	uncultured_Porphyromonadaceae	072b3fc4329acd4372ab1c3b41340cb2	0	0	0	0	0	0	0	0	0	0	0	0	0	0	0	0	0	0	0	0	0	0	0	0	0	0	0	0	0	0	0	0	0	0	0	0	0	0	0	0	0
Bacteria	Bacteria	Firmicutes	Clostridia	Clostridia_UCG-014	Clostridia_UCG-014	Clostridia_UCG-014	unclassified Clostridia_UCG-014	072be59f627d5d9e5ab495d7cb75ee2d	0	0	0	0	0	0	50	0	0	0	0	0	0	0	0	0	0	0	0	0	0	0	0	0	0	0	0	0	0	0	0	0	0	0	0	0	0	0	34	0	0
Bacteria	Bacteria	Verrucomicrobiota	Chlamydiae	Chlamydiales	Parachlamydiaceae	Neochlamydia	metagenome	072e2e1f89bafe3fb30666ec98455e49	0	0	0	0	0	0	0	0	0	0	0	0	0	0	0	0	0	0	0	0	0	0	0	0	0	0	0	0	0	0	0	0	0	0	0	0	0	0	0	0	0
Bacteria	Bacteria	Firmicutes	Clostridia	Clostridia_UCG-014	Clostridia_UCG-014	Clostridia_UCG-014	uncultured_Firmicutes	072f62fde39228fd21cf5177dbc2546a	19	0	4	10	0	7	0	0	0	0	6	4	0	42	0	0	5	0	11	0	14	6	0	0	0	0	0	0	0	0	0	0	0	0	0	0	0	0	55	0	0
Bacteria	Bacteria	Firmicutes	Clostridia	Oscillospirales	[Eubacterium]_coprostanoligenes_group	[Eubacterium]_coprostanoligenes_group	unclassified [Eubacterium]_coprostanoligenes_group	073a4db5fa8d343f53a9837c411db378	0	0	0	0	0	0	0	0	0	0	0	0	0	0	0	0	0	0	0	0	0	0	0	0	0	0	0	0	0	0	0	0	0	0	0	0	0	0	0	0	0
Bacteria	Bacteria	Firmicutes	Clostridia	Lachnospirales	Lachnospiraceae	unclassified Lachnospiraceae		073d959ca3c276177942b6d463fbc96a	0	0	0	0	0	0	30	0	0	0	0	0	8	0	0	0	0	0	0	0	0	0	0	16	0	0	7	0	20	0	0	0	0	16	0	0	0	0	0	0	0
Bacteria	Bacteria	Bacteroidota	Bacteroidia	Bacteroidales	Muribaculaceae	Muribaculaceae	uncultured_bacterium	073fbc732dcf0d8638d54ced27ee025a	0	0	0	0	0	0	0	0	0	0	0	0	0	0	0	0	0	0	0	0	0	0	0	0	0	0	0	0	0	0	0	0	0	0	0	0	0	0	0	0	0
Bacteria	Bacteria	Spirochaetota	Spirochaetia	Spirochaetales	Spirochaetaceae	Treponema	Treponema_refringens	0742cfecfd813221ea093f30fae710a1	0	0	0	0	0	0	0	0	0	15	0	0	0	0	6	0	0	0	0	0	0	0	0	0	0	0	0	0	0	0	0	0	0	0	0	0	0	0	0	0	0
Bacteria	Bacteria	Firmicutes	Clostridia	Oscillospirales	[Eubacterium]_coprostanoligenes_group	[Eubacterium]_coprostanoligenes_group	unclassified [Eubacterium]_coprostanoligenes_group	0745112335a81acddb60297f6d1d1b96	0	0	0	0	0	0	0	0	0	0	0	0	0	0	0	0	0	0	0	0	0	0	0	0	0	0	0	0	0	0	0	0	0	0	0	0	0	0	0	0	0
Bacteria	Bacteria	Verrucomicrobiota	Kiritimatiellae	WCHB1-41	WCHB1-41	WCHB1-41	unidentified_rumen	074c89d9e4443a22167154c49c4f3d68	0	0	0	0	0	0	0	0	0	0	10	0	0	0	0	0	0	0	0	0	0	0	0	0	0	0	0	0	0	0	0	0	0	0	0	0	0	0	0	0	0
Bacteria	Bacteria	Nitrospirota	Nitrospiria	Nitrospirales	Nitrospiraceae	Nitrospira	Nitrospirae_bacterium	0756172fb8de9373789b64946fcf7c9b	0	0	0	0	0	0	0	0	0	0	0	0	0	0	0	0	0	0	0	0	0	0	0	0	0	0	0	0	0	0	0	0	0	0	0	0	0	0	0	0	0
Bacteria	Bacteria	Firmicutes	Clostridia	Oscillospirales	Ruminococcaceae	uncultured	unclassified uncultured	07569454092922d77831f32ed4a9654b	0	0	0	6	0	0	0	0	0	0	0	0	0	0	0	0	0	0	0	0	0	0	0	0	0	0	0	0	0	0	7	0	0	0	0	0	0	0	0	0	13
Bacteria	Bacteria	Firmicutes	Bacilli	RF39	RF39	RF39	uncultured_bacterium	076843421fea7801ee5d271a0edd645e	0	0	0	0	0	78	50	0	0	0	0	0	0	0	0	0	0	0	0	0	0	0	0	0	0	0	0	0	0	0	0	86	0	0	0	0	0	0	0	0	0
Bacteria	Bacteria	Chloroflexi	Anaerolineae	SBR1031	SBR1031	SBR1031	uncultured_bacterium	0772054b432d44df991c67088697bda3	0	0	0	0	0	0	0	0	0	0	0	0	0	0	0	0	0	0	0	0	0	0	0	0	0	0	0	0	0	0	0	0	0	0	0	0	0	0	0	0	0
Bacteria	Bacteria	Actinobacteriota	Coriobacteriia	Coriobacteriales	uncultured	uncultured	uncultured_bacterium	0774d919edb05da794107deb78836b32	0	0	0	0	0	0	0	0	0	0	0	0	0	0	0	0	0	0	0	0	0	0	0	0	0	0	0	0	0	0	0	0	0	0	0	0	0	0	0	13	0
Bacteria	Bacteria	Proteobacteria	Alphaproteobacteria	Rhizobiales	Hyphomicrobiaceae	Pedomicrobium	unclassified Pedomicrobium	077965e0aac3e3a499d9653169446a7d	0	0	0	0	0	0	0	0	0	0	0	0	0	0	0	0	0	0	0	0	0	0	0	0	0	0	0	0	0	0	0	0	0	0	0	0	0	0	0	0	0
Bacteria	Bacteria	Firmicutes	Clostridia	Clostridia_UCG-014	Clostridia_UCG-014	Clostridia_UCG-014	unclassified Clostridia_UCG-014	0779e5dd27ee7b79d243206539584b2e	0	134	88	0	0	173	55	0	0	0	0	141	0	0	0	0	0	0	0	72	0	0	0	0	0	0	0	0	0	0	36	90	0	0	66	0	74	0	0	0	0
Bacteria	Bacteria	Chloroflexi	JG30-KF-CM66	JG30-KF-CM66	JG30-KF-CM66	JG30-KF-CM66	uncultured_soil	078315fad84e213ee4ba75f9942bd0e2	0	0	0	0	0	0	0	0	0	0	0	0	0	0	0	0	0	0	0	0	0	0	0	0	0	0	0	0	0	0	0	0	0	0	0	0	0	0	0	0	0
Bacteria	Bacteria	Firmicutes	Bacilli	Izemoplasmatales	Izemoplasmatales	Izemoplasmatales	uncultured_bacterium	0787f3fc728ddba406f0ffc78cf2c2d8	0	0	0	0	0	0	0	0	0	0	0	0	0	0	0	0	0	0	0	0	0	0	0	0	0	0	0	0	0	0	0	0	0	0	0	0	0	0	0	6	0
Bacteria	Bacteria	Verrucomicrobiota	Lentisphaeria	Victivallales	Victivallaceae	Victivallaceae	uncultured_rumen	078da30918776b7ff17715373a4bbbbd	0	0	0	0	0	0	0	0	0	0	0	0	0	0	0	0	0	0	0	0	0	0	0	0	0	0	0	0	0	0	0	0	0	0	0	0	0	0	0	0	0
Bacteria	Bacteria	Firmicutes	Bacilli	Izemoplasmatales	Izemoplasmatales	Izemoplasmatales	uncultured_bacterium	078fab1359e11be7ca86289a77f5f914	0	0	0	0	0	0	0	0	0	0	0	0	0	0	0	0	0	0	0	0	0	0	0	0	0	0	0	0	0	0	0	0	9	0	0	0	0	0	0	0	0
Bacteria	Bacteria	Firmicutes	Clostridia	Oscillospirales	[Eubacterium]_coprostanoligenes_group	[Eubacterium]_coprostanoligenes_group	uncultured_bacterium	0796d85e95f7e01c597cf7391fb77e29	11	10	0	0	0	0	15	0	0	0	0	0	0	0	0	0	0	0	0	0	0	0	0	0	0	0	0	0	0	0	0	0	0	0	0	0	0	0	0	0	0
Bacteria	Bacteria	Firmicutes	Clostridia	Clostridia_vadinBB60_group	Clostridia_vadinBB60_group	Clostridia_vadinBB60_group	uncultured_bacterium	079911e61afa5eb3c2e47e8e632746a9	0	0	0	0	0	0	0	0	0	0	0	0	0	0	0	0	0	0	0	0	0	0	0	0	0	0	0	0	0	0	0	0	0	0	0	0	0	0	0	0	0
Bacteria	Bacteria	Firmicutes	Clostridia	Oscillospirales	Ruminococcaceae	Subdoligranulum	unclassified Subdoligranulum	079dfd559c6a9fb53a0701386aa06fa8	0	0	0	0	0	0	0	0	0	0	0	0	0	0	0	0	0	0	0	0	0	0	0	0	0	0	0	0	0	0	0	0	0	0	0	0	0	0	0	0	0
Bacteria	Bacteria	Firmicutes	Clostridia	Lachnospirales	Lachnospiraceae	Lachnospiraceae_UCG-002	uncultured_rumen	07a4d91a6cc83177232a82cdf98c19c9	0	0	0	0	0	0	51	0	0	0	0	0	0	0	0	0	0	0	0	0	0	0	0	0	0	0	0	0	0	0	0	0	0	28	0	0	0	0	0	0	0
Bacteria	Bacteria	Firmicutes	Clostridia	Peptostreptococcales-Tissierellales	Anaerovoracaceae	Family_XIII_UCG-001	uncultured_bacterium	07a532e1cab964b3032cfe76a22daee6	0	0	0	0	0	0	0	0	0	0	0	0	0	0	0	0	0	0	0	0	0	0	0	0	9	0	0	0	0	0	7	0	0	0	6	0	0	0	0	0	0
Bacteria	Bacteria	Firmicutes	Clostridia	Oscillospirales	UCG-010	UCG-010	uncultured_bacterium	07a95d2c2ba395d97ceabe84fc29a5f3	0	0	0	53	42	29	0	0	0	45	0	58	0	0	0	0	50	0	0	0	0	0	43	0	0	0	0	33	0	0	0	0	0	0	0	0	43	0	79	0	0
Bacteria	Bacteria	Firmicutes	Bacilli	Bacillales	Bacillaceae	Bacillus	unclassified Bacillus	07ad7cb852d3c4eea4251b813c714633	0	0	0	0	0	0	0	0	0	0	0	0	0	0	0	0	0	0	0	0	0	0	0	0	0	0	0	0	0	0	0	0	0	0	0	0	0	0	0	25	0
Bacteria	Bacteria	Bacteroidota	Bacteroidia	Bacteroidales	Barnesiellaceae	uncultured	uncultured_Porphyromonadaceae	07b067664c453abfb6db48363f95282c	0	34	17	25	17	9	5	12	0	40	85	0	0	15	6	5	0	9	17	0	4	12	5	11	9	8	11	35	11	18	7	7	0	8	0	26	0	2	50	17	0
Bacteria	Bacteria	Verrucomicrobiota	Verrucomicrobiae	Opitutales	Puniceicoccaceae	uncultured	uncultured_bacterium	07ba9a9a4f8bc31a4db934e621d9b6e3	0	0	0	0	0	0	0	0	0	0	0	0	2	0	0	0	0	0	0	0	0	0	0	0	0	0	0	0	0	0	0	0	0	0	0	0	0	0	0	0	0
Bacteria	Bacteria	Firmicutes	Clostridia	Clostridia_UCG-014	Clostridia_UCG-014	Clostridia_UCG-014	unclassified Clostridia_UCG-014	07c12b6798d5d42cae24bacb642110ee	0	0	0	0	0	0	0	0	0	0	0	0	0	0	0	0	0	0	0	0	0	0	0	0	0	0	0	0	0	0	0	0	0	0	0	0	0	0	0	0	0
Bacteria	Bacteria	Bacteroidota	Bacteroidia	Bacteroidales	Muribaculaceae	Muribaculaceae	uncultured_bacterium	07c770d34cf68474d969a26fae1ac190	0	0	0	0	0	0	0	0	0	0	0	0	0	0	0	0	0	0	0	0	0	0	0	0	0	0	0	0	0	0	0	0	0	0	0	0	0	0	0	0	0
Bacteria	Bacteria	Firmicutes	Bacilli	RF39	RF39	RF39	unclassified RF39	07c8dfd1f9296a05bf86ef4f3757aece	0	0	0	0	0	0	0	0	0	0	0	0	0	0	0	0	0	0	0	0	0	0	0	0	0	0	0	0	0	0	0	0	0	0	0	0	0	0	0	0	0
Bacteria	Bacteria	Actinobacteriota	Actinobacteria	0319-7L14	0319-7L14	0319-7L14	uncultured_bacterium	07cab2bc1f9c200b812561d80b65a772	0	0	0	0	0	0	0	0	0	0	0	0	0	0	0	0	0	0	0	0	0	0	0	0	0	0	0	0	0	0	0	0	0	0	0	0	0	0	0	0	0
Bacteria	Bacteria	Actinobacteriota	Actinobacteria	Streptomycetales	Streptomycetaceae	Streptomyces	unclassified Streptomyces	07cac54645041230ce2d7ad499121d57	0	0	0	0	0	0	0	0	0	0	0	0	0	0	0	0	0	0	0	0	0	0	0	0	0	0	0	0	0	0	0	0	0	0	0	0	0	0	0	0	0
Bacteria	Bacteria	Firmicutes	Bacilli	RF39	RF39	RF39	unclassified RF39	07cce0f2aec681e141bb2f3f3db66aaf	10	14	12	15	16	27	327	8	13	40	0	13	0	9	0	9	17	11	10	10	0	0	0	0	0	5	0	7	6	8	17	0	52	0	0	13	8	0	0	0	18
Bacteria	Bacteria	Firmicutes	Bacilli	Lactobacillales	Lactobacillaceae	Lentilactobacillus	unclassified Lentilactobacillus	07cf219a4bb08ad0e20d9261b4f80e5e	0	0	0	0	0	0	0	0	0	0	0	0	0	0	0	0	0	0	0	0	0	0	0	0	0	0	0	0	0	0	0	0	0	0	0	0	0	0	0	0	0
Bacteria	Bacteria	Firmicutes	Bacilli	Erysipelotrichales	Erysipelatoclostridiaceae	UCG-004	gut_metagenome	07d5de92ac01f2aa0aa44ad7a050a488	0	0	0	0	0	0	3	0	0	0	0	0	0	0	0	0	0	0	0	0	0	0	0	0	0	0	0	0	0	0	0	0	0	0	0	0	0	0	0	0	0
Bacteria	Bacteria	Bacteroidota	Bacteroidia	Bacteroidales	p-251-o5	p-251-o5	uncultured_bacterium	07d7fd703a298e756abdded25219fb56	0	33	0	5	99	0	0	41	164	0	0	14	0	0	5	0	28	0	0	7	0	0	24	175	0	0	5	51	5	96	0	0	0	52	153	4	14	0	0	10	0
Bacteria	Bacteria	Proteobacteria	Alphaproteobacteria	Rhizobiales	Rhizobiaceae	Phyllobacterium	unclassified Phyllobacterium	07da22cab5c55a4badb462bcbbded642	0	0	0	0	0	0	0	0	0	0	0	0	0	0	0	0	0	0	0	0	0	0	0	0	0	0	0	0	0	0	0	0	0	0	0	0	0	0	0	38	0
Bacteria	Bacteria	Firmicutes	Clostridia	Lachnospirales	Lachnospiraceae	Coprococcus	uncultured_Lachnospiraceae	07e7dde2a5f1f07f3a6cdc8c8d486937	0	0	0	0	0	0	0	0	0	0	0	0	0	0	0	0	0	0	0	0	0	0	0	0	0	0	0	0	0	0	0	0	0	0	0	0	0	0	0	0	0
Bacteria	Bacteria	Elusimicrobiota	Lineage_IIb	Lineage_IIb	Lineage_IIb	Lineage_IIb	uncultured_bacterium	07f2e206817c2fdc9b1bf4a33d256917	0	0	0	0	0	0	0	0	0	0	0	0	0	0	0	0	0	0	0	0	0	0	0	0	0	0	0	0	0	0	0	0	0	0	0	0	0	0	0	0	0
Bacteria	Bacteria	Verrucomicrobiota	Kiritimatiellae	WCHB1-41	WCHB1-41	WCHB1-41	unclassified WCHB1-41	07f95190641ba8dfb6212170c1ef400b	0	0	0	0	0	0	0	0	0	0	0	0	0	0	0	0	0	0	0	0	0	0	3	0	0	0	0	0	0	0	0	0	0	0	0	0	0	0	0	0	0
Bacteria	Bacteria	Proteobacteria	Alphaproteobacteria	Paracaedibacterales	Paracaedibacteraceae	uncultured	unclassified uncultured	07f99fb784f40642f9713e217b9008d1	0	0	0	0	0	0	0	0	0	0	0	0	0	0	0	0	0	0	0	0	0	0	0	0	0	0	0	0	0	0	0	0	0	0	0	0	0	0	0	0	0
Bacteria	Bacteria	Actinobacteriota	Coriobacteriia	Coriobacteriales	Atopobiaceae	Atopobium	uncultured_rumen	07fbc692566fce09719eae0f85b5fffb	0	0	0	0	0	0	0	0	0	0	0	0	0	0	0	0	0	0	0	0	0	0	0	0	0	0	0	0	0	0	0	0	0	0	0	0	0	0	0	0	0
Bacteria	Bacteria	Firmicutes	Clostridia	Lachnospirales	Lachnospiraceae	unclassified Lachnospiraceae		0805c5739da5d70ae6dff26c8815c153	0	0	0	0	0	0	0	0	0	0	0	0	0	0	0	0	0	0	0	27	0	0	0	0	0	0	0	0	0	0	0	0	0	0	0	0	0	0	0	0	0
Bacteria	Bacteria	Bacteroidota	Bacteroidia	Bacteroidales	uncultured	uncultured	uncultured_bacterium	0807d52d1e5064546e6133f80882e280	0	0	0	0	0	20	24	14	16	24	0	0	0	0	0	0	0	18	4	0	0	0	0	0	0	27	0	0	0	0	14	14	0	0	0	47	0	0	0	49	103
Bacteria	Bacteria	Firmicutes	Clostridia	Clostridia_vadinBB60_group	Clostridia_vadinBB60_group	Clostridia_vadinBB60_group	uncultured_bacterium	08161043c6c32cc495aaa935c04449fc	0	0	0	0	0	0	0	0	0	0	0	0	0	0	0	0	0	0	0	0	0	0	0	0	0	0	0	0	0	0	0	0	0	0	0	0	0	0	0	0	0
Bacteria	Bacteria	Firmicutes	Clostridia	Clostridiales	Clostridiaceae	Clostridium_sensu_stricto_10	uncultured_bacterium	081fa9f2df21fcc3959632f08c537571	0	0	0	0	0	0	0	0	0	10	0	0	0	0	0	0	0	0	0	0	0	0	0	0	0	0	0	0	0	0	0	0	0	0	0	0	0	0	0	0	0
Bacteria	Bacteria	Firmicutes	Clostridia	Oscillospirales	UCG-010	UCG-010	unclassified UCG-010	08277ebf02b13462eb54863ed783c108	0	0	0	0	0	0	0	0	0	0	0	0	0	24	0	0	0	0	0	11	0	0	0	0	0	0	0	0	0	0	0	0	0	0	0	0	0	0	0	0	0
Bacteria	Bacteria	Firmicutes	Clostridia	Oscillospirales	UCG-010	UCG-010	uncultured_bacterium	08296bb461502892015f6a070a5ece97	34	51	54	72	61	74	84	35	22	48	22	97	58	40	0	18	29	33	13	34	23	0	0	23	25	0	43	59	52	45	26	40	28	20	16	25	44	20	46	0	0
Bacteria	Bacteria	Firmicutes	Clostridia	Oscillospirales	Ruminococcaceae	Ruminococcus	unclassified Ruminococcus	082f7d519d5f354e384315bb81c2206f	0	29	0	40	0	0	0	0	0	0	0	0	0	0	0	0	0	0	0	0	0	0	39	0	25	0	37	21	50	0	15	0	0	0	0	0	0	0	0	0	0
Bacteria	Bacteria	Proteobacteria	Alphaproteobacteria	Caulobacterales	Hyphomonadaceae	Hirschia	uncultured_bacterium	0830db7fb82e37435ca1619312825a3d	0	0	0	0	0	0	0	0	0	2	0	0	0	0	0	0	0	0	0	0	0	0	0	0	0	0	0	0	0	0	0	0	0	0	0	0	0	0	0	0	0
Bacteria	Bacteria	Firmicutes	Clostridia	Lachnospirales	Lachnospiraceae	Anaerosporobacter	uncultured_bacterium	083366a2d183e4c2e595acf6e642a180	0	0	0	0	0	0	0	0	0	0	0	0	0	0	0	0	0	0	0	0	0	0	0	0	0	0	0	0	0	0	0	0	0	0	0	0	0	0	0	0	0
Bacteria	Bacteria	Firmicutes	Clostridia	Oscillospirales	UCG-010	UCG-010	uncultured_bacterium	0838f72db2b19e35677b35e098d81e5b	0	0	0	0	0	0	0	0	0	0	0	0	14	0	0	0	0	0	0	0	0	0	0	0	0	0	32	0	0	0	0	0	0	0	0	0	0	0	0	0	0
Bacteria	Bacteria	Bacteroidota	Bacteroidia	Bacteroidales	Prevotellaceae	Prevotella_7	Prevotella_albensis	0843806e2f1ffdc60ad61930d343e1b0	0	0	0	0	0	0	0	0	0	0	0	0	0	0	0	0	0	0	0	0	0	179	0	0	0	0	0	5	0	10	0	10	0	11	0	0	0	0	0	0	0
Bacteria	Bacteria	Myxococcota	Polyangia	Blfdi19	Blfdi19	Blfdi19	uncultured_bacterium	0846d3b52240cc0e5497434fce490835	0	0	0	0	0	0	0	0	0	0	0	0	0	0	0	0	0	0	0	0	0	0	0	0	0	0	0	0	0	0	0	0	0	0	0	0	0	0	0	0	0
Bacteria	Bacteria	Bacteroidota	Bacteroidia	Bacteroidales	Rikenellaceae	Rikenellaceae_RC9_gut_group	uncultured_Bacteroidales	084e5eb46f19d606fb385c1ad2f7556c	164	64	50	0	0	433	12	0	49	0	0	30	0	0	0	0	0	0	0	0	54	0	0	0	690	73	111	61	0	0	121	73	0	35	124	0	44	0	54	48	303
Bacteria	Bacteria	Firmicutes	unclassified Firmicutes	unclassified Firmicutes	unclassified Firmicutes	unclassified Firmicutes	unclassified Firmicutes	08586fe525e0781f397d20ea120bfc99	0	0	0	0	0	0	0	0	0	0	0	0	0	0	0	0	0	0	0	0	0	0	0	0	0	0	0	0	0	0	0	0	0	0	0	0	0	0	0	0	0
Bacteria	Bacteria	Firmicutes	Clostridia	Lachnospirales	Lachnospiraceae	Shuttleworthia	uncultured_bacterium	085f5bb36d58017aebde4e1c4531a87e	0	10	10	10	7	13	42	0	0	0	24	5	8	4	0	0	4	16	13	21	0	5	6	11	0	22	55	7	12	10	6	9	28	6	0	0	4	5	15	0	16
Bacteria	Bacteria	Firmicutes	Clostridia	Clostridia_vadinBB60_group	Clostridia_vadinBB60_group	Clostridia_vadinBB60_group	uncultured_bacterium	0865a63ff7c10b6fed46549f9b450838	0	0	21	0	0	10	0	8	0	0	0	0	0	0	0	0	0	0	0	0	0	0	0	0	0	0	0	0	0	0	0	0	0	0	0	0	0	0	0	0	0
Bacteria	Bacteria	Acidobacteriota	Blastocatellia	Pyrinomonadales	Pyrinomonadaceae	RB41	unclassified RB41	0867eb260d56df58433379ca64081c7a	0	0	0	0	0	0	0	0	0	0	0	0	0	0	0	0	0	0	0	0	0	0	0	0	0	0	0	0	0	0	0	0	0	0	0	0	0	0	0	0	0
Bacteria	Bacteria	Firmicutes	Clostridia	Clostridia_UCG-014	Clostridia_UCG-014	Clostridia_UCG-014	unclassified Clostridia_UCG-014	086bc4752e5437fc712e592c4fd762c1	0	0	0	0	0	0	0	0	0	0	0	0	0	57	0	0	0	0	0	0	0	0	0	0	0	0	0	0	0	0	0	0	0	0	0	0	0	0	0	0	0
Bacteria	Bacteria	Firmicutes	Clostridia	Lachnospirales	Lachnospiraceae	unclassified Lachnospiraceae		086f7de4363853d8f6c9f7021fe34219	0	0	0	0	0	0	0	0	0	0	0	0	0	0	0	0	0	0	0	0	0	0	0	0	0	0	17	0	0	0	0	0	0	0	0	0	0	0	0	0	0
Bacteria	Bacteria	Patescibacteria	Saccharimonadia	Saccharimonadales	Saccharimonadales	Saccharimonadales	wastewater_metagenome	08729c8029addf0b2a618e2d4bd0e76d	0	0	0	0	0	0	0	0	0	0	0	0	0	0	0	0	0	0	0	0	0	0	0	0	0	0	0	0	0	0	0	0	0	0	0	0	0	0	0	0	0
Bacteria	Bacteria	Bacteroidota	Bacteroidia	Bacteroidales	unclassified Bacteroidales	unclassified Bacteroidales	unclassified Bacteroidales	0873d9d005cd36665accdb4bbbeca788	0	0	0	0	0	0	0	0	0	0	0	0	0	0	0	0	0	0	0	0	0	0	0	0	0	0	0	0	0	0	0	0	0	0	0	0	0	0	0	0	0
Bacteria	Bacteria	Firmicutes	Clostridia	Clostridia_vadinBB60_group	Clostridia_vadinBB60_group	Clostridia_vadinBB60_group	uncultured_bacterium	087449ca98a989bd4c47b7b151e0f135	0	0	0	0	0	0	0	0	0	0	0	0	0	0	0	0	0	0	0	0	0	0	0	0	0	0	0	0	0	0	0	0	0	0	0	0	0	0	0	0	0
Bacteria	Bacteria	Myxococcota	Polyangia	Haliangiales	Haliangiaceae	Haliangium	uncultured_bacterium	0875c0fca24559633b7c4ae45ebe4893	0	0	0	0	0	0	0	0	0	0	0	0	0	0	0	0	0	0	0	0	0	0	0	0	0	0	0	0	0	0	0	0	0	0	0	0	0	0	0	0	0
Bacteria	Bacteria	unclassified Bacteria	unclassified Bacteria	unclassified Bacteria	unclassified Bacteria	unclassified Bacteria	unclassified Bacteria	087d289d4b46dfba8b6501f0b334f486	0	0	0	0	0	0	0	0	0	0	0	0	0	0	0	0	0	0	0	0	0	0	0	0	0	0	0	0	0	0	0	0	0	0	0	0	0	0	0	0	0
Bacteria	Bacteria	Firmicutes	Bacilli	RF39	RF39	RF39	uncultured_rumen	0881834fa9a09eb98d39b05d522b38d6	0	0	0	0	0	0	0	0	0	0	0	0	0	0	0	0	0	0	0	0	0	0	0	0	0	0	0	0	0	0	0	0	0	0	0	0	0	0	0	0	0
Bacteria	Bacteria	Firmicutes	Clostridia	Lachnospirales	Lachnospiraceae	Butyrivibrio	uncultured_organism	088ffa18748594532a4b153f8dc5092b	0	0	0	0	0	0	0	0	0	0	0	0	0	0	0	0	0	0	0	0	0	0	0	0	0	0	0	0	0	0	0	0	0	0	0	0	0	0	0	0	0
Bacteria	Bacteria	Bacteroidota	Bacteroidia	unclassified Bacteroidia	unclassified Bacteroidia	unclassified Bacteroidia	unclassified Bacteroidia	0890dc7019c6ec13dacc58bd43b68c94	0	0	0	0	0	0	0	0	0	0	0	0	0	0	0	0	0	0	0	0	0	0	0	0	0	0	0	0	0	0	0	0	0	0	0	0	0	0	0	0	0
Bacteria	Bacteria	Firmicutes	Negativicutes	Veillonellales-Selenomonadales	Selenomonadaceae	Megamonas	unclassified Megamonas	08a0cf376add32f3f4b57ec1e82a7a27	0	0	0	0	0	0	0	0	0	0	0	0	0	0	0	0	0	0	0	0	0	0	0	0	0	0	0	0	0	0	0	0	0	0	0	0	0	0	0	2	0
Bacteria	Bacteria	Chloroflexi	Anaerolineae	SJA-15	SJA-15	SJA-15	unclassified SJA-15	08aa0a9b713ba0183de041c89b635578	0	0	0	0	0	0	0	0	0	0	0	0	0	0	0	0	0	0	0	0	0	0	0	0	0	0	0	0	0	0	0	0	0	0	0	0	0	0	0	0	0
Bacteria	Bacteria	Firmicutes	Clostridia	Oscillospirales	Oscillospiraceae	Colidextribacter	unclassified Colidextribacter	08ab0ed1135c897242c6eabfa6bb43ea	0	0	0	0	0	0	0	0	0	0	0	0	0	0	0	0	0	0	0	0	0	0	0	0	0	0	0	0	0	0	0	0	0	0	0	0	0	0	0	0	0
Bacteria	Bacteria	Firmicutes	Bacilli	RF39	RF39	RF39	unclassified RF39	08b3aedb62928b554918caa17403e8b7	0	0	0	0	0	0	0	0	0	0	0	0	0	0	0	0	0	0	0	0	0	0	0	0	0	0	0	0	0	0	0	0	0	0	0	0	0	0	0	0	0
Bacteria	Bacteria	Planctomycetota	Pla4_lineage	Pla4_lineage	Pla4_lineage	Pla4_lineage	uncultured_bacterium	08ba210908d22355af277f07b4aabba1	0	0	0	0	0	0	0	0	0	0	0	0	0	0	0	0	0	0	0	0	0	0	0	0	0	0	0	0	0	0	0	0	0	0	0	0	0	0	0	0	0
Bacteria	Bacteria	Firmicutes	Clostridia	Lachnospirales	Lachnospiraceae	[Ruminococcus]_torques_group	unclassified [Ruminococcus]_torques_group	08bd43071a06abf56df235fca6655bea	0	0	0	0	0	0	0	0	0	0	0	0	0	0	0	0	0	0	0	0	0	0	0	0	0	0	0	0	0	0	0	0	0	0	0	0	0	0	0	0	0
Bacteria	Bacteria	Proteobacteria	Gammaproteobacteria	Burkholderiales	Rhodocyclaceae	Zoogloea	unclassified Zoogloea	08bd45c0807b6fb44faaa54fb53e4213	0	0	0	0	0	0	0	0	0	0	0	0	0	0	0	0	0	0	0	0	0	0	0	0	0	0	0	0	0	0	0	0	0	0	0	0	0	0	0	0	0
Bacteria	Bacteria	Actinobacteriota	Actinobacteria	Corynebacteriales	Nocardiaceae	Rhodococcus	unclassified Rhodococcus	08bdc6c81f6b9daab3d132b54e1d45bc	0	0	0	0	0	0	0	0	0	0	0	0	0	0	0	0	0	0	0	0	0	0	0	0	0	0	0	0	0	0	0	0	0	0	0	0	0	0	0	0	0
Archaea	Archaea	Euryarchaeota	Methanobacteria	Methanobacteriales	Methanobacteriaceae	Methanosphaera	Methanosphaera_sp.	08be90dad190311ed21b97c171a3fbff	14	0	0	0	0	0	0	0	0	0	0	0	0	0	0	0	0	0	0	0	8	0	0	0	0	0	0	0	0	0	0	0	0	0	9	0	0	0	0	0	0
Bacteria	Bacteria	Bacteroidota	Bacteroidia	Bacteroidales	Muribaculaceae	Muribaculaceae	uncultured_bacterium	08c5ee28b38973e5fce21ef48bdffd00	0	0	0	0	0	0	0	0	0	0	0	0	0	0	0	0	0	0	0	0	0	0	0	0	0	0	0	0	0	0	0	0	0	0	0	0	0	0	0	0	0
Bacteria	Bacteria	Bacteroidota	Bacteroidia	Bacteroidales	Prevotellaceae	Prevotellaceae_UCG-004	uncultured_Bacteroidales	08c686bc814b3697302d0d288df11d80	0	0	0	0	0	0	0	0	0	0	0	0	0	0	0	0	0	0	0	0	0	0	0	0	0	0	0	0	0	0	0	0	0	0	0	0	0	0	0	0	0
Bacteria	Bacteria	Firmicutes	Clostridia	Clostridiales	Clostridiaceae	Clostridium_sensu_stricto_1	unclassified Clostridium_sensu_stricto_1	08dd85249d328f70191326e5c01e0f73	0	0	0	0	0	0	0	0	0	0	0	0	0	0	0	0	0	0	0	0	0	0	0	0	0	0	0	0	0	0	0	0	0	0	0	0	0	0	0	0	0
Bacteria	Bacteria	Firmicutes	Clostridia	Oscillospirales	Ruminococcaceae	uncultured	uncultured_bacterium	08de2668a6c7dfad9ac1c475c5f099cd	20	0	0	0	26	0	0	0	0	0	0	0	0	0	0	33	45	0	0	0	32	0	13	0	0	0	32	0	0	0	0	0	0	0	0	30	0	0	0	0	0
Bacteria	Bacteria	Firmicutes	Clostridia	Clostridia_UCG-014	Clostridia_UCG-014	Clostridia_UCG-014	uncultured_bacterium	08e4ccdb4365db4e2e5437bcd3ff1fe1	0	0	0	0	0	0	0	0	0	0	0	0	0	0	0	0	0	0	0	0	0	0	0	0	0	0	0	0	0	0	0	0	0	0	0	0	0	0	0	0	0
Bacteria	Bacteria	Firmicutes	Clostridia	Clostridiales	Clostridiaceae	Clostridium_sensu_stricto_1	unclassified Clostridium_sensu_stricto_1	08e60d6ecbbabcfcf7599c66fd185cdd	0	0	0	0	0	0	0	0	0	0	0	0	0	0	0	0	0	0	0	0	0	0	0	0	0	0	0	0	0	0	0	0	0	0	0	0	0	0	0	0	0
Bacteria	Bacteria	Firmicutes	Bacilli	Mycoplasmatales	Mycoplasmataceae	Mycoplasma	Mesomycoplasma_moatsii	08e7ce03c9d90b595e2ce35efa1fb154	0	0	0	0	0	0	0	0	0	0	0	0	0	0	0	0	0	0	0	0	0	0	0	0	0	0	0	0	0	0	0	0	0	0	0	0	0	0	0	0	0
Bacteria	Bacteria	Firmicutes	Clostridia	Lachnospirales	Lachnospiraceae	[Eubacterium]_xylanophilum_group	unclassified [Eubacterium]_xylanophilum_group	08e99f06801c5a0f0d4f663b4597898d	0	0	0	0	0	0	0	0	0	0	0	0	0	0	0	0	0	0	0	0	0	0	0	0	0	0	0	0	0	0	0	0	0	0	0	0	0	0	0	0	0
Bacteria	Bacteria	Bacteroidota	Bacteroidia	Bacteroidales	Bacteroidaceae	Bacteroides	unclassified Bacteroides	08ee388f53b58282143ece77f10b7f99	0	0	0	0	0	0	0	0	0	0	0	0	0	0	0	0	0	0	0	0	0	0	0	0	0	0	0	0	0	0	0	0	0	0	0	0	0	0	0	0	0
Bacteria	Bacteria	Firmicutes	Clostridia	Lachnospirales	Lachnospiraceae	Lachnospiraceae_NK4A136_group	uncultured_bacterium	08eedcaf8f982611c4982038139f6271	0	0	0	0	0	0	0	0	0	17	0	0	0	0	0	0	0	0	0	0	0	0	0	0	0	0	0	0	0	0	0	0	0	0	0	0	0	0	0	0	0
Bacteria	Bacteria	Bacteroidota	Bacteroidia	Bacteroidales	vadinHA21	vadinHA21	uncultured_bacterium	08ef1d04f95bf4b8d1eef80812e3ff9b	0	0	0	0	0	0	0	0	0	0	0	0	0	0	0	0	0	0	0	0	0	0	0	0	0	0	0	0	0	0	0	0	0	0	0	0	0	0	0	0	0
Bacteria	Bacteria	Firmicutes	Bacilli	RF39	RF39	RF39	unclassified RF39	08f03e399f9a0f5143cbeb6804a6e642	0	0	0	0	0	0	0	0	0	0	0	0	0	0	0	0	2	0	0	0	0	0	0	0	0	15	0	0	0	0	0	0	0	0	0	0	0	0	0	0	3
Bacteria	Bacteria	Proteobacteria	Alphaproteobacteria	Tistrellales	Geminicoccaceae	Geminicoccus	uncultured_bacterium	08f3c5f0bdb1cf7b18caed19b35d455b	0	0	0	0	0	0	0	0	0	0	0	0	0	0	0	0	0	0	0	0	0	0	0	0	0	0	0	0	0	0	0	0	0	0	0	0	0	0	0	0	0
Bacteria	Bacteria	Firmicutes	Clostridia	Clostridia_vadinBB60_group	Clostridia_vadinBB60_group	Clostridia_vadinBB60_group	uncultured_bacterium	08f618306bfa1169a352e5b49fe8d141	0	0	0	0	0	0	0	0	0	0	0	0	0	0	0	0	0	0	0	0	0	0	0	0	0	0	0	0	0	0	0	0	0	0	0	0	0	0	0	0	0
Bacteria	Bacteria	Firmicutes	Bacilli	Erysipelotrichales	Erysipelatoclostridiaceae	UCG-004	unclassified UCG-004	08fa13b1d8b96ec99372f1c010791d1e	0	0	0	0	0	0	0	7	0	0	0	0	3	0	0	0	0	0	0	0	0	0	0	0	0	0	0	0	0	0	0	0	0	13	0	0	0	14	0	0	0
Bacteria	Bacteria	Firmicutes	Clostridia	Oscillospirales	UCG-010	UCG-010	unclassified UCG-010	090b2e58bbece6c1cdeabc716c166886	0	0	0	0	0	0	0	20	0	0	0	0	0	0	0	0	0	0	0	0	0	0	93	0	0	0	17	0	0	0	0	0	0	38	0	0	0	0	0	0	0
Bacteria	Bacteria	Firmicutes	Clostridia	Lachnospirales	Lachnospiraceae	Tyzzerella	uncultured_rumen	0911ffff3006894cbbc69ac838c28e7e	0	0	0	0	0	0	0	0	0	0	0	0	0	0	0	0	0	0	0	0	0	0	0	0	0	0	0	0	0	0	0	0	0	0	0	0	0	0	0	0	0
Bacteria	Bacteria	Spirochaetota	Spirochaetia	Spirochaetales	Spirochaetaceae	Treponema	unclassified Treponema	09127e5f2476f75b317695b272df9da5	0	0	0	0	0	0	0	0	0	0	0	0	0	0	0	0	0	0	0	0	0	0	0	0	0	0	0	0	0	0	0	0	0	0	0	0	0	0	0	0	0
Bacteria	Bacteria	Chloroflexi	Anaerolineae	Anaerolineales	Anaerolineaceae	uncultured	unclassified uncultured	0918bfd5b78542e754f0663fdb2c95c5	0	0	0	0	0	0	0	0	0	0	0	0	0	0	0	0	0	0	0	0	0	0	0	0	0	0	0	0	0	0	0	0	0	0	0	0	0	0	0	0	0
Bacteria	Bacteria	Firmicutes	Bacilli	RF39	RF39	RF39	unclassified RF39	091a7023927df025f1e68af732dcc989	0	0	0	0	0	0	0	0	0	0	0	0	0	0	0	0	0	0	0	0	0	0	0	0	0	0	0	0	0	0	0	0	0	0	0	0	0	0	0	0	0
Bacteria	Bacteria	Firmicutes	Clostridia	Oscillospirales	UCG-010	UCG-010	uncultured_bacterium	091b84f73be2e9e3fbeb47d18c2ab8b4	0	0	0	0	0	0	0	0	0	0	0	0	0	0	0	0	0	0	0	0	0	0	0	0	0	0	0	0	0	0	0	0	0	0	0	0	0	0	0	0	0
Bacteria	Bacteria	Bacteroidota	Bacteroidia	Bacteroidales	Muribaculaceae	Muribaculaceae	unclassified Muribaculaceae	091ed0766a7888bcc42ca3c8adbe819e	0	0	0	0	0	0	0	0	0	0	0	0	0	0	0	0	0	0	0	0	0	0	0	0	0	0	0	0	0	0	0	0	0	0	0	0	0	0	0	0	0
Bacteria	Bacteria	Firmicutes	Clostridia	Oscillospirales	UCG-010	UCG-010	unclassified UCG-010	09250032df6e64f892e11936ec0d8d25	0	0	0	0	0	0	0	0	0	0	0	0	0	0	0	0	0	0	0	0	0	0	0	0	0	0	0	0	0	0	0	0	0	0	0	0	0	0	0	0	0
Bacteria	Bacteria	Bacteroidota	Bacteroidia	Bacteroidales	Rikenellaceae	dgA-11_gut_group	uncultured_bacterium	092910775fe84212e4900147bc62b2b7	0	161	0	0	1	3	3	0	0	0	0	0	10	0	39	19	0	0	19	0	0	0	0	0	0	0	0	0	0	0	0	0	0	0	0	0	0	0	0	0	0
Bacteria	Bacteria	Firmicutes	Clostridia	Monoglobales	Monoglobaceae	Monoglobus	uncultured_bacterium	092de37165eb04fbfe336bfb3b4ba46e	0	0	0	0	0	0	0	0	0	0	0	0	0	0	0	0	0	0	0	0	0	0	0	0	0	0	0	0	0	0	0	0	0	0	0	0	0	0	0	0	0
Bacteria	Bacteria	Proteobacteria	Gammaproteobacteria	Pseudomonadales	Moraxellaceae	Acinetobacter	unclassified Acinetobacter	092e0315d05f954c8336f12a27faf3f6	0	0	0	0	0	0	0	0	0	0	0	0	0	0	0	0	0	0	0	0	0	0	0	0	0	0	0	0	0	0	0	0	0	0	0	0	0	0	0	0	0
Bacteria	Bacteria	Firmicutes	Clostridia	Lachnospirales	Lachnospiraceae	unclassified Lachnospiraceae		09391b32db9c47106dbff06f95d76222	0	0	0	0	0	0	0	0	0	0	0	0	0	0	0	0	0	0	0	0	0	0	0	0	0	0	0	0	0	0	0	0	0	0	0	0	0	0	0	0	0
Bacteria	Bacteria	Firmicutes	Clostridia	Peptostreptococcales-Tissierellales	Peptostreptococcaceae	Proteocatella	unclassified Proteocatella	0939ffabcc967e103c3b5d156a1d29ca	0	0	0	0	0	0	0	0	0	0	0	0	0	0	0	0	0	0	0	0	0	0	0	0	0	0	0	0	0	0	0	0	0	0	0	0	0	0	0	0	0
Bacteria	Bacteria	Firmicutes	Clostridia	Christensenellales	Christensenellaceae	Christensenellaceae_R-7_group	uncultured_rumen	093a16311058340ecae94755c40c16ca	0	0	0	0	0	0	0	0	0	0	0	0	0	0	0	0	0	0	0	0	0	0	0	0	0	0	0	0	0	0	0	0	0	0	0	0	0	0	0	0	0
Bacteria	Bacteria	Firmicutes	Clostridia	Oscillospirales	Oscillospiraceae	UCG-002	unclassified UCG-002	093ac1c0d8c504d8c5aab316b219a622	0	0	0	0	0	0	0	0	0	0	10	0	0	0	0	0	0	0	0	0	0	0	0	0	11	0	0	0	0	0	7	0	0	0	0	0	0	0	0	0	0
Bacteria	Bacteria	Desulfobacterota	Desulfovibrionia	Desulfovibrionales	Desulfovibrionaceae	Desulfovibrio	uncultured_bacterium	094308f7cc2ee9d02683e9be4dec556f	0	0	0	0	0	0	0	0	0	0	0	0	0	0	0	0	0	0	0	0	0	0	0	0	0	0	0	0	0	0	0	0	0	0	0	0	0	0	0	0	0
Bacteria	Bacteria	Firmicutes	Clostridia	Peptostreptococcales-Tissierellales	Anaerovoracaceae	Family_XIII_AD3011_group	uncultured_rumen	0946230cbcf2c3de89b889531edfaba4	0	0	0	0	0	0	0	0	0	0	0	0	0	0	0	0	0	0	0	0	0	0	0	0	0	0	0	0	0	0	0	0	0	0	0	0	0	0	0	0	0
Bacteria	Bacteria	Cyanobacteria	Vampirivibrionia	Gastranaerophilales	Gastranaerophilales	Gastranaerophilales	uncultured_bacterium	095eaaccaec2ab628fb89ced016e1179	0	0	0	0	0	0	0	0	0	0	0	0	0	0	0	0	0	0	0	0	0	0	0	0	0	0	0	0	0	74	0	0	0	0	0	0	0	0	0	0	0
Bacteria	Bacteria	Firmicutes	Bacilli	RF39	RF39	RF39	uncultured_bacterium	09656b77247ba014e9f80e68686abfb5	0	0	0	0	0	0	9	0	0	0	0	8	0	0	0	0	0	0	0	0	0	0	0	0	0	0	0	0	0	0	0	0	0	0	0	0	6	0	0	0	0
Bacteria	Bacteria	Bacteroidota	Bacteroidia	Bacteroidales	Rikenellaceae	Rikenellaceae_RC9_gut_group	uncultured_bacterium	096f45a2b0a76e1a453dca7cf459ee5e	0	0	0	0	0	0	0	0	0	0	0	0	0	0	0	0	0	0	0	0	0	0	0	0	0	0	0	0	0	0	0	0	0	0	0	0	0	0	0	0	0
Bacteria	Bacteria	Planctomycetota	Planctomycetes	Pirellulales	Pirellulaceae	Pirellula	Pirellula_sp.	097125a59a49d5bc1505ae8a7f951fdc	0	0	0	0	0	0	0	0	0	0	0	0	0	0	0	0	0	0	0	0	0	0	0	0	0	0	0	0	0	0	0	0	0	0	0	0	0	0	0	0	0
Bacteria	Bacteria	Firmicutes	Clostridia	Lachnospirales	Lachnospiraceae	unclassified Lachnospiraceae		0972fa0c3694a096945968c4209e799b	0	0	0	0	0	0	0	0	0	0	0	0	0	0	0	0	0	0	0	0	0	0	0	0	0	0	0	0	0	0	0	0	0	0	0	0	0	0	0	0	0
Bacteria	Bacteria	Firmicutes	Clostridia	Oscillospirales	Oscillospiraceae	UCG-005	unclassified UCG-005	097b483a8aa2100286221dcaad864587	0	0	0	0	0	0	0	0	0	0	0	0	0	0	0	0	0	0	0	41	0	0	0	0	0	0	44	0	0	0	0	0	0	0	0	0	0	0	0	0	0
Bacteria	Bacteria	Firmicutes	Clostridia	Lachnospirales	Lachnospiraceae	unclassified Lachnospiraceae		09806e1bfba5bc0a007d549f7e85f9ef	0	0	0	0	0	0	0	0	0	0	0	0	0	0	0	0	0	0	0	0	0	0	0	0	0	0	0	0	0	0	0	0	0	0	0	0	0	0	0	0	0
Bacteria	Bacteria	Firmicutes	Clostridia	Clostridia_vadinBB60_group	Clostridia_vadinBB60_group	Clostridia_vadinBB60_group	uncultured_rumen	0980f563f4d6600116cf1f720743ca81	11	6	12	9	12	16	18	0	0	0	9	9	12	8	13	7	8	4	14	12	0	0	0	0	0	38	0	0	0	0	13	0	0	0	0	0	0	0	0	0	101
Bacteria	Bacteria	Actinobacteriota	Acidimicrobiia	Actinomarinales	uncultured	uncultured	unclassified uncultured	099369e6e45163e0709cdd0d348f413e	0	0	0	0	0	0	0	0	0	0	0	0	0	0	0	0	0	0	0	0	0	0	0	0	0	0	0	0	0	0	0	0	0	0	0	0	0	0	0	0	0
Bacteria	Bacteria	Firmicutes	Bacilli	RF39	RF39	RF39	uncultured_Erysipelotrichaceae	0994c4b301e3729c7f99528ac2c5d62b	0	0	0	0	0	0	0	0	0	0	0	0	0	0	0	0	0	0	0	0	0	0	0	0	0	0	0	0	0	0	0	0	0	0	0	0	0	0	0	0	0
Bacteria	Bacteria	Firmicutes	Clostridia	Lachnospirales	Lachnospiraceae	Coprococcus	unclassified Coprococcus	09a1ce29725c54198759f472fe17de13	0	0	0	0	0	0	0	0	0	0	0	0	0	0	0	0	0	16	0	0	0	0	0	20	0	0	0	0	0	0	0	0	0	0	0	0	0	0	0	0	0
Bacteria	Bacteria	Actinobacteriota	Actinobacteria	Euzebyales	Euzebyaceae	uncultured	uncultured_Actinomycetales	09a78aa69cd8963c1350b9a228d92ead	0	0	0	0	0	0	0	0	0	0	0	0	0	0	0	0	0	0	0	0	0	0	0	0	0	0	0	0	0	0	0	0	0	0	0	0	0	0	0	0	0
Bacteria	Bacteria	Proteobacteria	Gammaproteobacteria	CCD24	CCD24	CCD24	uncultured_gamma	09aef7f63dfb9ce6ce5a8fc236729041	0	0	0	0	0	0	0	0	0	0	0	0	0	0	0	0	0	0	0	0	0	0	0	0	0	0	0	0	0	0	0	0	0	0	0	0	0	0	0	0	0
Bacteria	Bacteria	Firmicutes	Clostridia	Oscillospirales	Oscillospiraceae	NK4A214_group	unclassified NK4A214_group	09af9fd5017b57cbc0ea3edbd5131191	0	0	0	0	20	26	0	0	0	0	0	39	0	0	0	0	0	0	0	0	0	0	0	0	0	0	0	0	0	17	0	22	0	0	0	0	21	0	0	0	0
Bacteria	Bacteria	Firmicutes	Clostridia	Oscillospirales	Oscillospiraceae	UCG-002	unclassified UCG-002	09b0f7388511cee006d8e03df8ce3cf5	0	0	0	0	0	10	0	0	0	0	0	7	0	0	0	0	0	0	0	0	0	0	0	0	0	0	0	7	0	0	0	0	0	0	0	0	5	0	10	0	0
Bacteria	Bacteria	Firmicutes	Bacilli	RF39	RF39	RF39	unclassified RF39	09b3939964d21a6a850b84b25ad0bf9f	0	0	0	0	0	0	0	0	0	0	0	0	0	0	0	0	0	0	0	0	0	0	0	0	0	0	0	0	0	0	0	41	0	0	0	0	0	0	0	0	0
Bacteria	Bacteria	Bacteroidota	Bacteroidia	Bacteroidales	Prevotellaceae	Prevotellaceae_UCG-001	unclassified Prevotellaceae_UCG-001	09b841d600d05d39b8bfe271b477978b	0	0	0	0	0	0	0	0	0	0	0	0	0	0	0	0	0	0	0	0	0	0	0	0	0	0	0	0	0	0	0	0	0	0	0	0	0	0	0	0	0
Bacteria	Bacteria	Bacteroidota	Bacteroidia	Bacteroidales	Bacteroidales_RF16_group	Bacteroidales_RF16_group	uncultured_bacterium	09cbc80884a562d55df9d3648b4a1875	0	0	0	0	0	0	0	0	0	0	0	0	0	0	0	0	0	0	0	0	0	0	4	0	0	0	0	0	0	0	0	0	0	0	0	0	0	0	0	0	0
Bacteria	Bacteria	Bacteroidota	Bacteroidia	Bacteroidales	Rikenellaceae	Rikenellaceae_RC9_gut_group	uncultured_bacterium	09d10ebfc0f35168157f1fbd47057404	0	0	0	0	0	0	0	0	0	0	0	0	0	0	0	0	14	0	0	0	0	0	0	0	0	0	0	0	0	0	0	0	0	0	0	0	0	0	0	0	0
Bacteria	Bacteria	Proteobacteria	Gammaproteobacteria	Diplorickettsiales	Diplorickettsiaceae	Aquicella	uncultured_gamma	09d59a9350bff22695988df52076f307	0	0	0	0	0	0	0	0	0	0	0	0	0	0	0	0	0	0	0	0	0	0	0	0	0	0	0	0	0	0	0	0	0	0	0	0	0	0	0	0	0
Bacteria	Bacteria	Firmicutes	Bacilli	Erysipelotrichales	Erysipelotrichaceae	Catenisphaera	uncultured_bacterium	09d97c48eaf0fcd502d2114d696c9434	0	0	0	0	0	0	0	0	0	0	0	0	0	0	0	0	0	0	0	0	0	0	0	0	0	0	0	0	0	0	0	0	0	0	0	0	0	0	0	0	0
Bacteria	Bacteria	Myxococcota	Polyangia	Haliangiales	Haliangiaceae	Haliangium	unclassified Haliangium	09d9961b8ac52fd5d8cfef39de0f4072	0	0	0	0	0	0	0	0	0	0	0	0	0	0	0	0	0	0	0	0	0	0	0	0	0	0	0	0	0	0	0	0	0	0	0	0	0	0	0	0	0
Bacteria	Bacteria	Actinobacteriota	Actinobacteria	Corynebacteriales	Nocardiaceae	Rhodococcus	unclassified Rhodococcus	09de3dde6c465b74bcb8e6f8a478e4e0	0	0	0	0	0	0	0	0	0	0	0	0	0	0	0	0	0	0	0	0	0	0	0	0	0	0	0	0	0	0	0	0	0	0	0	0	0	0	0	0	0
Bacteria	Bacteria	Bacteroidota	Bacteroidia	Bacteroidales	Prevotellaceae	Prevotella_7	Prevotellaceae_bacterium	09e5e307176a61145c5b51d3ac04a01f	0	0	0	0	0	0	0	0	0	0	0	0	0	0	0	0	0	0	0	0	0	0	0	0	0	0	0	0	0	0	0	0	0	0	0	0	0	0	0	0	0
Bacteria	Bacteria	Firmicutes	Clostridia	Oscillospirales	Oscillospiraceae	UCG-005	uncultured_bacterium	09e733afb9ff9d0d4325dcc7ddfdbff8	0	0	0	0	0	0	0	0	0	0	0	75	21	0	0	0	0	0	0	0	0	0	0	0	0	0	0	0	45	0	0	0	0	0	0	0	0	0	0	0	0
Bacteria	Bacteria	Firmicutes	Clostridia	Oscillospirales	Ruminococcaceae	uncultured	uncultured_bacterium	09f1eeb47237d06755a641b84cb74b2f	0	0	0	0	0	0	0	0	0	0	0	0	0	0	0	0	0	0	0	0	0	0	0	0	0	0	0	0	0	0	0	0	0	0	0	0	0	0	0	0	0
Bacteria	Bacteria	Firmicutes	Clostridia	Christensenellales	Christensenellaceae	Christensenellaceae_R-7_group	uncultured_rumen	09f2a129c8beaec0eed5b52d98795ff2	0	0	0	0	0	0	0	0	0	0	0	0	0	0	0	0	0	17	0	0	0	0	0	0	0	0	0	0	0	16	0	0	0	0	0	0	0	0	0	0	0
Bacteria	Bacteria	Firmicutes	Clostridia	Lachnospirales	Lachnospiraceae	Blautia	unclassified Blautia	09f604a774b238c5c871d4516247ae6d	0	70	58	0	26	48	0	44	0	53	0	32	0	31	0	0	51	0	0	48	0	0	0	0	0	17	50	39	35	0	0	16	21	0	0	18	14	0	19	0	48
Bacteria	Bacteria	Firmicutes	Bacilli	RF39	RF39	RF39	unclassified RF39	09f8c68a1e4abdc82745aaf8731811b4	0	0	0	0	0	0	85	0	32	79	0	68	0	0	0	0	0	0	0	0	0	0	32	0	0	0	0	0	0	0	0	0	30	0	56	0	0	0	39	0	0
Bacteria	Bacteria	Bacteroidota	Bacteroidia	Flavobacteriales	Weeksellaceae	Bergeyella	unclassified Bergeyella	09f9294499192d4eecf29e85501cc425	0	0	0	0	0	0	0	0	0	13	0	0	0	0	0	0	0	0	0	0	0	0	0	0	0	0	0	0	0	0	0	0	0	0	0	0	0	0	0	0	0
Bacteria	Bacteria	Acidobacteriota	Acidobacteriae	Acidobacteriales	uncultured	uncultured	unclassified uncultured	09fb9a825ce15adbdb8cb2fc98de038b	0	0	0	0	0	0	0	0	0	0	0	0	0	0	0	0	0	0	0	0	0	0	0	0	0	0	0	0	0	0	0	0	0	0	0	0	0	0	0	0	0
Bacteria	Bacteria	Myxococcota	Polyangia	mle1-27	mle1-27	mle1-27	uncultured_bacterium	09fdbd79b5def29c18dfab68ad4b7cd0	0	0	0	0	0	0	0	0	0	0	0	0	0	0	0	0	0	0	0	0	0	0	0	0	0	0	0	0	0	0	0	0	0	0	0	0	0	0	0	0	0
Bacteria	Bacteria	Proteobacteria	Alphaproteobacteria	Azospirillales	Azospirillaceae	Skermanella	uncultured_Skermanella	0a023b056a85b92a1ca8214e78a9c45a	0	0	0	0	0	0	0	0	0	0	0	0	0	0	0	0	0	0	0	0	0	0	0	0	0	0	0	0	0	0	0	0	0	0	0	0	0	0	0	0	0
Bacteria	Bacteria	Firmicutes	Clostridia	Lachnospirales	Lachnospiraceae	Lachnoclostridium	human_gut	0a035a7ec1f4a194dd7fbda3c5660db0	0	0	0	0	0	0	0	0	0	0	0	0	0	0	0	0	0	0	0	0	0	0	0	0	0	0	0	0	0	0	0	0	0	0	0	0	0	0	0	0	0
Unassigned	unclassified Unassigned	unclassified Unassigned	unclassified Unassigned	unclassified Unassigned	unclassified Unassigned	unclassified Unassigned	unclassified Unassigned	0a07f1348789312fefb386e99c3d5e85	0	0	0	0	0	0	0	0	0	0	0	0	0	0	0	0	0	0	0	0	0	0	0	0	0	0	0	0	0	0	0	0	0	0	0	0	0	0	0	6	0
Bacteria	Bacteria	Firmicutes	Clostridia	Christensenellales	Christensenellaceae	Christensenellaceae_R-7_group	unclassified Christensenellaceae_R-7_group	0a080b4e60320608843f100cd0b8b886	0	43	23	46	20	37	101	0	0	0	0	15	27	61	0	0	7	0	0	0	13	0	11	0	0	20	107	50	60	14	19	18	112	0	0	0	30	0	22	0	14
Bacteria	Bacteria	Bacteroidota	Bacteroidia	Bacteroidales	Muribaculaceae	Muribaculaceae	uncultured_Porphyromonadaceae	0a0906d80e9fd09f70676d76648bbae6	0	0	0	0	0	0	0	0	0	0	0	0	0	0	0	0	0	0	0	0	0	0	0	0	0	0	0	0	0	0	0	0	0	0	0	0	0	0	0	0	0
Bacteria	Bacteria	Bacteroidota	Bacteroidia	Bacteroidales	Dysgonomonadaceae	Proteiniphilum	uncultured_prokaryote	0a0b0eeba774661ae321cbbf273147d8	0	0	0	0	0	0	0	0	0	0	0	0	0	0	0	0	0	0	0	0	0	0	0	0	0	0	0	0	0	0	0	0	0	0	0	0	0	0	0	0	0
Bacteria	Bacteria	Firmicutes	Bacilli	RF39	RF39	RF39	unidentified	0a1a15fb38848a8b87ab1bc7696c63d3	0	0	0	0	0	0	0	0	0	0	0	0	0	0	0	0	0	0	0	0	0	0	0	0	0	0	0	0	0	0	0	0	0	0	0	0	0	0	0	0	0
Bacteria	Bacteria	Firmicutes	Clostridia	Oscillospirales	Oscillospiraceae	Oscillospiraceae	uncultured_bacterium	0a1acd24341c964583bf8a197ecc1e2c	0	0	0	0	0	14	13	0	0	0	0	0	0	0	0	0	0	0	0	0	0	0	0	0	0	0	0	0	0	0	0	0	0	0	0	0	16	0	0	0	0
Bacteria	Bacteria	Bacteroidota	Bacteroidia	Bacteroidales	Prevotellaceae	Alloprevotella	unclassified Alloprevotella	0a21726cd4952a96635576553da67787	0	0	0	0	0	0	0	0	0	9	0	0	0	0	0	0	0	0	0	0	0	0	0	0	0	0	0	0	0	0	0	0	0	0	0	0	0	0	0	0	0
Bacteria	Bacteria	Firmicutes	Bacilli	RF39	RF39	RF39	uncultured_prokaryote	0a2d2949f821540ee9d77e84d7cce597	0	46	18	160	25	66	58	0	25	56	0	0	0	102	0	0	18	21	17	17	27	0	0	0	0	0	93	28	59	0	0	92	22	0	0	20	0	0	82	0	32
Bacteria	Bacteria	Proteobacteria	Gammaproteobacteria	Competibacterales	Competibacteraceae	Candidatus_Competibacter	unclassified Candidatus_Competibacter	0a2d41ab25d7272c060ac3c7585c1831	0	0	0	0	0	0	0	0	0	0	0	0	0	0	0	0	0	0	0	0	0	0	0	0	0	0	0	0	0	0	0	0	0	0	0	0	0	0	0	0	0
Bacteria	Bacteria	Firmicutes	Clostridia	Lachnospirales	Lachnospiraceae	[Ruminococcus]_gauvreauii_group	uncultured_rumen	0a4c2dd3c769df4bc93281d9ec8fa6eb	7	0	0	0	9	0	0	0	11	0	0	0	20	16	7	0	0	0	8	0	0	0	0	0	11	0	0	0	0	10	0	0	0	16	9	18	0	26	22	8	0
Bacteria	Bacteria	Bacteroidota	Bacteroidia	Bacteroidales	Rikenellaceae	Rikenellaceae_RC9_gut_group	uncultured_bacterium	0a51f8a17e2eeb6b77a6a05480d68701	0	0	0	0	0	0	0	0	0	0	0	0	0	0	0	0	0	0	0	0	0	0	0	0	0	0	0	0	0	0	0	0	0	0	0	0	0	0	3	0	0
Bacteria	Bacteria	Firmicutes	Clostridia	Oscillospirales	[Eubacterium]_coprostanoligenes_group	[Eubacterium]_coprostanoligenes_group	uncultured_bacterium	0a5225f381c3ee11099d4d7428d45a15	0	0	0	0	0	0	0	0	0	0	0	0	0	0	0	0	0	0	0	0	0	0	0	0	0	0	0	0	0	0	0	0	0	0	0	0	0	0	0	0	0
Bacteria	Bacteria	Firmicutes	Bacilli	Erysipelotrichales	Erysipelotrichaceae	Erysipelothrix	uncultured_bacterium	0a5b1153a07b124dcad59b6f0add00f0	0	0	0	0	0	0	0	0	0	0	0	0	0	0	0	0	0	0	0	0	0	0	0	0	0	0	0	0	0	0	0	0	0	0	0	0	0	0	0	0	0
Bacteria	Bacteria	Firmicutes	Clostridia	Oscillospirales	[Eubacterium]_coprostanoligenes_group	[Eubacterium]_coprostanoligenes_group	unclassified [Eubacterium]_coprostanoligenes_group	0a5cf702a775837d0ed4506f888be2d1	36	0	29	21	23	35	0	0	21	0	0	0	8	45	0	0	0	27	0	0	20	0	0	23	11	31	17	0	17	0	0	0	0	0	22	0	0	12	46	0	33
Bacteria	Bacteria	Actinobacteriota	Coriobacteriia	Coriobacteriales	Eggerthellaceae	DNF00809	uncultured_bacterium	0a5f9be22f68f4b12079b59b61c96be4	0	0	11	0	0	0	0	28	0	14	0	0	0	0	0	0	12	0	0	0	0	0	0	0	0	10	0	0	0	0	0	0	14	14	0	0	0	0	0	0	0
Bacteria	Bacteria	Firmicutes	Clostridia	Oscillospirales	Oscillospiraceae	UCG-005	uncultured_bacterium	0a60b3c68f69a66c59473cc629b2b60d	0	0	0	0	0	0	0	0	0	0	0	0	0	0	0	0	0	0	0	0	0	0	0	0	0	0	0	0	0	0	0	0	0	0	0	0	0	0	0	0	0
Bacteria	Bacteria	Bacteroidota	Bacteroidia	Bacteroidales	F082	F082	uncultured_bacterium	0a60c466f695fd3520dd0e6a49e7e488	0	71	0	0	0	29	0	47	0	407	0	0	0	0	21	0	0	0	0	49	0	0	0	0	0	0	0	45	0	0	27	0	0	0	0	41	0	0	0	0	0
Bacteria	Bacteria	Firmicutes	Clostridia	Lachnospirales	Lachnospiraceae	Blautia	unclassified Blautia	0a68ec564e278b0246c920ad7de41880	0	0	0	0	11	0	0	0	0	0	7	5	0	0	0	49	0	0	0	0	0	8	23	0	18	0	0	0	0	0	32	0	0	0	0	0	0	0	0	0	7
Bacteria	Bacteria	Firmicutes	Clostridia	Clostridia_UCG-014	Clostridia_UCG-014	Clostridia_UCG-014	unclassified Clostridia_UCG-014	0a735a247e1b4343c0adb5d9c0f1adcd	0	0	0	0	0	0	48	0	0	0	0	0	0	0	0	0	0	0	0	0	0	0	0	0	0	0	0	0	0	0	0	0	0	0	0	0	0	0	0	0	0
Bacteria	Bacteria	Firmicutes	Clostridia	Clostridia_UCG-014	Clostridia_UCG-014	Clostridia_UCG-014	unclassified Clostridia_UCG-014	0a743ce5221350e835f086dc7803c5ab	72	173	50	88	61	197	193	27	39	48	32	151	17	157	0	0	37	40	27	36	56	23	0	0	0	46	50	52	85	45	31	97	59	0	0	71	85	0	193	0	69
Bacteria	Bacteria	Firmicutes	Clostridia	Oscillospirales	Oscillospiraceae	UCG-005	unclassified UCG-005	0a792e0aa1dffb6630cef1ef6ecc7f14	10	0	0	0	0	0	0	0	0	0	0	0	0	14	0	0	0	0	0	0	0	0	0	0	0	0	15	0	14	0	0	0	0	0	0	0	0	0	0	0	0
Bacteria	Bacteria	Proteobacteria	Gammaproteobacteria	Pseudomonadales	Moraxellaceae	Psychrobacter	unclassified Psychrobacter	0a7a2e05554dfffabcd1a005a1d98845	0	0	0	0	0	0	0	0	0	0	0	0	0	0	0	0	0	0	0	0	0	0	0	0	0	0	0	0	0	0	0	0	0	0	0	0	0	0	0	0	0
Bacteria	Bacteria	Firmicutes	Clostridia	Monoglobales	Monoglobaceae	Monoglobus	uncultured_bacterium	0a7b411650a76fca71cdd4f339e3c71b	0	0	0	0	0	0	0	0	0	0	0	0	0	0	0	0	0	0	0	0	0	0	0	0	0	0	0	0	0	0	0	0	0	0	0	0	0	0	0	0	0
Bacteria	Bacteria	Firmicutes	Bacilli	RF39	RF39	RF39	unclassified RF39	0a83a4c4d22dcc04a5d65aa4ff893ea9	0	0	0	0	0	0	0	0	0	0	0	0	0	0	0	0	0	0	0	0	0	0	0	24	0	0	0	0	0	0	0	0	0	0	0	42	0	17	0	21	0
Bacteria	Bacteria	Bacteroidota	Bacteroidia	Bacteroidales	Prevotellaceae	Alloprevotella	uncultured_Bacteroidetes	0a857f235b897d7c44e86f0c1b75c69b	0	0	0	0	0	0	0	0	0	23	0	0	0	0	11	0	0	0	0	0	0	0	0	0	0	0	0	0	0	0	0	0	0	0	0	0	0	0	0	0	0
Bacteria	Bacteria	Firmicutes	Clostridia	Christensenellales	Christensenellaceae	Christensenellaceae_R-7_group	uncultured_prokaryote	0a864e1f39653e7fe3cd02e80c9a531b	0	0	0	0	0	0	0	0	0	0	0	0	0	0	0	0	0	0	0	0	0	0	0	0	0	0	0	0	0	0	0	0	0	0	0	55	0	0	0	0	0
Bacteria	Bacteria	Cyanobacteria	Cyanobacteriia	Synechococcales	Cyanobiaceae	Cyanobium_PCC-6307	unclassified Cyanobium_PCC-6307	0a89790d4377d6557297067603b46938	0	0	0	0	0	0	0	0	0	0	0	0	0	0	0	0	0	0	0	0	0	0	0	0	0	0	0	0	0	0	0	0	0	0	0	0	0	0	0	0	0
Bacteria	Bacteria	Actinobacteriota	Actinobacteria	Micrococcales	Micrococcaceae	unclassified Micrococcaceae		0a8cc430233818dff7626c69480d1739	0	0	0	0	0	0	0	0	0	0	0	0	0	0	0	0	0	0	0	0	0	0	0	0	0	0	0	0	0	0	0	0	0	0	0	0	0	0	0	0	0
Bacteria	Bacteria	Proteobacteria	Gammaproteobacteria	Burkholderiales	Rhodocyclaceae	Azoarcus	unclassified Azoarcus	0a9495dc2a22f1eefcd9e4e4ebd2617f	0	0	0	0	0	0	0	0	0	0	0	0	0	0	0	0	0	0	0	0	0	0	0	0	0	0	0	0	0	0	0	0	0	0	0	0	0	0	0	0	0
Bacteria	Bacteria	Firmicutes	Clostridia	Oscillospirales	Ruminococcaceae	uncultured	unclassified uncultured	0a958a43a32f0cf717f4b7421ae51a44	0	0	0	10	0	10	0	0	0	0	0	0	0	0	0	0	0	3	0	0	0	0	0	0	0	12	0	0	19	0	0	0	4	0	0	0	0	0	12	0	0
Bacteria	Bacteria	Firmicutes	Clostridia	Oscillospirales	Oscillospiraceae	unclassified Oscillospiraceae		0a98c2131d15a4680df026ea4abdbd3f	0	0	0	0	0	0	0	0	0	0	0	0	0	0	0	0	0	0	0	0	0	0	0	0	0	0	0	0	0	0	0	0	0	0	0	0	0	0	4	0	0
Bacteria	Bacteria	Firmicutes	Clostridia	Clostridiales	Clostridiaceae	Clostridium_sensu_stricto_12	Clostridium_magnum	0a9a097786af7585ffc9522e485d2c83	0	0	0	0	0	0	0	0	0	14	0	0	0	0	0	0	0	0	0	0	0	0	0	0	0	0	0	0	0	0	0	0	0	0	0	0	0	0	0	0	0
Bacteria	Bacteria	Bacteroidota	Bacteroidia	Bacteroidales	Bacteroidaceae	Bacteroides	uncultured_Bacteroides	0aa154a1ea26ceeaa4da5643b5681d1c	0	0	0	0	0	0	40	0	0	0	0	0	0	0	46	0	14	0	0	0	0	0	0	0	0	0	0	32	27	0	0	0	0	0	0	68	0	14	0	45	30
Bacteria	Bacteria	Firmicutes	Clostridia	Oscillospirales	UCG-010	UCG-010	gut_metagenome	0aa311520d894467e8eb32d8a13f858b	0	0	0	0	0	0	0	0	0	0	16	0	0	0	0	0	0	0	0	0	0	0	0	0	0	0	0	0	0	0	0	0	0	0	0	0	0	0	0	0	0
Bacteria	Bacteria	Proteobacteria	Alphaproteobacteria	Rhizobiales	Rhizobiaceae	Ensifer	unclassified Ensifer	0aabe11638da0402443bd36f73c58060	0	0	0	0	0	0	0	0	0	0	0	0	0	0	0	0	0	0	0	0	0	0	0	0	0	0	0	0	0	0	0	0	0	0	0	0	0	0	0	0	0
Bacteria	Bacteria	Acidobacteriota	Vicinamibacteria	Vicinamibacterales	Vicinamibacteraceae	Vicinamibacteraceae	unclassified Vicinamibacteraceae	0ab31f7e797f551227445f0fd40c40d2	0	0	0	0	0	0	0	0	0	0	0	0	0	0	0	0	0	0	0	0	0	0	0	0	0	0	0	0	0	0	0	0	0	0	0	0	0	0	0	0	0
Bacteria	Bacteria	Bacteroidota	Bacteroidia	Cytophagales	Hymenobacteraceae	Pontibacter	uncultured_Pontibacter	0ab33fded2e38426634f99c7690e76e4	0	0	0	0	0	0	0	0	0	0	0	0	0	0	0	0	0	0	0	0	0	0	0	0	0	0	0	0	0	0	0	0	0	0	0	0	0	0	0	0	0
Bacteria	Bacteria	Firmicutes	Clostridia	Oscillospirales	Hungateiclostridiaceae	Saccharofermentans	unclassified Saccharofermentans	0abb9257fe77b856aaffd058a5ee3df8	0	0	0	0	0	0	0	0	0	0	0	0	0	16	0	0	0	0	0	0	0	0	0	0	0	0	0	0	9	0	0	14	0	0	0	0	0	0	15	0	0
Bacteria	Bacteria	Firmicutes	Clostridia	Oscillospirales	Oscillospiraceae	UCG-005	unclassified UCG-005	0abc18d5c44f97957638795872ea939c	0	0	0	0	0	0	0	0	0	0	0	22	0	0	0	0	0	0	0	0	0	0	0	84	0	0	0	0	0	0	0	0	0	0	0	0	0	0	0	0	0
Bacteria	Bacteria	Firmicutes	Bacilli	RF39	RF39	RF39	unclassified RF39	0ad551795a3ecf3dbeef5518d52dd652	21	0	0	0	0	0	0	0	0	0	0	0	0	0	0	0	0	0	0	0	22	0	0	0	0	0	0	0	0	0	0	0	0	0	14	0	0	0	0	0	0
Bacteria	Bacteria	Firmicutes	Clostridia	Oscillospirales	Ruminococcaceae	uncultured	uncultured_rumen	0ad7c5bc246b24e1ee8beaf04bc00688	0	0	0	0	0	0	0	6	0	0	0	0	0	0	0	0	0	0	0	0	0	0	0	0	0	0	30	0	0	0	0	8	0	0	0	0	8	0	0	0	0
Bacteria	Bacteria	Proteobacteria	Alphaproteobacteria	Rhizobiales	Rhizobiales_Incertae_Sedis	uncultured	uncultured_bacterium	0adbe1a934ff0ed38068ed2c0b32a997	0	0	0	0	0	0	0	0	0	0	0	0	0	0	0	0	0	0	0	0	0	0	0	0	0	0	0	0	0	0	0	0	0	0	0	0	0	0	0	0	0
Bacteria	Bacteria	Firmicutes	Clostridia	Clostridia_vadinBB60_group	Clostridia_vadinBB60_group	Clostridia_vadinBB60_group	uncultured_bacterium	0ae83519f98be2a135ba052fa140f097	0	0	0	0	0	0	0	0	0	0	0	0	0	0	0	0	0	0	0	0	0	0	0	0	0	0	0	0	0	0	0	0	0	0	0	0	0	0	0	0	0
Bacteria	Bacteria	Firmicutes	Clostridia	Lachnospirales	Lachnospiraceae	unclassified Lachnospiraceae		0ae9241ecc642b5c89d1f375de9d0515	0	0	0	0	0	0	0	0	0	0	0	0	0	0	0	0	0	0	0	0	0	0	0	0	0	0	0	0	0	0	0	0	0	0	0	0	0	0	0	0	0
Bacteria	Bacteria	Cyanobacteria	Vampirivibrionia	Gastranaerophilales	Gastranaerophilales	Gastranaerophilales	uncultured_bacterium	0af4000371c9dc5a8b0dad2bf5217111	0	0	0	0	0	0	0	0	0	0	0	0	0	0	0	0	0	0	0	0	0	0	0	0	0	0	0	0	0	0	0	0	0	0	0	0	0	0	0	0	0
Bacteria	Bacteria	Firmicutes	Bacilli	RF39	RF39	RF39	uncultured_bacterium	0affcf3d9a4ff297e6151c89e075ca2d	0	0	0	0	0	0	0	0	0	0	0	0	0	0	0	0	0	0	0	0	0	0	0	0	0	0	0	0	0	0	0	0	0	0	0	0	0	0	0	0	0
Bacteria	Bacteria	Bacteroidota	Bacteroidia	Bacteroidales	Rikenellaceae	uncultured	uncultured_bacterium	0b085a4fec1a492a30b46aeeb05a66bc	0	0	0	0	0	0	0	0	0	0	0	0	0	0	0	0	0	0	0	0	0	0	0	0	0	0	0	0	0	0	0	0	0	0	0	0	0	0	0	0	0
Bacteria	Bacteria	Firmicutes	Clostridia	Lachnospirales	Lachnospiraceae	Marvinbryantia	uncultured_bacterium	0b0af2a7f48e1204a41f60a1bd57fbbe	18	0	0	36	40	0	18	33	0	0	29	38	93	40	20	18	24	0	23	14	28	34	0	18	35	0	51	0	51	0	28	60	42	0	33	26	48	49	30	0	24
Bacteria	Bacteria	Firmicutes	Clostridia	Clostridia_vadinBB60_group	Clostridia_vadinBB60_group	Clostridia_vadinBB60_group	uncultured_bacterium	0b10fd54d6dcfd09991658c29365ec34	0	0	0	0	0	0	0	0	0	0	0	0	0	0	0	0	0	0	0	0	0	0	0	0	0	0	0	0	0	0	0	0	0	0	0	0	0	0	0	0	0
Bacteria	Bacteria	Firmicutes	Clostridia	Clostridia_vadinBB60_group	Clostridia_vadinBB60_group	Clostridia_vadinBB60_group	uncultured_bacterium	0b16db7fe8e8c79b91a04c211f6cc0b0	0	0	0	0	0	0	0	0	0	0	0	0	0	0	0	0	0	0	0	10	0	0	0	0	0	0	0	6	0	0	0	0	0	0	7	0	0	0	9	0	0
Archaea	Archaea	Euryarchaeota	Methanobacteria	Methanobacteriales	Methanobacteriaceae	Methanobrevibacter	unclassified Methanobrevibacter	0b1946786a9e1efa1326ac89db8045df	112	13	0	34	25	8	16	39	29	20	0	17	70	74	26	59	138	0	25	0	139	4	37	16	35	0	5	11	18	15	55	6	16	35	21	12	0	52	58	0	0
Bacteria	Bacteria	Proteobacteria	Alphaproteobacteria	Acetobacterales	Acetobacteraceae	uncultured	unclassified uncultured	0b19d7707c6db2307c6822d09c3e7ad3	0	0	0	0	0	0	0	0	0	0	0	0	0	0	0	0	0	0	0	0	0	0	0	0	0	0	0	0	0	0	0	0	0	0	0	0	0	0	0	0	0
Bacteria	Bacteria	Myxococcota	Polyangia	Polyangiales	Polyangiaceae	Pajaroellobacter	unclassified Pajaroellobacter	0b1b7057d22a0253db54b26c9c7ae389	0	0	0	0	0	0	0	0	0	0	0	0	0	0	0	0	0	0	0	0	0	0	0	0	0	0	0	0	0	0	0	0	0	0	0	0	0	0	0	0	0
Bacteria	Bacteria	Cyanobacteria	Vampirivibrionia	Gastranaerophilales	Gastranaerophilales	Gastranaerophilales	uncultured_bacterium	0b1bde135874763b9c3ef09fce63b5b0	0	0	0	0	0	0	0	0	0	0	0	0	0	0	0	0	0	0	0	0	0	0	0	0	0	0	0	0	0	0	0	0	0	0	0	0	0	0	0	0	0
Bacteria	Bacteria	Firmicutes	Clostridia	Lachnospirales	Lachnospiraceae	Roseburia	Roseburia_sp.	0b2047d069b880c8132124fceea977d7	0	0	0	0	0	0	0	0	0	0	0	0	0	0	0	0	0	0	0	0	0	0	0	0	0	0	0	0	0	0	0	0	0	0	0	0	0	0	0	0	0
Bacteria	Bacteria	Spirochaetota	Spirochaetia	Spirochaetales	Spirochaetaceae	Treponema	uncultured_bacterium	0b310d3b3026bfbb10d17b0ef9028d92	0	0	0	0	0	0	0	0	0	0	0	0	0	0	0	0	0	0	0	0	0	0	0	0	0	0	0	0	0	0	0	0	0	0	0	0	0	0	0	0	0
Bacteria	Bacteria	Firmicutes	Clostridia	Lachnospirales	Lachnospiraceae	Agathobacter	unclassified Agathobacter	0b389af59a895c1a675232ba29c51093	0	0	0	0	0	0	0	0	0	0	0	0	0	0	0	0	0	0	0	0	0	0	0	0	0	0	0	0	0	0	0	0	0	0	0	0	0	0	0	0	0
Bacteria	Bacteria	Firmicutes	Clostridia	Clostridia_vadinBB60_group	Clostridia_vadinBB60_group	Clostridia_vadinBB60_group	uncultured_bacterium	0b400a2f3e938233be09739fdbb0a3fa	0	0	0	0	0	0	0	0	0	0	0	0	0	0	0	0	0	0	0	0	0	0	0	0	0	0	0	0	0	0	0	0	0	0	0	0	0	0	0	0	0
Bacteria	Bacteria	Myxococcota	Polyangia	Haliangiales	Haliangiaceae	Haliangium	unclassified Haliangium	0b4a588af93e6c343949bbc4f34174c2	0	0	0	0	0	0	0	0	0	0	0	0	0	0	0	0	0	0	0	0	0	0	0	0	0	0	0	0	0	0	0	0	0	0	0	0	0	0	0	0	0
Bacteria	Bacteria	Firmicutes	Clostridia	Christensenellales	Christensenellaceae	uncultured	uncultured_bacterium	0b4e864b218ce8284adc13c5ec97df52	0	0	0	0	0	0	0	0	0	0	0	0	0	0	0	0	0	0	0	0	0	0	0	0	0	0	0	0	0	0	0	0	0	0	0	0	0	0	0	0	0
Bacteria	Bacteria	Firmicutes	Clostridia	Oscillospirales	UCG-010	UCG-010	uncultured_bacterium	0b4fe6b3ff2e7e708ca49690bb8bc67b	41	0	0	0	32	0	0	26	18	0	0	55	0	37	0	37	40	33	0	12	48	0	31	47	78	13	0	0	0	0	40	0	0	13	33	0	36	0	34	0	0
Bacteria	Bacteria	Firmicutes	Clostridia	Clostridia_vadinBB60_group	Clostridia_vadinBB60_group	Clostridia_vadinBB60_group	unclassified Clostridia_vadinBB60_group	0b515738e49e735f057787d8c85965fe	0	5	0	0	0	0	0	0	6	0	0	14	0	0	0	18	4	0	0	8	0	0	10	6	0	0	0	0	0	0	0	0	0	0	0	0	10	0	5	0	0
Bacteria	Bacteria	Firmicutes	Clostridia	Oscillospirales	Oscillospiraceae	UCG-005	uncultured_rumen	0b51b4d765f4788a325b46b0449d9f04	84	85	162	106	63	110	139	61	59	53	89	200	42	73	0	13	56	50	25	37	58	39	32	59	43	84	247	94	182	146	39	354	65	56	193	106	193	39	110	14	43
Bacteria	Bacteria	Firmicutes	Clostridia	Lachnospirales	Lachnospiraceae	Lachnospiraceae_UCG-003	uncultured_bacterium	0b53415990b1e4435ba981cc617f6be0	0	0	0	0	0	0	0	0	0	0	0	0	0	0	0	0	0	0	0	0	0	0	0	0	0	0	0	0	0	0	0	0	0	0	0	0	0	0	0	0	0
Bacteria	Bacteria	Bacteroidota	Bacteroidia	Bacteroidales	Tannerellaceae	Parabacteroides	uncultured_bacterium	0b563af194257b8349e3cef4aa94d831	0	0	0	0	0	0	0	0	0	0	0	0	0	0	0	0	0	0	0	0	0	0	0	0	0	0	0	0	0	0	0	0	0	0	0	0	0	0	0	0	0
Bacteria	Bacteria	Firmicutes	Clostridia	Christensenellales	Christensenellaceae	Christensenellaceae_R-7_group	uncultured_rumen	0b56876aa4a51322a853981c586689b2	0	0	0	0	0	0	0	0	0	0	0	0	15	0	0	0	0	0	0	0	0	0	0	0	0	0	0	0	0	0	0	0	0	0	0	0	0	0	0	0	0
Bacteria	Bacteria	Cyanobacteria	Cyanobacteriia	Cyanobacteriales	Phormidiaceae	Planktothrix_NIVA-CYA_15	uncultured_bacterium	0b58fb2ab206aa302c2e4ebd19f59910	0	0	0	0	0	0	0	0	0	0	0	0	0	0	0	0	0	0	0	0	0	0	0	0	0	0	0	0	0	0	0	0	0	0	0	0	0	0	0	0	0
Bacteria	Bacteria	Verrucomicrobiota	Verrucomicrobiae	Opitutales	Puniceicoccaceae	unclassified Puniceicoccaceae		0b69bcc3eeccf48a9e8063ab7ad3159a	0	0	0	0	0	0	0	0	0	0	0	0	0	0	0	0	0	0	0	0	0	0	0	0	0	0	0	0	0	0	0	0	0	0	0	0	0	0	0	0	0
Bacteria	Bacteria	Firmicutes	Clostridia	Oscillospirales	UCG-010	UCG-010	gut_metagenome	0b71e78d13a8eabf209ec664a072fce2	0	0	0	0	0	0	0	0	0	0	0	0	0	21	0	0	0	0	0	0	0	0	0	0	0	0	0	0	0	0	0	0	0	0	0	0	0	0	0	0	0
Bacteria	Bacteria	Firmicutes	Clostridia	Clostridia_vadinBB60_group	Clostridia_vadinBB60_group	Clostridia_vadinBB60_group	uncultured_bacterium	0b73b12d9e5117e65a14b14a421f4f14	0	0	0	0	0	0	0	0	0	0	0	0	0	0	0	0	0	0	0	0	0	0	0	0	0	0	0	0	0	0	0	0	0	0	0	0	0	0	0	0	0
Bacteria	Bacteria	Firmicutes	Clostridia	Oscillospirales	UCG-010	UCG-010	uncultured_bacterium	0b746bba0400a8234afef4f851e04362	12	0	0	0	0	0	6	0	0	0	0	0	0	0	0	0	0	0	7	0	0	0	0	0	0	7	7	11	0	0	0	0	0	14	0	0	0	0	0	0	6
Bacteria	Bacteria	Firmicutes	Clostridia	Oscillospirales	Oscillospiraceae	UCG-005	uncultured_Ruminococcaceae	0b76776483f9546546de318ab3184f11	94	78	69	206	91	0	72	66	71	135	0	231	61	67	0	0	94	123	53	98	66	0	74	64	72	73	318	72	124	106	149	52	0	119	78	0	90	0	164	81	106
Bacteria	Bacteria	Bacteroidota	Bacteroidia	Bacteroidales	Rikenellaceae	Rikenellaceae_RC9_gut_group	uncultured_bacterium	0b8a72303b581e43170790f98dc1fa5b	0	0	0	0	0	0	0	0	0	0	0	0	0	0	0	0	0	0	0	0	0	0	0	0	0	0	0	0	0	0	0	0	0	0	0	0	0	0	0	0	0
Bacteria	Bacteria	Actinobacteriota	Coriobacteriia	Coriobacteriales	Atopobiaceae	Olsenella	uncultured_Olsenella	0b9bfdf64ae4d75efe841e54d6d5682f	0	0	0	0	0	0	0	0	0	0	0	0	10	16	0	0	0	0	0	0	14	0	0	0	0	0	0	0	0	0	0	0	0	7	0	0	0	16	17	0	0
Bacteria	Bacteria	Bacteroidota	Bacteroidia	Sphingobacteriales	NS11-12_marine_group	NS11-12_marine_group	uncultured_bacterium	0b9d4901cae1832ca539a89edab342a2	0	0	0	0	0	0	0	0	0	0	0	0	0	0	0	0	0	0	0	0	0	0	0	0	0	0	0	0	0	0	0	0	0	0	0	0	0	0	0	0	0
Bacteria	Bacteria	Firmicutes	Clostridia	Lachnospirales	Lachnospiraceae	unclassified Lachnospiraceae		0ba0ec302e139cc0c3eeee0f628c5504	0	0	0	0	0	0	0	0	0	0	0	0	0	0	0	0	0	0	0	0	0	0	0	0	0	0	0	0	0	0	0	0	0	0	0	0	0	0	0	0	0
Bacteria	Bacteria	Firmicutes	Clostridia	Lachnospirales	Lachnospiraceae	Blautia	unclassified Blautia	0ba92b5d91ba43524ebc6ea1ae7c5a73	0	0	0	0	0	0	0	0	0	0	0	0	0	0	0	0	0	0	0	0	0	0	0	0	0	0	0	0	0	0	0	0	0	0	0	0	0	0	0	0	0
Bacteria	Bacteria	Bacteroidota	Bacteroidia	Bacteroidales	Rikenellaceae	Alistipes	uncultured_bacterium	0bad1cfee6a537b0c511e44233a75879	0	0	0	44	0	0	173	0	0	0	0	0	0	0	0	0	0	0	0	0	0	0	0	0	0	0	0	0	118	0	0	0	37	0	0	36	0	0	0	157	61
Bacteria	Bacteria	Proteobacteria	Gammaproteobacteria	Pseudomonadales	Alcanivoracaceae1	Alcanivorax	unclassified Alcanivorax	0bb16706a59a3944ef14883539a8e8af	0	0	0	0	0	0	0	0	0	0	0	0	0	0	0	0	0	0	0	0	0	0	0	0	0	0	0	0	0	0	0	0	0	0	0	0	0	0	0	0	0
Bacteria	Bacteria	Firmicutes	Clostridia	Clostridia_UCG-014	Clostridia_UCG-014	Clostridia_UCG-014	unclassified Clostridia_UCG-014	0bba5bfb7d32455051b8dbab982661c3	0	75	0	0	0	26	0	0	0	0	0	0	0	0	0	0	0	0	0	0	0	0	0	0	0	0	0	27	0	0	0	27	0	0	0	0	29	0	39	0	0
Bacteria	Bacteria	Firmicutes	Clostridia	Clostridia_vadinBB60_group	Clostridia_vadinBB60_group	Clostridia_vadinBB60_group	uncultured_bacterium	0bbcbd57ca5c43a159cd6559f373ac7c	0	0	0	0	0	0	0	0	0	0	0	0	0	0	0	0	0	0	0	0	0	0	8	0	0	0	8	13	0	0	0	0	3	6	0	0	0	0	0	0	0
Bacteria	Bacteria	Bacteroidota	Bacteroidia	Bacteroidales	Paludibacteraceae	Paludibacter	uncultured_Bacteroidales	0bc07beb2d79d88ef39447f1dc3c46d6	0	0	0	0	0	0	0	0	0	0	0	0	0	0	0	0	0	0	0	0	0	0	0	0	0	0	0	0	0	0	0	0	0	0	0	0	0	0	0	0	0
Bacteria	Bacteria	Firmicutes	Clostridia	Oscillospirales	Oscillospiraceae	UCG-005	uncultured_Ruminococcaceae	0bc9e594a83b2497bae10c06a44b7034	802	475	566	675	477	804	1001	359	284	502	231	1046	334	501	124	115	224	426	161	300	331	144	627	322	285	357	570	588	762	870	415	677	725	270	464	230	457	154	588	139	338
Bacteria	Bacteria	Bacteroidota	Bacteroidia	Bacteroidales	Rikenellaceae	dgA-11_gut_group	uncultured_bacterium	0bcd7fe9e8b6e3fd580bdf38e245504f	25	0	0	0	0	0	37	0	0	0	118	0	0	26	0	0	0	0	0	0	35	0	0	0	0	0	0	0	0	0	0	0	0	0	0	0	0	0	0	0	0
Bacteria	Bacteria	Firmicutes	Bacilli	Erysipelotrichales	Erysipelotrichaceae	Erysipelothrix	uncultured_Firmicutes	0bd0e6d90fb1b482e454d4e062397fbf	0	0	0	0	0	0	0	0	0	0	0	0	0	0	0	0	0	0	0	0	0	0	0	0	0	0	0	0	0	0	0	0	0	0	0	0	0	0	0	0	0
Bacteria	Bacteria	Firmicutes	Clostridia	Clostridia_UCG-014	Clostridia_UCG-014	Clostridia_UCG-014	uncultured_bacterium	0bd6f06758a3fbfed924bb98c19a15ed	36	92	106	106	52	70	134	30	41	33	44	139	21	127	22	24	80	364	31	35	19	18	0	23	24	28	58	49	67	32	43	79	60	23	42	20	83	17	79	0	59
Bacteria	Bacteria	Myxococcota	Myxococcia	Myxococcales	Myxococcaceae	KD3-10	metagenome	0bd9bb7d1135d370dcff4331e5dcc59f	0	0	0	0	0	0	0	0	0	0	0	0	0	0	0	0	0	0	0	0	0	0	0	0	0	0	0	0	0	0	0	0	0	0	0	0	0	0	0	0	0
Bacteria	Bacteria	Firmicutes	Clostridia	Clostridia_UCG-014	Clostridia_UCG-014	Clostridia_UCG-014	uncultured_rumen	0bdafec41356a813ded656a4435bd046	0	0	0	0	0	0	0	0	0	0	0	0	6	0	0	0	0	0	0	0	0	0	0	0	0	0	0	0	0	0	0	0	0	0	0	0	0	0	0	0	0
Bacteria	Bacteria	Firmicutes	Clostridia	Clostridia_vadinBB60_group	Clostridia_vadinBB60_group	Clostridia_vadinBB60_group	uncultured_bacterium	0bdba095c849aeb9e12c0d11da045264	0	0	0	0	0	0	0	0	0	0	0	0	0	0	0	0	0	0	0	0	0	0	0	0	0	0	0	0	0	0	0	0	0	0	0	0	0	0	0	0	0
Bacteria	Bacteria	Bdellovibrionota	Oligoflexia	Oligoflexales	Oligoflexaceae	uncultured	uncultured_bacterium	0be2db398615361d0e0efa41efb78c2b	0	0	0	0	0	0	0	0	0	0	0	0	0	0	0	0	0	0	0	0	0	0	0	0	0	0	0	0	0	0	0	0	0	0	0	0	0	0	0	0	0
Bacteria	Bacteria	Firmicutes	Bacilli	Erysipelotrichales	Erysipelotrichaceae	[Anaerorhabdus]_furcosa_group	uncultured_rumen	0be4c262553b59db9a24aed11f461a5d	0	0	0	0	0	0	0	0	0	0	7	0	0	0	0	0	0	0	0	0	0	0	0	0	0	0	0	0	0	0	0	0	0	0	0	0	0	0	0	0	0
Bacteria	Bacteria	Firmicutes	Bacilli	RF39	RF39	RF39	unclassified RF39	0be7c938c5c8d0429d444dcd5ac695f4	0	0	0	0	0	0	0	0	0	0	0	0	0	0	0	0	0	0	0	0	0	0	0	0	0	0	0	0	0	0	0	0	0	0	0	0	0	0	0	0	0
Bacteria	Bacteria	Firmicutes	Clostridia	Lachnospirales	Lachnospiraceae	unclassified Lachnospiraceae		0be8bcb47060f903f609add9583c27e2	0	0	0	0	0	0	0	0	0	0	14	0	0	0	0	0	0	0	0	0	0	0	0	0	0	0	0	0	0	0	0	0	0	0	0	0	0	0	0	0	0
Bacteria	Bacteria	Proteobacteria	Gammaproteobacteria	Burkholderiales	TRA3-20	TRA3-20	unclassified TRA3-20	0bed153f19f03e83fc4f8985da7b020c	0	0	0	0	0	0	0	0	0	0	0	0	0	0	0	0	0	0	0	0	0	0	0	0	0	0	0	0	0	0	0	0	0	0	0	0	0	0	0	0	0
Unassigned	unclassified Unassigned	unclassified Unassigned	unclassified Unassigned	unclassified Unassigned	unclassified Unassigned	unclassified Unassigned	unclassified Unassigned	0bf31f5b37c57db266eadccaf87e14fd	0	0	0	0	0	0	0	0	0	0	0	0	0	0	0	0	0	0	0	0	0	0	0	0	0	0	0	0	0	0	0	0	0	0	0	0	0	0	0	0	0
Bacteria	Bacteria	Firmicutes	Clostridia	Christensenellales	Christensenellaceae	Christensenellaceae_R-7_group	unclassified Christensenellaceae_R-7_group	0bf88106d197526769862697a78a0573	12	27	21	19	20	38	84	7	11	14	0	36	63	27	0	11	10	0	0	15	0	0	0	0	0	33	61	22	37	0	0	83	88	10	11	17	32	17	17	0	19
Bacteria	Bacteria	Firmicutes	Bacilli	Bacillales	Bacillaceae	Virgibacillus	unclassified Virgibacillus	0c04ffe375de6f878a67aac8b017e178	0	0	0	0	0	0	0	0	0	0	0	0	0	0	0	0	0	0	0	0	0	0	0	0	0	0	0	0	0	0	0	0	0	0	0	0	0	0	0	0	0
Bacteria	Bacteria	Actinobacteriota	Thermoleophilia	Gaiellales	uncultured	uncultured	unclassified uncultured	0c09f30ad2b6472225c5bb25c44f8038	0	0	0	0	0	0	0	0	0	0	0	0	0	0	2	0	0	0	0	0	0	0	0	0	0	0	0	0	0	0	0	0	0	0	0	0	0	0	0	0	0
Bacteria	Bacteria	Campylobacterota	Campylobacteria	Campylobacterales	Helicobacteraceae	Helicobacter	Helicobacter_mastomyrinus	0c0dccc9621a59b6d8a92b3d540e3597	0	0	0	0	0	0	0	0	0	0	0	0	0	0	0	0	0	0	0	0	0	0	0	0	0	0	0	0	0	0	0	0	0	0	0	0	0	0	0	0	0
Bacteria	Bacteria	Firmicutes	Clostridia	Oscillospirales	UCG-010	UCG-010	uncultured_bacterium	0c0f5c84e2151967b973f92422335d33	0	0	0	0	0	0	0	0	0	0	0	0	0	0	0	0	0	0	0	0	0	0	0	0	0	0	14	0	0	0	0	0	0	0	0	0	0	0	0	0	0
Bacteria	Bacteria	Actinobacteriota	Actinobacteria	Propionibacteriales	Nocardioidaceae	unclassified Nocardioidaceae		0c12c2d486ebc2c8b4d14a8b523f5f8d	0	0	0	0	0	0	0	0	0	40	0	0	0	0	27	0	0	0	0	0	0	0	0	0	0	0	0	0	0	0	0	0	0	0	0	0	0	0	0	0	0
Bacteria	Bacteria	Firmicutes	Clostridia	Oscillospirales	Ruminococcaceae	uncultured	uncultured_rumen	0c1743e5a3ffcf597c3d52efaa2dd576	0	0	0	0	0	0	0	0	0	0	0	0	0	0	0	0	0	0	0	0	0	0	0	0	0	0	0	0	0	0	0	0	0	0	0	0	0	0	5	0	0
Bacteria	Bacteria	Firmicutes	Clostridia	Clostridia_vadinBB60_group	Clostridia_vadinBB60_group	Clostridia_vadinBB60_group	unclassified Clostridia_vadinBB60_group	0c1b57065a71bcb3e98f32b6481ed3e0	0	0	0	0	0	0	0	0	0	0	0	0	0	0	0	0	0	0	0	0	0	0	0	0	0	0	0	4	0	0	0	0	0	0	0	0	0	0	0	0	0
Bacteria	Bacteria	Firmicutes	Clostridia	Oscillospirales	Butyricicoccaceae	UCG-009	unclassified UCG-009	0c1c59a42eebc770a252e1ddffb19ce9	26	20	21	40	12	22	16	15	0	32	0	32	23	34	0	11	7	13	11	7	15	0	12	9	16	7	17	18	31	11	24	21	9	8	15	15	7	0	63	0	0
Bacteria	Bacteria	Firmicutes	Bacilli	RF39	RF39	RF39	uncultured_bacterium	0c22be20432f0ca22badb49fc836eb30	0	0	0	0	0	0	0	0	0	0	0	0	0	0	0	0	0	0	0	0	0	0	0	0	0	0	0	0	0	0	0	0	0	0	0	0	0	0	0	0	0
Bacteria	Bacteria	Firmicutes	Clostridia	Oscillospirales	UCG-010	UCG-010	uncultured_bacterium	0c28d16b1c490e44e674d8c41ab4826f	0	0	0	15	0	0	0	0	0	0	0	0	0	0	0	0	0	0	0	0	0	0	0	0	0	0	0	0	0	0	0	0	0	0	0	0	0	0	0	0	0
Bacteria	Bacteria	Bacteroidota	Bacteroidia	Bacteroidales	Paludibacteraceae	unclassified Paludibacteraceae		0c2968adb80ae80ad5a43845310bfd66	0	0	0	0	0	0	16	32	0	0	0	0	0	11	32	6	0	0	4	12	17	0	0	28	0	20	0	0	0	20	0	18	12	0	0	0	0	0	13	46	0
Bacteria	Bacteria	Firmicutes	Clostridia	Peptostreptococcales-Tissierellales	Anaerovoracaceae	Mogibacterium	uncultured_rumen	0c2d6461333b53e4a0d1553cb0ee4dba	0	0	0	0	0	0	0	0	0	0	0	0	0	0	0	0	0	0	0	0	0	0	0	0	0	0	0	0	0	0	0	0	0	0	0	0	0	0	0	0	0
Bacteria	Bacteria	Proteobacteria	Gammaproteobacteria	Burkholderiales	Nitrosomonadaceae	MND1	unclassified MND1	0c2d8e9d717619dc9e305e3dc8304be1	0	0	0	0	0	0	0	0	0	0	0	0	0	0	0	0	0	0	0	0	0	0	0	0	0	0	0	0	0	0	0	0	0	0	0	0	0	0	0	0	0
Bacteria	Bacteria	Firmicutes	Clostridia	Peptostreptococcales-Tissierellales	Anaerovoracaceae	Mogibacterium	uncultured_rumen	0c302c0230d9fd59f62344d1d775f683	0	0	0	0	0	0	0	0	0	0	31	0	0	0	0	0	0	0	0	0	0	0	0	0	0	0	0	0	0	0	0	0	0	0	0	0	0	0	0	0	0
Bacteria	Bacteria	Actinobacteriota	Coriobacteriia	Coriobacteriales	Eggerthellaceae	DNF00809	uncultured_bacterium	0c340fe137de5f514b7ea3127826b8b9	0	0	0	0	0	0	0	0	0	0	0	0	0	0	0	0	0	0	0	0	0	0	0	0	0	0	0	0	0	0	0	0	0	0	0	0	0	0	0	0	0
Bacteria	Bacteria	Bacteroidota	Bacteroidia	Bacteroidales	Marinifilaceae	Sanguibacteroides	Gabonibacter_massiliensis	0c4b245c4b7c443e975c79c61b5d6281	0	0	0	0	0	0	0	0	0	0	0	0	0	0	0	0	0	0	0	0	0	0	0	0	0	0	0	0	0	0	0	0	0	0	0	0	0	0	0	0	0
Bacteria	Bacteria	Firmicutes	Clostridia	Oscillospirales	Oscillospiraceae	unclassified Oscillospiraceae		0c53f613d019bd190a6f6a97fc5bc374	0	7	0	0	0	0	9	0	0	0	0	0	0	0	0	0	0	0	0	8	0	0	0	7	0	0	0	0	17	0	0	0	0	0	0	0	0	0	0	0	0
Bacteria	Bacteria	Firmicutes	Clostridia	Oscillospirales	Ruminococcaceae	uncultured	uncultured_bacterium	0c570ae08ebbe801fa6a3e8a24678138	0	0	0	0	0	0	0	0	0	0	0	0	0	0	0	0	0	0	0	0	0	0	0	0	0	0	0	0	0	0	0	0	0	0	0	0	0	0	0	0	0
Bacteria	Bacteria	Actinobacteriota	Actinobacteria	Micrococcales	Micrococcaceae	Micrococcus	unclassified Micrococcus	0c579d21280801f02a641e1608606927	0	0	0	0	0	0	0	0	0	0	0	0	0	0	0	0	0	0	0	0	0	0	0	0	0	0	0	0	0	0	0	0	0	0	0	0	0	0	0	0	0
Bacteria	Bacteria	Firmicutes	Bacilli	RF39	RF39	RF39	uncultured_bacterium	0c61d37efd70cd00879aa3a27e9e1d1f	0	35	0	17	0	67	0	0	0	18	0	0	0	0	15	0	15	27	0	77	24	16	0	35	23	38	51	36	20	32	0	61	27	0	0	22	29	0	45	0	0
Bacteria	Bacteria	Proteobacteria	Gammaproteobacteria	Burkholderiales	Sutterellaceae	unclassified Sutterellaceae		0c63e54f36fccc91b57a81a8e613ce66	0	0	0	0	0	0	0	0	0	0	0	0	0	0	0	0	0	0	0	0	0	0	0	0	0	0	0	0	0	0	0	0	0	0	0	0	0	0	0	0	0
Bacteria	Bacteria	Bacteroidota	Bacteroidia	Cytophagales	Cyclobacteriaceae	uncultured	unclassified uncultured	0c66e92d502157c2bc26227f0f30a8c8	0	0	0	0	0	0	0	0	0	0	0	0	0	0	0	0	0	0	0	0	0	0	0	0	0	0	0	0	0	0	0	0	0	0	0	0	0	0	0	0	0
Bacteria	Bacteria	Chloroflexi	Anaerolineae	Anaerolineales	Anaerolineaceae	uncultured	unclassified uncultured	0c69f164335052f8f7374f628984a754	0	0	0	0	0	0	0	0	0	0	0	0	0	0	0	0	0	0	0	0	0	0	0	0	0	0	0	0	0	0	0	0	0	0	0	0	0	0	0	0	0
Bacteria	Bacteria	Bacteroidota	Bacteroidia	Bacteroidales	Rikenellaceae	Rikenellaceae_RC9_gut_group	uncultured_bacterium	0c6a4a231303e6210163a714e17f3794	0	0	0	0	0	0	0	0	0	0	0	0	0	0	0	0	0	0	0	0	0	0	0	0	0	0	0	0	0	0	0	0	0	59	0	0	0	0	0	0	0
Bacteria	Bacteria	Firmicutes	Clostridia	Lachnospirales	Lachnospiraceae	unclassified Lachnospiraceae		0c7063e34d8366e9b7b7b8ce8ddd898c	0	0	0	11	0	0	0	0	0	0	0	0	0	10	0	0	0	11	0	0	0	0	0	0	0	0	0	0	0	0	0	0	0	0	0	0	0	0	0	0	0
Bacteria	Bacteria	Myxococcota	Myxococcia	Myxococcales	Myxococcaceae	uncultured	metagenome	0c769ae5a5f5385b06fd00039a641169	0	0	0	0	0	0	0	0	0	0	0	0	0	0	0	0	0	0	0	0	0	0	0	0	0	0	0	0	0	0	0	0	0	0	0	0	0	0	0	0	0
Bacteria	Bacteria	Firmicutes	Clostridia	Oscillospirales	[Eubacterium]_coprostanoligenes_group	[Eubacterium]_coprostanoligenes_group	unclassified [Eubacterium]_coprostanoligenes_group	0c81ebbc711d91ca8149bcf577c7a534	61	0	0	0	0	0	0	0	0	0	0	0	0	0	0	0	0	0	0	0	26	0	112	0	0	0	0	0	0	0	0	0	0	17	0	0	0	0	0	0	0
Bacteria	Bacteria	Firmicutes	Clostridia	Oscillospirales	Oscillospiraceae	unclassified Oscillospiraceae		0c821c8f33e3fedab752cead9bd083c2	0	0	0	0	0	0	0	15	0	0	0	0	0	0	0	0	0	0	0	0	0	0	0	0	0	0	0	0	0	0	0	0	0	0	0	0	0	0	0	0	0
Bacteria	Bacteria	Firmicutes	Clostridia	unclassified Clostridia	unclassified Clostridia	unclassified Clostridia	unclassified Clostridia	0c823642ab321bd1b67f6deaa1175bb1	0	0	0	0	0	0	0	0	0	0	0	0	0	0	0	0	0	0	0	0	0	0	0	0	0	0	0	0	0	0	0	0	0	0	37	0	0	0	32	0	0
Bacteria	Bacteria	Proteobacteria	Alphaproteobacteria	Reyranellales	Reyranellaceae	uncultured	uncultured_Alphaproteobacteria	0c9fec668824c75181f7b1bfbce2bcd5	0	0	0	0	0	0	0	0	0	0	0	0	0	0	0	0	0	0	0	0	0	0	0	0	0	0	0	0	0	0	0	0	0	0	0	0	0	0	0	0	0
Bacteria	Bacteria	Firmicutes	Clostridia	Lachnospirales	Lachnospiraceae	unclassified Lachnospiraceae		0ca04f28638387c729c283ee69ffc984	30	0	22	0	0	0	0	0	0	0	0	0	0	0	0	0	0	0	0	0	31	0	0	0	0	0	0	0	0	0	0	0	0	0	0	0	0	0	0	0	0
Bacteria	Bacteria	Proteobacteria	Alphaproteobacteria	Sphingomonadales	Sphingomonadaceae	Sphingopyxis	unclassified Sphingopyxis	0ca2eb01c2e69f3b10c46f06b0d5c236	0	0	0	0	0	0	0	0	0	0	0	0	0	0	0	0	0	0	0	0	0	0	0	0	0	0	0	0	0	0	0	0	0	0	0	0	0	0	0	0	0
Unassigned	unclassified Unassigned	unclassified Unassigned	unclassified Unassigned	unclassified Unassigned	unclassified Unassigned	unclassified Unassigned	unclassified Unassigned	0ca5a85edad9a9b211805c0aba02c74a	0	0	0	0	0	0	0	0	0	0	0	0	0	0	0	0	0	0	0	0	0	0	0	0	0	0	0	0	0	0	0	0	0	0	0	0	0	0	0	0	0
Bacteria	Bacteria	Bacteroidota	Bacteroidia	Chitinophagales	Chitinophagaceae	uncultured	unclassified uncultured	0ca62ec45c4e408a6df52324e2123e39	0	0	0	0	0	0	0	0	0	0	0	0	0	0	0	0	0	0	0	0	0	0	0	0	0	0	0	0	0	0	0	0	0	0	0	0	0	0	0	0	0
Bacteria	Bacteria	Myxococcota	Polyangia	Blfdi19	Blfdi19	Blfdi19	uncultured_bacterium	0caca87b06e2dac0ff36ef2bfbf9eb0d	0	0	0	0	0	0	0	0	0	0	0	0	0	0	0	0	0	0	0	0	0	0	0	0	0	0	0	0	0	0	0	0	0	0	0	0	0	0	0	0	0
Bacteria	Bacteria	Bacteroidota	Bacteroidia	Bacteroidales	Muribaculaceae	Muribaculaceae	unclassified Muribaculaceae	0cb32c654af916f1dd0548292c19972c	0	0	0	0	0	0	0	0	0	0	0	0	0	0	0	0	0	0	0	0	0	0	0	0	0	0	0	0	0	0	0	0	0	0	0	0	0	0	0	0	0
Bacteria	Bacteria	Firmicutes	Clostridia	Oscillospirales	UCG-010	UCG-010	unclassified UCG-010	0cb83aa53ba5d02ffcbd1f62527e2b5f	30	0	19	22	21	28	18	27	0	44	39	28	0	17	22	0	0	20	0	17	34	17	0	30	18	29	0	19	28	48	0	22	18	0	0	0	0	0	28	0	0
Bacteria	Bacteria	Firmicutes	unclassified Firmicutes	unclassified Firmicutes	unclassified Firmicutes	unclassified Firmicutes	unclassified Firmicutes	0cbcbb5e64092863384e54c6d0324d6f	0	0	0	0	5	3	7	0	0	0	0	0	0	6	0	0	2	0	0	0	0	0	0	0	0	0	4	0	0	2	0	7	8	3	0	0	0	0	13	0	4
Bacteria	Bacteria	Firmicutes	Clostridia	unclassified Clostridia	unclassified Clostridia	unclassified Clostridia	unclassified Clostridia	0cc0b9c8b2cb0107692e31de53fd554e	0	0	0	0	0	0	0	0	0	0	17	0	0	0	0	0	0	0	0	0	0	0	0	0	0	0	0	0	0	0	0	0	0	0	0	0	0	0	0	0	0
Bacteria	Bacteria	Bacteroidota	Bacteroidia	Bacteroidales	Prolixibacteraceae	uncultured	uncultured_bacterium	0cc32476e9cf84dad83367ce6c38f769	0	0	0	0	0	0	0	0	0	0	0	0	0	0	0	0	0	0	0	0	0	0	0	0	0	0	0	0	0	0	0	0	0	0	0	0	0	0	0	0	0
Bacteria	Bacteria	Proteobacteria	Gammaproteobacteria	Pseudomonadales	Moraxellaceae	Psychrobacter	unclassified Psychrobacter	0cc951954a255c148a5be384e2d5fe9c	0	0	0	0	0	0	0	0	0	0	0	0	0	0	0	0	0	0	0	0	0	0	0	0	0	0	0	0	0	0	0	0	0	0	0	0	0	0	0	0	0
Bacteria	Bacteria	Firmicutes	Clostridia	Clostridia_UCG-014	Clostridia_UCG-014	Clostridia_UCG-014	unclassified Clostridia_UCG-014	0ccaf8d0643c9b3425c5b79d2ccad0d1	0	0	0	0	0	0	0	0	0	0	0	0	0	0	0	0	0	0	0	0	0	0	0	0	0	0	0	0	0	0	0	0	0	0	0	0	0	0	0	0	0
Bacteria	Bacteria	Firmicutes	Clostridia	Lachnospirales	Lachnospiraceae	unclassified Lachnospiraceae		0ccb20256538128da354a9b539b7090f	0	0	17	0	20	0	0	13	0	0	0	0	0	0	0	0	0	0	14	13	0	0	0	0	20	0	0	20	0	0	19	0	0	0	0	0	0	0	0	0	0
Bacteria	Bacteria	Firmicutes	Clostridia	Peptostreptococcales-Tissierellales	Peptostreptococcaceae	Peptostreptococcus	Peptostreptococcus_sp.	0ccde78c080002940d2796bbc33a3284	0	0	0	0	0	0	0	0	0	0	0	0	0	0	0	0	0	0	0	0	0	0	0	0	0	0	0	0	0	0	0	0	0	0	0	0	0	0	0	0	0
Bacteria	Bacteria	Bacteroidota	Bacteroidia	Bacteroidales	Dysgonomonadaceae	uncultured	uncultured_Bacteroidetes	0cd15dd8d18a985dd28081f6dd625a71	0	0	0	0	0	0	0	0	0	0	0	0	0	0	0	0	0	0	0	0	0	0	0	0	0	0	0	0	0	0	0	0	0	0	0	0	0	0	0	0	0
Bacteria	Bacteria	Firmicutes	Clostridia	Oscillospirales	Ruminococcaceae	uncultured	uncultured_rumen	0cdb6caf219ba1ec266b547fa416ae8d	0	0	0	0	0	0	0	0	0	0	0	0	15	0	0	0	0	0	0	0	0	0	0	0	0	0	0	0	0	0	0	0	0	0	0	0	0	0	0	0	0
Bacteria	Bacteria	Acidobacteriota	Acidobacteriae	Bryobacterales	Bryobacteraceae	Bryobacter	unclassified Bryobacter	0cde9492c8871f44e8351d7922c55378	0	0	0	0	0	0	0	0	0	0	0	0	0	0	0	0	0	0	0	0	0	0	0	0	0	0	0	0	0	0	0	0	0	0	0	0	0	0	0	0	0
Bacteria	Bacteria	Firmicutes	Clostridia	Oscillospirales	Oscillospiraceae	Oscillibacter	uncultured_bacterium	0ce04617b5c1546df80888cac12c77ad	0	0	0	0	0	0	0	0	0	0	0	0	0	0	0	0	0	0	0	0	0	0	0	0	0	0	0	0	0	0	0	0	0	0	0	0	0	0	0	0	0
Bacteria	Bacteria	Proteobacteria	Gammaproteobacteria	Burkholderiales	Nitrosomonadaceae	MND1	unclassified MND1	0ce51d2de5507edbeef6b4dd114e9447	0	0	0	0	0	0	0	0	0	0	0	0	0	0	0	0	0	0	0	0	0	0	0	0	0	0	0	0	0	0	0	0	0	0	0	0	0	0	0	0	0
Bacteria	Bacteria	Bacteroidota	Bacteroidia	Bacteroidales	Rikenellaceae	Rikenellaceae_RC9_gut_group	uncultured_bacterium	0cf51cda9b424f2c048b7948d5bdbd9b	0	14	0	0	0	0	0	0	0	0	0	0	0	0	0	0	0	0	0	0	0	0	0	0	0	0	0	0	0	0	0	0	0	0	0	0	0	0	0	0	0
Bacteria	Bacteria	Firmicutes	Clostridia	Oscillospirales	Oscillospiraceae	UCG-005	uncultured_bacterium	0cfb5d2ed1046b3ef3470dc236aea3fc	0	0	0	0	0	0	0	0	0	0	0	0	16	41	0	0	0	8	0	0	0	0	11	8	0	0	0	0	34	0	0	0	0	0	0	0	0	0	36	0	0
Bacteria	Bacteria	Firmicutes	Clostridia	Oscillospirales	Ruminococcaceae	unclassified Ruminococcaceae		0d0353032be8381de1645b0274dba68f	0	0	0	0	11	0	0	0	0	0	0	0	0	0	0	0	0	0	0	0	0	0	0	0	0	0	0	0	0	11	0	0	0	0	0	0	0	0	0	0	0
Bacteria	Bacteria	Firmicutes	Clostridia	Peptostreptococcales-Tissierellales	Anaerovoracaceae	Mogibacterium	uncultured_bacterium	0d086eb2a919048e2b0c9bd11cb73258	0	0	12	0	0	0	0	0	0	0	0	0	12	16	0	0	0	0	0	18	0	0	0	0	0	0	12	11	12	0	14	0	9	0	0	0	0	0	0	0	10
Bacteria	Bacteria	Bacteroidota	Bacteroidia	Bacteroidales	Muribaculaceae	Muribaculaceae	unclassified Muribaculaceae	0d0b9153f57f0d4cc1755b9a2cfa9d4d	0	0	4	0	15	0	0	0	0	0	0	0	0	4	0	0	4	0	0	0	0	0	0	0	0	0	0	0	0	7	7	0	0	0	0	0	0	0	6	0	0
Bacteria	Bacteria	Bacteroidota	Bacteroidia	Bacteroidales	Rikenellaceae	dgA-11_gut_group	uncultured_Bacteroidales	0d0c67a436ba05c0a6687ecbc554e6dc	0	0	0	0	0	0	0	0	0	0	0	0	0	0	0	0	0	0	0	0	0	0	13	0	0	0	0	0	0	0	0	0	0	0	0	0	0	0	0	0	0
Bacteria	Bacteria	Actinobacteriota	Actinobacteria	Pseudonocardiales	Pseudonocardiaceae	Pseudonocardia	unclassified Pseudonocardia	0d138e67255f9a210aba4726f16f3d55	0	0	0	0	0	0	0	0	0	0	0	0	0	0	0	0	0	0	0	0	0	0	0	0	0	0	0	0	0	0	0	0	0	0	0	0	0	0	0	0	0
Bacteria	Bacteria	Firmicutes	Bacilli	RF39	RF39	RF39	uncultured_rumen	0d243a303bf579fbe62eb0f0b7d84f41	310	154	91	99	72	113	0	102	52	50	162	82	63	562	46	127	240	109	49	109	326	103	135	83	88	64	150	125	147	72	48	123	93	107	130	125	108	75	595	98	0
Bacteria	Bacteria	Bacteroidota	Bacteroidia	Bacteroidales	Muribaculaceae	Muribaculaceae	uncultured_bacterium	0d29a1eb24f264423251f3b2a92f7914	0	0	0	0	0	0	0	0	0	0	0	0	0	0	0	0	0	0	0	0	0	0	0	0	0	0	0	0	0	0	0	0	0	0	0	0	0	0	0	0	0
Bacteria	Bacteria	Firmicutes	Bacilli	Lactobacillales	Carnobacteriaceae	Atopostipes	uncultured_bacterium	0d2ad5f846dbcc7a3c4ff4cb93f1c459	0	0	0	0	0	0	0	0	0	0	0	0	0	0	0	0	0	0	0	0	0	0	0	0	0	0	0	0	0	0	0	0	0	0	0	0	0	0	0	0	0
Bacteria	Bacteria	Firmicutes	Clostridia	Oscillospirales	Hungateiclostridiaceae	Saccharofermentans	unclassified Saccharofermentans	0d2cc02399266eaf970b85985ec6dc13	0	0	0	0	0	7	0	0	0	0	0	0	0	0	0	0	0	0	0	0	0	0	0	0	0	0	0	0	0	0	0	0	0	0	0	0	0	0	0	0	0
Bacteria	Bacteria	Firmicutes	Clostridia	Clostridia_UCG-014	Clostridia_UCG-014	Clostridia_UCG-014	uncultured_rumen	0d2d604f094637fc7aedd0a3a2f6131c	0	10	12	0	0	20	9	0	11	0	0	0	0	0	0	0	0	0	0	0	6	0	0	0	0	8	0	9	0	0	0	20	0	0	0	0	12	0	0	0	0
Bacteria	Bacteria	Firmicutes	Clostridia	Oscillospirales	UCG-010	UCG-010	uncultured_bacterium	0d31d9ec2d2a26525c9cf6706766a783	0	0	0	0	0	0	0	0	0	0	0	0	0	0	0	0	0	0	0	0	0	0	0	0	0	0	0	0	0	0	0	0	0	0	0	0	0	0	0	0	0
Bacteria	Bacteria	Firmicutes	Clostridia	Monoglobales	Monoglobaceae	Monoglobus	unclassified Monoglobus	0d3ae7d84d8a1ff2d2d58fa08d586426	0	0	0	0	0	0	0	0	0	0	0	0	0	0	0	0	0	0	0	0	0	0	0	0	0	0	0	0	0	0	0	0	0	0	0	0	0	0	0	0	0
Bacteria	Bacteria	Firmicutes	Clostridia	Oscillospirales	UCG-010	UCG-010	uncultured_bacterium	0d45cfddccfa10de919cfe0751ce71df	0	0	0	0	0	0	0	0	0	0	0	0	0	0	0	0	0	0	0	0	0	0	0	0	0	0	0	0	0	0	0	0	0	0	0	0	0	0	0	0	0
Bacteria	Bacteria	Latescibacterota	Latescibacterota	Latescibacterota	Latescibacterota	Latescibacterota	uncultured_Latescibacteria	0d4a3e8bb865c725eebcb41c134c3263	0	0	0	0	0	0	0	0	0	0	0	0	0	0	0	0	0	0	0	0	0	0	0	0	0	0	0	0	0	0	0	0	0	0	0	0	0	0	0	0	0
Bacteria	Bacteria	Firmicutes	Clostridia	Lachnospirales	Lachnospiraceae	unclassified Lachnospiraceae		0d5103c696938797ab23fa4ec82c6e1a	0	0	0	0	0	0	0	0	0	0	0	21	0	0	0	0	0	0	0	0	0	0	0	0	16	0	0	0	0	0	33	0	0	0	0	0	0	0	0	0	0
Bacteria	Bacteria	Firmicutes	Clostridia	Oscillospirales	[Eubacterium]_coprostanoligenes_group	[Eubacterium]_coprostanoligenes_group	uncultured_bacterium	0d551fdef1a075baf9c169352ee3e93b	0	0	0	0	0	0	0	0	0	0	0	0	0	0	0	0	0	0	0	0	0	0	0	0	0	0	0	0	0	0	0	0	0	0	0	0	0	0	0	0	0
Bacteria	Bacteria	Firmicutes	Clostridia	Lachnospirales	Lachnospiraceae	Roseburia	unclassified Roseburia	0d5d86ab207c015bd3922f18a9d94ed0	0	0	0	0	0	0	0	0	0	0	0	0	0	0	0	0	0	0	0	0	0	0	0	0	0	0	0	0	0	0	0	0	0	0	0	0	0	0	0	0	0
Bacteria	Bacteria	Firmicutes	Clostridia	Clostridia_UCG-014	Clostridia_UCG-014	Clostridia_UCG-014	unclassified Clostridia_UCG-014	0d68a527b4a704c7315463a3cf19d86c	0	0	0	0	0	0	0	0	0	0	0	0	0	0	0	0	0	0	0	0	0	0	0	0	0	0	0	0	0	0	0	0	0	0	0	34	0	0	0	0	0
Bacteria	Bacteria	Firmicutes	Clostridia	Lachnospirales	Lachnospiraceae	[Eubacterium]_ruminantium_group	uncultured_bacterium	0d720c07453c6e460e880282acd69513	0	0	0	0	0	0	0	0	0	0	0	0	0	0	0	5	0	0	0	0	0	0	0	0	0	0	0	0	0	0	0	0	0	0	0	0	9	0	0	0	7
Bacteria	Bacteria	Firmicutes	Clostridia	Oscillospirales	Ruminococcaceae	uncultured	unclassified uncultured	0d77ef7baad307b4f071a29455acb0e0	0	0	0	0	0	0	0	0	0	0	0	4	0	0	0	0	0	0	0	0	0	0	0	6	0	0	0	0	0	0	0	0	10	0	0	9	6	0	0	0	0
Bacteria	Bacteria	Myxococcota	Myxococcia	Myxococcales	Myxococcaceae	P3OB-42	uncultured_bacterium	0d7900d54221f94fe62c83fda2c51bca	0	0	0	0	0	0	0	0	0	0	0	0	0	0	0	0	0	0	0	0	0	0	0	0	0	0	0	0	0	0	0	0	0	0	0	0	0	0	0	0	0
Bacteria	Bacteria	Firmicutes	Clostridia	Oscillospirales	Ruminococcaceae	Negativibacillus	uncultured_bacterium	0d7f8460770dbed560006845c0fdbb0c	13	21	0	59	0	0	0	0	0	0	0	0	25	0	0	0	0	15	0	0	19	15	0	14	17	19	35	32	126	28	0	11	17	25	16	8	15	13	33	14	16
Bacteria	Bacteria	Firmicutes	Clostridia	Oscillospirales	Ruminococcaceae	unclassified Ruminococcaceae		0d8738adbc34e188e1e53d6ea5fe62db	0	0	0	0	0	0	0	0	0	0	0	0	0	0	0	0	0	0	0	0	0	0	0	0	0	0	0	0	0	0	0	0	0	0	0	0	0	0	0	0	0
Bacteria	Bacteria	Firmicutes	Clostridia	Oscillospirales	Ruminococcaceae	uncultured	uncultured_bacterium	0d87a46d945a74ae487379589e76cc42	0	0	0	0	7	0	0	17	0	0	5	0	0	8	44	0	0	0	0	12	23	0	0	16	52	24	0	20	0	23	94	9	14	33	25	12	14	13	20	220	12
Bacteria	Bacteria	Cyanobacteria	Vampirivibrionia	Gastranaerophilales	Gastranaerophilales	Gastranaerophilales	uncultured_bacterium	0d89c18bcd32832d520982af68931466	0	0	0	0	0	0	0	0	0	11	0	0	0	0	0	0	0	0	0	0	0	0	0	0	0	0	0	0	0	0	0	0	0	0	12	0	0	0	0	0	0
Bacteria	Bacteria	Firmicutes	Bacilli	RF39	RF39	RF39	uncultured_bacterium	0d8a818670fa9382beccc9b91ac6312d	0	0	0	0	0	0	0	0	0	0	0	0	0	0	0	0	0	0	0	0	0	0	0	0	0	0	0	0	0	0	0	0	61	0	0	0	0	0	0	0	0
Bacteria	Bacteria	Bacteroidota	Bacteroidia	Bacteroidales	unclassified Bacteroidales	unclassified Bacteroidales	unclassified Bacteroidales	0d9892248ce6789002130e2fb3fa0a13	0	4	0	0	3	0	0	0	0	0	265	0	0	4	0	0	3	0	0	0	0	5	0	0	0	0	0	0	0	0	2	0	0	0	0	0	0	0	0	0	0
Bacteria	Bacteria	Proteobacteria	Gammaproteobacteria	Xanthomonadales	Xanthomonadaceae	Luteimonas	unclassified Luteimonas	0d989d155d117292c5198a2ac218a97f	0	0	0	0	0	0	0	0	0	0	0	0	0	0	0	0	0	0	0	0	0	0	0	0	0	0	0	0	0	0	0	0	0	0	0	0	0	0	0	0	0
Bacteria	Bacteria	Actinobacteriota	Actinobacteria	Micrococcales	Micrococcaceae	Rothia	Rothia_nasimurium	0da32f8f5c5fe39c14b5309de056e8b3	0	0	0	0	0	0	0	0	0	0	0	0	0	0	0	0	0	0	0	0	0	0	0	0	0	0	0	0	0	0	0	0	0	0	0	0	0	0	0	0	0
Bacteria	Bacteria	Bacteroidota	Bacteroidia	Bacteroidales	Rikenellaceae	Rikenellaceae_RC9_gut_group	unclassified Rikenellaceae_RC9_gut_group	0da55f82d93aafb2bfc56aa625153308	0	0	0	0	0	0	0	0	0	0	0	0	0	0	0	0	0	0	0	0	0	0	0	0	0	0	0	0	0	0	0	0	0	0	0	0	0	0	0	0	0
Bacteria	Bacteria	Verrucomicrobiota	Kiritimatiellae	WCHB1-41	WCHB1-41	WCHB1-41	uncultured_bacterium	0daf390106d0196db8bf45c39da94b2e	0	3	4	0	13	0	0	0	4	0	0	0	0	0	0	0	0	0	0	0	4	0	0	0	5	5	2	5	4	16	3	2	3	0	4	0	5	0	3	3	3
Bacteria	Bacteria	Firmicutes	Bacilli	RF39	RF39	RF39	uncultured_bacterium	0db0bb4166c1db58e6e1022a4388ad72	0	0	29	0	0	0	0	0	0	0	0	0	0	0	0	31	0	0	0	0	0	0	45	0	0	0	0	0	0	0	0	0	0	0	0	0	0	0	0	0	0
Bacteria	Bacteria	Firmicutes	Clostridia	Oscillospirales	UCG-010	UCG-010	uncultured_bacterium	0db0fedb0dd62e54745474ff2bd4f5ce	0	14	15	0	12	11	17	9	21	0	0	41	0	0	0	0	0	0	0	0	0	18	0	0	0	0	21	10	0	17	0	20	0	17	34	14	30	0	57	0	0
Bacteria	Bacteria	Firmicutes	Bacilli	RF39	RF39	RF39	uncultured_rumen	0db5f4ee3b6a581b09eac94880f828a8	0	0	0	0	0	0	0	0	0	0	0	0	0	0	0	0	0	0	0	0	0	0	20	0	0	0	0	0	0	0	0	0	0	0	0	0	0	0	0	0	0
Bacteria	Bacteria	Firmicutes	Negativicutes	Acidaminococcales	Acidaminococcaceae	Phascolarctobacterium	unclassified Phascolarctobacterium	0db8d7ef818342307fbf8726338d4c1d	0	0	0	0	0	0	0	0	0	0	0	0	0	0	0	0	0	0	0	0	0	0	0	0	0	0	0	0	0	0	0	0	0	0	0	0	0	0	0	0	0
Bacteria	Bacteria	Firmicutes	Clostridia	Clostridia_vadinBB60_group	Clostridia_vadinBB60_group	Clostridia_vadinBB60_group	uncultured_bacterium	0dc3d204cabbdbe814db454238200b7c	0	0	0	0	0	0	4	0	0	0	0	0	0	0	0	0	0	0	0	0	0	0	0	0	0	0	0	0	0	0	0	0	0	0	0	0	0	0	0	0	0
Bacteria	Bacteria	Chloroflexi	KD4-96	KD4-96	KD4-96	KD4-96	uncultured_bacterium	0dc604ec0afb867721bec814b50999ae	0	0	0	0	0	0	0	0	0	0	0	0	0	0	0	0	0	0	0	0	0	0	0	0	0	0	0	0	0	0	0	0	0	0	0	0	0	0	0	0	0
Bacteria	Bacteria	Firmicutes	Clostridia	Lachnospirales	Lachnospiraceae	unclassified Lachnospiraceae		0dc683c51bd256a4a0c28e775e78434d	0	0	0	0	0	0	0	0	0	0	0	0	0	0	0	0	0	0	0	0	0	0	0	0	0	0	0	0	0	0	0	0	0	0	0	0	0	0	0	0	0
Bacteria	Bacteria	Firmicutes	Clostridia	Oscillospirales	[Eubacterium]_coprostanoligenes_group	[Eubacterium]_coprostanoligenes_group	unclassified [Eubacterium]_coprostanoligenes_group	0dcf5023e96fb8175d7bf02d900c9dd1	0	0	0	0	0	0	0	0	0	0	0	0	0	0	0	0	0	0	0	0	0	0	21	0	0	0	0	0	0	0	0	0	0	0	0	0	0	0	0	0	0
Bacteria	Bacteria	Firmicutes	Clostridia	Oscillospirales	Oscillospiraceae	UCG-005	uncultured_Ruminococcaceae	0dd0d629ae6e6dcc43a9cbeca653a643	282	0	0	0	0	0	65	57	88	0	141	84	51	0	0	0	0	0	0	48	80	0	69	0	0	0	68	89	63	0	0	0	0	119	84	0	0	0	74	0	0
Bacteria	Bacteria	Firmicutes	Clostridia	Lachnospirales	Lachnospiraceae	unclassified Lachnospiraceae		0dd1facf63689b9763fcf8cac5a16869	0	0	0	0	0	0	0	0	0	0	0	0	0	0	0	0	0	0	0	0	0	0	0	0	0	0	0	0	0	0	0	0	0	0	0	0	0	0	0	0	0
Bacteria	Bacteria	Myxococcota	Myxococcia	Myxococcales	Myxococcaceae	uncultured	uncultured_bacterium	0dd5790a954764c5b1431c94f8f33ae7	0	0	0	0	0	0	0	0	0	0	0	0	0	0	0	0	0	0	0	0	0	0	0	0	0	0	0	0	0	0	0	0	0	0	0	0	0	0	0	0	0
Bacteria	Bacteria	Cyanobacteria	Vampirivibrionia	Gastranaerophilales	Gastranaerophilales	Gastranaerophilales	uncultured_rumen	0ddb0cf344017342ff63e202b05e4d96	0	0	0	0	0	0	0	0	0	0	0	0	0	0	0	0	0	0	0	0	0	0	0	0	0	0	0	0	0	0	0	0	0	0	0	0	0	0	0	0	0
Bacteria	Bacteria	Firmicutes	Clostridia	Oscillospirales	UCG-010	UCG-010	uncultured_bacterium	0de69203e98ad1d85ac0a2f77b325b2a	0	0	0	0	0	0	0	0	0	0	0	0	0	0	0	0	0	0	0	0	0	0	0	0	0	0	0	0	0	0	0	0	0	0	0	0	0	0	0	0	0
Bacteria	Bacteria	Firmicutes	Clostridia	Peptostreptococcales-Tissierellales	Anaerovoracaceae	Mogibacterium	uncultured_bacterium	0de69d6bd4527a3ababa4da720226bf8	0	19	0	0	0	0	0	0	0	0	34	0	0	0	0	0	0	0	0	0	0	0	0	18	0	0	32	0	0	0	0	0	0	0	0	0	0	0	0	0	0
Bacteria	Bacteria	Firmicutes	Clostridia	Clostridia_UCG-014	Clostridia_UCG-014	Clostridia_UCG-014	unclassified Clostridia_UCG-014	0df2831258f18bf622f4be43dd4532ce	0	71	0	49	31	0	0	0	0	0	0	144	0	249	0	0	42	50	0	0	37	34	0	44	52	160	39	104	96	37	0	0	0	29	0	86	164	48	103	0	110
Bacteria	Bacteria	Firmicutes	Clostridia	Lachnospirales	Lachnospiraceae	Syntrophococcus	uncultured_rumen	0df4bbb425313ff3613f5b5109ec4e9a	0	0	0	0	0	0	0	0	0	0	0	0	0	0	0	0	0	0	0	0	0	0	0	0	0	0	0	0	0	0	0	0	0	0	0	0	0	0	0	0	0
Bacteria	Bacteria	Firmicutes	Bacilli	Lactobacillales	Lactobacillaceae	Lactobacillus	unclassified Lactobacillus	0df6c802966e8670279671824da4f10a	0	8	8	5	9	9	6	0	5	35	4	4	0	0	11	0	21	23	0	0	4	5	17	16	24	28	35	10	18	20	8	9	9	8	0	0	5	10	26	15	16
Bacteria	Bacteria	Actinobacteriota	Acidimicrobiia	Microtrichales	Microtrichaceae	uncultured	metagenome	0dfc1f613e115afffdda8290294c9e50	0	0	0	0	0	0	0	0	0	0	0	0	0	0	0	0	0	0	0	0	0	0	0	0	0	0	0	0	0	0	0	0	0	0	0	0	0	0	0	0	0
Bacteria	Bacteria	Firmicutes	Clostridia	Oscillospirales	UCG-010	UCG-010	uncultured_bacterium	0dfdd82280edcef6c028cc3969a2a219	0	0	0	0	0	0	0	0	0	0	0	0	0	0	0	0	0	6	0	0	0	0	0	0	0	0	0	0	0	0	0	0	0	0	0	0	0	0	0	0	0
Bacteria	Bacteria	Firmicutes	Clostridia	Oscillospirales	Ruminococcaceae	CAG-352	uncultured_rumen	0e06af3718f4ee63020fc45d68053968	0	0	0	0	0	0	0	0	0	0	0	0	0	0	0	0	0	0	0	0	0	0	0	0	0	0	0	0	0	0	0	0	0	0	0	0	0	0	0	0	3
Bacteria	Bacteria	Bacteroidota	Bacteroidia	Bacteroidales	Muribaculaceae	Muribaculaceae	uncultured_bacterium	0e0ef17f55287b68adfb4cf906afe2b5	0	0	0	0	0	0	0	0	0	0	0	0	0	0	0	0	0	0	0	0	0	0	0	0	0	0	0	0	0	0	0	0	0	0	0	0	0	0	0	0	0
Bacteria	Bacteria	Firmicutes	Clostridia	Oscillospirales	UCG-010	UCG-010	unclassified UCG-010	0e138699f2ea60a569458a240d5be1ba	0	0	0	0	0	0	0	0	0	0	0	0	0	0	0	0	0	0	0	0	0	0	0	0	0	0	0	0	0	0	0	0	0	0	0	0	0	0	0	0	0
Bacteria	Bacteria	Firmicutes	Clostridia	Lachnospirales	Lachnospiraceae	unclassified Lachnospiraceae		0e15737671741c707e2fc53a6bf0ff68	0	0	0	0	0	0	0	0	0	0	0	0	0	0	0	0	0	0	0	0	0	0	0	0	0	0	0	0	0	0	0	0	0	0	0	0	0	0	0	0	0
Bacteria	Bacteria	Proteobacteria	Gammaproteobacteria	Cardiobacteriales	Wohlfahrtiimonadaceae	Ignatzschineria	unclassified Ignatzschineria	0e161099b2770fd8e02dca831d47f3bb	0	0	0	0	0	0	0	0	0	0	0	0	0	0	0	0	0	0	0	0	0	0	0	0	0	0	0	0	0	0	0	0	0	0	0	0	0	0	0	0	0
Bacteria	Bacteria	Proteobacteria	Gammaproteobacteria	Enterobacterales	Colwelliaceae	Colwellia	unclassified Colwellia	0e181556dd16bc629be4c1d633731c61	0	0	0	0	0	0	0	0	0	0	0	0	0	0	0	0	0	0	0	0	0	0	0	0	0	0	0	0	0	0	0	0	0	0	0	0	0	0	0	0	0
Bacteria	Bacteria	Gemmatimonadota	Longimicrobia	Longimicrobiales	Longimicrobiaceae	YC-ZSS-LKJ147	uncultured_bacterium	0e18a6bc90dceab51ae4e0dc0e0ff6d5	0	0	0	0	0	0	0	0	0	0	0	0	0	0	0	0	0	0	0	0	0	0	0	0	0	0	0	0	0	0	0	0	0	0	0	0	0	0	0	0	0
Bacteria	Bacteria	Firmicutes	Clostridia	Oscillospirales	Oscillospiraceae	UCG-005	uncultured_bacterium	0e18d284d690f0da99ebf5a3a71bc22f	0	0	0	0	0	0	82	0	0	39	0	0	0	0	0	0	0	0	0	0	0	0	0	0	0	0	0	0	46	0	0	0	0	0	0	0	0	0	0	0	0
Bacteria	Bacteria	Cyanobacteria	Vampirivibrionia	Gastranaerophilales	Gastranaerophilales	Gastranaerophilales	unclassified Gastranaerophilales	0e19622b69e870d55b86bc6fd2c104ce	0	0	0	0	0	0	0	0	0	0	0	0	0	0	0	0	0	0	0	0	0	0	0	0	0	0	0	0	0	0	0	0	0	0	0	0	0	0	0	0	0
Bacteria	Bacteria	Actinobacteriota	Coriobacteriia	Coriobacteriales	uncultured	uncultured	uncultured_Coriobacteriaceae	0e203590c90e44f7edb6a9bc47c15b89	14	32	24	18	0	10	20	26	22	16	6	16	18	0	5	6	27	41	7	5	18	19	17	25	0	27	48	27	38	30	11	25	41	10	13	11	36	16	35	11	19
Bacteria	Bacteria	Proteobacteria	Gammaproteobacteria	Xanthomonadales	Rhodanobacteraceae	Dyella	Dyella_sp.	0e226e50a41b2bd5db52ce6c8b7d71eb	0	0	0	0	0	0	0	0	0	0	0	0	0	0	0	0	0	0	0	0	0	0	0	0	0	0	0	0	0	0	0	0	0	0	0	0	0	0	0	0	0
Bacteria	Bacteria	Proteobacteria	Gammaproteobacteria	Pseudomonadales	Moraxellaceae	Psychrobacter	unclassified Psychrobacter	0e2ca1c26b74ca9db2f41a4a6d3f0bd6	0	0	0	0	0	0	0	0	0	0	0	0	0	0	0	0	0	0	0	0	0	0	0	0	0	0	0	0	0	0	0	0	0	0	0	0	0	0	0	0	0
Bacteria	Bacteria	Firmicutes	Clostridia	Clostridia_vadinBB60_group	Clostridia_vadinBB60_group	Clostridia_vadinBB60_group	uncultured_bacterium	0e30b7bc5973cc87019a095b807eef6b	0	0	0	0	0	0	0	0	0	0	0	0	0	0	0	0	0	0	0	0	0	0	0	0	0	0	0	0	0	0	0	0	0	0	0	0	0	0	0	0	0
Bacteria	Bacteria	Bacteroidota	Bacteroidia	Bacteroidales	Prevotellaceae	Prevotellaceae_NK3B31_group	uncultured_bacterium	0e371fa07fd7530ac280000057b9fe6f	0	0	0	0	0	0	0	0	0	0	0	0	0	0	0	0	0	0	0	0	0	0	0	0	0	0	0	0	0	0	0	0	0	0	0	0	0	0	0	0	0
Bacteria	Bacteria	Firmicutes	Clostridia	Lachnospirales	Lachnospiraceae	[Ruminococcus]_gauvreauii_group	uncultured_rumen	0e37a38e152c90180815bf1c00a5f856	0	0	0	0	0	0	0	0	0	0	0	0	0	0	0	0	0	0	0	0	0	0	0	0	0	0	0	0	0	0	0	0	0	0	0	0	0	0	0	0	0
Bacteria	Bacteria	Bacteroidota	Bacteroidia	Bacteroidales	Muribaculaceae	Muribaculaceae	uncultured_Bacteroidales	0e37dda9e891c4e67ea9e3a24d266e48	0	0	0	0	0	0	0	0	0	0	0	0	0	0	0	0	0	0	0	0	0	0	0	0	0	0	0	0	0	0	0	0	0	0	0	0	0	0	0	0	0
Bacteria	Bacteria	Firmicutes	Clostridia	Clostridia_vadinBB60_group	Clostridia_vadinBB60_group	Clostridia_vadinBB60_group	uncultured_bacterium	0e38fba8a99a62d70b0ef6198fe0fc64	0	0	0	0	0	0	0	0	0	0	0	0	0	0	0	0	0	0	0	0	0	0	0	0	0	0	0	0	0	0	0	0	0	0	0	0	0	0	0	0	0
Bacteria	Bacteria	Proteobacteria	Alphaproteobacteria	Sphingomonadales	Sphingomonadaceae	Altererythrobacter	unclassified Altererythrobacter	0e399248b074e726fcaa5d5fe355c925	0	0	0	0	0	0	0	0	0	0	0	0	0	0	0	0	0	0	0	0	0	0	0	0	0	0	0	0	0	0	0	0	0	0	0	0	0	0	0	0	0
Bacteria	Bacteria	Proteobacteria	Alphaproteobacteria	Rhizobiales	Devosiaceae	Devosia	unclassified Devosia	0e3a684141ca26e96269678a51f3484d	0	0	0	0	0	0	0	0	0	0	0	0	0	0	0	0	0	0	0	0	0	0	0	0	0	0	0	0	0	0	0	0	0	0	0	0	0	0	0	0	0
Bacteria	Bacteria	Bacteroidota	Bacteroidia	Bacteroidales	Prevotellaceae	Alloprevotella	uncultured_Bacteroidales	0e3b03b759b0b1ccb51ce0bf80d21a49	0	0	0	10	0	0	0	0	0	0	0	0	0	0	0	0	0	0	0	0	0	0	0	0	0	0	0	0	0	0	0	0	0	0	0	0	0	0	0	0	0
Bacteria	Bacteria	Firmicutes	Clostridia	Clostridia_vadinBB60_group	Clostridia_vadinBB60_group	Clostridia_vadinBB60_group	unclassified Clostridia_vadinBB60_group	0e3b2591da56e2b360954fe39534b13f	0	0	0	0	0	0	0	0	0	0	0	0	0	0	0	0	0	0	0	0	0	0	0	0	0	0	0	0	0	0	0	0	0	0	0	0	0	0	0	0	0
Bacteria	Bacteria	Bacteroidota	Bacteroidia	Bacteroidales	F082	F082	uncultured_rumen	0e3b470168f1942c40a0834d1b146139	0	0	0	0	0	0	0	0	0	0	0	0	0	0	0	0	0	0	0	0	0	0	0	0	0	0	0	0	0	0	0	0	0	0	0	0	0	0	0	0	0
Bacteria	Bacteria	Firmicutes	Clostridia	Clostridia_UCG-014	Clostridia_UCG-014	Clostridia_UCG-014	uncultured_organism	0e3e4513e61848ed7e032f1ddbc6f42e	0	0	0	0	0	0	0	0	0	0	0	0	0	0	0	0	0	0	0	0	0	0	0	0	0	0	0	0	0	0	0	0	0	0	0	0	0	0	0	0	0
Bacteria	Bacteria	Firmicutes	Clostridia	Clostridia_UCG-014	Clostridia_UCG-014	Clostridia_UCG-014	unclassified Clostridia_UCG-014	0e4644e404b127234cef1580f7ee3859	0	0	0	12	0	0	0	0	0	0	0	0	0	0	0	0	18	16	0	0	0	0	0	44	0	29	0	0	9	0	0	0	0	0	0	0	0	0	0	0	29
Bacteria	Bacteria	Firmicutes	Clostridia	Oscillospirales	UCG-010	UCG-010	unclassified UCG-010	0e49e98e392a06709df0f7932cc3aa69	0	0	0	0	0	0	0	0	0	0	0	0	0	0	0	0	0	0	0	0	0	0	0	0	0	0	0	0	0	0	0	0	0	0	0	0	0	0	35	0	0
Bacteria	Bacteria	Firmicutes	Clostridia	Monoglobales	Monoglobaceae	Monoglobus	uncultured_bacterium	0e56328ed9b9f715fc4e6abe88000041	41	30	31	69	33	59	58	11	19	22	31	26	50	26	16	0	0	28	0	40	40	17	45	19	27	27	46	37	134	54	25	41	26	0	21	24	24	14	45	0	25
Bacteria	Bacteria	Firmicutes	Clostridia	Oscillospirales	UCG-010	UCG-010	uncultured_bacterium	0e580b5b369822c1199bb6cf66d0e571	11	0	0	14	0	15	0	0	11	0	0	39	0	0	0	0	7	0	0	0	11	0	0	0	0	0	0	0	0	0	5	0	0	0	0	0	14	0	18	0	0
Bacteria	Bacteria	Firmicutes	Clostridia	Oscillospirales	Oscillospiraceae	Oscillospira	uncultured_bacterium	0e588efacdb4ead858cc80d2ff1bf39b	0	0	0	0	0	0	0	0	0	0	0	0	0	0	0	0	0	0	0	0	0	0	13	0	0	0	0	0	0	0	0	0	0	0	0	0	0	0	0	0	0
Bacteria	Bacteria	Actinobacteriota	Acidimicrobiia	IMCC26256	IMCC26256	IMCC26256	unclassified IMCC26256	0e62a1c71a63d59d4291ecea543a89a6	0	0	0	0	0	0	0	0	0	0	0	0	0	0	0	0	0	0	0	0	0	0	0	0	0	0	0	0	0	0	0	0	0	0	0	0	0	0	0	0	0
Bacteria	Bacteria	Actinobacteriota	Coriobacteriia	Coriobacteriales	Eggerthellaceae	Enterorhabdus	uncultured_rumen	0e6346ea0b0209afd51a1260ea961efe	0	0	0	0	0	13	0	0	0	0	0	0	0	0	0	0	0	0	0	0	0	0	0	0	0	0	0	0	0	0	0	13	0	0	0	0	0	0	13	0	0
Bacteria	Bacteria	Firmicutes	Clostridia	Oscillospirales	Ruminococcaceae	uncultured	unclassified uncultured	0e68b61a2ba183705d5e7070abaebe36	0	0	0	0	0	19	0	0	0	0	0	0	0	0	0	0	0	0	0	0	0	0	0	0	0	0	0	0	0	0	0	21	0	0	0	0	0	0	0	0	0
Bacteria	Bacteria	Proteobacteria	Gammaproteobacteria	Pseudomonadales	Cellvibrionaceae	Cellvibrio	uncultured_bacterium	0e6956c8d3110e5e33e9bec63d841c67	0	0	0	0	0	0	0	0	0	0	0	0	0	0	0	0	0	0	0	0	0	0	0	0	0	0	0	0	0	0	0	0	0	0	0	0	0	0	0	0	0
Bacteria	Bacteria	Campylobacterota	Campylobacteria	Campylobacterales	Sulfurospirillaceae	Sulfurospirillum	uncultured_Epsilonproteobacteria	0e697a468975146285cb225184efc71d	0	0	0	0	0	0	0	0	0	0	0	0	0	0	0	0	0	0	0	0	0	0	0	0	0	0	0	0	0	0	0	0	0	0	0	0	0	0	0	0	0
Bacteria	Bacteria	Firmicutes	Bacilli	Paenibacillales	Paenibacillaceae	Paenibacillus	Paenibacillus_hemerocallicola	0e6ca20ee42d41243a79c8bbccbbfc92	0	0	0	0	0	0	0	0	0	0	0	0	0	0	0	0	0	0	0	0	0	0	0	0	0	0	0	0	0	0	0	0	0	0	0	0	0	0	0	0	0
Bacteria	Bacteria	Bacteroidota	Bacteroidia	Bacteroidales	Prolixibacteraceae	uncultured	uncultured_bacterium	0e71e84704e2c1d3cb315db84c2a3c03	0	0	0	0	0	0	0	0	0	0	0	0	0	0	0	0	0	0	0	0	0	0	0	0	0	0	0	0	0	0	0	0	0	0	0	0	0	0	0	0	0
Bacteria	Bacteria	Firmicutes	Clostridia	Clostridia_vadinBB60_group	Clostridia_vadinBB60_group	Clostridia_vadinBB60_group	uncultured_bacterium	0e7553eae98a44708d2697718eb64318	0	0	0	0	0	0	0	0	6	0	0	0	0	0	0	0	0	23	0	0	0	0	0	0	0	12	0	0	0	0	0	0	0	0	0	0	0	0	0	0	14
Bacteria	Bacteria	Firmicutes	Clostridia	Clostridia_vadinBB60_group	Clostridia_vadinBB60_group	Clostridia_vadinBB60_group	uncultured_bacterium	0e7fdac8868c3fc29a0540a00120e277	0	0	0	0	0	0	0	0	0	0	0	0	0	0	0	0	0	0	0	0	0	0	0	0	0	0	0	0	0	0	0	0	0	0	0	0	0	0	0	0	0
Bacteria	Bacteria	Proteobacteria	Gammaproteobacteria	Burkholderiales	Sutterellaceae	Parasutterella	gut_metagenome	0e946c1f69e5e0d9ad68a03b2bf71d81	0	0	0	0	0	0	0	0	0	0	0	6	0	0	0	0	0	3	0	0	0	0	0	0	0	0	0	0	0	0	0	0	0	0	0	0	0	0	0	0	0
Bacteria	Bacteria	Bacteroidota	Bacteroidia	Chitinophagales	Chitinophagaceae	Flavisolibacter	unclassified Flavisolibacter	0e9ae3d0137092a4fbf8d113097c38af	0	0	0	0	0	0	0	0	0	0	0	0	0	0	0	0	0	0	0	0	0	0	0	0	0	0	0	0	0	0	0	0	0	0	0	0	0	0	0	0	0
Bacteria	Bacteria	Firmicutes	Clostridia	Oscillospirales	Ruminococcaceae	unclassified Ruminococcaceae		0e9bd50ab923ee39b9de5deb6c26d7ea	0	0	0	0	0	0	0	0	0	0	0	0	0	0	0	0	0	0	0	0	0	0	0	0	0	0	0	0	0	0	0	0	0	0	0	0	0	0	0	0	0
Bacteria	Bacteria	Verrucomicrobiota	Verrucomicrobiae	Pedosphaerales	Pedosphaeraceae	Ellin516	uncultured_bacterium	0eb2fc4d9fd7b7db7b05b122a6343dc8	0	0	0	0	0	0	0	0	0	0	0	0	0	0	0	0	0	0	0	0	0	0	0	0	0	0	0	0	0	0	0	0	0	0	0	0	0	0	0	0	0
Bacteria	Bacteria	Desulfobacterota	Desulfobulbia	Desulfobulbales	Desulfobulbaceae	uncultured	unclassified uncultured	0eb49ae0620aed010863583c91be0f80	0	0	0	0	0	0	0	0	0	0	0	0	0	0	0	0	0	0	0	0	0	0	0	0	0	0	0	0	0	0	0	0	0	0	0	0	0	0	0	0	0
Bacteria	Bacteria	Firmicutes	Clostridia	Clostridia_vadinBB60_group	Clostridia_vadinBB60_group	Clostridia_vadinBB60_group	uncultured_bacterium	0eb568327582905b7642bc5228b666a5	0	0	0	0	0	0	0	0	0	0	0	0	0	0	0	0	0	0	0	0	0	0	0	0	0	0	0	0	0	0	0	0	0	0	0	0	0	0	0	0	0
Bacteria	Bacteria	Firmicutes	Clostridia	Oscillospirales	[Eubacterium]_coprostanoligenes_group	[Eubacterium]_coprostanoligenes_group	uncultured_bacterium	0ebaec4cd8e87c4bbb3d1d31e5565ef3	0	0	0	0	0	0	0	0	10	0	0	0	0	0	0	0	0	0	0	0	0	0	0	0	0	0	0	0	0	0	0	0	0	0	0	0	0	0	0	0	0
Bacteria	Bacteria	Bacteroidota	Bacteroidia	Bacteroidales	Muribaculaceae	Muribaculaceae	unclassified Muribaculaceae	0ebb2cf4a2017aeaefadf9ae5062eb62	0	0	0	0	0	0	0	0	0	58	0	0	0	0	0	0	0	0	0	0	0	0	0	0	0	0	0	0	0	0	0	0	0	0	0	0	0	0	0	0	0
Bacteria	Bacteria	Proteobacteria	Alphaproteobacteria	Caulobacterales	Caulobacteraceae	Phenylobacterium	unclassified Phenylobacterium	0ec1b43df23d19c71b4e4cba59affd33	0	0	0	0	0	0	0	0	0	0	0	0	0	0	0	0	0	0	0	0	0	0	0	0	0	0	0	0	0	0	0	0	0	0	0	0	0	0	0	0	0
Bacteria	Bacteria	Bacteroidota	Bacteroidia	Chitinophagales	Saprospiraceae	uncultured	unclassified uncultured	0ec620d0ac312bfee5a474fe9f8c2a53	0	0	0	0	0	0	0	0	0	0	0	0	0	0	0	0	0	0	0	0	0	0	0	0	0	0	0	0	0	0	0	0	0	0	0	0	0	0	0	0	0
Bacteria	Bacteria	Bacteroidota	Bacteroidia	Bacteroidales	Rikenellaceae	Rikenellaceae_RC9_gut_group	uncultured_Bacteroidales	0ec796640171fe84dd5826905126f227	0	20	16	26	0	44	49	0	0	276	0	88	57	0	0	0	0	0	0	0	0	0	0	0	0	18	0	0	40	0	28	0	51	0	0	44	0	0	0	14	55
Bacteria	Bacteria	Firmicutes	Bacilli	Erysipelotrichales	Erysipelatoclostridiaceae	uncultured	uncultured_bacterium	0ece9585a99b34cf19e2973c4fa6f7ce	0	18	15	0	7	9	15	5	0	0	11	0	0	0	0	0	0	0	0	0	0	0	0	0	18	0	0	0	0	0	18	0	0	9	22	0	0	0	0	0	0
Bacteria	Bacteria	Chloroflexi	Chloroflexia	Chloroflexales	Chloroflexaceae	Candidatus_Chloroploca	Candidatus_Chloroploca	0ed2fc7053e1b8f4ce43fa36c071b791	0	0	0	0	0	0	0	0	0	0	0	0	0	0	0	0	0	0	0	0	0	0	0	0	0	0	0	0	0	0	0	0	0	0	0	0	0	0	0	0	0
Bacteria	Bacteria	Bacteroidota	Bacteroidia	Flavobacteriales	Weeksellaceae	unclassified Weeksellaceae		0eddd205eed0bccf0e042d99f7f81d65	0	0	0	0	0	0	0	0	0	0	0	0	0	0	0	0	0	0	0	0	0	0	0	0	0	0	0	0	0	0	0	0	0	0	0	0	0	0	0	0	0
Bacteria	Bacteria	Firmicutes	Bacilli	Lactobacillales	Lactobacillaceae	Leuconostoc	unclassified Leuconostoc	0ede181cba719902c5e1fa933644b97e	0	0	0	0	0	0	0	0	0	0	0	0	0	0	0	0	0	0	0	0	0	0	0	0	0	0	0	0	0	0	0	0	0	0	0	0	0	0	0	0	0
Bacteria	Bacteria	Firmicutes	Bacilli	Erysipelotrichales	Erysipelatoclostridiaceae	uncultured	uncultured_bacterium	0ee9c3c6714d950a041b9e0c97e342f4	0	0	0	0	0	0	0	15	0	0	13	0	0	0	0	0	6	0	0	0	0	14	0	0	0	0	0	0	0	0	6	0	0	24	0	0	0	0	0	0	0
Bacteria	Bacteria	Proteobacteria	Gammaproteobacteria	Xanthomonadales	Xanthomonadaceae	Lysobacter	unclassified Lysobacter	0ef38bf03bf109f09c6888272b0c7bee	0	0	0	0	0	0	0	0	0	0	0	0	0	0	0	0	0	0	0	0	0	0	0	0	0	0	0	0	0	0	0	0	0	0	0	0	0	0	0	0	0
Bacteria	Bacteria	Bacteroidota	Bacteroidia	Bacteroidales	Muribaculaceae	Muribaculaceae	uncultured_bacterium	0ef7f7de8f44df03b5dc676049396603	0	0	0	0	0	0	0	0	0	0	0	0	0	0	0	0	0	0	0	0	0	0	0	0	0	0	0	0	0	0	0	0	0	0	0	0	0	0	0	0	0
Bacteria	Bacteria	Proteobacteria	Gammaproteobacteria	Pseudomonadales	Pseudomonadaceae	Pseudomonas	unclassified Pseudomonas	0f18144d308ada95632ab5193d92073f	0	0	0	0	0	0	0	0	0	0	0	0	0	0	0	0	0	0	0	0	0	0	0	0	0	0	0	0	0	0	0	0	0	0	0	0	0	0	0	0	0
Bacteria	Bacteria	Bacteroidota	Bacteroidia	Bacteroidales	Dysgonomonadaceae	uncultured	uncultured_Porphyromonadaceae	0f2514ef0bc9d4842502399996bb7357	0	0	0	0	0	0	0	0	0	0	0	0	0	0	0	0	0	0	0	0	0	0	0	0	0	0	0	0	0	0	0	0	0	0	0	0	0	0	0	0	0
Bacteria	Bacteria	Firmicutes	Clostridia	Clostridia_UCG-014	Clostridia_UCG-014	Clostridia_UCG-014	unclassified Clostridia_UCG-014	0f276b28ea3ba352f6fd667c1e298c38	0	0	0	0	28	0	0	0	0	0	55	0	0	0	0	0	0	0	0	0	0	0	0	0	0	0	0	0	0	31	0	0	0	0	0	0	0	0	0	0	0
Bacteria	Bacteria	Firmicutes	Bacilli	RF39	RF39	RF39	uncultured_bacterium	0f29091242ead88b2bbce9ce62e2ceb7	0	0	0	0	0	0	0	0	0	0	0	0	0	0	0	0	0	0	0	0	0	0	0	0	0	0	0	0	0	0	0	0	0	0	0	0	0	0	0	0	0
Bacteria	Bacteria	Firmicutes	Clostridia	Oscillospirales	Ruminococcaceae	Anaerotruncus	uncultured_bacterium	0f2a5acc53e55f2c9f0c7409421dc5a0	0	0	0	0	0	0	0	0	0	6	0	0	0	0	0	0	0	0	0	0	0	0	0	0	0	0	0	0	0	0	0	0	0	0	0	0	0	0	0	0	0
Bacteria	Bacteria	Bacteroidota	Bacteroidia	Bacteroidales	Rikenellaceae	Rikenellaceae_RC9_gut_group	uncultured_bacterium	0f2d67d07cba21d2780e81c633b92c5d	0	0	0	0	0	0	0	0	0	0	0	0	0	0	0	0	0	0	0	0	0	0	0	0	0	0	0	0	0	0	0	0	0	0	0	0	0	0	0	0	0
Bacteria	Bacteria	Firmicutes	Clostridia	Oscillospirales	[Eubacterium]_coprostanoligenes_group	[Eubacterium]_coprostanoligenes_group	unclassified [Eubacterium]_coprostanoligenes_group	0f2db8871886ee39db401f9eece259e9	0	0	0	0	0	0	0	0	0	0	49	0	0	0	0	0	0	0	0	0	0	0	14	0	0	0	18	0	0	0	0	24	0	15	0	0	0	0	0	0	0
Bacteria	Bacteria	Proteobacteria	Alphaproteobacteria	Sphingomonadales	Sphingomonadaceae	Sphingomonas	unclassified Sphingomonas	0f2f58e36d96d25c8bbb666e7bf44a10	0	0	0	0	0	0	0	0	0	0	0	0	0	0	0	0	0	0	0	0	0	0	0	0	0	0	0	0	0	0	0	0	0	0	0	0	0	0	0	0	0
Bacteria	Bacteria	unclassified Bacteria	unclassified Bacteria	unclassified Bacteria	unclassified Bacteria	unclassified Bacteria	unclassified Bacteria	0f364cef8e91728300f9608b06b74495	0	0	0	0	0	0	0	0	0	0	0	0	0	0	0	0	0	0	0	0	0	0	0	0	0	0	0	0	0	0	0	0	0	0	0	0	0	0	0	0	0
Bacteria	Bacteria	Verrucomicrobiota	Verrucomicrobiae	Methylacidiphilales	Methylacidiphilaceae	uncultured	uncultured_bacterium	0f394e1d55420afcaa5ece5f90d592ec	0	0	0	0	0	0	0	0	0	0	0	0	0	0	0	0	0	0	0	0	0	0	0	0	0	0	0	0	0	0	0	0	0	0	0	0	0	0	0	0	0
Bacteria	Bacteria	Bacteroidota	Bacteroidia	Bacteroidales	Prevotellaceae	Prevotella	unclassified Prevotella	0f39b8a99cdfabc82c5b77f2af3b260f	0	0	0	0	0	0	0	0	0	0	0	0	0	0	0	0	0	0	0	0	0	0	0	0	0	0	0	0	0	0	0	0	0	0	0	0	0	0	0	0	0
Bacteria	Bacteria	Firmicutes	Clostridia	Oscillospirales	Oscillospiraceae	Papillibacter	uncultured_bacterium	0f39db57eb3c3a185e568db587ba75fb	55	43	47	52	36	33	35	0	0	0	0	0	39	112	0	0	0	0	0	0	30	0	38	0	19	38	84	71	68	64	0	58	0	31	29	0	0	22	48	18	0
Bacteria	Bacteria	Bacteroidota	Bacteroidia	Flavobacteriales	Flavobacteriaceae	Flavobacterium	unclassified Flavobacterium	0f3a430046a53c9f71888f77550e4dd3	0	0	0	0	0	0	0	0	0	0	0	0	0	0	0	0	0	0	0	0	0	0	0	0	0	0	0	0	0	0	0	0	0	0	0	0	0	0	0	0	0
Bacteria	Bacteria	Firmicutes	Clostridia	Christensenellales	Christensenellaceae	Christensenellaceae_R-7_group	unclassified Christensenellaceae_R-7_group	0f4164c0dbcb6673d80c4d7f73c2a95d	0	0	0	13	11	0	10	0	0	0	0	0	0	11	0	0	0	0	0	0	0	11	0	0	0	0	24	15	34	10	0	21	29	0	0	0	9	0	16	0	0
Bacteria	Bacteria	Proteobacteria	Gammaproteobacteria	Enterobacterales	Pasteurellaceae	Actinobacillus	unclassified Actinobacillus	0f4881671786262463b2974f194f4794	0	0	0	0	0	0	0	0	0	0	0	0	0	0	0	0	0	0	0	0	0	0	0	0	0	0	0	0	0	0	0	0	0	0	0	0	0	0	0	0	0
Bacteria	Bacteria	Verrucomicrobiota	Lentisphaeria	Victivallales	Victivallaceae	unclassified Victivallaceae		0f4f7630d6547af62b9c76e1a6a7d760	0	0	0	0	0	0	0	0	0	0	0	0	0	0	0	0	0	0	0	4	0	0	0	0	0	0	0	0	0	0	0	0	0	0	0	0	0	0	0	0	0
Bacteria	Bacteria	Patescibacteria	Saccharimonadia	Saccharimonadales	Saccharimonadales	Saccharimonadales	unclassified Saccharimonadales	0f59b753b1ec4ae4b4bb43e5fa889271	0	0	0	0	0	0	0	0	0	0	0	0	0	0	0	0	0	0	0	0	0	0	0	0	0	0	0	0	0	0	0	0	0	0	0	0	0	0	0	0	0
Bacteria	Bacteria	Firmicutes	Clostridia	Clostridia_UCG-014	Clostridia_UCG-014	Clostridia_UCG-014	uncultured_bacterium	0f5ea9e7198b8ee24d719ca531cd139e	31	121	88	149	83	62	49	26	61	67	51	90	33	155	0	36	48	101	43	41	26	23	34	37	39	44	120	62	114	69	49	51	49	41	94	71	138	29	171	0	49
Bacteria	Bacteria	Firmicutes	Clostridia	Oscillospirales	Oscillospiraceae	UCG-005	uncultured_organism	0f603a9018080b298f6f858569d3b3e2	0	0	0	0	0	0	0	0	0	0	0	0	0	0	0	0	0	0	0	0	0	0	0	0	0	0	0	0	0	0	0	0	0	0	0	0	0	0	0	0	0
Bacteria	Bacteria	Firmicutes	Bacilli	RF39	RF39	RF39	unclassified RF39	0f6309bf44db6ba06d4599d3efcdfee1	0	0	0	0	0	0	0	0	36	0	0	0	0	0	0	0	67	0	0	0	0	0	0	0	0	0	0	0	0	0	0	0	0	0	45	0	0	0	0	0	0
Bacteria	Bacteria	Firmicutes	Clostridia	Oscillospirales	Ruminococcaceae	CAG-352	uncultured_bacterium	0f67ab6aedd3969af43e87ed71a15770	0	0	0	0	0	0	0	0	0	0	0	0	0	0	0	0	0	0	0	0	0	0	0	0	0	0	0	0	0	0	0	0	0	0	0	0	0	0	0	0	0
Bacteria	Bacteria	Firmicutes	Clostridia	Peptococcales	Peptococcaceae	uncultured	uncultured_bacterium	0f67ecf293e5fbda53b3b425ff2377c0	0	0	0	39	0	0	50	0	0	22	0	0	0	0	17	0	30	24	0	0	0	14	0	0	0	25	0	0	0	0	0	39	61	0	0	60	0	0	0	0	0
Bacteria	Bacteria	Firmicutes	Clostridia	Oscillospirales	Oscillospiraceae	uncultured	unclassified uncultured	0f6b502a31dc4ccd0582786327617ba9	10	10	27	14	4	14	0	0	0	0	0	13	12	12	0	4	0	0	0	19	0	4	10	0	10	19	25	15	34	8	0	10	10	6	6	0	0	0	14	0	16
Bacteria	Bacteria	Proteobacteria	Gammaproteobacteria	Legionellales	Legionellaceae	Legionella	uncultured_bacterium	0f6e44b023b8107d7f41f44938ec9eee	0	0	0	0	0	0	0	0	0	0	0	0	0	0	0	0	0	0	0	0	0	0	0	0	0	0	0	0	0	0	0	0	0	0	0	0	0	0	0	0	0
Bacteria	Bacteria	Firmicutes	Clostridia	Christensenellales	Christensenellaceae	Christensenella	Christensenella_minuta	0f7b183901acd60418685b4fe37472c7	0	0	0	0	0	0	0	0	0	0	0	0	0	0	0	0	0	0	0	0	0	0	0	0	0	0	0	0	0	0	0	0	0	0	0	0	0	0	0	0	0
Bacteria	Bacteria	Firmicutes	Clostridia	Lachnospirales	Lachnospiraceae	[Eubacterium]_ruminantium_group	unclassified [Eubacterium]_ruminantium_group	0f8c187a6039ddbfa71db92495ceac69	0	0	0	0	0	0	0	0	0	0	0	0	5	0	0	0	0	0	0	0	0	0	0	0	0	0	0	0	0	0	0	0	0	0	0	0	0	0	0	0	0
Bacteria	Bacteria	Bacteroidota	Bacteroidia	Bacteroidales	Prevotellaceae	Alloprevotella	uncultured_bacterium	0f8dc72d09818117c2e98acf267191bf	0	0	0	0	8	0	0	0	0	0	0	0	0	0	0	0	0	0	0	0	0	0	0	0	0	0	0	0	0	0	0	0	0	0	0	0	0	0	0	0	0
Bacteria	Bacteria	Firmicutes	Clostridia	Oscillospirales	Ruminococcaceae	Ruminococcus	unclassified Ruminococcus	0f9275b3ac35c17546e5c3b1125b0647	0	23	0	0	0	0	0	0	0	0	0	0	0	0	0	0	0	0	0	0	0	0	0	0	0	0	0	0	0	0	0	0	0	0	0	0	0	0	0	0	0
Bacteria	Bacteria	Proteobacteria	Gammaproteobacteria	Diplorickettsiales	Diplorickettsiaceae	uncultured	unclassified uncultured	0f95d210799320881eb42e62fb618384	0	0	0	0	0	0	0	0	0	0	0	0	0	0	0	0	0	0	0	0	0	0	0	0	0	0	0	0	0	0	0	0	0	0	0	0	0	0	0	0	0
Bacteria	Bacteria	Verrucomicrobiota	Verrucomicrobiae	Pedosphaerales	Pedosphaeraceae	Pedosphaeraceae	uncultured_soil	0f996fb7aefca77fd8cfb821515afad6	0	0	0	0	0	0	0	0	0	0	0	0	0	0	0	0	0	0	0	0	0	0	0	0	0	0	0	0	0	0	0	0	0	0	0	0	0	0	0	0	0
Bacteria	Bacteria	Firmicutes	Clostridia	Lachnospirales	Defluviitaleaceae	Defluviitaleaceae_UCG-011	uncultured_bacterium	0f9c7f5db20cc51e7240b8efdcec8943	118	155	138	174	135	164	151	106	76	61	48	274	141	143	31	56	84	78	46	60	101	49	52	70	51	129	59	205	138	169	52	147	66	92	61	63	176	67	163	15	129
Bacteria	Bacteria	Myxococcota	Polyangia	Haliangiales	Haliangiaceae	Haliangium	unclassified Haliangium	0fa6adc50276f0f95b016d3b23faf936	0	0	0	0	0	0	0	0	0	0	0	0	0	0	0	0	0	0	0	0	0	0	0	0	0	0	0	0	0	0	0	0	0	0	0	0	0	0	0	0	0
Bacteria	Bacteria	Bacteroidota	Bacteroidia	Bacteroidales	Muribaculaceae	Muribaculaceae	uncultured_rumen	0fa84df551c4bc28253463d365f623fb	0	0	0	0	0	0	0	0	0	0	0	0	0	0	0	0	0	0	0	0	0	0	0	0	0	0	0	0	0	0	0	0	0	0	0	0	0	0	0	0	0
Bacteria	Bacteria	Proteobacteria	Alphaproteobacteria	Azospirillales	Azospirillaceae	Skermanella	unclassified Skermanella	0fa9b44d52836d2f173f4ac532f8a013	0	0	0	0	0	0	0	0	0	19	0	0	0	0	17	0	0	0	0	0	0	0	0	0	0	0	0	0	0	0	0	0	0	0	0	0	0	0	0	0	0
Bacteria	Bacteria	unclassified Bacteria	unclassified Bacteria	unclassified Bacteria	unclassified Bacteria	unclassified Bacteria	unclassified Bacteria	0fabb8ac16dca645a5730b580b9a38ca	0	0	0	0	0	0	0	0	0	0	0	0	0	0	0	0	0	0	0	0	0	0	0	0	0	0	0	0	0	0	0	0	0	0	0	0	0	0	0	0	0
Bacteria	Bacteria	Gemmatimonadota	S0134_terrestrial_group	S0134_terrestrial_group	S0134_terrestrial_group	S0134_terrestrial_group	uncultured_Gemmatimonadetes	0fb4dac63c6ab46e8a1c12cafb20cf6e	0	0	0	0	0	0	0	0	0	0	0	0	0	0	0	0	0	0	0	0	0	0	0	0	0	0	0	0	0	0	0	0	0	0	0	0	0	0	0	0	0
Bacteria	Bacteria	Bacteroidota	Bacteroidia	Bacteroidales	p-2534-18B5_gut_group	p-2534-18B5_gut_group	uncultured_bacterium	0fc3ba10c40ec650699cf6be5480ae8c	0	0	0	0	345	0	0	0	0	0	0	0	0	0	0	0	0	0	15	0	45	27	30	94	42	87	33	114	176	4902	0	126	78	65	58	55	43	34	50	35	0
Bacteria	Bacteria	Proteobacteria	Gammaproteobacteria	Pseudomonadales	Halomonadaceae	Halomonas	unclassified Halomonas	0fc56b2054e4c40fe5b4de90b2bf4c7f	0	0	0	0	0	0	0	0	0	0	0	0	0	0	0	0	0	0	0	0	0	0	0	0	0	0	0	0	0	0	0	0	0	0	0	0	0	0	0	0	0
Bacteria	Bacteria	Proteobacteria	Gammaproteobacteria	Burkholderiales	Nitrosomonadaceae	Ellin6067	unclassified Ellin6067	0fcc36931cdae02fc4204b11fa67be4d	0	0	0	0	0	0	0	0	0	0	0	0	0	0	0	0	0	0	0	0	0	0	0	0	0	0	0	0	0	0	0	0	0	0	0	0	0	0	0	0	0
Bacteria	Bacteria	Firmicutes	Clostridia	Christensenellales	Christensenellaceae	Christensenellaceae_R-7_group	uncultured_prokaryote	0fce6e838569fb5d6a48986ed7e7e7bd	0	0	0	0	0	0	0	0	0	0	0	0	0	0	0	0	0	0	0	0	0	0	0	0	0	0	0	0	0	0	0	0	0	0	0	0	0	0	0	0	0
Bacteria	Bacteria	Firmicutes	Clostridia	Clostridia_UCG-014	Clostridia_UCG-014	Clostridia_UCG-014	unclassified Clostridia_UCG-014	0fd245b03a0e7d9b19e963f91aba8187	0	0	0	0	0	0	0	0	0	0	0	0	0	0	0	0	0	0	0	0	0	0	0	0	0	0	0	0	0	0	0	0	0	0	0	30	0	0	0	0	0
Bacteria	Bacteria	Firmicutes	Clostridia	Clostridia_UCG-014	Clostridia_UCG-014	Clostridia_UCG-014	unclassified Clostridia_UCG-014	0fde62806e4413be1846e836dba2c786	29	33	0	0	31	0	0	0	0	31	0	33	0	29	0	0	26	33	0	13	0	0	0	32	0	0	0	43	0	0	0	0	0	0	0	33	55	0	63	0	10
Bacteria	Bacteria	Firmicutes	Clostridia	Lachnospirales	Lachnospiraceae	unclassified Lachnospiraceae		0fdf200365a089eb64030af28ba72947	0	0	0	0	0	0	0	0	0	0	0	0	0	0	0	0	0	0	0	0	0	0	0	0	0	0	0	0	0	0	0	0	0	0	0	0	0	0	0	0	0
Bacteria	Bacteria	Bacteroidota	Bacteroidia	Bacteroidales	Bacteroidales_RF16_group	Bacteroidales_RF16_group	unclassified Bacteroidales_RF16_group	0fe005608c3bbf87ef40c74f20fe23f9	0	0	3	0	0	0	0	0	0	0	0	0	0	0	0	0	0	0	0	0	0	4	0	0	0	0	0	0	0	0	0	0	0	0	0	0	0	0	0	0	0
Bacteria	Bacteria	Gemmatimonadota	Gemmatimonadetes	Gemmatimonadales	Gemmatimonadaceae	uncultured	uncultured_Gemmatimonadetes	0fe25c903d0751b8c604d5a9c8c6b152	0	0	0	0	0	0	0	0	0	0	0	0	0	0	0	0	0	0	0	0	0	0	0	0	0	0	0	0	0	0	0	0	0	0	0	0	0	0	0	0	0
Bacteria	Bacteria	Cyanobacteria	Vampirivibrionia	Gastranaerophilales	Gastranaerophilales	Gastranaerophilales	uncultured_bacterium	0feaf1e2cac59923c39015d3e1178e21	0	0	0	0	0	0	0	0	0	0	0	0	0	0	22	0	0	0	0	0	0	0	0	0	0	0	0	0	0	0	0	0	0	0	18	0	0	0	0	0	0
Bacteria	Bacteria	Firmicutes	Clostridia	Lachnospirales	Lachnospiraceae	[Ruminococcus]_gauvreauii_group	unclassified [Ruminococcus]_gauvreauii_group	0ff014855b69d6ac3bd8cbb9b44d60ce	0	0	0	0	0	0	0	0	0	0	0	6	0	0	0	0	0	0	0	0	0	0	0	0	0	0	0	0	0	0	0	0	0	0	0	0	13	0	0	0	0
Bacteria	Bacteria	Firmicutes	Clostridia	Oscillospirales	[Eubacterium]_coprostanoligenes_group	[Eubacterium]_coprostanoligenes_group	unclassified [Eubacterium]_coprostanoligenes_group	0ff14422e782cb01d640c8d889716a25	0	0	0	0	0	0	0	0	0	0	0	0	0	0	0	0	0	0	0	0	0	0	0	0	0	0	0	0	0	0	0	0	0	0	0	0	0	0	0	0	0
Bacteria	Bacteria	Firmicutes	Clostridia	Christensenellales	Christensenellaceae	uncultured	uncultured_bacterium	0ff85a96bb1f3a759b38545354107324	7	16	15	23	27	22	13	31	7	25	8	22	52	20	9	0	18	17	7	7	8	13	9	15	10	24	35	30	18	17	8	55	18	19	11	18	16	15	19	8	21
Bacteria	Bacteria	Firmicutes	Clostridia	Christensenellales	Christensenellaceae	Christensenellaceae_R-7_group	unclassified Christensenellaceae_R-7_group	0ff9a47715045a1ff36a6fe21fd8d0e6	0	15	0	0	0	18	0	0	0	30	0	48	0	0	0	0	0	0	0	0	0	0	0	0	0	0	0	0	0	0	0	19	0	0	0	0	36	0	0	0	17
Bacteria	Bacteria	Firmicutes	Clostridia	Lachnospirales	Lachnospiraceae	unclassified Lachnospiraceae		0fff16be838f45237558f431f70fe34a	0	0	0	0	0	0	10	0	0	0	0	0	0	0	0	0	0	0	0	0	0	0	0	0	0	0	0	0	0	0	0	0	0	0	0	0	0	0	0	0	0
Bacteria	Bacteria	Firmicutes	Clostridia	Oscillospirales	UCG-010	UCG-010	unclassified UCG-010	100560d9a3a130f73cf39d884be47ec2	0	0	0	0	0	0	0	0	0	0	38	0	0	0	0	0	0	0	0	0	0	0	0	0	0	0	0	0	0	0	0	0	0	0	0	0	0	0	0	0	0
Bacteria	Bacteria	Planctomycetota	OM190	OM190	OM190	OM190	uncultured_bacterium	1006d69db5631abf529ec1c421857602	0	0	0	0	0	0	0	0	0	0	0	0	0	0	0	0	0	0	0	0	0	0	0	0	0	0	0	0	0	0	0	0	0	0	0	0	0	0	0	0	0
Unassigned	unclassified Unassigned	unclassified Unassigned	unclassified Unassigned	unclassified Unassigned	unclassified Unassigned	unclassified Unassigned	unclassified Unassigned	1008853b9edaaffe48ee47dc8c7e1129	0	0	0	0	0	0	0	0	0	0	0	0	0	0	0	0	0	0	0	0	0	0	0	0	0	0	0	0	0	0	0	0	0	0	0	0	0	0	0	0	0
Bacteria	Bacteria	Proteobacteria	Alphaproteobacteria	Caulobacterales	Hyphomonadaceae	SWB02	unclassified SWB02	100fc6f6c19792bc6e57a983cd70ace8	0	0	0	0	0	0	0	0	0	0	0	0	0	0	0	0	0	0	0	0	0	0	0	0	0	0	0	0	0	0	0	0	0	0	0	0	0	0	0	0	0
Bacteria	Bacteria	Proteobacteria	Gammaproteobacteria	Xanthomonadales	Xanthomonadaceae	Stenotrophomonas	unclassified Stenotrophomonas	1010ac031fa1a71a79b2004905758a12	0	0	0	0	0	0	0	0	0	0	0	0	0	0	0	0	0	0	0	0	0	0	0	0	0	0	0	0	0	0	0	0	0	0	0	0	0	0	0	0	0
Bacteria	Bacteria	Firmicutes	Clostridia	Clostridia_UCG-014	Clostridia_UCG-014	Clostridia_UCG-014	unclassified Clostridia_UCG-014	1014cd258bb64e49dc31ebbe6fe5e065	0	0	0	0	0	0	0	0	22	0	0	0	0	0	0	0	0	0	0	0	0	0	0	0	0	0	0	0	0	0	0	0	0	0	36	0	0	0	0	0	0
Bacteria	Bacteria	Bacteroidota	Bacteroidia	Bacteroidales	Rikenellaceae	hoa5-07d05_gut_group	uncultured_Bacteroidales	101688f2e4cc8dbb7708b1aafd532d23	0	0	0	0	0	7	0	0	0	0	0	0	0	0	0	0	0	0	0	4	0	0	0	0	0	0	0	0	0	0	0	0	0	0	0	0	4	0	0	0	0
Bacteria	Bacteria	Acidobacteriota	Subgroup_20	Subgroup_20	Subgroup_20	Subgroup_20	uncultured_bacterium	1016daff40035c927c17dcc34795d7ae	0	0	0	0	0	0	0	0	0	0	0	0	0	0	0	0	0	0	0	0	0	0	0	0	0	0	0	0	0	0	0	0	0	0	0	0	0	0	0	0	0
Bacteria	Bacteria	Actinobacteriota	Actinobacteria	PeM15	PeM15	PeM15	unclassified PeM15	1017b0193edfc4da2fd87c0950134d1d	0	0	0	0	0	0	0	0	0	0	0	0	0	0	0	0	0	0	0	0	0	0	0	0	0	0	0	0	0	0	0	0	0	0	0	0	0	0	0	0	0
Bacteria	Bacteria	Bacteroidota	Bacteroidia	Bacteroidales	Barnesiellaceae	uncultured	uncultured_bacterium	1017dd9213c2a1273aecb4dbef715ac9	0	0	0	0	0	0	0	0	0	0	0	0	0	0	0	0	0	0	0	0	0	0	0	0	0	0	0	0	0	0	0	0	0	0	12	0	5	0	0	0	0
Bacteria	Bacteria	Actinobacteriota	Actinobacteria	unclassified Actinobacteria	unclassified Actinobacteria	unclassified Actinobacteria	unclassified Actinobacteria	10189d683999bf5dd155f1fcbb2e238a	0	0	0	0	0	0	0	0	0	0	0	0	0	0	0	0	0	0	0	0	0	0	0	0	0	0	0	0	0	0	0	0	0	0	0	0	0	0	0	0	0
Bacteria	Bacteria	Proteobacteria	Alphaproteobacteria	Rhizobiales	Rhizobiaceae	unclassified Rhizobiaceae		101951aabf4e77306397fe2aef3a7e88	0	0	0	0	0	0	0	0	0	0	0	0	0	0	0	0	0	0	0	0	0	0	0	0	0	0	0	0	0	0	0	0	0	0	0	0	0	0	0	0	0
Bacteria	Bacteria	Planctomycetota	Planctomycetes	Gemmatales	Gemmataceae	uncultured	uncultured_Crater	101e498d32d01c683b937a772d4f6bb1	0	0	0	0	0	0	0	0	0	0	0	0	0	0	0	0	0	0	0	0	0	0	0	0	0	0	0	0	0	0	0	0	0	0	0	0	0	0	0	0	0
Bacteria	Bacteria	Bacteroidota	Bacteroidia	Bacteroidales	Rikenellaceae	Alistipes	uncultured_bacterium	1027db05e0dc340b30102e8aad01d843	61	62	75	249	71	101	360	24	43	69	32	86	31	143	55	22	32	71	27	48	89	50	55	98	55	154	164	106	1389	82	38	149	188	64	79	107	156	68	259	179	103
Bacteria	Bacteria	Desulfobacterota	Desulfuromonadia	Bradymonadales	Bradymonadales	Bradymonadales	uncultured_rumen	102c7ac28109d5a6a4fccfdf6fc2789c	0	0	0	0	0	0	0	0	0	0	0	0	0	0	0	0	0	0	0	0	0	0	0	0	0	0	0	0	0	0	0	0	0	0	0	0	0	0	0	0	0
Bacteria	Bacteria	Firmicutes	Clostridia	Christensenellales	Christensenellaceae	Christensenellaceae_R-7_group	unclassified Christensenellaceae_R-7_group	10323d2313e6574bc3dbe9ef9669d5ce	0	0	0	0	0	0	14	0	0	0	0	29	0	0	0	0	0	0	0	0	0	0	0	0	0	0	0	0	0	0	0	0	14	0	0	0	10	0	0	0	0
Bacteria	Bacteria	Firmicutes	Clostridia	Oscillospirales	UCG-010	UCG-010	unclassified UCG-010	10340c8689e654ee2534c60fdc45e543	0	0	0	0	29	0	34	24	0	0	0	71	0	0	0	0	0	0	0	0	0	0	0	0	0	0	0	0	22	33	25	0	56	0	0	0	46	0	0	0	0
Bacteria	Bacteria	Firmicutes	Clostridia	Oscillospirales	Oscillospiraceae	Oscillospira	uncultured_bacterium	1036e434912c1dd743aff1a742a47b52	0	0	0	0	0	0	0	0	0	0	0	0	0	0	0	0	0	0	0	0	0	0	0	0	0	0	0	0	0	0	0	0	0	0	0	0	0	0	0	0	0
Bacteria	Bacteria	Bacteroidota	Bacteroidia	Cytophagales	MWH-CFBk5	MWH-CFBk5	uncultured_compost	1039801c7b8c9c50e68880e644bdec1d	0	0	0	0	0	0	0	0	0	0	0	0	0	0	0	0	0	0	0	0	0	0	0	0	0	0	0	0	0	0	0	0	0	0	0	0	0	0	0	0	0
Bacteria	Bacteria	Bacteroidota	Bacteroidia	Bacteroidales	Prevotellaceae	Prevotellaceae_UCG-001	uncultured_bacterium	10456b58a472e87ac8f1205e5052ad13	0	0	0	0	0	0	0	0	0	0	0	0	0	0	0	0	0	0	0	0	0	0	0	0	0	0	0	0	0	0	0	0	0	0	0	0	0	0	0	0	0
Bacteria	Bacteria	Firmicutes	Clostridia	Oscillospirales	Ruminococcaceae	uncultured	uncultured_bacterium	10487fd90c969f1e61a29091979681b3	0	0	0	0	0	0	0	0	0	0	0	0	0	0	0	0	0	0	0	0	0	0	0	0	0	0	0	0	0	0	0	0	0	0	0	0	0	0	0	0	0
Bacteria	Bacteria	Firmicutes	Bacilli	RF39	RF39	RF39	uncultured_rumen	10532cd3ce99d0cb2d13efad2e42886b	153	0	0	39	0	0	0	0	0	17	0	0	0	0	0	0	122	0	0	0	189	0	0	21	0	31	0	0	0	0	0	22	19	0	0	11	0	0	22	10	24
Bacteria	Bacteria	Firmicutes	Clostridia	Oscillospirales	Ruminococcaceae	uncultured	uncultured_bacterium	105b56c8243dcb76e302774dbeeef45f	0	0	0	0	0	0	0	0	0	0	0	0	0	0	0	0	0	0	0	0	0	0	0	0	0	0	0	0	0	0	0	0	0	0	0	0	0	0	0	0	0
Bacteria	Bacteria	Firmicutes	Bacilli	RF39	RF39	RF39	unclassified RF39	105cfcaa6220124ae327e76f8e98576c	0	0	0	0	0	0	0	0	0	6	0	0	0	0	0	0	0	0	0	0	0	0	0	0	0	0	0	0	0	0	0	0	0	0	0	0	0	0	0	0	0
Bacteria	Bacteria	Proteobacteria	Gammaproteobacteria	R7C24	R7C24	R7C24	unclassified R7C24	1067bc8572a2e455c2dcd8905fa6bcd1	0	0	0	0	0	0	0	0	0	0	0	0	0	0	0	0	0	0	0	0	0	0	0	0	0	0	0	0	0	0	0	0	0	0	0	0	0	0	0	0	0
Bacteria	Bacteria	Firmicutes	Clostridia	Oscillospirales	UCG-010	UCG-010	unclassified UCG-010	10706bd22b78e45222fdf6c21011e193	0	0	0	0	0	0	0	0	0	0	0	0	0	0	0	0	0	0	0	0	0	0	0	0	0	0	0	0	0	0	0	0	0	0	0	0	0	0	0	0	0
Bacteria	Bacteria	Proteobacteria	Gammaproteobacteria	Enterobacterales	Aeromonadaceae	Aeromonas	unclassified Aeromonas	107273e73071282e4d0f4a0b46548da5	0	0	0	0	0	0	0	0	0	0	0	0	0	0	0	0	0	0	0	0	0	0	0	0	0	0	0	0	0	0	0	0	0	0	0	0	0	0	0	0	0
Bacteria	Bacteria	Firmicutes	Bacilli	Erysipelotrichales	Erysipelatoclostridiaceae	UCG-004	uncultured_organism	10759adbf8cf3198a5b151f584b440a3	0	0	0	0	5	0	0	0	0	0	0	0	0	0	3	0	0	0	0	0	0	0	0	0	0	0	0	0	0	0	0	0	0	0	0	0	0	0	0	10	0
Bacteria	Bacteria	Myxococcota	bacteriap25	bacteriap25	bacteriap25	bacteriap25	uncultured_Syntrophobacterales	107c57fcb005299457e6accf5068bd78	0	0	0	0	0	0	0	0	0	0	0	0	0	0	0	0	0	0	0	0	0	0	0	0	0	0	0	0	0	0	0	0	0	0	0	0	0	0	0	0	0
Bacteria	Bacteria	Firmicutes	Clostridia	Christensenellales	Christensenellaceae	Christensenellaceae_R-7_group	unclassified Christensenellaceae_R-7_group	107ecee1ff2c488e6a996f49cf04d3bb	0	0	0	0	0	0	0	0	0	0	0	0	0	0	0	0	0	0	0	0	0	0	0	0	0	0	0	0	0	0	0	0	0	0	0	0	0	0	0	0	0
Bacteria	Bacteria	Firmicutes	Clostridia	Oscillospirales	[Eubacterium]_coprostanoligenes_group	[Eubacterium]_coprostanoligenes_group	unclassified [Eubacterium]_coprostanoligenes_group	108000d0a42c064df5c5f39ee50e4701	0	0	0	0	0	0	0	0	0	0	0	0	0	0	0	0	0	0	0	0	0	0	0	0	0	0	0	0	0	0	0	0	0	0	0	0	0	0	0	0	0
Bacteria	Bacteria	Firmicutes	Clostridia	Christensenellales	Christensenellaceae	Christensenellaceae_R-7_group	unclassified Christensenellaceae_R-7_group	1080be1666e9770bb88f5aea2d00ab77	0	0	0	0	0	0	0	0	0	0	0	0	0	0	0	0	0	0	0	0	0	0	0	0	0	0	0	0	0	0	0	0	0	0	0	0	0	0	0	0	0
Bacteria	Bacteria	Firmicutes	Clostridia	Lachnospirales	Lachnospiraceae	unclassified Lachnospiraceae		1082a64e2640f6fd74ee358f62c19b7d	0	0	0	0	0	0	0	0	0	0	0	0	0	0	0	0	0	0	0	0	0	0	0	0	0	0	0	0	0	0	0	0	0	0	0	0	0	0	0	0	0
Bacteria	Bacteria	Firmicutes	Clostridia	Clostridiales	Clostridiaceae	unclassified Clostridiaceae		1091abcc791ccaeeee24e11c20629b85	0	0	0	0	0	0	0	0	0	0	0	0	0	0	0	0	0	0	0	0	0	0	0	0	0	0	0	0	0	0	0	0	0	0	0	0	0	0	0	0	0
Bacteria	Bacteria	Firmicutes	Clostridia	Lachnospirales	Lachnospiraceae	unclassified Lachnospiraceae		109a2930c48c8cfd4a646d9308e71508	0	0	0	0	0	0	0	0	0	0	0	0	0	0	0	0	0	0	0	0	0	0	0	0	0	0	0	0	0	0	0	0	0	0	0	0	0	0	0	0	0
Bacteria	Bacteria	Firmicutes	Clostridia	Lachnospirales	Lachnospiraceae	unclassified Lachnospiraceae		109e0b88297b072046bfad06871f4fc2	0	0	0	0	0	0	0	0	0	44	0	0	0	0	0	0	0	0	0	0	0	0	0	0	0	0	0	0	0	0	0	0	0	0	0	0	0	0	0	0	0
Bacteria	Bacteria	Acidobacteriota	Thermoanaerobaculia	Thermoanaerobaculales	Thermoanaerobaculaceae	Subgroup_10	uncultured_bacterium	10a2db17262184f85e7968eea37228a6	0	0	0	0	0	0	0	0	0	0	0	0	0	0	0	0	0	0	0	0	0	0	0	0	0	0	0	0	0	0	0	0	0	0	0	0	0	0	0	0	0
Bacteria	Bacteria	Proteobacteria	Gammaproteobacteria	Burkholderiales	Comamonadaceae	unclassified Comamonadaceae		10a572630052e765167182120ab168c7	0	0	0	0	0	0	0	0	0	0	0	0	0	0	0	0	0	0	0	0	0	0	0	0	0	0	0	0	0	0	0	0	0	0	0	0	0	0	0	0	0
Bacteria	Bacteria	Firmicutes	Clostridia	Oscillospirales	Oscillospiraceae	UCG-005	unclassified UCG-005	10a99de7552d647e46eb2c9e575e27e8	0	0	0	0	0	0	0	10	0	0	0	0	0	0	0	0	0	0	0	0	0	0	0	0	0	0	0	0	0	0	0	0	0	0	0	0	0	0	22	0	0
Bacteria	Bacteria	Bacteroidota	Bacteroidia	Sphingobacteriales	Sphingobacteriaceae	Sphingobacterium	unclassified Sphingobacterium	10b890326e2b0b15509aefb95d0d6b79	0	0	0	0	0	0	0	0	0	0	0	0	0	0	0	0	0	0	0	0	0	0	0	0	0	0	0	0	0	0	0	0	0	0	0	0	0	0	0	0	0
Bacteria	Bacteria	Firmicutes	Clostridia	Oscillospirales	Ruminococcaceae	Ruminococcus	unclassified Ruminococcus	10da515f4458162de975c7a6cb4acc93	0	0	0	0	0	0	0	0	0	0	0	0	0	0	0	0	0	0	0	0	0	0	0	0	0	0	0	0	0	0	0	0	0	0	0	0	0	0	0	0	0
Archaea	Archaea	Euryarchaeota	Methanobacteria	Methanobacteriales	Methanobacteriaceae	Methanosphaera	unclassified Methanosphaera	10e3e3895e175572424bf66e3bcb879d	0	0	0	0	0	0	0	0	0	0	0	0	0	0	0	0	0	0	0	0	0	0	0	0	0	0	0	3	0	0	0	0	0	0	0	0	0	0	0	0	0
Bacteria	Bacteria	Firmicutes	Clostridia	Monoglobales	Monoglobaceae	Monoglobus	uncultured_bacterium	10eb72f6d6f8f0a515bde78d58b56464	0	0	0	46	0	0	0	0	0	46	97	0	0	0	0	0	0	0	0	0	0	0	0	0	0	0	128	0	0	0	0	0	0	0	0	0	0	0	0	0	0
Bacteria	Bacteria	Bacteroidota	Bacteroidia	Bacteroidales	Bacteroidaceae	Bacteroides	uncultured_bacterium	10fa2f98850865934c39967ef9792a33	0	137	0	0	0	0	0	0	0	0	0	0	0	0	0	0	0	0	0	0	0	0	0	0	0	0	0	24	0	0	23	0	0	0	0	0	0	0	0	0	0
Bacteria	Bacteria	Firmicutes	Clostridia	Oscillospirales	[Eubacterium]_coprostanoligenes_group	[Eubacterium]_coprostanoligenes_group	uncultured_bacterium	10ff4631cc5198bb5add391eccbd5a09	0	0	0	0	0	0	0	0	0	0	0	0	0	0	0	0	0	0	0	0	0	0	0	0	0	0	0	0	0	0	0	0	0	0	0	0	0	0	0	0	0
Bacteria	Bacteria	Bacteroidota	Bacteroidia	Bacteroidales	uncultured	uncultured	uncultured_bacterium	11035f667f3f2f916cd152eac28efc58	0	0	0	0	0	0	0	0	0	0	0	0	0	0	0	0	0	0	0	0	0	0	0	0	0	0	0	0	0	0	0	0	0	0	0	0	0	0	0	0	0
Bacteria	Bacteria	Bacteroidota	Bacteroidia	Bacteroidales	Bacteroidaceae	Bacteroides	uncultured_Bacteroides	110361ff37e7af3c75f67647d70b63a3	0	0	0	0	0	0	0	0	0	0	0	0	0	0	0	0	0	0	0	0	0	0	0	0	0	0	0	0	0	0	0	0	0	0	0	0	0	0	0	0	0
Bacteria	Bacteria	Bacteroidota	Bacteroidia	Bacteroidales	Muribaculaceae	Muribaculaceae	uncultured_bacterium	110393c1a3a067b6aae2d59a8521c7ca	0	0	0	0	0	0	0	0	0	0	0	0	0	0	0	0	0	0	0	0	0	0	0	0	0	0	0	0	0	0	0	0	0	0	0	0	0	0	0	0	0
Bacteria	Bacteria	Proteobacteria	Alphaproteobacteria	Rickettsiales	Rickettsiaceae	Candidatus_Megaira	uncultured_bacterium	1103d404bd8f0b3c4942b1eba5758ff6	0	0	0	0	0	0	0	0	0	0	0	0	0	0	0	0	0	0	0	0	0	0	0	0	0	0	0	0	0	0	0	0	0	0	0	0	0	0	0	0	0
Bacteria	Bacteria	Firmicutes	Bacilli	RF39	RF39	RF39	uncultured_bacterium	11049ee7650dd4e230cf3130bbb976f8	0	0	0	0	0	0	0	0	0	0	0	0	0	0	0	0	0	0	0	0	0	0	0	0	0	0	0	0	0	0	0	0	0	0	0	0	0	0	0	0	0
Bacteria	Bacteria	Firmicutes	Clostridia	Lachnospirales	Lachnospiraceae	unclassified Lachnospiraceae		1108b65b0be1d8d3950beaf596008576	0	0	0	0	0	0	0	0	0	0	0	0	0	0	0	0	0	0	0	0	0	0	0	0	0	0	0	0	0	0	0	0	0	0	0	0	0	0	0	0	0
Bacteria	Bacteria	Verrucomicrobiota	Verrucomicrobiae	Opitutales	Opitutaceae	Opitutus	unclassified Opitutus	110af1a25622d25331ad5a80e9996fe3	0	0	0	0	0	0	0	0	0	0	0	0	0	0	0	0	0	0	0	0	0	0	0	0	0	0	0	0	0	0	0	0	0	0	0	0	0	0	0	0	0
Bacteria	Bacteria	Firmicutes	Bacilli	RF39	RF39	RF39	uncultured_rumen	112098c0dd535c30f7b3543ddbad13ab	0	0	0	0	33	0	0	0	12	0	20	0	0	0	0	0	43	109	136	0	0	21	0	0	0	0	0	0	0	30	0	0	0	0	8	0	0	0	0	0	0
Bacteria	Bacteria	Firmicutes	Clostridia	Oscillospirales	UCG-010	UCG-010	unclassified UCG-010	1122fb97dfd6fa7231069f3f5b40b374	0	0	0	0	0	0	0	0	0	0	0	0	0	0	0	0	0	0	0	0	0	0	0	0	0	0	0	0	0	0	0	0	0	0	0	0	0	0	0	0	0
Bacteria	Bacteria	Firmicutes	Clostridia	Lachnospirales	Lachnospiraceae	[Eubacterium]_ventriosum_group	uncultured_rumen	112f41dd0be53423e48395aac8be3148	18	36	45	39	39	40	21	29	22	55	16	27	96	61	23	9	34	14	12	20	17	13	10	38	23	25	82	30	54	28	24	57	43	22	24	33	23	24	68	0	29
Bacteria	Bacteria	Firmicutes	Clostridia	Lachnospirales	Lachnospiraceae	unclassified Lachnospiraceae		11389df45dfd0d87f32aaf3640a42ae7	0	0	0	0	0	0	0	0	0	0	0	0	0	0	0	17	0	0	0	0	0	0	0	0	0	0	0	0	0	0	11	0	0	0	0	0	0	0	0	8	0
Bacteria	Bacteria	Firmicutes	Clostridia	Oscillospirales	Oscillospiraceae	Oscillibacter	uncultured_bacterium	1139cb7900a66154f115cacebf2c3bf2	0	0	0	0	0	0	0	0	0	0	0	0	0	19	0	0	0	0	0	0	0	0	0	0	0	0	0	0	0	0	0	0	15	0	0	0	0	0	31	0	0
Bacteria	Bacteria	Bacteroidota	Bacteroidia	Sphingobacteriales	AKYH767	AKYH767	metagenome	113d31b301d63e6764e0ab48616d6166	0	0	0	0	0	0	0	0	0	0	0	0	0	0	0	0	0	0	0	0	0	0	0	0	0	0	0	0	0	0	0	0	0	0	0	0	0	0	0	0	0
Bacteria	Bacteria	Firmicutes	Clostridia	Christensenellales	Christensenellaceae	Christensenellaceae_R-7_group	unclassified Christensenellaceae_R-7_group	113e457e9d05c3a237220e764a2903e9	0	0	0	0	0	0	0	0	0	0	0	0	0	0	0	0	0	0	0	0	0	0	0	0	0	0	0	21	0	0	0	0	17	0	0	0	0	0	0	0	0
Bacteria	Bacteria	Firmicutes	Clostridia	Christensenellales	Christensenellaceae	Christensenellaceae_R-7_group	uncultured_prokaryote	113fb16ca912aa2954a622753fd1ea9c	0	0	0	0	0	51	0	0	0	0	0	0	76	0	0	0	0	0	0	0	0	30	0	29	0	0	59	0	84	0	0	81	62	0	36	0	0	42	0	0	0
Bacteria	Bacteria	Firmicutes	Clostridia	Lachnospirales	Lachnospiraceae	Acetitomaculum	uncultured_rumen	114590b9171e17a77bd06041cab541dd	0	0	0	0	0	0	0	0	0	0	21	0	0	0	0	0	0	6	0	0	0	0	0	0	0	0	0	0	0	0	0	0	0	0	0	0	0	0	0	0	0
Bacteria	Bacteria	Cyanobacteria	Vampirivibrionia	Gastranaerophilales	Gastranaerophilales	Gastranaerophilales	unclassified Gastranaerophilales	11477d8b8083c4ad8bc234d9eaa3af96	0	0	0	0	0	0	0	0	0	0	0	0	0	0	0	0	0	0	0	0	0	0	0	0	0	0	0	0	0	0	0	0	0	0	0	0	0	0	0	0	0
Bacteria	Bacteria	Chloroflexi	Anaerolineae	Anaerolineales	Anaerolineaceae	uncultured	uncultured_Longilinea	11534f13bd09c8caab95a52c76625c7b	0	0	0	0	0	0	0	0	0	0	0	0	0	0	0	0	0	0	0	0	0	0	0	0	0	0	0	0	0	0	0	0	0	0	0	0	0	0	0	0	0
Unassigned	unclassified Unassigned	unclassified Unassigned	unclassified Unassigned	unclassified Unassigned	unclassified Unassigned	unclassified Unassigned	unclassified Unassigned	115af4b9f0a6b64aac422da843db8640	0	0	0	0	0	0	0	0	0	0	0	0	0	0	0	0	0	0	0	0	0	0	0	0	0	0	0	0	0	0	0	0	0	0	0	0	0	0	0	0	0
Bacteria	Bacteria	Proteobacteria	Gammaproteobacteria	unclassified Gammaproteobacteria	unclassified Gammaproteobacteria	unclassified Gammaproteobacteria	unclassified Gammaproteobacteria	115be1a0444ff8017b5b6b8b9ce3bf9e	0	0	0	0	0	0	0	0	0	0	0	0	0	0	0	0	0	0	0	0	0	0	0	0	0	0	0	0	0	0	0	0	0	0	0	0	0	0	0	0	0
Bacteria	Bacteria	Firmicutes	Bacilli	RF39	RF39	RF39	unclassified RF39	115bf9a246db258c5389d1ed3f5c71d0	0	0	0	0	0	0	0	0	0	0	0	0	0	0	0	0	0	0	0	0	0	0	0	0	0	0	0	0	0	0	0	0	0	0	0	0	0	0	0	0	0
Bacteria	Bacteria	Firmicutes	Incertae_Sedis	DTU014	DTU014	DTU014	unidentified	115d4cf5e4afa68b34912a509615a3c5	0	0	0	0	0	0	0	0	0	0	0	0	0	0	0	0	0	0	0	0	0	0	0	0	0	0	0	0	0	0	0	0	0	0	0	0	0	0	0	0	0
Bacteria	Bacteria	Firmicutes	Clostridia	Oscillospirales	UCG-010	UCG-010	uncultured_bacterium	115f0aeffbb398dbdbefa1e8c310b8dc	0	0	0	0	0	0	0	0	0	0	0	0	26	0	0	0	0	0	0	0	0	0	0	0	0	0	0	20	0	0	0	0	0	0	0	0	0	0	0	0	0
Bacteria	Bacteria	Bacteroidota	Bacteroidia	Bacteroidetes_VC2.1_Bac22	Bacteroidetes_VC2.1_Bac22	Bacteroidetes_VC2.1_Bac22	metagenome	11602d148b680c57a96a5e44ee20f53c	0	0	0	0	0	0	0	0	0	0	0	0	0	0	0	0	0	0	0	0	0	0	0	0	0	0	0	0	0	0	0	0	0	0	0	0	0	0	0	0	0
Archaea	Archaea	Euryarchaeota	Methanobacteria	Methanobacteriales	Methanobacteriaceae	Methanosphaera	unclassified Methanosphaera	116127058a931a53c9a1680c227d11d9	0	0	0	0	0	0	0	0	0	0	0	0	0	0	0	0	0	0	0	0	0	0	0	0	0	0	0	0	0	0	0	0	0	0	0	0	0	0	0	0	0
Bacteria	Bacteria	Firmicutes	Clostridia	Oscillospirales	UCG-010	UCG-010	uncultured_bacterium	1162c944e18799ac83037e7f78cf107f	0	0	0	0	0	0	0	0	0	0	0	0	0	0	0	0	0	0	0	0	0	0	0	0	0	0	0	0	0	0	0	0	0	0	0	0	0	0	0	0	0
Bacteria	Bacteria	Firmicutes	Clostridia	Lachnospirales	Lachnospiraceae	unclassified Lachnospiraceae		1167641a7059a4f23d49a36f1b2de46c	0	0	0	0	0	0	0	0	0	0	0	0	0	0	0	0	0	0	0	0	0	0	0	0	0	0	0	0	0	0	0	0	0	0	0	0	0	0	0	0	0
Bacteria	Bacteria	Bacteroidota	Bacteroidia	Bacteroidales	Muribaculaceae	Muribaculaceae	uncultured_Porphyromonadaceae	116d49de338bcbaa4783975fbf2a3d16	0	0	0	0	0	0	0	0	0	0	0	0	0	0	0	0	0	0	0	0	0	0	0	0	0	0	0	0	0	0	0	0	0	0	0	0	0	0	0	0	0
Bacteria	Bacteria	Firmicutes	Clostridia	Monoglobales	Monoglobaceae	Monoglobus	uncultured_bacterium	1171a93ee1a47f8bc268e4270fff5735	0	0	0	0	0	0	0	0	0	0	0	0	0	0	0	0	0	0	0	0	0	0	0	0	0	0	0	0	0	0	0	0	0	0	0	0	0	0	0	0	0
Bacteria	Bacteria	Firmicutes	Clostridia	Clostridia_UCG-014	Clostridia_UCG-014	Clostridia_UCG-014	uncultured_bacterium	1179e5205a16505f10f457780785ab83	0	0	0	0	0	0	0	0	0	0	0	0	0	0	0	0	0	0	0	0	0	0	0	0	0	0	0	0	0	0	0	0	0	0	0	5	0	0	0	0	0
Bacteria	Bacteria	Firmicutes	Clostridia	Peptostreptococcales-Tissierellales	Family_XI	Helcococcus	unclassified Helcococcus	117a0a248160e09a76994dc3f94ed49d	0	0	0	0	0	0	0	0	0	0	0	0	0	0	0	0	0	0	0	0	0	0	0	0	0	0	0	0	0	0	0	0	0	0	0	0	0	0	0	0	0
Bacteria	Bacteria	Firmicutes	Clostridia	Clostridia_UCG-014	Clostridia_UCG-014	Clostridia_UCG-014	unclassified Clostridia_UCG-014	117b21499b124573c1cafeab55ddba92	19	45	50	0	30	0	0	0	0	0	0	40	0	18	0	9	29	86	21	21	26	18	0	0	22	96	27	52	0	22	15	40	38	20	0	0	29	19	0	0	183
Bacteria	Bacteria	Chloroflexi	OLB14	OLB14	OLB14	OLB14	unclassified OLB14	117b512d767ae270dd4d244965b855e8	0	0	0	0	0	0	0	0	0	0	0	0	0	0	0	0	0	0	0	0	0	0	0	0	0	0	0	0	0	0	0	0	0	0	0	0	0	0	0	0	0
Bacteria	Bacteria	Firmicutes	Clostridia	Oscillospirales	UCG-010	UCG-010	uncultured_bacterium	1184087e05a4d2a4c57547022b705ab8	0	0	0	0	0	0	0	0	0	0	0	0	0	0	0	0	0	0	0	0	0	0	0	0	0	0	0	0	0	0	0	0	0	0	0	0	4	0	0	0	0
Bacteria	Bacteria	Firmicutes	Clostridia	Oscillospirales	Oscillospiraceae	UCG-005	unclassified UCG-005	1184b5af08031c6ad94905bd92c575d3	0	0	0	0	0	0	0	0	0	4	0	0	0	0	0	0	0	0	0	0	0	0	0	2	3	0	0	4	0	0	0	0	5	0	0	3	0	0	0	0	0
Bacteria	Bacteria	Firmicutes	Bacilli	Izemoplasmatales	Izemoplasmatales	Izemoplasmatales	gut_metagenome	1189249d8c204dec01b31010e21c5400	0	0	0	0	0	0	0	0	0	0	0	0	0	0	0	0	0	0	0	0	0	0	0	39	0	0	0	0	0	0	0	0	0	0	0	0	0	0	0	0	49
Bacteria	Bacteria	Bacteroidota	Bacteroidia	Bacteroidales	Prevotellaceae	Prevotella	uncultured_bacterium	11899145b894a8b737a8d3db09a78b4f	0	0	0	0	0	0	0	0	0	0	0	0	0	0	0	0	0	0	0	0	0	0	5	0	0	0	0	0	0	0	0	0	0	0	0	0	0	0	0	0	0
Bacteria	Bacteria	Firmicutes	Bacilli	RF39	RF39	RF39	unclassified RF39	11999838a0e5f07675fc6f67585209d2	0	0	0	0	0	0	0	0	0	0	0	0	0	0	0	0	0	0	0	0	0	0	0	0	0	0	0	0	0	0	0	0	0	0	0	0	0	0	0	0	0
Bacteria	Bacteria	Actinobacteriota	Acidimicrobiia	Microtrichales	Ilumatobacteraceae	CL500-29_marine_group	bacterium_enrichment	119a653172dea9ac267aa9796c043056	0	0	0	0	0	0	0	0	0	0	0	0	0	0	0	0	0	0	0	0	0	0	0	0	0	0	0	0	0	0	0	0	0	0	0	0	0	0	0	0	0
Bacteria	Bacteria	Firmicutes	Clostridia	Lachnospirales	Lachnospiraceae	unclassified Lachnospiraceae		119eea33cb9f505d6a20297d132e792a	0	0	0	0	0	0	0	0	0	0	0	0	0	0	0	0	0	0	0	0	0	0	0	0	0	0	0	0	0	0	0	0	0	0	0	0	0	0	0	0	0
Bacteria	Bacteria	Proteobacteria	Gammaproteobacteria	Burkholderiales	Comamonadaceae	unclassified Comamonadaceae		11a23ce6617f870d80c040d8e1c0f970	0	0	0	0	0	0	0	0	0	0	0	0	0	0	0	0	0	0	0	0	0	0	0	0	0	0	0	0	0	0	0	0	0	0	0	0	0	0	0	0	0
Bacteria	Bacteria	Firmicutes	Clostridia	Monoglobales	Monoglobaceae	Monoglobus	uncultured_bacterium	11a2d45b882c48667b5ba7002640e61d	0	0	0	0	0	0	0	0	0	0	0	0	0	0	0	0	0	0	0	0	0	0	0	13	0	0	0	0	0	0	0	0	0	0	0	0	0	0	0	0	0
Bacteria	Bacteria	Firmicutes	Clostridia	Clostridia_UCG-014	Clostridia_UCG-014	Clostridia_UCG-014	unidentified	11a5f0316ff4f3edb52c1b583a6e1448	0	0	0	0	0	0	0	0	0	29	0	0	0	0	0	0	0	0	0	0	0	0	0	0	0	0	0	0	0	0	0	0	0	0	0	0	0	0	0	0	0
Bacteria	Bacteria	Actinobacteriota	Acidimicrobiia	uncultured	uncultured	uncultured	uncultured_actinobacterium	11b46e7671590759fb107e1ee59d861b	0	0	0	0	0	0	0	0	0	0	0	0	0	0	0	0	0	0	0	0	0	0	0	0	0	0	0	0	0	0	0	0	0	0	0	0	0	0	0	0	0
Bacteria	Bacteria	Bacteroidota	Bacteroidia	Bacteroidales	Muribaculaceae	Muribaculaceae	unclassified Muribaculaceae	11be7a873e00d476fa20966427c4de91	0	0	0	0	0	0	0	0	0	0	0	0	0	0	0	0	0	0	0	0	0	0	0	0	0	0	0	0	0	0	0	0	0	0	0	0	0	0	0	0	0
Bacteria	Bacteria	Firmicutes	Clostridia	Christensenellales	Christensenellaceae	Christensenellaceae_R-7_group	unclassified Christensenellaceae_R-7_group	11c095afe82fe01bb5a6150f35f439b5	0	0	0	0	11	0	0	0	0	0	0	0	0	0	0	0	0	0	0	0	0	0	0	0	0	0	0	0	13	0	0	0	16	0	0	0	0	0	0	0	0
Bacteria	Bacteria	Methylomirabilota	Methylomirabilia	Rokubacteriales	Rokubacteriales	Rokubacteriales	uncultured_bacterium	11c18457aeb0716245485fc46fcf6d0d	0	0	0	0	0	0	0	0	0	0	0	0	0	0	0	0	0	0	0	0	0	0	0	0	0	0	0	0	0	0	0	0	0	0	0	0	0	0	0	0	0
Bacteria	Bacteria	Myxococcota	Polyangia	Haliangiales	Haliangiaceae	Haliangium	unclassified Haliangium	11cbfd2a4163315d40fd3a2a70044885	0	0	0	0	0	0	0	0	0	0	0	0	0	0	0	0	0	0	0	0	0	0	0	0	0	0	0	0	0	0	0	0	0	0	0	0	0	0	0	0	0
Bacteria	Bacteria	Firmicutes	Clostridia	Oscillospirales	Oscillospiraceae	UCG-005	uncultured_bacterium	11dd475285eb1dc2cb72d2dba416fe66	0	16	0	0	0	0	0	0	0	0	0	24	0	0	0	0	0	0	0	0	0	0	0	0	0	0	0	13	0	0	0	0	0	0	0	0	21	0	0	0	0
Bacteria	Bacteria	Firmicutes	Clostridia	Christensenellales	Christensenellaceae	Christensenellaceae_R-7_group	unclassified Christensenellaceae_R-7_group	11e2936c06a8d6e19231e0b50eb4b6ed	5	6	0	0	0	17	5	0	0	0	0	0	0	0	0	0	0	0	0	0	0	0	0	0	0	0	0	0	0	0	0	0	0	0	0	0	0	0	0	0	0
Bacteria	Bacteria	Firmicutes	Clostridia	Clostridiales	Clostridiaceae	Clostridium_sensu_stricto_1	unclassified Clostridium_sensu_stricto_1	11e581e239bfd1d98f3cd9bfe47e78f2	0	0	0	0	0	0	0	0	0	0	0	0	0	0	0	0	0	0	0	0	0	0	0	0	0	0	0	0	0	0	0	0	0	0	0	0	0	0	0	0	0
Bacteria	Bacteria	Firmicutes	Clostridia	Christensenellales	Christensenellaceae	Christensenellaceae_R-7_group	uncultured_rumen	11e8a6aeecb32e7597d21f525a0053b2	0	0	0	0	0	0	0	0	0	0	0	0	0	0	0	0	0	0	0	0	0	0	0	0	0	0	22	0	0	0	0	0	0	0	0	0	0	0	0	0	0
Bacteria	Bacteria	Firmicutes	Bacilli	Bacillales	Bacillaceae	Bacillus	unclassified Bacillus	11e9b891b62a8ccf858d9ece80a7be9a	0	0	0	0	0	0	0	0	0	0	0	0	0	0	0	0	0	0	0	0	0	0	0	0	0	0	0	0	0	0	0	0	0	0	0	0	0	0	0	0	0
Bacteria	Bacteria	Firmicutes	Bacilli	Lactobacillales	Lactobacillaceae	Paucilactobacillus	unclassified Paucilactobacillus	11ea0d55f51036a808a9edbe0b128f16	0	0	0	0	0	0	0	0	0	0	0	0	0	0	0	0	0	0	0	0	0	0	0	0	0	0	0	0	0	0	0	0	0	0	0	0	0	0	0	0	0
Bacteria	Bacteria	Actinobacteriota	Actinobacteria	Micromonosporales	Micromonosporaceae	Virgisporangium	uncultured_bacterium	11f16b8be0d91194999ed0585ae1866f	0	0	0	0	0	0	0	0	0	0	0	0	0	0	0	0	0	0	0	0	0	0	0	0	0	0	0	0	0	0	0	0	0	0	0	0	0	0	0	0	0
Bacteria	Bacteria	Gemmatimonadota	BD2-11_terrestrial_group	BD2-11_terrestrial_group	BD2-11_terrestrial_group	BD2-11_terrestrial_group	unclassified BD2-11_terrestrial_group	11f41b581e99e9974117026fc71f5437	0	0	0	0	0	0	0	0	0	0	0	0	0	0	0	0	0	0	0	0	0	0	0	0	0	0	0	0	0	0	0	0	0	0	0	0	0	0	0	0	0
Bacteria	Bacteria	Firmicutes	Clostridia	Oscillospirales	UCG-010	UCG-010	uncultured_bacterium	11f69d20bad861ed282e7af4767f7501	0	0	0	0	0	0	0	0	0	0	0	0	0	0	0	0	0	0	0	0	0	0	7	0	0	0	0	0	0	0	0	0	0	0	0	0	0	0	0	0	0
Bacteria	Bacteria	Myxococcota	bacteriap25	bacteriap25	bacteriap25	bacteriap25	metagenome	11ffe55c6d39b903e6fe8e59bc02cc69	0	0	0	0	0	0	0	0	0	12	0	0	0	0	9	0	0	0	0	0	0	0	0	0	0	0	0	0	0	0	0	0	0	0	0	0	0	0	0	0	0
Bacteria	Bacteria	Firmicutes	Clostridia	Oscillospirales	UCG-010	UCG-010	uncultured_bacterium	1209466c2e83bf9e66c15a0db24b7e9f	0	0	0	0	0	0	28	0	0	0	0	0	0	0	0	16	0	0	0	0	0	0	0	0	0	0	0	0	0	0	0	0	0	0	0	0	0	0	0	0	0
Bacteria	Bacteria	Actinobacteriota	Actinobacteria	Streptomycetales	Streptomycetaceae	Streptomyces	unclassified Streptomyces	120eba657e42a11a5c29f97b90f02035	0	0	0	0	0	0	0	0	0	0	0	0	0	0	0	0	0	0	0	0	0	0	0	0	0	0	0	0	0	0	0	0	0	0	0	0	0	0	0	0	0
Bacteria	Bacteria	Firmicutes	Clostridia	Clostridia_UCG-014	Clostridia_UCG-014	Clostridia_UCG-014	unclassified Clostridia_UCG-014	1212a8c7b53c465dc1073a2cc091e398	0	0	0	0	0	84	0	0	0	0	0	0	0	0	0	0	0	0	0	0	0	0	0	0	0	0	0	0	0	0	0	20	0	0	0	0	0	0	0	0	0
Bacteria	Bacteria	Firmicutes	Clostridia	Oscillospirales	unclassified Oscillospirales	unclassified Oscillospirales	unclassified Oscillospirales	1212c4312ef8aa101765c7d4962c93d1	0	0	0	0	0	0	0	0	0	0	0	0	0	0	0	0	0	0	0	0	0	0	0	0	0	0	0	0	0	0	0	0	0	0	0	0	0	0	0	0	0
Bacteria	Bacteria	Firmicutes	Clostridia	Clostridia_vadinBB60_group	Clostridia_vadinBB60_group	Clostridia_vadinBB60_group	uncultured_bacterium	1214c8bb6e33e42e6290b3f16472bb2c	0	0	0	0	0	0	0	0	0	0	0	0	0	0	0	0	0	0	0	0	0	0	0	0	0	0	0	0	0	0	0	0	0	0	0	0	0	0	0	0	0
Bacteria	Bacteria	Bacteroidota	Bacteroidia	Bacteroidales	Prevotellaceae	Prevotellaceae_UCG-003	uncultured_bacterium	1215714c17b67f1ff4f0c2e7d87eb337	0	0	0	0	0	0	0	0	0	0	0	0	0	0	0	0	0	44	0	0	0	0	0	0	0	0	0	0	0	0	0	14	0	12	0	0	0	0	0	0	0
Bacteria	Bacteria	Firmicutes	Clostridia	Oscillospirales	unclassified Oscillospirales	unclassified Oscillospirales	unclassified Oscillospirales	121d1fd11956da7b1e166b87790f72a7	0	0	0	0	0	0	0	0	0	0	0	0	0	0	0	0	0	0	0	0	0	0	0	0	0	0	0	0	0	0	0	0	0	0	0	0	0	0	0	0	0
Bacteria	Bacteria	Firmicutes	Clostridia	Lachnospirales	Lachnospiraceae	Marvinbryantia	uncultured_rumen	121d6c882699aad19268a04ea4a1503a	0	0	0	0	0	0	38	0	0	0	0	0	0	0	0	0	0	0	0	0	0	0	0	0	0	0	0	0	0	0	0	0	0	0	0	0	0	0	0	0	0
Bacteria	Bacteria	Firmicutes	Bacilli	Lactobacillales	Lactobacillaceae	Lactobacillus	unclassified Lactobacillus	12257aa03f92f5fe7b83235f5d840da6	0	0	0	0	0	0	0	0	0	0	0	0	0	0	0	0	0	0	0	0	0	0	0	0	0	0	0	0	0	0	0	0	0	0	0	0	0	0	0	0	0
Bacteria	Bacteria	Proteobacteria	Gammaproteobacteria	Pseudomonadales	Moraxellaceae	Psychrobacter	unclassified Psychrobacter	1228354f8657dd0a1e8ad84a32501e26	0	0	0	0	0	0	0	0	0	0	0	0	0	0	0	0	0	0	0	0	0	0	0	0	0	0	0	0	0	0	0	0	0	0	0	0	0	0	0	0	0
Bacteria	Bacteria	Acidobacteriota	Vicinamibacteria	Vicinamibacterales	uncultured	uncultured	unclassified uncultured	122e20f0ace74b543f31b54ec9fcda89	0	0	0	0	0	0	0	0	0	0	0	0	0	0	0	0	0	0	0	0	0	0	0	0	0	0	0	0	0	0	0	0	0	0	0	0	0	0	0	0	0
Bacteria	Bacteria	Firmicutes	Clostridia	Oscillospirales	Oscillospiraceae	UCG-005	unclassified UCG-005	122f078c91a1ced94729fa4f287f350d	180	208	183	176	186	436	289	58	64	67	165	355	385	348	54	40	235	317	44	171	146	82	68	144	128	245	413	266	428	270	82	355	201	87	119	161	240	135	411	68	124
Bacteria	Bacteria	Firmicutes	Bacilli	Lactobacillales	unclassified Lactobacillales	unclassified Lactobacillales	unclassified Lactobacillales	122f948392cf67991cef8edbfc23e2bc	0	0	0	0	0	0	0	0	0	0	0	0	0	0	0	0	0	0	0	0	0	0	0	0	0	0	0	0	0	0	0	0	0	0	0	0	0	0	0	0	0
Bacteria	Bacteria	Proteobacteria	Alphaproteobacteria	Caulobacterales	Caulobacteraceae	Brevundimonas	Brevundimonas_diminuta	12322f15c5dcca422f121c2e90eb3566	0	0	0	0	0	0	0	0	0	0	0	0	0	0	0	0	0	0	0	0	0	0	0	0	0	0	0	0	0	0	0	0	0	0	0	0	0	0	0	0	0
Bacteria	Bacteria	Firmicutes	Clostridia	Clostridia_vadinBB60_group	Clostridia_vadinBB60_group	Clostridia_vadinBB60_group	uncultured_bacterium	12344a2fa8fe75e5afd453ffacc82d02	0	0	0	0	0	0	0	0	0	0	0	0	0	0	0	0	0	0	0	0	0	0	0	0	0	0	0	0	0	0	0	0	0	0	0	0	0	0	0	0	0
Bacteria	Bacteria	Firmicutes	Clostridia	Lachnospirales	Lachnospiraceae	[Ruminococcus]_torques_group	unclassified [Ruminococcus]_torques_group	1238250f8b2a83dbd8a58d7870fe85a6	0	0	0	0	0	0	0	0	0	0	0	0	0	0	0	0	0	0	0	0	0	0	0	0	0	0	0	0	0	0	0	0	0	0	0	0	0	0	0	0	0
Bacteria	Bacteria	Verrucomicrobiota	Verrucomicrobiae	Verrucomicrobiales	Akkermansiaceae	Akkermansia	uncultured_bacterium	1239298d8410c412b9c280a3771d4134	0	0	0	0	0	0	0	0	0	0	0	0	0	0	0	0	0	0	0	0	0	0	0	0	0	0	0	0	0	0	0	0	0	0	14	0	0	0	0	0	0
Bacteria	Bacteria	Firmicutes	Clostridia	Oscillospirales	unclassified Oscillospirales	unclassified Oscillospirales	unclassified Oscillospirales	12436ff3f4c5aa88f60f67f8084e26f8	0	0	0	0	0	0	0	0	0	0	0	0	0	0	0	0	0	0	0	0	0	0	0	0	0	0	0	0	0	0	43	0	0	0	0	0	0	0	0	0	0
Bacteria	Bacteria	Firmicutes	Clostridia	Oscillospirales	[Eubacterium]_coprostanoligenes_group	[Eubacterium]_coprostanoligenes_group	uncultured_bacterium	124b15f0488f0232f428c61de12215f2	0	0	53	38	0	0	0	0	0	0	0	0	0	0	0	0	0	0	0	0	0	0	0	0	0	0	0	0	0	0	0	0	0	0	0	0	0	0	0	0	0
Bacteria	Bacteria	Actinobacteriota	Coriobacteriia	Coriobacteriales	Atopobiaceae	Olsenella	unclassified Olsenella	124f6cfac6710928fc0ab9a7b46c71e2	26	0	0	20	70	0	9	26	42	7	10	8	55	176	11	29	55	67	18	0	38	0	31	10	24	0	0	7	22	77	30	0	12	28	36	9	5	81	180	14	6
Bacteria	Bacteria	Bacteroidota	Bacteroidia	Bacteroidales	Rikenellaceae	Rikenellaceae_RC9_gut_group	uncultured_bacterium	1253b97870ae7577c8ddf015531aaa31	128	302	275	148	102	0	51	131	70	42	32	28	101	36	19	0	52	24	0	149	59	31	0	40	0	101	0	87	63	69	0	46	156	53	235	28	28	64	147	0	111
Bacteria	Bacteria	Proteobacteria	Alphaproteobacteria	Rickettsiales	Rickettsiaceae	uncultured	uncultured_bacterium	125ebaa82975caf979902720c2a416bd	0	0	0	0	0	0	0	0	0	0	0	0	0	0	0	0	0	0	0	0	0	0	0	0	0	0	0	0	0	0	0	0	0	0	0	0	0	0	0	0	0
Bacteria	Bacteria	Firmicutes	Clostridia	Lachnospirales	Lachnospiraceae	[Ruminococcus]_torques_group	uncultured_Clostridium	12615dfed222d35c1582cbd6cef48013	0	0	0	0	0	0	0	0	0	0	0	0	0	0	0	0	0	0	0	0	0	0	0	0	8	0	0	0	0	0	9	0	0	0	0	0	0	0	0	0	6
Bacteria	Bacteria	Bacteroidota	Bacteroidia	Bacteroidales	Prevotellaceae	Prevotellaceae_Ga6A1_group	uncultured_bacterium	12659d956c6566e968e89facdfde3341	0	11	0	3	0	33	0	0	8	9	29	7	3	5	6	0	0	8	2	53	0	0	7	0	10	0	0	11	5	6	0	29	0	0	0	0	8	0	33	0	21
Bacteria	Bacteria	Gemmatimonadota	S0134_terrestrial_group	S0134_terrestrial_group	S0134_terrestrial_group	S0134_terrestrial_group	uncultured_bacterium	12685c5c242962f0158f7f5098b40221	0	0	0	0	0	0	0	0	0	0	0	0	0	0	0	0	0	0	0	0	0	0	0	0	0	0	0	0	0	0	0	0	0	0	0	0	0	0	0	0	0
Bacteria	Bacteria	Acidobacteriota	Acidobacteriae	Bryobacterales	Bryobacteraceae	Bryobacter	unclassified Bryobacter	126f9fc44886417c1f8604136401c0be	0	0	0	0	0	0	0	0	0	0	0	0	0	0	0	0	0	0	0	0	0	0	0	0	0	0	0	0	0	0	0	0	0	0	0	0	0	0	0	0	0
Bacteria	Bacteria	Firmicutes	Clostridia	Clostridia_vadinBB60_group	Clostridia_vadinBB60_group	Clostridia_vadinBB60_group	uncultured_bacterium	127fda67374f53038cd6dd74ec90d981	0	0	0	0	0	0	0	0	0	0	0	0	0	0	0	0	0	0	0	0	0	0	0	0	0	0	0	0	0	0	0	0	0	0	0	0	0	0	0	0	0
Bacteria	Bacteria	Firmicutes	Clostridia	Oscillospirales	Ruminococcaceae	Ruminococcus	Ruminococcus_flavefaciens	128e960913c1d53d37163d95b8f87902	0	0	0	0	0	0	0	0	0	0	0	0	0	0	0	0	0	0	0	0	0	0	0	0	0	0	0	0	0	0	0	0	0	0	0	0	0	0	0	0	0
Bacteria	Bacteria	Chloroflexi	Anaerolineae	Ardenticatenales	uncultured	uncultured	uncultured_bacterium	12925f07a3c09cd9dfe3ec5283af9163	0	0	0	0	0	0	0	0	0	0	0	0	0	0	0	0	0	0	0	0	0	0	0	0	0	0	0	0	0	0	0	0	0	0	0	0	0	0	0	0	0
Bacteria	Bacteria	Bacteroidota	Bacteroidia	Bacteroidales	Muribaculaceae	Muribaculaceae	uncultured_bacterium	129500150cad877075ed12b0c9424282	0	0	0	0	0	0	0	0	0	0	0	0	0	0	0	0	0	0	0	0	0	0	0	0	0	0	0	0	0	0	0	0	0	0	0	0	0	0	0	0	0
Bacteria	Bacteria	Firmicutes	Clostridia	Oscillospirales	UCG-010	UCG-010	uncultured_bacterium	12a0f9db2f034f895b9eee1530d7220a	0	0	0	0	0	0	0	0	0	0	0	0	0	0	0	0	0	0	0	0	0	0	0	0	0	0	0	0	0	0	0	0	0	0	0	0	0	0	0	0	0
Bacteria	Bacteria	Firmicutes	Clostridia	Monoglobales	Monoglobaceae	Monoglobus	uncultured_bacterium	12a49c6dd12007b08106181789799aa9	0	0	0	0	0	0	0	0	0	0	0	0	0	0	0	0	0	0	0	0	0	0	0	0	0	0	0	0	0	0	0	0	0	0	0	0	0	0	0	0	0
Bacteria	Bacteria	Firmicutes	Clostridia	Christensenellales	Christensenellaceae	Christensenellaceae_R-7_group	unclassified Christensenellaceae_R-7_group	12a64233842e767a2508fb1e9df3cf70	0	0	0	0	0	0	0	0	29	0	0	0	0	0	0	0	0	0	57	0	0	0	0	0	0	0	0	0	15	0	0	0	0	0	68	0	0	0	0	0	0
Bacteria	Bacteria	Firmicutes	Clostridia	Monoglobales	Monoglobaceae	Monoglobus	uncultured_bacterium	12a9043e9297c3d208f4c23893122967	0	0	0	0	0	0	0	0	0	0	0	0	0	0	0	0	0	0	0	0	0	0	0	0	0	0	0	0	0	0	0	0	0	0	0	0	0	0	0	0	0
Bacteria	Bacteria	Firmicutes	Bacilli	Erysipelotrichales	Erysipelotrichaceae	uncultured	uncultured_bacterium	12aaa92f3d2d1f66a0a4af0dae1c4e1b	0	0	0	0	0	0	0	0	0	0	0	0	0	0	0	0	0	0	0	0	0	0	0	0	0	0	0	0	0	0	0	0	0	0	0	0	0	0	0	0	0
Bacteria	Bacteria	Firmicutes	Bacilli	Lactobacillales	Enterococcaceae	Enterococcus	unclassified Enterococcus	12b572e28712bf3afe82fa02c4631167	0	0	0	0	0	7	0	0	0	0	0	0	0	0	0	0	0	0	0	0	0	0	0	0	0	0	0	0	0	0	0	0	0	0	0	0	0	0	0	0	0
Bacteria	Bacteria	Firmicutes	Bacilli	Erysipelotrichales	Erysipelotrichaceae	Dielma	uncultured_bacterium	12b7bdbeaeb4ad2bf2c74a92f408d4f3	0	0	0	0	20	0	0	0	10	0	33	0	0	0	0	24	0	0	0	0	24	0	67	0	0	0	0	0	0	45	0	0	0	0	34	0	0	0	0	15	0
Bacteria	Bacteria	Proteobacteria	Alphaproteobacteria	Reyranellales	Reyranellaceae	uncultured	uncultured_Rhodospirillales	12bcb3a3dffb136524c711890d5887d4	0	0	0	0	0	0	0	0	0	0	0	0	0	0	0	0	0	0	0	0	0	0	0	0	0	0	0	0	0	0	0	0	0	0	0	0	0	0	0	0	0
Bacteria	Bacteria	Verrucomicrobiota	Chlamydiae	Chlamydiales	cvE6	cvE6	Chlamydiales_bacterium	12c10739d0458ac6640790d01abff921	0	0	0	0	0	0	0	0	0	0	0	0	0	0	0	0	0	0	0	0	0	0	0	0	0	0	0	0	0	0	0	0	0	0	0	0	0	0	0	0	0
Bacteria	Bacteria	Firmicutes	Clostridia	Lachnospirales	Lachnospiraceae	Coprococcus	uncultured_rumen	12c2abb061c19d14ddbcb091e9814a42	4	0	0	0	0	0	0	0	0	0	0	0	0	0	0	0	0	0	0	0	4	0	0	0	0	0	0	0	0	0	0	0	0	0	0	0	0	3	0	0	0
Bacteria	Bacteria	Myxococcota	Polyangia	Nannocystales	Nannocystaceae	Nannocystis	unclassified Nannocystis	12c3e9b6e14be86d34c2a3c160fbf965	0	0	0	0	0	0	0	0	0	9	0	0	0	0	18	0	0	0	0	0	0	0	0	0	0	0	0	0	0	0	0	0	0	0	0	0	0	0	0	0	0
Bacteria	Bacteria	Proteobacteria	Gammaproteobacteria	Pseudomonadales	Halomonadaceae	Halomonas	unclassified Halomonas	12c4cf4a9b6a4541ef111f02191bae96	0	0	0	0	0	0	0	0	0	0	0	0	0	0	0	0	0	0	0	0	0	0	0	0	0	0	0	0	0	0	0	0	0	0	0	0	0	0	0	0	0
Bacteria	Bacteria	Proteobacteria	Gammaproteobacteria	Enterobacterales	Enterobacteriaceae	Escherichia-Shigella	unclassified Escherichia-Shigella	12c4ef1f29294e2e4b5528a4173daa00	0	0	0	0	0	0	0	0	0	0	0	0	0	0	0	0	0	0	0	0	0	0	0	0	0	0	0	0	0	0	0	0	0	0	0	0	0	0	0	0	0
Bacteria	Bacteria	Firmicutes	Clostridia	Oscillospirales	UCG-010	UCG-010	uncultured_bacterium	12c57c4c553edae230eff62d16787d2c	0	33	12	0	15	22	0	6	0	0	0	0	9	30	0	0	8	0	0	13	13	13	13	10	11	17	35	62	25	21	0	33	16	6	6	0	14	8	29	7	15
Bacteria	Bacteria	Bacteroidota	Bacteroidia	Bacteroidales	Rikenellaceae	dgA-11_gut_group	uncultured_bacterium	12c5e02118a5ab4b8553b0fa9c5b5f80	0	0	190	0	0	0	0	0	51	0	0	0	0	93	0	0	0	0	0	0	0	0	0	0	0	0	0	0	0	60	0	0	0	0	135	0	0	0	0	96	0
Bacteria	Bacteria	Actinobacteriota	Acidimicrobiia	Microtrichales	Iamiaceae	Iamia	unclassified Iamia	12c69e5e0036ed5b242874f1a54a3d3c	0	0	0	0	0	0	0	0	0	0	0	0	0	0	0	0	0	0	0	0	0	0	0	0	0	0	0	0	0	0	0	0	0	0	0	0	0	0	0	0	0
Bacteria	Bacteria	Firmicutes	Clostridia	Oscillospirales	Ruminococcaceae	CAG-352	uncultured_bacterium	12c8fec36141bd462ea14fd586a2f5a0	24	25	273	29	0	18	17	10	16	14	22	33	17	24	11	14	0	22	17	17	0	6	5	7	0	37	7	0	0	17	31	0	8	7	0	0	0	9	9	0	47
Bacteria	Bacteria	Chloroflexi	Anaerolineae	SBR1031	A4b	A4b	uncultured_Anaerolineaceae	12cb12421426e7c3420e34a7ba0b4bd7	0	0	0	0	0	0	0	0	0	7	0	0	0	0	0	0	0	0	0	0	0	0	0	0	0	0	0	0	0	0	0	0	0	0	0	0	0	0	0	0	0
Bacteria	Bacteria	Firmicutes	Clostridia	Clostridia_vadinBB60_group	Clostridia_vadinBB60_group	Clostridia_vadinBB60_group	uncultured_bacterium	12ce0419151959fa347bc32a33c3d684	0	0	0	0	0	0	0	0	0	0	0	0	0	0	0	0	0	0	0	0	0	0	0	0	0	0	0	0	0	0	0	0	0	0	0	0	0	0	0	0	0
Bacteria	Bacteria	Firmicutes	Clostridia	Monoglobales	Monoglobaceae	Monoglobus	uncultured_bacterium	12d16279c133022af97ac213b5b700ae	0	0	0	0	0	0	0	0	0	0	0	0	0	0	0	0	0	0	0	0	0	0	0	0	0	0	0	0	0	0	0	0	0	0	0	0	0	0	0	0	0
Bacteria	Bacteria	Firmicutes	Clostridia	Christensenellales	Christensenellaceae	Christensenellaceae_R-7_group	unidentified_rumen	12d429dba7abede0f1cde822bc6b74d3	0	0	0	24	0	0	0	0	0	0	0	0	31	0	0	0	0	0	0	0	0	0	0	0	0	29	37	0	48	0	0	33	23	0	0	0	0	0	0	0	20
Bacteria	Bacteria	unclassified Bacteria	unclassified Bacteria	unclassified Bacteria	unclassified Bacteria	unclassified Bacteria	unclassified Bacteria	12d50d782d78e3f47cf883f238ee3d15	0	0	0	0	0	0	0	0	0	0	0	0	0	0	0	0	0	0	0	0	0	0	0	0	0	0	0	0	0	0	0	0	0	0	0	0	0	0	0	0	0
Bacteria	Bacteria	Firmicutes	Bacilli	RF39	RF39	RF39	uncultured_bacterium	12da5b0569f4f2f979384a6aca46071f	0	0	0	0	5	0	0	0	0	0	0	0	0	0	0	0	0	0	0	0	0	0	0	0	0	0	0	0	0	14	0	0	0	0	0	0	0	0	0	0	0
Bacteria	Bacteria	Firmicutes	Clostridia	Lachnospirales	Lachnospiraceae	Acetitomaculum	uncultured_rumen	12dd65b59b305a7d923198910f626718	28	21	0	27	26	0	0	22	21	0	0	30	18	27	0	39	17	22	17	0	0	0	0	56	0	0	64	26	25	23	24	0	19	0	0	0	0	0	19	34	58
Bacteria	Bacteria	Bacteroidota	Bacteroidia	Cytophagales	Hymenobacteraceae	Pontibacter	Pontibacter_populi	12e14fba675eb6a0c892a6a4155d78a4	0	0	0	0	0	0	0	0	0	0	0	0	0	0	0	0	0	0	0	0	0	0	0	0	0	0	0	0	0	0	0	0	0	0	0	0	0	0	0	0	0
Bacteria	Bacteria	Actinobacteriota	Actinobacteria	Streptomycetales	Streptomycetaceae	Kitasatospora	unclassified Kitasatospora	12e2bb64d262590c8c32d2b090882e42	0	0	0	0	0	0	0	0	0	0	0	0	5	0	0	0	0	0	0	0	0	0	0	0	0	0	0	0	0	0	0	0	0	0	0	0	0	0	0	0	0
Bacteria	Bacteria	Bacteroidota	Bacteroidia	Bacteroidales	Prevotellaceae	Prevotellaceae_UCG-003	uncultured_Bacteroidales	12e58f0b1cc564ed765bfe4ac6ee1b10	42	20	26	0	19	0	0	0	20	14	0	10	0	178	0	0	5	15	0	0	0	0	0	10	0	0	13	20	0	27	0	19	0	22	51	0	0	11	44	112	0
Bacteria	Bacteria	Proteobacteria	Alphaproteobacteria	Sphingomonadales	Sphingomonadaceae	Sphingomonas	unclassified Sphingomonas	12e595ffdf499a5b96ca16e64161844b	0	0	0	0	0	0	0	0	0	0	0	0	0	0	0	0	0	0	0	0	0	0	0	0	0	0	0	0	0	0	0	0	0	0	0	0	0	0	0	0	0
Bacteria	Bacteria	Firmicutes	Bacilli	Erysipelotrichales	Erysipelatoclostridiaceae	uncultured	uncultured_Erysipelotrichaceae	12ea9d7e4296c997efc607fd82e44460	0	0	0	0	0	0	0	0	0	0	0	0	0	0	0	0	0	0	0	0	0	0	0	0	0	0	0	0	0	0	0	0	0	0	0	0	0	0	0	0	0
Bacteria	Bacteria	Firmicutes	Clostridia	Oscillospirales	UCG-010	UCG-010	unclassified UCG-010	12f3f9f1a32ff63a626e3ed0b0b7f60b	0	0	0	0	0	0	17	0	0	0	0	0	0	0	0	0	0	0	0	12	11	0	17	0	0	10	12	0	0	0	0	0	0	0	0	0	0	0	0	0	0
Bacteria	Bacteria	Bacteroidota	Bacteroidia	Bacteroidales	Prevotellaceae	Alloprevotella	uncultured_bacterium	12f7fde8c9c0ce7a08018aba89a8cb47	0	5	20	10	26	0	0	0	21	0	0	14	0	4	0	0	0	29	0	0	6	0	0	15	0	0	0	2	6	21	0	0	0	0	23	0	8	0	2	0	5
Bacteria	Bacteria	Firmicutes	Clostridia	Monoglobales	Monoglobaceae	Monoglobus	uncultured_bacterium	12f9f5017784c86dac282f0fd7fd37d6	26	14	29	11	31	14	26	0	0	0	0	23	0	0	0	0	0	0	0	0	18	0	0	15	0	0	120	18	25	21	0	22	16	7	0	45	18	0	25	0	0
Bacteria	Bacteria	Acidobacteriota	Holophagae	Subgroup_7	Subgroup_7	Subgroup_7	uncultured_soil	12fd215227aabcf33fe2163d9398bb25	0	0	0	0	0	0	0	0	0	0	0	0	0	0	0	0	0	0	0	0	0	0	0	0	0	0	0	0	0	0	0	0	0	0	0	0	0	0	0	0	0
Bacteria	Bacteria	Firmicutes	Bacilli	Izemoplasmatales	Izemoplasmatales	Izemoplasmatales	unclassified Izemoplasmatales	12fec190f52634300ed026cdf13d71c9	0	0	0	0	0	0	6	0	0	0	0	0	0	0	0	0	0	0	0	0	0	0	0	0	0	0	0	0	0	0	0	0	0	0	0	0	0	0	0	0	0
Bacteria	Bacteria	Firmicutes	Clostridia	Oscillospirales	Ruminococcaceae	unclassified Ruminococcaceae		13016b09f7d9ec021bdf6b8eb3ebe1c2	0	0	0	0	0	0	0	0	0	9	0	0	0	0	0	0	0	0	0	0	0	0	0	0	0	0	0	0	0	0	0	0	0	0	0	0	0	0	0	0	0
Bacteria	Bacteria	Firmicutes	Clostridia	Oscillospirales	Oscillospiraceae	Papillibacter	uncultured_Clostridiaceae	130a92b56312109a281cd7e26627c524	0	0	0	0	0	0	0	0	0	0	0	0	0	0	0	0	0	0	0	0	0	0	0	0	0	0	0	0	0	0	0	6	0	0	0	8	0	0	0	0	0
Bacteria	Bacteria	Bacteroidota	Bacteroidia	Chitinophagales	Chitinophagaceae	Ferruginibacter	unclassified Ferruginibacter	13127159d0363f99a7926ca3b762efc8	0	0	0	0	0	0	0	0	0	0	0	0	0	0	0	0	0	0	0	0	0	0	0	0	0	0	0	0	0	0	0	0	0	0	0	0	0	0	0	0	0
Bacteria	Bacteria	Actinobacteriota	Coriobacteriia	Coriobacteriales	Eggerthellaceae	uncultured	uncultured_bacterium	1314bb9aa986dd41ef8bc0989efc56d7	0	0	0	0	0	0	0	0	0	0	0	0	0	0	0	0	0	0	0	0	7	0	0	0	11	0	0	0	0	0	0	0	0	0	0	0	0	0	0	0	0
Bacteria	Bacteria	Proteobacteria	Alphaproteobacteria	Rhizobiales	uncultured	uncultured	unclassified uncultured	13238fcb27ad1b2ff36b8935d0051c34	0	0	0	0	0	0	0	0	0	0	0	0	0	0	0	0	0	0	0	0	0	0	0	0	0	0	0	0	0	0	0	0	0	0	0	0	0	0	0	0	0
Bacteria	Bacteria	Firmicutes	Bacilli	RF39	RF39	RF39	uncultured_bacterium	1327d460b76a744918de1dcfec392701	0	0	0	0	0	0	0	0	0	0	0	0	0	0	0	0	0	0	0	0	0	0	0	0	0	0	0	0	0	0	0	0	0	0	0	0	0	0	0	0	0
Bacteria	Bacteria	Myxococcota	Polyangia	Haliangiales	Haliangiaceae	Haliangium	metagenome	132f137eb8a98efcda4de011e71145c3	0	0	0	0	0	0	0	0	0	0	0	0	0	0	0	0	0	0	0	0	0	0	0	0	0	0	0	0	0	0	0	0	0	0	0	0	0	0	0	0	0
Bacteria	Bacteria	Bacteroidota	Bacteroidia	Chitinophagales	Chitinophagaceae	Terrimonas	unclassified Terrimonas	132fae2aa638cc1b1c158c1a7619df81	0	0	0	0	0	0	0	0	0	0	0	0	0	0	0	0	0	0	0	0	0	0	0	0	0	0	0	0	0	0	0	0	0	0	0	0	0	0	0	0	0
Bacteria	Bacteria	Myxococcota	bacteriap25	bacteriap25	bacteriap25	bacteriap25	unclassified bacteriap25	132ffe9a542685a423a59236950b46b0	0	0	0	0	0	0	0	0	0	0	0	0	0	0	0	0	0	0	0	0	0	0	0	0	0	0	0	0	0	0	0	0	0	0	0	0	0	0	0	0	0
Bacteria	Bacteria	Firmicutes	Clostridia	Oscillospirales	Oscillospiraceae	NK4A214_group	unclassified NK4A214_group	1330b4ddd14f1a10cdefb52cbca231c3	0	0	0	0	0	0	0	0	0	0	0	0	0	0	0	0	0	0	0	0	0	0	0	0	0	0	0	0	0	0	0	0	0	0	0	0	0	0	0	0	0
Bacteria	Bacteria	Firmicutes	Clostridia	Peptostreptococcales-Tissierellales	Anaerovoracaceae	Family_XIII_AD3011_group	uncultured_bacterium	1330deec01ee25ab66d3ac4752e8ccbc	0	0	0	0	0	0	0	0	0	0	0	0	0	0	0	0	0	0	0	0	0	0	0	0	0	0	0	0	0	0	0	0	0	0	0	0	0	0	0	0	0
Bacteria	Bacteria	Firmicutes	Clostridia	Peptococcales	Peptococcaceae	uncultured	uncultured_bacterium	1332b0dcde33b5f46ce13a45f40f5b9a	0	0	0	0	0	0	0	0	0	5	0	0	0	0	0	0	0	0	0	0	0	0	0	0	0	0	0	0	0	0	0	0	0	0	0	0	0	0	0	0	0
Bacteria	Bacteria	Verrucomicrobiota	Verrucomicrobiae	Verrucomicrobiales	Akkermansiaceae	Akkermansia	uncultured_bacterium	133b4db564165831d883c358bad7d725	0	0	0	0	117	0	0	0	0	0	0	0	0	0	0	0	0	0	0	0	0	0	0	0	0	0	0	0	0	0	0	0	0	0	0	0	0	0	0	0	0
Bacteria	Bacteria	Firmicutes	Clostridia	Oscillospirales	UCG-010	UCG-010	unclassified UCG-010	133ba591a272cabafe4973eb32fad080	20	13	10	22	16	0	0	50	57	0	0	13	62	35	0	12	21	30	15	0	20	0	13	19	27	16	0	12	18	29	24	15	0	64	62	0	13	78	31	0	10
Bacteria	Bacteria	Firmicutes	Clostridia	uncultured	uncultured	uncultured	uncultured_bacterium	133f9242be1770b02fbdf9e3ba391957	0	0	0	0	0	0	0	0	0	0	0	0	0	0	0	0	0	0	0	0	0	0	0	0	0	0	0	0	0	0	0	0	0	0	0	0	0	0	0	0	0
Bacteria	Bacteria	Myxococcota	Polyangia	Blfdi19	Blfdi19	Blfdi19	metagenome	13404be47f41c500f6a465a76f6d6b68	0	0	0	0	0	0	0	0	0	0	0	0	0	0	3	0	0	0	0	0	0	0	0	0	0	0	0	0	0	0	0	0	0	0	0	0	0	0	0	0	0
Bacteria	Bacteria	Nitrospirota	Nitrospiria	Nitrospirales	Nitrospiraceae	Nitrospira	unclassified Nitrospira	134518f694ae4aa33f8e486b0cb55098	0	0	0	0	0	0	0	0	0	0	0	0	0	0	0	0	0	0	0	0	0	0	0	0	0	0	0	0	0	0	0	0	0	0	0	0	0	0	0	0	0
Bacteria	Bacteria	Firmicutes	Clostridia	Lachnospirales	Lachnospiraceae	Roseburia	unclassified Roseburia	1348eba4c927debc2ce9eae93ea3323b	0	0	0	0	0	0	0	0	0	0	0	0	0	0	0	0	0	0	0	0	0	0	0	0	0	0	0	0	0	0	0	0	0	0	0	0	0	0	0	0	0
Bacteria	Bacteria	Firmicutes	Clostridia	Oscillospirales	Ruminococcaceae	Caproiciproducens	uncultured_bacterium	13518e93a6374e94d165120733b457b2	0	0	0	0	0	0	0	0	0	0	4	0	0	0	0	0	0	0	0	0	0	0	0	0	7	0	0	0	0	0	17	0	0	0	0	0	0	0	0	0	0
Bacteria	Bacteria	Actinobacteriota	Actinobacteria	Micrococcales	Brevibacteriaceae	Brevibacterium	unclassified Brevibacterium	1354d8eddb9222983aca5a2fd2c6c7a5	0	0	0	0	0	0	0	0	0	0	0	0	0	0	0	0	0	0	0	0	0	0	0	0	0	0	0	0	0	0	0	0	0	0	0	0	0	0	0	0	0
Bacteria	Bacteria	Firmicutes	Clostridia	Clostridia_vadinBB60_group	Clostridia_vadinBB60_group	Clostridia_vadinBB60_group	uncultured_Clostridiales	135b8acb9ac7f50405ad388d02df7766	0	0	0	0	0	0	0	0	0	0	0	0	0	0	0	0	0	0	0	0	0	0	0	0	0	0	0	0	0	0	0	0	0	0	0	0	0	0	10	0	0
Bacteria	Bacteria	Firmicutes	Bacilli	RF39	RF39	RF39	unclassified RF39	1360231d03ffbb522586a8e3b005197c	0	0	0	0	0	0	0	0	0	0	0	0	0	0	0	0	0	0	0	0	0	0	0	0	0	0	0	0	0	0	0	0	0	0	0	9	0	0	0	0	0
Bacteria	Bacteria	Firmicutes	Clostridia	Clostridia_UCG-014	Clostridia_UCG-014	Clostridia_UCG-014	uncultured_Ruminococcaceae	136357b0e3a3fc3915795b4eb64f242a	0	0	0	0	0	0	0	0	0	0	0	0	0	0	0	0	0	0	0	0	0	0	0	0	0	0	0	0	0	0	0	0	0	0	0	0	0	0	0	0	0
Bacteria	Bacteria	Firmicutes	Clostridia	Oscillospirales	UCG-010	UCG-010	uncultured_bacterium	136378c249dddc002d702ab879cbc63f	19	19	0	18	36	19	35	6	14	0	7	19	21	18	0	8	0	15	8	5	14	6	9	17	0	6	39	23	16	18	9	24	10	10	13	0	18	9	26	12	10
Bacteria	Bacteria	Actinobacteriota	Actinobacteria	Micrococcales	Micrococcaceae	Kocuria	unclassified Kocuria	1368aca6d12ec4a9bbf16a2ff67104e1	0	0	0	0	0	0	0	0	0	0	0	0	0	0	0	0	0	0	0	0	0	0	0	0	0	0	0	0	0	0	0	0	0	0	0	0	0	0	0	0	0
Bacteria	Bacteria	Firmicutes	Bacilli	Izemoplasmatales	Izemoplasmatales	Izemoplasmatales	unclassified Izemoplasmatales	13774faf297a72623f85f8f8c0ea722b	0	0	0	0	0	0	0	0	0	0	0	0	0	0	0	0	0	0	0	0	0	0	0	0	0	0	0	0	0	0	0	0	0	0	0	0	0	0	0	28	0
Bacteria	Bacteria	Chloroflexi	Anaerolineae	SJA-15	SJA-15	SJA-15	unclassified SJA-15	137ed3031c85a30a6ac47652a91975af	0	0	0	0	0	0	0	0	0	0	0	0	0	0	0	0	0	0	0	0	0	0	0	0	0	0	0	0	0	0	0	0	0	0	0	0	0	0	0	0	0
Bacteria	Bacteria	Myxococcota	Polyangia	Polyangiales	Phaselicystidaceae	Phaselicystis	uncultured_Polyangiaceae	13801e7bc71636162780bd7b6d06bf65	0	0	0	0	0	0	0	0	0	0	0	0	0	0	0	0	0	0	0	0	0	0	0	0	0	0	0	0	0	0	0	0	0	0	0	0	0	0	0	0	0
Bacteria	Bacteria	Firmicutes	Bacilli	RF39	RF39	RF39	uncultured_bacterium	1385df7f24baec1b3447fd40de0ad4f9	0	0	0	0	0	0	0	0	0	0	0	0	0	0	0	0	0	0	0	0	0	0	0	0	0	53	0	18	0	0	0	28	0	0	0	0	0	0	0	0	0
Bacteria	Bacteria	Firmicutes	Clostridia	Clostridia_UCG-014	Clostridia_UCG-014	Clostridia_UCG-014	Clostridiales_bacterium	1389567cef13fbb1e933ac8b8b6a39b2	0	0	0	0	0	0	0	0	0	19	0	0	0	0	11	0	0	0	0	0	0	0	0	0	0	0	0	0	0	0	0	0	0	0	0	0	0	0	0	0	0
Bacteria	Bacteria	Firmicutes	Bacilli	Erysipelotrichales	Erysipelotrichaceae	Erysipelotrichaceae_UCG-009	uncultured_rumen	139b037d7498316882a53fc1b4ab4bfe	0	0	0	0	0	0	33	0	0	0	0	0	0	0	0	0	0	0	0	0	0	0	0	0	0	9	0	0	0	0	0	0	0	0	0	0	0	0	0	0	0
Bacteria	Bacteria	Bacteroidota	Bacteroidia	Bacteroidales	Prevotellaceae	Prevotellaceae_UCG-003	uncultured_bacterium	139f201782b377ecd8bd38893e72e9cc	0	0	0	0	0	0	0	0	0	0	0	0	0	0	0	0	0	0	0	0	0	0	12	0	0	0	0	0	0	0	0	0	0	0	0	0	0	0	0	0	0
Bacteria	Bacteria	NB1-j	NB1-j	NB1-j	NB1-j	NB1-j	uncultured_Desulfoglaeba	139f9d2eed23248403f54a40db2a523e	0	0	0	0	0	0	0	0	0	0	0	0	0	0	0	0	0	0	0	0	0	0	0	0	0	0	0	0	0	0	0	0	0	0	0	0	0	0	0	0	0
Bacteria	Bacteria	Firmicutes	Clostridia	Oscillospirales	[Eubacterium]_coprostanoligenes_group	[Eubacterium]_coprostanoligenes_group	uncultured_bacterium	13a35c26bb0aad7ca97535549ac74da8	0	0	0	0	0	0	0	0	0	0	0	0	0	0	0	0	0	0	0	0	0	0	0	0	0	0	0	0	0	0	0	0	0	0	0	0	0	0	0	0	0
Bacteria	Bacteria	Firmicutes	Clostridia	Oscillospirales	UCG-010	UCG-010	uncultured_bacterium	13b00c1b7c870fdacffef3b593ec6d2f	0	0	0	69	19	0	0	0	0	0	0	0	0	46	0	0	0	0	0	0	0	0	0	0	0	0	0	0	91	0	0	0	0	0	0	0	66	0	19	0	0
Bacteria	Bacteria	Firmicutes	Clostridia	Oscillospirales	[Eubacterium]_coprostanoligenes_group	[Eubacterium]_coprostanoligenes_group	uncultured_Clostridia	13b0820e81af71c8273125e65c613874	0	0	0	0	0	0	0	0	0	0	0	0	0	0	0	0	0	0	0	0	0	0	0	0	0	0	0	0	0	0	0	0	0	0	0	0	0	0	0	5	0
Bacteria	Bacteria	Firmicutes	Bacilli	Erysipelotrichales	Erysipelatoclostridiaceae	uncultured	uncultured_bacterium	13b1183fafd0219ecd435e7a3e38a3ed	0	0	0	0	0	0	0	0	0	0	0	0	0	0	0	0	0	0	0	0	0	0	0	0	0	0	0	0	0	0	0	0	0	0	0	0	0	0	0	0	0
Bacteria	Bacteria	Firmicutes	Clostridia	Clostridia_vadinBB60_group	Clostridia_vadinBB60_group	Clostridia_vadinBB60_group	uncultured_bacterium	13bb8ae4ef534f4ad8c621bc9e598a7c	0	0	0	0	0	0	0	10	0	0	0	0	0	0	0	0	0	0	0	0	8	0	0	0	0	0	0	0	0	0	0	0	0	0	0	0	0	0	0	0	0
Bacteria	Bacteria	Proteobacteria	Gammaproteobacteria	Legionellales	Legionellaceae	Legionella	uncultured_bacterium	13bb9089df2fc965224116436790dc2f	0	0	0	0	0	0	0	0	0	0	0	0	0	0	0	0	0	0	0	0	0	0	0	0	0	0	0	0	0	0	0	0	0	0	0	0	0	0	0	0	0
Bacteria	Bacteria	Proteobacteria	Alphaproteobacteria	Rhizobiales	Rhizobiaceae	unclassified Rhizobiaceae		13bbf2175f65af5125a8804ca07895dd	0	0	0	0	0	0	0	0	0	0	0	0	0	0	0	0	0	0	0	0	0	0	0	0	0	0	0	0	0	0	0	0	0	0	0	0	0	0	0	0	0
Bacteria	Bacteria	Firmicutes	Clostridia	Oscillospirales	UCG-010	UCG-010	uncultured_bacterium	13c52dd953df5aa8567bce2c248caa1a	0	0	0	0	0	0	0	0	0	0	0	0	0	0	0	0	0	0	0	0	0	0	0	0	0	0	0	0	0	0	0	0	0	0	0	3	0	0	0	0	0
Bacteria	Bacteria	Verrucomicrobiota	Omnitrophia	Omnitrophales	Omnitrophaceae	Candidatus_Omnitrophus	uncultured_bacterium	13ca2fb8c385b007ea93eb3702691411	0	0	0	0	0	0	0	0	0	0	0	0	0	0	0	0	0	0	0	0	0	0	0	0	0	0	0	0	0	0	0	0	0	0	0	0	0	0	0	0	0
Bacteria	Bacteria	Firmicutes	Bacilli	RF39	RF39	RF39	uncultured_bacterium	13cb75abfff4ea332dcdfd663a0b788e	0	0	0	0	0	0	0	0	0	0	0	0	0	12	0	0	0	0	0	0	33	0	0	0	0	0	0	0	0	0	0	0	0	0	0	0	0	0	15	0	0
Bacteria	Bacteria	Firmicutes	Bacilli	Izemoplasmatales	Izemoplasmatales	Izemoplasmatales	unclassified Izemoplasmatales	13ce197eec4cc9523681e3f64bb4d0ff	0	0	0	0	0	0	0	0	0	0	0	0	0	0	0	0	0	0	0	0	10	0	0	0	0	0	0	0	8	0	0	0	0	9	0	0	0	0	0	19	0
Bacteria	Bacteria	Actinobacteriota	Acidimicrobiia	Microtrichales	Iamiaceae	Iamia	unclassified Iamia	13cf6ebeae671808e6729f1806588d5f	0	0	0	0	0	0	0	0	0	0	0	0	0	0	0	0	0	0	0	0	0	0	0	0	0	0	0	0	0	0	0	0	0	0	0	0	0	0	0	0	0
Bacteria	Bacteria	Firmicutes	Bacilli	Lactobacillales	Carnobacteriaceae	Alkalibacterium	uncultured_bacterium	13e1d6e0c2a374ba433ca6031905f384	0	0	0	0	0	0	0	0	0	0	0	0	0	0	0	0	0	0	0	0	0	0	0	0	0	0	0	0	0	0	0	0	0	0	0	0	0	0	0	0	0
Bacteria	Bacteria	Firmicutes	Bacilli	Lactobacillales	Vagococcaceae	Vagococcus	Vagococcus_salmoninarum	13e2c7618511c6f1c5d5364a417dc894	0	0	0	0	0	0	0	0	0	0	0	0	0	0	0	0	0	0	0	0	0	0	0	0	0	0	0	0	0	0	0	0	0	0	0	0	0	0	0	0	0
Bacteria	Bacteria	Firmicutes	Clostridia	Lachnospirales	Lachnospiraceae	unclassified Lachnospiraceae		13e32a70ecbc44914870d93d1be3eea3	0	0	0	0	0	0	0	0	0	0	0	0	0	0	0	0	0	0	0	0	0	0	0	0	0	0	0	0	0	0	0	0	0	0	0	0	0	0	0	0	0
Bacteria	Bacteria	Proteobacteria	Gammaproteobacteria	Salinisphaerales	Solimonadaceae	Polycyclovorans	unclassified Polycyclovorans	13ed4fbb42f37362bb8358c53f11ec4a	0	0	0	0	0	0	0	0	0	0	0	0	0	0	0	0	0	0	0	0	0	0	0	0	0	0	0	0	0	0	0	0	0	0	0	0	0	0	0	0	0
Bacteria	Bacteria	Firmicutes	Clostridia	Christensenellales	Christensenellaceae	Christensenellaceae_R-7_group	uncultured_bacterium	13f49a9301689789529140181ed77356	0	0	0	0	0	0	0	0	0	0	0	0	0	0	0	0	0	0	0	0	0	0	0	0	0	0	0	0	0	0	0	0	0	0	0	0	0	0	0	0	0
Bacteria	Bacteria	Actinobacteriota	Actinobacteria	Corynebacteriales	Dietziaceae	Dietzia	unclassified Dietzia	13f92496c1d00c3a36877d1e6962e08f	0	0	0	0	0	0	0	0	0	0	0	0	0	0	0	0	0	0	0	0	0	0	0	0	0	0	0	0	0	0	0	0	0	0	0	0	0	0	0	0	0
Bacteria	Bacteria	Firmicutes	Bacilli	RF39	RF39	RF39	uncultured_bacterium	140066048723fe901c6219444afe1753	0	0	0	0	0	0	0	0	0	0	0	0	0	0	0	0	0	0	0	0	0	0	0	0	0	0	0	0	0	0	0	0	0	0	0	0	0	0	0	0	0
Bacteria	Bacteria	Firmicutes	Bacilli	RF39	RF39	RF39	uncultured_bacterium	140068451aff39e6578a01437b0331dd	0	0	0	0	0	0	0	0	0	0	0	0	0	0	0	0	0	0	0	0	0	0	0	0	0	0	0	0	0	0	0	0	0	0	0	0	0	0	0	0	0
Bacteria	Bacteria	Firmicutes	Bacilli	RF39	RF39	RF39	unclassified RF39	1402f5b31b5692ddd05e0d9d58f9cfed	7	10	0	0	0	7	0	0	0	0	0	0	0	0	0	0	0	0	0	12	12	7	0	7	0	34	0	15	6	0	0	14	0	0	0	0	6	0	12	0	31
Bacteria	Bacteria	Firmicutes	Clostridia	Lachnospirales	Lachnospiraceae	Anaerosporobacter	uncultured_bacterium	1409f10052e31c0cd03e9569f6012cdc	0	0	0	0	0	0	0	0	0	0	0	0	0	0	0	0	0	0	0	0	0	0	0	0	0	0	0	0	0	0	0	0	0	0	0	0	0	0	0	0	0
Bacteria	Bacteria	Bacteroidota	Bacteroidia	Bacteroidales	Muribaculaceae	Muribaculaceae	uncultured_rumen	140b90c2abfab00dd60f90c467ecb8e5	0	0	0	0	0	0	0	0	0	0	0	0	0	0	0	0	0	0	0	0	0	0	0	0	0	0	0	0	0	0	0	0	0	0	0	0	0	0	0	0	0
Bacteria	Bacteria	Proteobacteria	Alphaproteobacteria	Acetobacterales	Acetobacteraceae	unclassified Acetobacteraceae		1412fdf82bf049e547f7cac562a9aa87	0	0	0	0	0	0	0	0	0	0	0	0	0	0	0	0	0	0	0	0	0	0	0	0	0	0	0	0	0	0	0	0	0	0	0	0	0	0	0	0	0
Bacteria	Bacteria	Firmicutes	Clostridia	Clostridia_UCG-014	Clostridia_UCG-014	Clostridia_UCG-014	unclassified Clostridia_UCG-014	1415f2a1d2a57284171156c77aa42c9d	0	0	0	0	0	0	0	0	0	0	0	0	0	0	0	0	0	0	0	0	0	0	0	0	0	0	0	0	0	0	0	0	0	0	0	0	0	0	0	0	0
Bacteria	Bacteria	Planctomycetota	Planctomycetes	Pirellulales	Pirellulaceae	Pirellula	uncultured_bacterium	1419bcc47eff8d6d61edc3d673525ad7	0	0	0	0	0	0	0	0	0	0	0	0	0	0	0	0	0	0	0	0	0	0	0	0	0	0	0	0	0	0	0	0	0	0	0	0	0	0	0	0	0
Bacteria	Bacteria	Firmicutes	Clostridia	Oscillospirales	Ruminococcaceae	uncultured	uncultured_bacterium	141c0c52442a8d871ca21842ee3a6628	22	26	13	20	10	10	9	10	24	9	12	13	0	100	0	0	28	46	17	0	9	8	16	37	0	0	16	20	9	12	0	12	11	15	30	0	0	5	103	16	0
Bacteria	Bacteria	Firmicutes	Bacilli	RF39	RF39	RF39	uncultured_rumen	141d6ec34c9bd03d3eef480f3d2618df	0	0	0	0	0	0	0	0	0	0	0	0	0	0	0	0	27	0	0	0	0	0	0	0	0	0	0	0	0	0	0	0	0	0	0	0	0	0	0	0	0
Bacteria	Bacteria	Chloroflexi	Dehalococcoidia	S085	S085	S085	metagenome	141ece3e922aa5338b7901593e122432	0	0	0	0	0	0	0	0	0	0	0	0	0	0	0	0	0	0	0	0	0	0	0	0	0	0	0	0	0	0	0	0	0	0	0	0	0	0	0	0	0
Bacteria	Bacteria	Firmicutes	Clostridia	Lachnospirales	Lachnospiraceae	[Ruminococcus]_gauvreauii_group	uncultured_rumen	141f92c0b035d2180dca990e6d679915	0	0	0	0	0	0	0	0	0	0	0	0	0	0	0	0	0	0	0	0	0	0	0	0	0	0	0	0	0	0	0	0	0	0	0	0	0	0	0	0	0
Bacteria	Bacteria	Firmicutes	Bacilli	RF39	RF39	RF39	unclassified RF39	1422430d83574ef079d5ddffb384f7c5	0	0	0	0	0	0	0	0	0	0	0	0	0	0	0	0	0	0	0	0	0	0	0	0	0	0	0	0	0	0	0	0	0	0	0	0	0	0	0	0	0
Bacteria	Bacteria	Acidobacteriota	Holophagae	Subgroup_7	Subgroup_7	Subgroup_7	unclassified Subgroup_7	1428990b18f12006f6c3df4fd3d243a3	0	0	0	0	0	0	0	0	0	0	0	0	0	0	0	0	0	0	0	0	0	0	0	0	0	0	0	0	0	0	0	0	0	0	0	0	0	0	0	0	0
Bacteria	Bacteria	Firmicutes	Clostridia	Lachnospirales	Lachnospiraceae	Marvinbryantia	uncultured_bacterium	142fff65bb202956d8ddbb01e236737c	0	0	0	18	0	15	0	0	0	0	0	0	0	0	0	0	0	0	0	0	0	0	0	0	15	12	71	0	42	0	0	32	0	0	0	0	0	0	0	0	0
Bacteria	Bacteria	Actinobacteriota	Coriobacteriia	Coriobacteriales	Atopobiaceae	Olsenella	metagenome	1431294848300e622c50ad1eeb2bfb63	0	0	0	0	0	0	0	0	0	0	0	0	0	5	0	0	0	0	0	0	0	0	0	0	0	0	0	0	0	0	0	0	0	0	0	0	0	0	0	0	0
Bacteria	Bacteria	Proteobacteria	Gammaproteobacteria	Enterobacterales	Morganellaceae	Buchnera	Buchnera_aphidicola	143162d0530424b39286aa856352f1af	0	0	0	0	0	0	0	0	0	0	0	0	0	0	0	0	0	0	0	0	0	0	0	0	0	0	0	0	0	0	0	0	0	0	0	0	0	0	0	0	0
Bacteria	Bacteria	Proteobacteria	Alphaproteobacteria	Sphingomonadales	Sphingomonadaceae	Sphingomonas	unclassified Sphingomonas	143219bbb5264b5d45dd5040d0632142	0	0	0	0	0	0	0	0	0	0	0	0	0	0	0	0	0	0	0	0	0	0	0	0	0	0	0	0	0	0	0	0	0	0	0	0	0	0	0	0	0
Bacteria	Bacteria	Actinobacteriota	Coriobacteriia	Coriobacteriales	Coriobacteriales_Incertae_Sedis	uncultured	unclassified uncultured	1434738c9f423b6426dba52c2ba24eb1	0	0	0	0	0	0	0	0	0	0	0	0	0	0	0	0	0	0	0	0	0	0	0	0	0	0	0	0	0	0	0	0	0	0	0	0	0	0	0	0	0
Bacteria	Bacteria	Bacteroidota	Bacteroidia	Bacteroidales	Prevotellaceae	Prevotella	uncultured_bacterium	14349579a9883a4a8f95dd84bff1a376	0	0	0	0	10	0	0	0	0	0	0	0	0	0	0	0	0	0	0	0	0	0	0	0	0	0	0	0	0	8	0	0	0	0	0	0	0	0	0	0	0
Bacteria	Bacteria	Firmicutes	Clostridia	Monoglobales	Monoglobaceae	Monoglobus	uncultured_bacterium	143be8139de621ba6c70cac51a6a8568	0	0	0	0	0	0	0	0	0	0	0	0	0	0	0	0	0	0	0	0	0	0	0	0	0	0	0	0	0	0	0	0	0	0	0	0	0	0	0	0	0
Bacteria	Bacteria	Proteobacteria	Gammaproteobacteria	Legionellales	Legionellaceae	Legionella	uncultured_bacterium	143d6893d39cfdb99ea1a3735c234ecd	0	0	0	0	0	0	0	0	0	0	0	0	0	0	0	0	0	0	0	0	0	0	0	0	0	0	0	0	0	0	0	0	0	0	0	0	0	0	0	0	0
Bacteria	Bacteria	Firmicutes	Clostridia	Clostridia_UCG-014	Clostridia_UCG-014	Clostridia_UCG-014	unclassified Clostridia_UCG-014	143ddfd13bb57010785fac76faad441a	0	0	0	0	0	0	0	0	0	0	0	0	0	0	0	0	0	10	0	0	0	0	0	0	0	0	0	0	0	0	0	0	0	0	0	0	0	0	0	0	0
Bacteria	Bacteria	Firmicutes	Clostridia	Christensenellales	Christensenellaceae	Christensenellaceae_R-7_group	unclassified Christensenellaceae_R-7_group	1449b34c78e5583ecfb52a5fbf374fd0	0	35	59	0	0	69	54	0	33	0	71	53	120	0	0	0	0	0	0	30	23	29	0	0	0	26	0	0	0	0	0	0	94	0	0	0	44	54	0	0	0
Bacteria	Bacteria	Bacteroidota	Bacteroidia	Chitinophagales	Chitinophagaceae	Niabella	unclassified Niabella	144e6de84ed37a73979559156c5e597e	0	0	0	0	0	0	0	0	0	0	0	0	0	0	0	0	0	0	0	0	0	0	0	0	0	0	0	0	0	0	0	0	0	0	0	0	0	0	0	0	0
Bacteria	Bacteria	Proteobacteria	Gammaproteobacteria	Pseudomonadales	Moraxellaceae	Psychrobacter	Psychrobacter_immobilis	14501466dbbf634116d71b97929b4631	0	0	0	0	0	0	0	0	0	0	0	0	0	0	0	0	0	0	0	0	0	0	0	0	0	0	0	0	0	0	0	0	0	0	0	0	0	0	0	0	0
Bacteria	Bacteria	Actinobacteriota	Acidimicrobiia	Actinomarinales	uncultured	uncultured	uncultured_Actinomycetales	1452a85ea80a43419caba2f26e671510	0	0	0	0	0	0	0	0	0	0	0	0	0	0	0	0	0	0	0	0	0	0	0	0	0	0	0	0	0	0	0	0	0	0	0	0	0	0	0	0	0
Bacteria	Bacteria	Firmicutes	Clostridia	Lachnospirales	Lachnospiraceae	Lachnospiraceae_NK3A20_group	uncultured_bacterium	14537682600bc97feeb54c3c799e835e	0	0	0	0	0	0	0	0	0	0	0	0	0	0	0	0	0	0	0	0	0	0	0	0	0	0	0	0	0	0	0	0	0	0	0	0	0	0	0	0	0
Bacteria	Bacteria	Actinobacteriota	Thermoleophilia	Solirubrobacterales	Solirubrobacteraceae	Conexibacter	uncultured_bacterium	145380638cea94f361cce207bce7cae7	0	0	0	0	0	0	0	0	0	0	0	0	0	0	0	0	0	0	0	0	0	0	0	0	0	0	0	0	0	0	0	0	0	0	0	0	0	0	0	0	0
Bacteria	Bacteria	Firmicutes	Clostridia	Clostridia_vadinBB60_group	Clostridia_vadinBB60_group	Clostridia_vadinBB60_group	uncultured_bacterium	145478f77fc516dc542574ae88e02aeb	0	0	0	0	0	0	0	0	0	0	0	0	0	0	0	0	0	0	0	0	0	0	0	0	0	0	0	0	0	0	0	0	0	0	0	0	0	0	0	0	0
Bacteria	Bacteria	Proteobacteria	Gammaproteobacteria	Xanthomonadales	Xanthomonadaceae	Lysobacter	uncultured_Xanthomonadaceae	14572587570f2507a723baef159df236	0	0	0	0	0	0	0	0	0	0	0	0	0	0	0	0	0	0	0	0	0	0	0	0	0	0	0	0	0	0	0	0	0	0	0	0	0	0	0	0	0
Bacteria	Bacteria	Firmicutes	Bacilli	Izemoplasmatales	Izemoplasmatales	Izemoplasmatales	gut_metagenome	14577caf5128ec69f799c0fc8e1578de	0	0	0	0	0	0	0	0	0	0	0	0	0	0	0	0	0	0	0	0	0	0	0	0	0	0	0	0	0	0	0	0	0	0	0	0	0	0	0	0	0
Bacteria	Bacteria	Firmicutes	Bacilli	RF39	RF39	RF39	uncultured_Erysipelotrichaceae	145acfbceac54d2971369f5ac397ab64	0	0	0	0	0	0	0	0	19	0	0	0	0	0	0	0	0	0	0	0	0	0	0	20	0	0	0	0	0	0	0	0	0	0	30	0	0	0	0	0	0
Bacteria	Bacteria	Proteobacteria	Alphaproteobacteria	Sphingomonadales	Sphingomonadaceae	Sphingomonas	unclassified Sphingomonas	146011b4b3b1ac5bd7d8224c5d93209d	0	0	0	0	0	0	0	0	0	0	0	0	0	0	0	0	0	0	0	0	0	0	0	0	0	0	0	0	0	0	0	0	0	0	0	0	0	0	0	0	0
Bacteria	Bacteria	Bacteroidota	Bacteroidia	Bacteroidales	Muribaculaceae	Muribaculaceae	uncultured_bacterium	1461f56dc557ab1c172029a1ad2ea357	0	0	0	21	7	0	0	4	3	0	0	0	0	0	0	0	0	0	0	0	0	0	0	0	0	0	0	0	11	4	0	0	0	0	0	0	0	8	0	0	2
Bacteria	Bacteria	Firmicutes	Clostridia	Oscillospirales	uncultured	uncultured	uncultured_bacterium	1479a57a62f71ebc3ec593ebaea81dc4	0	0	0	0	0	0	7	0	0	0	0	0	0	0	0	0	0	0	0	0	0	0	0	0	0	0	0	0	0	0	0	0	0	0	0	0	0	0	0	0	0
Bacteria	Bacteria	Firmicutes	Clostridia	Lachnospirales	Lachnospiraceae	unclassified Lachnospiraceae		147ce6fac1ac223bd493cb1d8d4e877d	0	0	0	0	0	0	0	0	0	0	0	0	0	0	0	0	0	0	0	0	0	0	0	0	0	0	0	0	0	0	0	0	0	0	0	0	0	0	0	0	0
Bacteria	Bacteria	Firmicutes	Clostridia	Clostridia_UCG-014	Clostridia_UCG-014	Clostridia_UCG-014	unclassified Clostridia_UCG-014	147e6c4e4bd1a25999b7e8a893ec3d98	0	0	42	0	19	37	44	0	0	0	0	16	0	0	0	0	0	0	0	0	0	12	0	14	0	17	0	17	18	15	0	37	21	13	0	0	19	0	0	0	16
Bacteria	Bacteria	Proteobacteria	Alphaproteobacteria	Parvibaculales	Parvibaculaceae	Parvibaculum	unclassified Parvibaculum	1481dcb9ba2e5d5a22ba82ac887c8975	0	0	0	0	0	0	0	0	0	0	0	0	0	0	0	0	0	0	0	0	0	0	0	0	0	0	0	0	0	0	0	0	0	0	0	0	0	0	0	0	0
Bacteria	Bacteria	Firmicutes	Bacilli	RF39	RF39	RF39	uncultured_bacterium	1493c328e0fd5e2b13c616fd1a4245dc	0	0	0	0	0	0	0	0	0	0	0	0	0	0	0	0	0	0	0	0	0	0	0	0	0	0	0	0	0	0	0	0	0	0	0	0	0	0	0	0	0
Bacteria	Bacteria	Firmicutes	Clostridia	Oscillospirales	Ruminococcaceae	Incertae_Sedis	uncultured_organism	149465e40c1bdbc6230588a58a4d6eb0	0	0	0	0	0	0	0	0	0	0	0	0	0	0	0	0	0	0	0	0	0	0	0	0	0	0	0	0	0	0	0	0	0	0	0	0	0	0	0	0	0
Bacteria	Bacteria	Firmicutes	Clostridia	Clostridia_vadinBB60_group	Clostridia_vadinBB60_group	Clostridia_vadinBB60_group	uncultured_rumen	14967b589c8ef7f39841d27e07dc48a6	0	0	14	0	0	0	0	0	0	0	0	0	0	0	0	0	0	0	0	0	0	0	0	0	0	0	0	0	0	0	0	0	0	0	0	0	0	0	0	0	0
Bacteria	Bacteria	Firmicutes	Clostridia	Oscillospirales	UCG-010	UCG-010	uncultured_bacterium	14a05cb9a123d6be20c47605131beee4	47	48	38	51	47	62	67	22	15	23	53	55	26	61	5	14	21	37	12	35	32	23	35	31	19	21	69	49	51	62	18	48	29	21	26	21	28	23	90	26	39
Bacteria	Bacteria	Firmicutes	Clostridia	Oscillospirales	UCG-010	UCG-010	unclassified UCG-010	14a1853d6b6bc1586cbc64fd15e69e49	0	22	0	0	18	26	0	0	12	0	17	65	21	23	0	10	9	0	0	13	0	0	0	15	12	15	90	0	0	0	10	29	17	0	0	0	20	0	0	0	13
Bacteria	Bacteria	Acidobacteriota	Vicinamibacteria	Vicinamibacterales	uncultured	uncultured	uncultured_Acidobacteria	14a312c5939f1228036ad4e4c9b0157a	0	0	0	0	0	0	0	0	0	0	0	0	0	0	0	0	0	0	0	0	0	0	0	0	0	0	0	0	0	0	0	0	0	0	0	0	0	0	0	0	0
Bacteria	Bacteria	Firmicutes	Clostridia	Christensenellales	Christensenellaceae	Christensenellaceae_R-7_group	uncultured_rumen	14a3259dc80f41772f397a32469421c2	0	6	0	20	0	0	10	0	0	0	0	0	24	12	0	0	7	9	5	0	0	0	0	0	0	8	13	0	30	0	0	0	10	0	0	0	0	0	13	0	8
Bacteria	Bacteria	Actinobacteriota	Actinobacteria	Kineosporiales	Kineosporiaceae	Quadrisphaera	uncultured_actinobacterium	14a954749205bea09c4d0a38fd9ed75d	0	0	0	0	0	0	0	0	0	0	0	0	0	0	0	0	0	0	0	0	0	0	0	0	0	0	0	0	0	0	0	0	0	0	0	0	0	0	0	0	0
Bacteria	Bacteria	Firmicutes	Clostridia	Peptostreptococcales-Tissierellales	Anaerovoracaceae	Amnipila	unclassified Amnipila	14bebabdecdeb9efdd5809629e49451f	0	0	0	0	0	0	0	0	0	80	0	0	0	0	37	0	0	0	0	0	0	0	0	0	0	0	0	0	0	0	0	0	0	0	0	0	0	0	0	0	0
Bacteria	Bacteria	Actinobacteriota	Actinobacteria	0319-7L14	0319-7L14	0319-7L14	uncultured_bacterium	14c48e99320ec401314b4f26657d59ae	0	0	0	0	0	0	0	0	0	0	0	0	0	0	0	0	0	0	0	0	0	0	0	0	0	0	0	0	0	0	0	0	0	0	0	0	0	0	0	0	0
Bacteria	Bacteria	Firmicutes	Bacilli	RF39	RF39	RF39	uncultured_rumen	14c76424285dbed351a5985945cdaf2e	23	17	18	23	33	31	13	61	44	11	0	19	10	0	0	0	14	34	0	20	10	0	15	17	13	8	19	6	7	20	16	27	10	18	28	0	11	0	0	0	15
Bacteria	Bacteria	Myxococcota	Myxococcia	Myxococcales	Myxococcaceae	P3OB-42	uncultured_bacterium	14ca30b13e73729af8fc74729bda7e15	0	0	0	0	0	0	0	0	0	0	0	0	0	0	0	0	0	0	0	0	0	0	0	0	0	0	0	0	0	0	0	0	0	0	0	0	0	0	0	0	0
Bacteria	Bacteria	Desulfobacterota	Desulfuromonadia	Bradymonadales	Bradymonadales	Bradymonadales	uncultured_rumen	14cabd13ffa93398454300d1a00f9c3b	0	0	0	0	0	0	0	0	0	0	0	0	0	0	0	0	0	0	0	0	0	0	16	0	0	0	0	0	0	0	0	0	0	0	0	0	0	0	0	0	0
Bacteria	Bacteria	Firmicutes	Clostridia	Lachnospirales	Lachnospiraceae	unclassified Lachnospiraceae		14cf2d7273c447dd4b965bb9866401fc	40	48	60	92	56	100	41	58	36	65	62	139	17	59	0	29	42	41	24	21	0	0	0	0	0	178	35	36	0	38	59	47	44	34	37	65	55	0	67	0	321
Bacteria	Bacteria	Firmicutes	Clostridia	Oscillospirales	UCG-010	UCG-010	uncultured_bacterium	14dfa5284b9f9b46cbdd5d1a952bacc6	0	0	0	0	0	0	0	0	0	0	0	0	0	0	0	0	0	0	0	0	0	0	0	0	0	0	0	0	0	0	0	0	0	0	0	0	0	0	0	0	0
Bacteria	Bacteria	Firmicutes	Clostridia	Oscillospirales	unclassified Oscillospirales	unclassified Oscillospirales	unclassified Oscillospirales	14e4c694453ef97ca8e202d194226832	37	18	0	0	19	0	0	34	76	0	16	0	0	103	0	0	24	26	26	0	38	22	8	0	46	0	0	14	8	0	46	0	0	48	71	0	0	0	112	0	20
Bacteria	Bacteria	Myxococcota	Polyangia	Polyangiales	BIrii41	BIrii41	unclassified BIrii41	14e6a1a66d560e486903b1fd8c5dbc96	0	0	0	0	0	0	0	0	0	0	0	0	0	0	0	0	0	0	0	0	0	0	0	0	0	0	0	0	0	0	0	0	0	0	0	0	0	0	0	0	0
Bacteria	Bacteria	Bacteroidota	Bacteroidia	Bacteroidales	Paludibacteraceae	uncultured	uncultured_Paludibacter	14f3d0627c6e1c5fb53961ae6e7e272c	0	0	0	0	0	0	0	0	0	0	0	0	0	0	0	0	0	0	0	14	0	0	0	0	0	0	0	0	0	0	0	0	0	0	0	0	0	0	0	0	0
Bacteria	Bacteria	Proteobacteria	Gammaproteobacteria	Nitrosococcales	Methylophagaceae	Methylophaga	unclassified Methylophaga	14f72297a81c1d76a038053316ca0f39	0	0	0	0	0	0	0	0	0	0	0	0	0	0	0	0	0	0	0	0	0	0	0	0	0	0	0	0	0	0	0	0	0	0	0	0	0	0	0	0	0
Bacteria	Bacteria	Firmicutes	Clostridia	Clostridiales	Clostridiaceae	unclassified Clostridiaceae		14fb8d557bed2d6602598bedb17bf4fc	0	0	0	0	0	0	0	0	0	0	0	0	0	0	0	0	0	0	0	0	0	0	0	0	0	0	0	0	0	0	0	0	0	0	0	0	0	0	0	0	0
Bacteria	Bacteria	Firmicutes	Clostridia	Oscillospirales	Oscillospiraceae	UCG-005	uncultured_bacterium	151163af62275570b630403463efa30c	167	110	148	261	130	128	140	60	50	143	61	171	132	177	29	37	61	103	34	51	86	54	101	71	61	132	431	148	428	168	69	129	201	64	56	61	121	67	192	37	98
Bacteria	Bacteria	Myxococcota	bacteriap25	bacteriap25	bacteriap25	bacteriap25	uncultured_Syntrophobacterales	15145c24dbd99101e30b6c24cc7a27b1	0	0	0	0	0	0	0	0	0	0	0	0	0	0	0	0	0	0	0	0	0	0	0	0	0	0	0	0	0	0	0	0	0	0	0	0	0	0	0	0	0
Bacteria	Bacteria	Firmicutes	Clostridia	unclassified Clostridia	unclassified Clostridia	unclassified Clostridia	unclassified Clostridia	151da1522d7d74592e9b87fcff2c3d7d	0	0	0	0	0	0	0	0	0	0	0	0	0	0	0	0	0	0	0	0	0	0	0	0	0	0	0	0	0	0	0	0	0	0	0	0	0	0	0	0	0
Bacteria	Bacteria	Proteobacteria	Alphaproteobacteria	Reyranellales	Reyranellaceae	Reyranella	unclassified Reyranella	151f25319c8715bb49632a77fb021ad5	0	0	0	0	0	0	0	0	0	0	0	0	0	0	0	0	0	0	0	0	0	0	0	0	0	0	0	0	0	0	0	0	0	0	0	0	0	0	0	0	0
Bacteria	Bacteria	Fusobacteriota	Fusobacteriia	Fusobacteriales	Fusobacteriaceae	Fusobacterium	Fusobacterium_necrophorum	15233de8ded028d4d9b3f8762ef9eb99	0	0	0	0	0	0	0	0	0	0	0	0	0	0	0	0	0	0	0	0	0	0	0	0	0	0	0	0	0	0	0	0	0	0	0	0	0	0	0	0	0
Bacteria	Bacteria	Firmicutes	Bacilli	Bacillales	Planococcaceae	unclassified Planococcaceae		1536523fe042f4b1f8c9fc7e78651f1b	23	22	0	139	56	172	148	15	0	0	23	0	32	23	0	0	59	43	0	15	0	0	0	0	0	65	0	21	61	31	0	53	43	0	0	0	0	0	101	0	35
Bacteria	Bacteria	Firmicutes	Clostridia	Lachnospirales	Lachnospiraceae	[Eubacterium]_hallii_group	unidentified_rumen	15374367708fed4ab9169e5438bb51ee	0	0	0	0	0	0	0	0	0	0	0	0	9	0	0	0	0	0	0	0	0	0	0	0	0	0	0	0	0	0	0	0	0	0	0	0	0	0	0	0	0
Bacteria	Bacteria	Actinobacteriota	Actinobacteria	Propionibacteriales	Nocardioidaceae	Marmoricola	unclassified Marmoricola	153c10820774273b40755b07af5bebfd	0	0	0	0	0	0	0	0	0	0	0	0	0	0	0	0	0	0	0	0	0	0	0	0	0	0	0	0	0	0	0	0	0	0	0	0	0	0	0	0	0
Bacteria	Bacteria	Proteobacteria	Gammaproteobacteria	Diplorickettsiales	Diplorickettsiaceae	uncultured	uncultured_bacterium	153c5f193e3a7726b7c6d90fb3a7d5ef	0	0	0	0	0	0	0	0	0	0	0	0	0	0	0	0	0	0	0	0	0	0	0	0	0	0	0	0	0	0	0	0	0	0	0	0	0	0	0	0	0
Bacteria	Bacteria	Campylobacterota	Campylobacteria	Campylobacterales	Helicobacteraceae	Helicobacter	unclassified Helicobacter	153c93e302c4700f4c3515546aa47a1f	0	0	0	0	0	0	0	0	0	0	0	0	0	0	0	0	0	0	0	0	0	0	0	0	0	0	0	0	0	0	0	0	0	0	0	0	0	0	0	0	0
Bacteria	Bacteria	Firmicutes	Bacilli	Lactobacillales	Lactobacillaceae	Paucilactobacillus	unclassified Paucilactobacillus	15450f0b13f412cc912ba1488cc5f86a	0	0	0	0	0	0	0	0	0	0	0	0	0	0	0	0	0	0	0	0	0	0	0	0	0	0	0	0	0	0	0	0	0	0	0	0	0	0	0	0	0
Bacteria	Bacteria	Firmicutes	Clostridia	Lachnospirales	Lachnospiraceae	uncultured	unclassified uncultured	154813d1bfd52ff763585b4d859d73a2	0	0	0	0	0	0	0	0	0	26	0	0	0	0	0	0	0	0	0	0	0	0	0	0	0	0	0	0	0	0	0	0	0	0	0	0	0	0	0	0	0
Bacteria	Bacteria	Firmicutes	Clostridia	Oscillospirales	Oscillospiraceae	UCG-005	uncultured_organism	1548d55e754c47eb926123c246a0586d	0	0	0	0	0	0	0	0	0	0	0	0	0	0	0	0	0	0	0	0	0	0	0	0	0	0	0	0	0	0	0	0	0	0	0	0	0	0	0	0	0
Bacteria	Bacteria	Firmicutes	Clostridia	Clostridia_vadinBB60_group	Clostridia_vadinBB60_group	Clostridia_vadinBB60_group	uncultured_rumen	154f6e3483cde4b7c8aa5f7a5a92bc87	0	0	0	0	0	0	0	0	0	0	0	0	0	0	0	0	0	0	0	0	0	0	0	0	0	0	0	0	0	0	0	0	0	0	0	0	0	0	0	0	0
Bacteria	Bacteria	Firmicutes	Bacilli	RF39	RF39	RF39	uncultured_bacterium	155672d3d9296c007c9529bbccb825bc	34	47	0	19	0	0	0	0	0	0	0	0	0	0	0	0	0	0	0	0	52	0	38	0	0	0	0	0	41	0	0	0	0	0	0	0	0	0	0	0	0
Bacteria	Bacteria	Firmicutes	Clostridia	Clostridia_UCG-014	Clostridia_UCG-014	Clostridia_UCG-014	unclassified Clostridia_UCG-014	155c8dd12689dbf9b803500e5e896d58	0	0	0	0	0	0	0	0	0	0	0	0	0	0	0	0	0	0	0	0	0	0	0	0	0	0	0	0	0	0	0	0	0	0	0	0	0	0	0	0	0
Bacteria	Bacteria	Bacteroidota	Bacteroidia	Bacteroidales	Muribaculaceae	Muribaculaceae	uncultured_bacterium	155ca725bd71b6eb3541b792c49d9eb7	0	0	5	0	0	0	0	0	6	0	0	0	0	0	0	0	0	0	0	0	0	0	0	0	0	0	0	0	0	0	0	0	0	0	0	0	0	0	0	0	0
Bacteria	Bacteria	Proteobacteria	Gammaproteobacteria	Burkholderiales	Rhodocyclaceae	Denitratisoma	unclassified Denitratisoma	1563ad100bf5f31e18275ccac2a9c283	0	0	0	0	0	0	0	0	0	0	0	0	0	0	0	0	0	0	0	0	0	0	0	0	0	0	0	0	0	0	0	0	0	0	0	0	0	0	0	7	0
Bacteria	Bacteria	Firmicutes	Negativicutes	Acidaminococcales	Acidaminococcaceae	Phascolarctobacterium	unclassified Phascolarctobacterium	1569f7ae988e26c905ab8fab427c8a0d	0	0	0	0	0	0	0	0	0	0	0	0	0	0	0	0	0	0	0	0	0	0	0	0	0	0	0	0	0	0	0	0	0	0	0	0	0	0	0	0	0
Bacteria	Bacteria	Firmicutes	Clostridia	Clostridia_vadinBB60_group	Clostridia_vadinBB60_group	Clostridia_vadinBB60_group	uncultured_Firmicutes	156b09ede5f58b0ea93ab8e33426fbc1	3	4	0	0	8	6	0	0	0	0	0	0	0	0	0	0	0	10	0	4	0	0	0	0	0	0	0	0	0	4	0	7	0	0	0	0	11	0	0	0	0
Bacteria	Bacteria	Bacteroidota	Bacteroidia	Flavobacteriales	Flavobacteriaceae	Muricauda	unclassified Muricauda	156b283283757ef950626fa0606da15c	0	0	0	0	0	0	0	0	0	0	0	0	0	0	0	0	0	0	0	0	0	0	0	0	0	0	0	0	0	0	0	0	0	0	0	0	0	0	0	0	0
Bacteria	Bacteria	Firmicutes	Negativicutes	Veillonellales-Selenomonadales	Selenomonadaceae	unclassified Selenomonadaceae		15701fcbecf8b280718656e482ad0021	0	0	0	0	0	0	0	0	0	0	0	0	0	0	0	0	0	0	0	0	0	0	0	0	0	0	0	0	0	0	0	0	0	0	0	0	0	0	0	0	0
Bacteria	Bacteria	Firmicutes	Clostridia	Oscillospirales	Oscillospiraceae	UCG-005	uncultured_bacterium	1574255dcecbd23a6a327ae7dc9daec6	0	0	0	24	39	13	18	0	0	0	0	0	0	28	0	13	0	0	0	0	0	0	14	0	0	0	0	14	0	29	0	0	0	0	0	12	0	0	22	0	0
Bacteria	Bacteria	Firmicutes	Clostridia	Clostridia_vadinBB60_group	Clostridia_vadinBB60_group	Clostridia_vadinBB60_group	uncultured_bacterium	157b98672124ef8184f2c8ab8332e883	0	0	0	0	0	0	0	0	0	0	0	0	0	0	0	0	0	0	0	0	0	0	0	0	0	0	0	0	0	0	0	0	0	0	0	0	0	0	0	0	0
Bacteria	Bacteria	Proteobacteria	Alphaproteobacteria	unclassified Alphaproteobacteria	unclassified Alphaproteobacteria	unclassified Alphaproteobacteria	unclassified Alphaproteobacteria	157edcc5baac861c17e3eab7405340f7	0	0	0	0	0	0	0	0	0	0	0	0	0	0	0	0	0	0	0	0	0	0	0	0	0	0	0	0	0	0	0	0	0	0	0	0	0	0	0	0	0
Bacteria	Bacteria	Firmicutes	Clostridia	Lachnospirales	Lachnospiraceae	unclassified Lachnospiraceae		158e719af93685df7d48b7a2c8213ffd	0	0	0	0	0	0	0	0	0	0	0	0	0	0	0	0	0	0	0	0	0	0	0	0	0	0	0	0	0	0	0	0	0	0	0	0	0	0	0	0	0
Bacteria	Bacteria	Firmicutes	Bacilli	RF39	RF39	RF39	gut_metagenome	15941a86d2dc1cc376d25cb3c4260d57	0	14	0	0	0	0	0	0	0	0	0	0	0	0	0	0	0	0	0	0	0	0	0	0	0	0	0	0	0	0	0	0	0	0	0	0	0	0	0	0	0
Bacteria	Bacteria	Verrucomicrobiota	Verrucomicrobiae	Opitutales	Opitutaceae	Lacunisphaera	unclassified Lacunisphaera	159444bc0b813da46a659d21a4d714fe	0	0	0	0	0	0	0	0	0	0	0	0	0	0	0	0	0	0	0	0	0	0	0	0	0	0	0	0	0	0	0	0	0	0	0	0	0	0	0	0	0
Bacteria	Bacteria	Firmicutes	Clostridia	Lachnospirales	Lachnospiraceae	Lachnospiraceae_NK3A20_group	unidentified_rumen	15947ecff89e6dbfb265bc361920efff	0	0	0	0	0	0	0	0	0	0	22	0	0	0	0	0	0	0	0	0	0	0	0	0	0	0	0	0	0	0	0	0	0	0	0	0	0	0	0	0	0
Bacteria	Bacteria	Planctomycetota	Planctomycetes	Pirellulales	Pirellulaceae	p-1088-a5_gut_group	uncultured_bacterium	159f25ee8dfdd348c2ffee847ac7a30c	0	0	0	0	0	0	0	0	0	0	0	0	0	0	0	0	0	0	0	0	0	0	0	0	0	0	0	0	0	0	0	0	0	0	0	0	0	0	0	0	0
Bacteria	Bacteria	Verrucomicrobiota	Kiritimatiellae	WCHB1-41	WCHB1-41	WCHB1-41	unclassified WCHB1-41	15a7ee28bc45da36cb8f2bee1bf22809	0	0	0	0	0	0	0	0	0	0	0	0	0	0	0	0	0	0	0	0	0	0	0	0	0	0	0	0	0	0	0	0	0	0	0	0	0	0	0	0	0
Bacteria	Bacteria	Firmicutes	Clostridia	Lachnospirales	Lachnospiraceae	Blautia	unclassified Blautia	15ae79a66cfff2d903d924b2533f0912	36	38	31	82	25	50	31	20	0	33	155	50	33	20	19	26	20	22	0	0	32	36	32	94	36	70	74	30	94	34	21	53	24	26	11	27	46	25	38	24	68
Bacteria	Bacteria	Firmicutes	Clostridia	Clostridia_vadinBB60_group	Clostridia_vadinBB60_group	Clostridia_vadinBB60_group	uncultured_bacterium	15babc984dbd15a7f2213714d23735fb	29	41	26	0	0	0	0	0	0	0	0	0	0	35	0	0	22	34	0	0	30	0	0	0	24	39	0	24	0	0	0	0	0	0	0	0	0	0	45	43	30
Bacteria	Bacteria	Firmicutes	Clostridia	Oscillospirales	Oscillospiraceae	UCG-005	unclassified UCG-005	15bc1de73242a0821cf1fcc55bbff42f	0	0	0	0	0	0	0	0	0	0	0	0	0	0	0	0	0	0	0	0	0	0	0	0	0	0	0	0	0	0	0	0	0	0	0	0	0	0	0	0	0
Bacteria	Bacteria	Firmicutes	Clostridia	Oscillospirales	UCG-010	UCG-010	unclassified UCG-010	15bfa4c99a21f965c3d46e797bace2ea	0	0	0	0	0	0	0	0	0	0	0	0	0	0	0	0	0	0	0	0	0	0	6	0	0	0	5	0	0	0	0	0	5	0	0	0	0	0	0	0	0
Bacteria	Bacteria	Firmicutes	Clostridia	Clostridia_UCG-014	Clostridia_UCG-014	Clostridia_UCG-014	unclassified Clostridia_UCG-014	15c423b070cab04b8d9900284522b90b	0	0	0	0	0	0	0	0	0	0	0	0	0	0	0	0	0	0	0	0	0	0	0	0	0	0	0	0	0	0	0	0	0	0	0	0	0	0	0	0	0
Bacteria	Bacteria	Firmicutes	Clostridia	Clostridia_vadinBB60_group	Clostridia_vadinBB60_group	Clostridia_vadinBB60_group	uncultured_bacterium	15c657c27c6c023d37bf8697f1c86304	0	0	0	0	0	0	0	0	0	0	0	0	0	0	0	0	0	0	0	0	0	0	0	0	0	0	0	0	0	0	0	0	0	0	0	0	0	0	0	0	0
Bacteria	Bacteria	Firmicutes	Bacilli	RF39	RF39	RF39	gut_metagenome	15c6cdeee6335047297f46502a0d2527	0	0	0	0	0	0	49	0	0	0	0	0	0	0	0	0	0	0	0	0	0	0	0	0	0	0	0	0	0	0	0	0	0	0	0	0	0	0	0	0	0
Bacteria	Bacteria	Bacteroidota	Bacteroidia	Flavobacteriales	Flavobacteriaceae	Myroides	uncultured_bacterium	15c87debe70f0d13983643e65502c044	0	0	0	0	0	0	0	0	0	0	0	0	0	0	0	0	0	0	0	0	0	0	0	0	0	0	0	0	0	0	0	0	0	0	0	0	0	0	0	0	0
Bacteria	Bacteria	Firmicutes	Clostridia	Lachnospirales	Lachnospiraceae	unclassified Lachnospiraceae		15c882fe72bd41ec28c5a3a0001a67b1	0	0	0	0	0	0	0	0	0	0	0	0	0	0	0	0	0	0	0	0	0	0	6	0	0	0	0	0	0	0	0	0	0	0	0	0	0	0	0	0	0
Bacteria	Bacteria	Bacteroidota	Bacteroidia	Sphingobacteriales	Sphingobacteriaceae	uncultured	Sphingobacterium_jejuense	15c934eed49c7ea625e3366004db618b	0	0	0	0	0	0	0	0	0	0	0	0	0	0	0	0	0	0	0	0	0	0	0	0	0	0	0	0	0	0	0	0	0	0	0	0	0	0	0	0	0
Bacteria	Bacteria	Proteobacteria	Alphaproteobacteria	Rhizobiales	Rhizobiaceae	unclassified Rhizobiaceae		15d56c1957f615a428b92ab2d5f3e1ee	0	0	0	0	0	0	0	0	0	0	0	0	0	0	0	0	0	0	0	0	0	0	0	0	0	0	0	0	0	0	0	0	0	0	0	0	0	0	0	0	0
Bacteria	Bacteria	Firmicutes	Clostridia	Lachnospirales	Lachnospiraceae	Lachnospiraceae_NK4A136_group	unclassified Lachnospiraceae_NK4A136_group	15d8f053a91b6d7867067cf4cbb53694	0	0	0	0	0	0	0	0	0	0	0	0	0	0	0	0	0	0	0	0	0	0	0	0	0	0	0	0	0	0	0	0	0	0	0	0	0	0	0	0	0
Bacteria	Bacteria	Firmicutes	Clostridia	Oscillospirales	Oscillospiraceae	NK4A214_group	unclassified NK4A214_group	15ea2731d16b8f2ed17c6282041d4268	0	0	0	0	0	0	0	0	0	0	0	0	0	0	0	0	0	0	0	0	0	0	0	0	0	0	0	0	0	0	0	0	0	0	0	0	0	0	0	0	0
Bacteria	Bacteria	Firmicutes	Bacilli	Alicyclobacillales	Alicyclobacillaceae	Tumebacillus	uncultured_bacterium	15f0ea1139299335a5aea77dd413b4da	0	0	0	0	0	0	0	0	0	0	0	0	0	0	0	0	0	0	0	0	0	0	0	0	0	0	0	0	0	0	0	0	0	0	0	0	0	0	0	0	0
Bacteria	Bacteria	Firmicutes	Clostridia	uncultured	uncultured	uncultured	uncultured_bacterium	15fa708a681eb4b345a7eee0f7827288	0	0	0	0	0	0	0	0	0	0	0	0	0	0	0	0	0	0	0	0	0	0	0	0	0	0	0	0	0	0	0	0	0	0	0	0	0	0	0	0	0
Bacteria	Bacteria	Firmicutes	Clostridia	uncultured	uncultured	uncultured	uncultured_bacterium	16062eb933c5f1c1a84398d32f543b8c	13	0	6	0	5	0	0	0	0	0	6	0	5	0	0	0	0	0	0	3	0	0	5	0	0	0	0	0	0	0	8	7	0	0	7	0	0	0	6	0	5
Bacteria	Bacteria	Firmicutes	Clostridia	Clostridia_vadinBB60_group	Clostridia_vadinBB60_group	Clostridia_vadinBB60_group	uncultured_Clostridiales	160879996d7939e137ffdfe6cdf3f7f0	0	0	0	0	0	0	0	0	0	0	0	0	0	0	0	0	0	0	0	0	0	0	0	0	0	0	0	0	0	0	0	0	0	0	0	0	0	0	0	0	0
Bacteria	Bacteria	Actinobacteriota	Thermoleophilia	uncultured	uncultured	uncultured	uncultured_bacterium	1610c57e03b7faf758aa7c9ddf7a0158	0	0	0	0	0	0	0	0	0	0	0	0	0	0	0	0	0	0	0	0	0	0	0	0	0	0	0	0	0	0	0	0	0	0	0	0	0	0	0	0	0
Bacteria	Bacteria	Firmicutes	Clostridia	Clostridia_vadinBB60_group	Clostridia_vadinBB60_group	Clostridia_vadinBB60_group	gut_metagenome	1619b48906d097d8c3a8af893250385b	0	0	0	0	0	0	0	0	0	0	0	0	0	0	0	0	0	0	0	0	0	0	0	0	0	0	0	0	0	0	0	0	0	0	0	0	0	0	0	0	0
Bacteria	Bacteria	Firmicutes	Clostridia	Peptostreptococcales-Tissierellales	Anaerovoracaceae	Family_XIII_AD3011_group	uncultured_rumen	161d8991bd88ea89441f6afc0b3f7f90	0	11	20	0	35	0	0	11	0	13	0	0	0	0	0	0	0	0	0	0	0	0	14	0	0	0	22	12	0	16	0	0	11	17	0	0	0	0	0	0	14
Bacteria	Bacteria	Firmicutes	Clostridia	Lachnospirales	Lachnospiraceae	Syntrophococcus	Syntrophococcus_sucromutans	162a3321498dd14ee782bf5a15659e35	0	0	0	0	0	0	0	0	0	0	0	0	8	0	0	0	0	0	0	0	0	0	0	0	0	0	0	0	0	0	0	0	0	0	0	0	0	0	0	0	0
Bacteria	Bacteria	Firmicutes	Clostridia	Oscillospirales	UCG-010	UCG-010	uncultured_Ruminococcaceae	162ffb382edd4f2edd30085a8061d432	0	26	0	0	0	0	0	0	0	0	0	0	0	0	0	0	0	0	0	0	0	0	0	0	0	0	0	0	0	0	0	0	0	0	0	0	0	0	0	0	0
Bacteria	Bacteria	Bacteroidota	Bacteroidia	Bacteroidales	Muribaculaceae	Muribaculaceae	uncultured_bacterium	1636df577567be4aadea8383b4af2b86	0	0	0	0	0	0	0	0	0	0	0	0	0	0	0	0	0	0	0	0	0	0	0	0	0	0	0	0	0	0	0	0	0	0	0	0	0	0	0	0	0
Bacteria	Bacteria	Desulfobacterota	Desulfovibrionia	Desulfovibrionales	Desulfovibrionaceae	Mailhella	unclassified Mailhella	1638e76e27214b65a5df62f93c6b2e12	0	0	0	0	0	0	0	0	0	0	0	0	0	0	0	0	0	0	0	0	0	0	0	0	0	0	0	0	0	0	0	0	0	0	0	0	0	0	0	0	0
Bacteria	Bacteria	Firmicutes	Clostridia	Oscillospirales	UCG-010	UCG-010	uncultured_bacterium	163b291d193d03bccd46e44494d6b5a2	0	0	0	0	0	0	0	0	0	0	0	0	0	0	0	0	0	0	0	0	0	0	0	0	0	0	0	0	0	0	0	0	0	0	0	0	0	0	0	0	0
Bacteria	Bacteria	Firmicutes	Clostridia	Oscillospirales	Oscillospiraceae	unclassified Oscillospiraceae		163d0d44bd356eea890e7b5dbafaf348	0	0	0	0	0	0	53	0	0	0	0	0	0	0	0	0	0	0	0	13	0	0	0	0	0	12	0	0	0	9	0	0	20	0	0	0	0	0	0	0	0
Bacteria	Bacteria	Firmicutes	Clostridia	Oscillospirales	Ruminococcaceae	CAG-352	uncultured_bacterium	1643feec9270a8d7224519b9306413ca	0	0	0	0	0	0	0	0	0	0	0	0	0	0	0	0	0	0	0	0	0	0	0	0	0	0	0	0	0	0	0	0	0	0	0	0	0	0	0	0	18
Bacteria	Bacteria	unclassified Bacteria	unclassified Bacteria	unclassified Bacteria	unclassified Bacteria	unclassified Bacteria	unclassified Bacteria	164bbf54e5ed2a74a5967649ac7383b2	0	0	0	0	0	0	0	0	0	0	0	0	0	0	0	0	0	0	0	0	0	0	0	0	0	0	0	0	0	0	0	0	0	0	0	0	0	0	0	0	0
Bacteria	Bacteria	Firmicutes	Clostridia	Christensenellales	Christensenellaceae	Christensenellaceae_R-7_group	uncultured_rumen	16515cccebbe9c07568df01304008dc5	0	0	0	0	0	0	0	0	0	0	0	0	0	0	0	0	0	0	0	0	0	0	0	0	0	0	0	0	0	0	0	0	0	0	0	0	0	17	0	0	0
Bacteria	Bacteria	Firmicutes	Clostridia	Clostridia_UCG-014	Clostridia_UCG-014	Clostridia_UCG-014	uncultured_bacterium	1651851eded2c117a95c457f0490c881	0	0	0	0	0	0	5	0	0	0	0	0	0	0	0	0	0	0	0	0	0	0	0	0	0	0	0	0	0	0	0	0	0	0	0	0	0	0	0	0	0
Bacteria	Bacteria	Firmicutes	Clostridia	Oscillospirales	Oscillospiraceae	UCG-002	unclassified UCG-002	16530e5b50b780018210dac05a471715	0	0	0	0	0	0	0	0	0	0	0	0	0	0	0	0	0	0	0	0	0	0	0	0	0	0	0	0	0	0	0	0	0	0	0	0	0	0	0	0	0
Bacteria	Bacteria	Firmicutes	Clostridia	Lachnospirales	Lachnospiraceae	[Eubacterium]_ventriosum_group	uncultured_rumen	1663af20fe53308962f2e82929d68a72	0	0	0	0	0	0	0	0	0	0	0	0	0	0	0	0	0	0	0	0	0	0	0	0	0	0	0	0	0	0	0	0	0	0	0	0	0	0	0	0	0
Bacteria	Bacteria	Planctomycetota	Planctomycetes	Planctomycetales	uncultured	uncultured	uncultured_bacterium	166557b1c45f3d722fb3e2640fc7a30f	0	0	0	0	0	0	0	0	0	0	0	0	0	0	0	0	0	0	0	0	0	0	0	0	0	0	0	0	0	0	0	0	0	0	0	0	0	0	0	0	0
Archaea	Archaea	Euryarchaeota	Methanobacteria	Methanobacteriales	Methanobacteriaceae	Methanobacterium	unclassified Methanobacterium	166f13dad64499dfc9abfbfcc0929fc4	0	0	0	0	0	0	0	0	0	0	0	0	0	0	0	0	0	0	0	0	0	0	0	0	0	0	0	0	0	0	0	0	0	0	0	0	0	0	0	0	0
Bacteria	Bacteria	Firmicutes	Clostridia	Oscillospirales	Ruminococcaceae	Candidatus_Soleaferrea	uncultured_bacterium	166fdc2e77d4e751488118f9bd75b3d2	0	3	0	0	0	0	0	0	0	0	0	0	0	0	0	0	0	0	0	0	0	0	0	0	0	0	0	0	0	0	0	0	0	0	0	0	0	0	0	0	0
Unassigned	unclassified Unassigned	unclassified Unassigned	unclassified Unassigned	unclassified Unassigned	unclassified Unassigned	unclassified Unassigned	unclassified Unassigned	167360fd2f3daf40cf702032a9d40ee7	0	0	0	0	0	0	0	0	0	0	0	0	0	0	0	0	0	0	0	0	0	0	0	0	0	0	0	0	0	0	0	0	0	0	0	0	0	0	0	0	0
Bacteria	Bacteria	Firmicutes	Clostridia	Oscillospirales	uncultured	uncultured	uncultured_rumen	1678355898aaabdcc218ba34ef66c46c	7	0	0	0	0	18	12	0	0	24	0	10	0	0	0	0	5	0	0	8	5	0	0	8	0	0	0	0	12	10	0	0	9	0	0	9	9	0	11	0	0
Bacteria	Bacteria	Firmicutes	Clostridia	Oscillospirales	Oscillospiraceae	UCG-005	uncultured_prokaryote	1682fb075f5408e187becd48e8f1257e	0	0	0	0	0	0	0	0	0	0	0	0	0	0	0	0	0	0	0	0	0	0	0	0	0	0	0	0	0	0	0	0	0	0	0	0	0	0	0	0	0
Bacteria	Bacteria	Proteobacteria	Alphaproteobacteria	Micavibrionales	uncultured	uncultured	uncultured_bacterium	16903612a22ef736e505ec533c15544a	0	0	0	0	0	0	0	0	0	0	0	0	0	0	0	0	0	0	0	0	0	0	0	0	0	0	0	0	0	0	0	0	0	0	0	0	0	0	0	0	0
Bacteria	Bacteria	Verrucomicrobiota	Verrucomicrobiae	Verrucomicrobiales	Akkermansiaceae	Akkermansia	uncultured_bacterium	169deb1782df27a5db6626b022c306df	0	0	0	0	0	0	0	0	0	0	0	0	0	0	0	0	0	0	0	0	0	0	0	0	0	0	0	0	0	0	0	0	0	0	0	0	0	0	0	0	0
Bacteria	Bacteria	Firmicutes	Clostridia	Oscillospirales	Ruminococcaceae	Ruminococcus	unclassified Ruminococcus	16a1f0a210ca0d72878929ed93c36aed	41	26	20	33	21	18	15	16	31	19	26	0	0	18	0	99	16	18	14	0	21	0	52	16	0	0	0	0	0	0	37	0	0	0	0	0	0	0	0	18	17
Bacteria	Bacteria	Chloroflexi	Anaerolineae	SBR1031	A4b	A4b	uncultured_Caldilineaceae	16a2fe44025bdc4ecbe352368ae74d20	0	0	0	0	0	0	0	0	0	0	0	0	0	0	0	0	0	0	0	0	0	0	0	0	0	0	0	0	0	0	0	0	0	0	0	0	0	0	0	0	0
Bacteria	Bacteria	Proteobacteria	Alphaproteobacteria	Sphingomonadales	Sphingomonadaceae	Sphingobium	unclassified Sphingobium	16a7d8ffc6f02f49aeadebb5f9a85829	0	0	0	0	0	0	0	0	0	0	0	0	0	0	0	0	0	0	0	0	0	0	0	0	0	0	0	0	0	0	0	0	0	0	0	0	0	0	0	0	0
Bacteria	Bacteria	Firmicutes	Clostridia	Lachnospirales	Lachnospiraceae	unclassified Lachnospiraceae		16b311bfe9c9b49c8ef717e5b7137dd0	0	0	0	0	0	0	0	0	0	0	0	0	0	0	0	0	0	0	0	0	0	0	0	0	0	0	0	0	0	0	0	0	0	0	0	0	0	0	0	0	0
Bacteria	Bacteria	Actinobacteriota	Thermoleophilia	Solirubrobacterales	67-14	67-14	uncultured_Rubrobacteria	16b5e084ce3fa000b8baf838d1651cac	0	0	0	0	0	0	0	0	0	0	0	0	0	0	18	0	0	0	0	0	0	0	0	0	0	0	0	0	0	0	0	0	0	0	0	0	0	0	0	0	0
Bacteria	Bacteria	Firmicutes	Clostridia	Oscillospirales	UCG-010	UCG-010	uncultured_Ruminococcaceae	16b785d973e415fb0608167e164b8b8e	6	0	8	0	0	0	0	0	0	0	0	0	0	0	0	0	4	4	0	0	0	0	5	0	0	0	0	0	0	0	0	0	0	0	0	0	5	0	0	0	0
Bacteria	Bacteria	Firmicutes	Clostridia	Christensenellales	Christensenellaceae	Christensenellaceae_R-7_group	unclassified Christensenellaceae_R-7_group	16b78d1aecfcad9d50b475f4f72a3d8d	3	0	4	0	0	0	7	0	0	0	0	0	0	0	0	0	0	0	0	0	0	0	0	0	0	0	0	0	0	0	0	4	0	0	0	0	0	0	0	0	0
Bacteria	Bacteria	Bacteroidota	Bacteroidia	Bacteroidales	Muribaculaceae	Muribaculaceae	uncultured_bacterium	16caa0305de3d046b466ebc197d4862e	5	0	0	0	16	0	0	0	22	0	3	0	0	2	0	5	13	17	0	0	0	0	0	14	0	4	0	0	0	7	0	0	0	3	25	0	2	0	0	0	0
Bacteria	Bacteria	Firmicutes	Clostridia	Lachnospirales	Lachnospiraceae	unclassified Lachnospiraceae		16d68d14a037a00a15a34e849bf8f55c	0	0	0	0	0	0	0	0	0	0	0	0	0	0	0	0	0	0	0	0	0	0	0	0	0	0	0	18	0	0	0	0	0	0	0	0	0	0	0	0	0
Bacteria	Bacteria	Firmicutes	Clostridia	Christensenellales	Christensenellaceae	Christensenellaceae_R-7_group	uncultured_rumen	16e12849edb78ba0b1724f6be22d0c84	0	0	0	0	0	0	0	0	0	0	0	0	0	0	0	0	0	0	0	0	0	0	0	0	0	0	0	10	0	0	0	0	0	0	0	0	0	0	0	0	0
Bacteria	Bacteria	unclassified Bacteria	unclassified Bacteria	unclassified Bacteria	unclassified Bacteria	unclassified Bacteria	unclassified Bacteria	16e31933d859acdb2198e873c23d5eab	0	0	0	0	0	0	0	0	0	0	0	0	0	0	0	0	0	0	0	0	0	0	0	0	0	0	0	0	0	0	0	0	0	0	0	0	0	0	0	0	0
Bacteria	Bacteria	Firmicutes	Bacilli	RF39	RF39	RF39	uncultured_rumen	16e377ec2d61b2c3bdc99291887cbec9	0	0	0	0	0	0	0	0	0	0	0	0	0	0	0	0	0	9	0	0	0	0	0	0	0	0	0	0	0	0	0	0	0	0	0	0	0	0	0	0	0
Bacteria	Bacteria	Firmicutes	Clostridia	Oscillospirales	UCG-010	UCG-010	uncultured_bacterium	16ee2c37ef17d31069e9f4021eed4aad	0	19	0	0	0	0	0	0	0	0	0	0	0	0	0	0	0	0	0	0	0	0	18	0	0	0	0	8	0	0	0	0	0	0	0	0	0	0	0	0	0
Bacteria	Bacteria	Firmicutes	Bacilli	Erysipelotrichales	Erysipelotrichaceae	Turicibacter	unclassified Turicibacter	16eff35eafb00be43ead5fd482b913c6	0	0	0	0	0	0	0	0	0	0	0	0	0	0	0	0	0	0	0	0	0	0	0	0	0	0	0	0	0	0	0	0	0	0	0	0	0	0	0	0	0
Bacteria	Bacteria	Bacteroidota	Bacteroidia	Cytophagales	unclassified Cytophagales	unclassified Cytophagales	unclassified Cytophagales	16f24a4a5f3332881f330bd9b3d16eb2	0	0	0	0	0	0	0	0	0	0	0	0	0	0	0	0	0	0	0	0	0	0	0	0	0	0	0	0	0	0	0	0	0	0	0	0	0	0	0	0	0
Bacteria	Bacteria	Cyanobacteria	Vampirivibrionia	Gastranaerophilales	Gastranaerophilales	Gastranaerophilales	uncultured_bacterium	16f54e06272c1f7e8784c0d88d59f0e6	11	0	0	0	0	0	0	0	0	0	0	0	0	0	0	0	0	0	0	0	0	0	0	0	0	0	0	0	0	0	0	0	0	0	0	0	0	0	0	0	0
Bacteria	Bacteria	Firmicutes	Bacilli	Bacillales	Planococcaceae	Psychrobacillus	unclassified Psychrobacillus	16fbc0769871f7bdbd1f6f9dbcbc6f17	362	533	471	772	466	798	329	323	550	210	329	502	1344	550	1091	261	10693	3067	598	1554	229	323	304	276	286	5557	782	875	531	383	416	1272	516	292	378	182	332	726	503	202	1523
Bacteria	Bacteria	Actinobacteriota	Actinobacteria	Micrococcales	Demequinaceae	uncultured	uncultured_bacterium	16fefb323c241180a54cc9ec35774182	0	0	0	0	0	0	0	0	0	0	0	0	0	0	0	0	0	0	0	0	0	0	0	0	0	0	0	0	0	0	0	0	0	0	0	0	0	0	0	0	0
Bacteria	Bacteria	Firmicutes	Clostridia	Oscillospirales	UCG-010	UCG-010	unclassified UCG-010	17012a1392d631aafa2834f97c0748f4	0	0	0	0	0	0	0	0	0	0	0	0	0	0	0	0	0	0	0	0	0	0	0	0	0	0	0	0	0	0	0	0	0	0	0	0	0	0	0	0	0
Bacteria	Bacteria	Firmicutes	Negativicutes	Veillonellales-Selenomonadales	Selenomonadaceae	Anaerovibrio	uncultured_bacterium	1703db4dbbda1f21cb6d14e4cef4eb56	0	0	0	0	0	0	0	0	0	0	0	0	0	0	0	0	0	0	0	0	0	0	0	0	0	0	0	0	0	0	0	0	0	0	0	0	0	0	0	0	0
Bacteria	Bacteria	Firmicutes	Clostridia	Clostridia_vadinBB60_group	Clostridia_vadinBB60_group	Clostridia_vadinBB60_group	uncultured_bacterium	1707e778f41c8980db8c120964c9f313	0	0	0	0	0	0	0	0	0	0	0	0	0	0	0	0	0	0	0	0	0	0	0	0	0	0	0	4	0	0	0	0	0	0	0	0	0	0	0	0	0
Bacteria	Bacteria	Bacteroidota	Bacteroidia	Bacteroidales	uncultured	uncultured	unclassified uncultured	170af322bf9f81e7086a39e330ee5fd9	0	0	0	0	0	0	0	0	0	0	0	0	0	10	0	0	0	0	0	0	0	0	0	0	0	0	0	0	0	0	0	0	0	0	0	0	0	0	0	0	0
Bacteria	Bacteria	Bacteroidota	Bacteroidia	Bacteroidales	Prevotellaceae	Prevotellaceae	uncultured_bacterium	170d465a14c90f375659f2a792cfe900	0	0	0	0	0	0	0	0	0	0	0	0	0	0	0	0	0	0	0	0	0	0	0	0	0	0	0	0	0	0	0	0	0	0	0	0	0	0	0	0	0
Bacteria	Bacteria	Actinobacteriota	Actinobacteria	Micrococcales	Sanguibacteraceae	Sanguibacter-Flavimobilis	unclassified Sanguibacter-Flavimobilis	170d4a09c388334e058b3a9a70b4b854	0	0	0	0	0	0	0	0	0	0	0	0	0	0	0	0	0	0	0	0	0	0	0	0	0	0	0	0	0	0	0	0	0	0	0	0	0	0	0	0	0
Bacteria	Bacteria	Actinobacteriota	Actinobacteria	Streptosporangiales	Nocardiopsaceae	Nocardiopsis	Nocardiopsis_sp.	1716546dec3a0fa07f67ff7bc3daf287	0	0	0	0	0	0	0	0	0	0	0	0	0	0	0	0	0	0	0	0	0	0	0	0	0	0	0	0	0	0	0	0	0	0	0	0	0	0	0	0	0
Bacteria	Bacteria	unclassified Bacteria	unclassified Bacteria	unclassified Bacteria	unclassified Bacteria	unclassified Bacteria	unclassified Bacteria	171751fe25733022f74db12eab746b29	0	0	0	0	0	0	0	0	0	0	0	0	0	0	0	0	0	0	0	0	0	0	0	0	0	0	0	0	0	0	0	0	0	0	0	0	0	0	0	0	0
Bacteria	Bacteria	Actinobacteriota	Actinobacteria	Propionibacteriales	Nocardioidaceae	unclassified Nocardioidaceae		171972b080255260c9263c8ea1265bd2	0	0	0	0	0	0	0	0	0	0	0	0	0	0	0	0	0	0	0	0	0	0	0	0	0	0	0	0	0	0	0	0	0	0	0	0	0	0	0	0	0
Bacteria	Bacteria	Firmicutes	Bacilli	RF39	RF39	RF39	unclassified RF39	1719ec1c1f0c3bddb9c19126bb367e0b	0	0	0	0	0	0	0	0	0	0	0	0	0	0	0	0	0	0	0	0	0	0	0	0	0	0	0	0	0	0	0	0	0	0	0	0	0	0	0	0	0
Bacteria	Bacteria	Verrucomicrobiota	Lentisphaeria	Victivallales	vadinBE97	vadinBE97	uncultured_bacterium	171b5066b1df38c19c99a086c1b5add3	0	9	0	2	0	0	0	0	0	0	0	0	0	0	0	0	0	0	0	0	0	0	0	0	0	0	0	0	0	0	0	0	0	0	0	0	0	0	0	0	0
Bacteria	Bacteria	Myxococcota	bacteriap25	bacteriap25	bacteriap25	bacteriap25	metagenome	1725d2e09f627ea0513df2143e76772a	0	0	0	0	0	0	0	0	0	0	0	0	0	0	0	0	0	0	0	0	0	0	0	0	0	0	0	0	0	0	0	0	0	0	0	0	0	0	0	0	0
Bacteria	Bacteria	Firmicutes	Clostridia	Oscillospirales	UCG-010	UCG-010	unclassified UCG-010	1726081b02c4943d98361ce11175e9c3	0	0	0	0	0	0	0	0	0	0	0	0	0	0	0	0	0	0	0	0	0	0	0	0	0	0	0	0	0	0	0	0	0	0	0	0	0	0	0	0	0
Bacteria	Bacteria	Firmicutes	Clostridia	Christensenellales	Christensenellaceae	Christensenellaceae_R-7_group	unclassified Christensenellaceae_R-7_group	172705607cc4347ef08e74c6ca773fe4	0	0	0	0	0	0	0	0	0	0	0	0	0	0	0	0	0	0	0	0	0	0	0	0	0	0	9	0	0	0	0	0	0	0	0	0	0	0	0	0	0
Bacteria	Bacteria	Proteobacteria	Alphaproteobacteria	Rhodospirillales	uncultured	uncultured	unclassified uncultured	17276a8febde16eb0370266ed48f394f	0	0	0	0	0	0	0	0	0	0	0	0	0	0	0	0	0	0	0	0	0	0	0	0	0	0	0	0	0	0	0	0	0	0	0	0	0	0	0	0	0
Bacteria	Bacteria	Actinobacteriota	Coriobacteriia	Coriobacteriales	Eggerthellaceae	Parvibacter	uncultured_bacterium	1727732e52b1dcf2ef75530be5d31c08	0	115	51	33	272	35	31	0	16	0	0	0	0	21	22	0	46	0	0	0	0	0	0	0	0	0	42	31	27	69	0	19	0	0	55	52	19	0	0	0	0
Bacteria	Bacteria	Firmicutes	Bacilli	RF39	RF39	RF39	unclassified RF39	172cfd2537d7bc79add1dd3b56c1858c	0	0	0	0	0	0	0	0	0	0	0	0	0	0	0	0	0	0	0	0	0	0	0	0	0	0	0	0	0	0	0	0	0	0	0	0	0	0	0	0	0
Bacteria	Bacteria	Firmicutes	Clostridia	Oscillospirales	Oscillospirales	Oscillospirales	uncultured_bacterium	17350abec7525808ab8e15ced954d861	0	21	0	5	8	0	0	0	0	0	0	29	0	0	0	0	0	0	6	0	0	0	0	0	0	0	7	5	0	20	7	11	0	5	6	0	20	0	0	0	0
Bacteria	Bacteria	Myxococcota	Myxococcia	Myxococcales	Anaeromyxobacteraceae	Anaeromyxobacter	uncultured_bacterium	173518a43842ad45c0bc1ecf3454ebc1	0	0	0	0	0	0	0	0	0	0	0	0	0	0	0	0	0	0	0	0	0	0	0	0	0	0	0	0	0	0	0	0	0	0	0	0	0	0	0	0	0
Bacteria	Bacteria	Bacteroidota	Bacteroidia	Bacteroidales	Rikenellaceae	Rikenellaceae_RC9_gut_group	uncultured_bacterium	1736abba2d0d2786359dc3438334a218	0	0	0	0	0	0	0	0	0	0	0	0	0	0	0	0	0	0	0	0	0	0	0	0	0	0	0	0	0	0	0	0	0	0	0	0	0	0	0	0	0
Bacteria	Bacteria	Bacteroidota	Bacteroidia	Bacteroidales	Tannerellaceae	Parabacteroides	Parabacteroides_distasonis	173c825a18291f2ba18b5e46d9db8408	0	0	0	0	0	0	0	0	0	0	0	0	0	0	0	0	0	0	0	0	0	0	0	0	0	0	0	0	0	0	0	0	0	0	0	0	0	0	0	0	0
Bacteria	Bacteria	Actinobacteriota	Acidimicrobiia	Microtrichales	uncultured	uncultured	unclassified uncultured	173ea6acc2855658fc3028886eb26d93	0	0	0	0	0	0	0	0	0	0	0	0	0	0	0	0	0	0	0	0	0	0	0	0	0	0	0	0	0	0	0	0	0	0	0	0	0	0	0	0	0
Bacteria	Bacteria	Bacteroidota	Bacteroidia	Bacteroidales	Muribaculaceae	Muribaculaceae	uncultured_bacterium	1749dc7ae4076de5e35e0ec6cb4c9d6d	0	0	0	0	0	0	0	0	0	0	0	0	0	0	0	0	0	0	0	0	0	0	0	0	0	0	0	0	0	0	0	0	0	0	0	0	0	0	0	0	0
Bacteria	Bacteria	Firmicutes	Clostridia	Oscillospirales	Ruminococcaceae	Ruminococcus	rumen_bacterium	17517579cb549aedd7a92ca19bb40fce	0	0	0	0	0	0	0	0	0	0	0	0	0	0	0	0	0	0	0	0	0	0	0	0	0	0	0	0	0	0	0	0	0	0	0	0	0	0	0	0	0
Bacteria	Bacteria	Gemmatimonadota	Gemmatimonadetes	Gemmatimonadales	Gemmatimonadaceae	Gemmatimonas	unclassified Gemmatimonas	17650a965e6ace4f2edd79a085d9d55d	0	0	0	0	0	0	0	0	0	0	0	0	0	0	0	0	0	0	0	0	0	0	0	0	0	0	0	0	0	0	0	0	0	0	0	0	0	0	0	0	0
Bacteria	Bacteria	Firmicutes	Bacilli	Erysipelotrichales	Erysipelatoclostridiaceae	uncultured	uncultured_bacterium	1767b9e50194dfc0c10c03397ae1c14b	0	0	0	0	0	0	0	0	0	0	0	0	0	0	0	0	0	0	0	0	0	0	0	0	0	0	0	0	0	0	0	0	0	0	0	0	0	0	0	0	0
Bacteria	Bacteria	Bacteroidota	Bacteroidia	Bacteroidales	Rikenellaceae	Alistipes	uncultured_bacterium	17695f70e5a05b40cd9f50d3755e5abc	0	0	0	0	0	0	0	0	0	0	0	0	0	0	0	0	0	0	0	0	0	0	0	0	0	0	0	0	0	0	0	0	0	0	0	0	35	0	0	0	0
Bacteria	Bacteria	Bacteroidota	Bacteroidia	Bacteroidales	Rikenellaceae	Alistipes	uncultured_bacterium	176f830569ce747883328e9f8f946b5c	0	0	0	0	0	0	0	0	0	0	0	0	0	0	0	0	0	0	0	0	0	0	0	0	0	0	0	0	0	0	0	0	0	0	0	0	0	0	0	0	0
Unassigned	unclassified Unassigned	unclassified Unassigned	unclassified Unassigned	unclassified Unassigned	unclassified Unassigned	unclassified Unassigned	unclassified Unassigned	177375965bab7480d3572d9cec7633ed	0	0	0	0	0	0	0	0	0	0	0	0	0	0	0	0	0	0	0	0	0	0	0	0	0	0	0	0	0	0	0	0	0	0	0	0	0	0	0	0	0
Bacteria	Bacteria	Actinobacteriota	Rubrobacteria	Rubrobacterales	Rubrobacteriaceae	Rubrobacter	unclassified Rubrobacter	17789b897abe5eb8d710dbf134e051a5	0	0	0	0	0	0	0	0	0	0	0	0	0	0	0	0	0	0	0	0	0	0	0	0	0	0	0	0	0	0	0	0	0	0	0	0	0	0	0	0	0
Bacteria	Bacteria	Firmicutes	Clostridia	Christensenellales	Christensenellaceae	Christensenellaceae_R-7_group	unidentified_rumen	177a1dda6377ac38c8c127798a73d653	0	0	0	0	0	193	0	0	0	0	0	0	0	0	0	0	0	0	0	0	0	0	0	0	50	0	0	0	0	0	0	54	77	42	0	0	0	0	0	0	0
Bacteria	Bacteria	Firmicutes	Clostridia	Lachnospirales	Lachnospiraceae	unclassified Lachnospiraceae		177a24749f291ec40f4ddb8e93448a11	0	0	0	0	7	0	0	0	10	0	0	0	0	0	0	0	0	0	0	0	0	0	0	0	0	5	0	0	0	0	9	0	0	0	18	0	0	0	0	11	0
Bacteria	Bacteria	Bacteroidota	Bacteroidia	Cytophagales	Cytophagaceae	Rhodocytophaga	uncultured_Rhodocytophaga	177f15426f28db0f5f562881cd3ef25d	0	0	0	0	0	0	0	0	0	0	0	0	0	0	0	0	0	0	0	0	0	0	0	0	0	0	0	0	0	0	0	0	0	0	0	0	0	0	0	0	0
Bacteria	Bacteria	Firmicutes	Bacilli	RF39	RF39	RF39	uncultured_Erysipelotrichaceae	17832104a6a96146a0a16fe8f8e3679f	0	0	0	0	0	0	0	0	0	0	0	0	0	0	0	0	0	0	0	0	0	0	0	0	0	0	0	0	0	0	0	0	0	0	0	0	0	0	0	0	0
Bacteria	Bacteria	Proteobacteria	Alphaproteobacteria	Rhodospirillales	uncultured	uncultured	gut_metagenome	178975d04385118c01b3a65ab14f2583	0	0	0	0	0	0	0	0	0	0	0	0	0	0	0	0	0	0	0	0	0	0	0	0	0	0	0	0	0	0	0	0	0	0	0	0	0	0	0	0	0
Bacteria	Bacteria	Firmicutes	Clostridia	Clostridia_vadinBB60_group	Clostridia_vadinBB60_group	Clostridia_vadinBB60_group	uncultured_bacterium	17933e050da9bc014e0b67f350926ac4	0	0	0	0	0	0	0	0	0	0	0	0	0	0	0	0	0	0	0	0	0	0	0	0	0	0	0	5	0	0	0	0	0	0	0	0	0	0	0	0	0
Bacteria	Bacteria	Myxococcota	Polyangia	Polyangiales	Sandaracinaceae	Sandaracinus	unclassified Sandaracinus	179a9fb01aeac62b34b52d22e5ef4964	0	0	0	0	0	0	0	0	0	0	0	0	0	0	0	0	0	0	0	0	0	0	0	0	0	0	0	0	0	0	0	0	0	0	0	0	0	0	0	0	0
Bacteria	Bacteria	Gemmatimonadota	Longimicrobia	Longimicrobiales	Longimicrobiaceae	YC-ZSS-LKJ147	unclassified YC-ZSS-LKJ147	179da5a5a4ad0f94701b68eb2930da72	0	0	0	0	0	0	0	0	0	0	0	0	0	0	0	0	0	0	0	0	0	0	0	0	0	0	0	0	0	0	0	0	0	0	0	0	0	0	0	0	0
Bacteria	Bacteria	Myxococcota	Polyangia	Polyangiales	Polyangiaceae	Sorangium	uncultured_delta	179f1725832100431115ecf39ff28de3	0	0	0	0	0	0	0	0	0	0	0	0	0	0	0	0	0	0	0	0	0	0	0	0	0	0	0	0	0	0	0	0	0	0	0	0	0	0	0	0	0
Bacteria	Bacteria	Firmicutes	Clostridia	Christensenellales	Christensenellaceae	Christensenellaceae_R-7_group	uncultured_Clostridiales	17a43f094c923005a99708cea824d5d2	0	0	0	0	0	0	0	0	0	0	0	0	0	0	0	0	0	0	0	0	0	0	0	0	0	0	0	0	0	0	0	0	0	0	0	0	0	0	0	0	0
Bacteria	Bacteria	Chloroflexi	Anaerolineae	SBR1031	A4b	A4b	uncultured_bacterium	17a90a87f62ec4c31997c71087021968	0	0	0	0	0	0	0	0	0	0	0	0	0	0	0	0	0	0	0	0	0	0	0	0	0	0	0	0	0	0	0	0	0	0	0	0	0	0	0	0	0
Bacteria	Bacteria	Firmicutes	Clostridia	Clostridia_vadinBB60_group	Clostridia_vadinBB60_group	Clostridia_vadinBB60_group	uncultured_bacterium	17a9e5b57af7690d5c300c4c9fbd3be8	3	5	6	3	5	2	6	0	3	3	6	0	0	5	0	4	4	4	0	4	0	0	0	0	10	9	0	8	0	2	14	0	0	3	2	0	0	0	3	5	19
Bacteria	Bacteria	Firmicutes	Clostridia	Lachnospirales	Lachnospiraceae	Lachnospiraceae_UCG-010	uncultured_bacterium	17ad575fd564c1b1749af74a52eeaa4c	0	0	0	0	0	0	0	0	0	0	0	20	0	0	0	0	0	0	0	0	0	0	0	0	0	0	0	0	0	0	0	0	0	0	0	0	18	0	0	0	0
Bacteria	Bacteria	Fusobacteriota	Fusobacteriia	Fusobacteriales	Leptotrichiaceae	Leptotrichia	unclassified Leptotrichia	17ae20a577370dc92154c6b1f5b2a5aa	0	0	0	0	0	0	0	0	0	33	0	0	0	0	9	0	0	0	0	0	0	0	0	0	0	0	0	0	0	0	0	0	0	0	0	0	0	0	0	0	0
Bacteria	Bacteria	Bacteroidota	Bacteroidia	Bacteroidales	Prevotellaceae	Prevotella_9	uncultured_rumen	17afb14fd6a8f35bd5bdc1a583d7105e	0	0	0	0	0	0	0	0	0	0	0	0	0	0	0	0	0	0	0	0	0	0	0	0	0	0	0	0	0	0	0	0	0	0	0	0	0	0	0	0	0
Bacteria	Bacteria	Firmicutes	Clostridia	Christensenellales	Christensenellaceae	Christensenellaceae_R-7_group	unclassified Christensenellaceae_R-7_group	17b10e4e50e97e68a3000e3f0aa5626a	0	0	0	0	0	0	0	0	0	0	0	0	0	0	0	0	0	0	0	0	0	0	0	0	0	0	0	0	0	0	0	0	0	0	0	0	0	0	0	0	0
Bacteria	Bacteria	Firmicutes	Clostridia	Oscillospirales	UCG-010	UCG-010	uncultured_bacterium	17b9124a57dfe3559f76c8e154cd1b12	0	0	0	0	0	0	0	0	0	0	0	0	0	0	0	0	0	0	0	0	0	0	0	0	0	0	0	0	0	0	0	0	0	0	0	0	0	0	0	0	0
Bacteria	Bacteria	Firmicutes	Clostridia	Clostridia_UCG-014	Clostridia_UCG-014	Clostridia_UCG-014	unclassified Clostridia_UCG-014	17bee698f7cee5c2151a744c42a37c0b	0	0	10	17	0	17	0	0	0	0	0	6	0	0	0	0	0	0	0	0	0	0	0	0	0	8	0	9	7	0	0	0	0	0	0	0	0	0	7	0	0
Bacteria	Bacteria	Firmicutes	Clostridia	Christensenellales	Christensenellaceae	Christensenellaceae_R-7_group	uncultured_Clostridiaceae	17ca64ecb9792f52db2bf19a568be62f	0	0	0	0	0	0	0	0	0	0	0	0	0	0	0	0	0	0	0	0	0	0	0	0	0	0	0	0	0	0	0	0	0	0	0	0	0	0	0	0	0
Bacteria	Bacteria	Armatimonadota	Fimbriimonadia	Fimbriimonadales	Fimbriimonadaceae	Fimbriimonadaceae	uncultured_bacterium	17d458caa983d3714b3bdc6a42412844	0	0	0	0	0	0	0	0	0	0	0	0	0	0	0	0	0	0	0	0	0	0	0	0	0	0	0	0	0	0	0	0	0	0	0	0	0	0	0	0	0
Bacteria	Bacteria	Firmicutes	Clostridia	Clostridia_UCG-014	Clostridia_UCG-014	Clostridia_UCG-014	gut_metagenome	17d69d44559dce0092faca8bdcac2069	10	0	0	0	0	0	0	0	15	0	23	0	0	0	0	0	21	46	0	16	0	18	0	0	0	11	0	0	0	0	0	0	0	0	13	0	0	0	0	0	11
Bacteria	Bacteria	Bacteroidota	Bacteroidia	Bacteroidales	F082	F082	uncultured_bacterium	17d9381a2f82e52a0c7ec3257dcf4b2a	136	85	98	103	69	78	65	62	86	118	132	144	194	114	46	27	28	61	36	71	47	43	81	267	0	602	28	50	93	40	67	45	26	39	173	160	55	32	179	169	3354
Bacteria	Bacteria	Firmicutes	Clostridia	Lachnospirales	Lachnospiraceae	Lachnoclostridium	unclassified Lachnoclostridium	17dc28d8c7ea59f13a71ea36287aba80	0	0	0	0	0	0	0	0	0	0	0	0	0	0	0	0	0	0	0	0	0	0	0	0	0	0	0	0	0	0	0	0	0	0	0	0	0	0	0	0	0
Bacteria	Bacteria	Firmicutes	Bacilli	Erysipelotrichales	Erysipelotrichaceae	uncultured	uncultured_rumen	17e18a7aca36bce050ed80ab6655a228	0	0	0	0	0	0	0	0	0	0	0	0	0	0	0	0	0	0	0	0	0	0	0	0	0	0	0	0	0	0	0	0	0	0	0	0	0	0	0	0	0
Bacteria	Bacteria	Bacteroidota	Bacteroidia	Bacteroidales	Bacteroidaceae	Bacteroides	Bacteroidaceae_bacterium	17e4a07623c4b46b26c7437f261af46e	0	0	0	0	0	0	0	0	0	0	0	0	0	0	0	0	0	0	0	0	0	0	0	0	0	0	0	0	0	0	0	0	0	0	0	0	0	0	0	0	0
Bacteria	Bacteria	Proteobacteria	Alphaproteobacteria	Rhizobiales	Devosiaceae	Devosia	unclassified Devosia	17e562606dc747dd9f950ce27d3eb95a	0	0	0	0	0	0	0	0	0	0	0	0	0	0	0	0	0	0	0	0	0	0	0	0	0	0	0	0	0	0	0	0	0	0	0	0	0	0	0	0	0
Bacteria	Bacteria	Firmicutes	Clostridia	Lachnospirales	Lachnospiraceae	Tyzzerella	unclassified Tyzzerella	17ed8961319d587c2503a5bca812adaa	0	0	0	0	0	0	0	0	0	0	0	0	0	0	0	0	0	0	0	4	0	0	0	0	0	0	0	0	2	0	0	0	0	0	0	0	0	0	0	0	0
Bacteria	Bacteria	Firmicutes	Clostridia	Christensenellales	Christensenellaceae	Christensenellaceae_R-7_group	unclassified Christensenellaceae_R-7_group	17edd2a823cc949c69642c67f73ef93f	0	0	0	0	0	0	0	0	0	0	0	0	0	0	0	0	0	0	0	0	0	0	0	0	0	0	0	0	0	0	0	0	0	0	0	96	0	0	0	0	0
Bacteria	Bacteria	Proteobacteria	Gammaproteobacteria	Burkholderiales	Burkholderiaceae	Burkholderia-Caballeronia-Paraburkholderia	unclassified Burkholderia-Caballeronia-Paraburkholderia	17f42ee9caaaa916caa2e2f582808a9b	0	0	0	0	0	0	0	0	0	0	0	0	0	0	0	0	0	0	0	0	0	0	0	0	0	0	0	0	0	0	0	0	0	0	0	0	0	0	0	0	0
Bacteria	Bacteria	Proteobacteria	Alphaproteobacteria	Sphingomonadales	Sphingomonadaceae	unclassified Sphingomonadaceae		17f5a48986ee11c3fc2b99d8e5ff4b1c	0	0	0	0	0	0	0	0	0	0	0	0	0	0	0	0	0	0	0	0	0	0	0	0	0	0	0	0	0	0	0	0	0	0	0	0	0	0	0	0	0
Bacteria	Bacteria	Proteobacteria	Alphaproteobacteria	Rickettsiales	SM2D12	SM2D12	uncultured_bacterium	17f621e87af79c9b432fdb46236c61f1	0	0	0	0	0	0	0	0	0	0	0	0	0	0	0	0	0	0	0	0	0	0	0	0	0	0	0	0	0	0	0	0	0	0	0	0	0	0	0	0	0
Bacteria	Bacteria	Firmicutes	Clostridia	Lachnospirales	Lachnospiraceae	unclassified Lachnospiraceae		17f73e3a263521cb5f35d7bca4783ad4	0	0	0	0	0	0	0	0	0	0	0	0	0	0	0	0	0	0	0	0	0	0	0	0	0	0	0	0	0	0	0	0	0	0	0	0	0	0	0	0	66
Bacteria	Bacteria	Firmicutes	Clostridia	Oscillospirales	Ruminococcaceae	Ruminococcus	Ruminococcus_flavefaciens	17fab98e3984cabfa9e8089c25889443	0	0	0	0	0	0	0	0	0	0	0	0	0	0	0	0	0	0	0	0	0	0	0	0	0	0	0	0	0	0	0	0	0	0	0	0	0	0	0	0	0
Bacteria	Bacteria	Bacteroidota	Bacteroidia	Cytophagales	Microscillaceae	Hassallia	uncultured_bacterium	17feaac3188957685c924b2422f192bf	0	0	0	0	0	0	0	0	0	0	0	0	0	0	0	0	0	0	0	0	0	0	0	0	0	0	0	0	0	0	0	0	0	0	0	0	0	0	0	0	0
Bacteria	Bacteria	Chloroflexi	Anaerolineae	SJA-15	SJA-15	SJA-15	uncultured_soil	1809acd3f1c36a40384dc141c4608e14	0	0	0	0	0	0	0	0	0	0	0	0	0	0	0	0	0	0	0	0	0	0	0	0	0	0	0	0	0	0	0	0	0	0	0	0	0	0	0	0	0
Bacteria	Bacteria	Actinobacteriota	Actinobacteria	Corynebacteriales	Mycobacteriaceae	Mycobacterium	unclassified Mycobacterium	1809cafad72747db4357ccb62252a1ab	0	0	0	0	0	0	0	0	0	0	0	0	0	0	0	0	0	0	0	0	0	0	0	0	0	0	0	0	0	0	0	0	0	0	0	0	0	0	0	0	0
Bacteria	Bacteria	Firmicutes	Clostridia	Lachnospirales	Lachnospiraceae	unclassified Lachnospiraceae		1817b0dd900a861a5365ebf79a42e835	0	0	0	0	0	0	0	0	0	0	0	0	0	0	0	0	0	0	0	0	0	0	0	0	0	0	0	0	0	0	0	0	0	0	0	0	0	0	0	0	0
Bacteria	Bacteria	Firmicutes	Clostridia	Lachnospirales	Lachnospiraceae	Lachnospiraceae_UCG-002	uncultured_rumen	181dfaae2d5773f6ba1585839f14ecab	0	0	0	0	0	0	0	0	0	0	0	0	0	0	0	0	0	0	0	0	0	0	0	0	0	0	0	0	0	0	0	0	0	0	0	0	0	0	0	0	0
Bacteria	Bacteria	Spirochaetota	Spirochaetia	Spirochaetales	Spirochaetaceae	Treponema	uncultured_bacterium	181f6edb14d1190f795c9d244859c202	0	0	0	0	0	0	7	0	0	0	0	0	0	0	0	0	0	0	0	0	0	0	0	0	0	0	0	0	0	0	0	0	0	0	0	0	0	0	0	0	0
Bacteria	Bacteria	Firmicutes	Clostridia	Lachnospirales	Lachnospiraceae	Lachnospiraceae_AC2044_group	uncultured_bacterium	1823d2917f53a419d4d3a4b895e55a25	0	0	0	0	22	0	0	0	0	0	0	0	0	0	0	0	0	0	0	0	0	0	0	0	21	0	0	0	0	0	0	0	0	0	0	0	0	0	0	0	0
Bacteria	Bacteria	Firmicutes	Clostridia	Oscillospirales	Oscillospiraceae	uncultured	Intestinimonas_massiliensis	182450b9ed5149110e5bb5ff1795f8bf	0	0	0	0	0	0	0	0	0	0	0	0	0	0	0	0	0	0	0	0	0	0	0	0	0	0	0	0	0	0	0	0	0	0	0	0	0	0	0	0	0
Bacteria	Bacteria	Proteobacteria	Gammaproteobacteria	Burkholderiales	Nitrosomonadaceae	MND1	unclassified MND1	1829912e309a3e554a1f32753dcd3b4e	0	0	0	0	0	0	0	0	0	0	0	0	0	0	0	0	0	0	0	0	0	0	0	0	0	0	0	0	0	0	0	0	0	0	0	0	0	0	0	0	0
Bacteria	Bacteria	Planctomycetota	Planctomycetes	Pirellulales	Pirellulaceae	uncultured	metagenome	182f93bec5d2f15a04c32a38d423ee53	0	0	0	0	0	0	0	0	0	0	0	0	0	0	0	0	0	0	0	0	0	0	0	0	0	0	0	0	0	0	0	0	0	0	0	0	0	0	0	0	0
Bacteria	Bacteria	Bacteroidota	Bacteroidia	Bacteroidales	Rikenellaceae	Rikenellaceae_RC9_gut_group	uncultured_bacterium	1831573d778fc12fa4f4b21334377dc7	21	41	0	0	0	0	0	0	31	26	22	101	0	154	21	0	0	21	0	17	0	33	0	0	62	0	36	37	0	0	96	0	0	125	0	82	113	0	40	58	52
Bacteria	Bacteria	Spirochaetota	Spirochaetia	Spirochaetales	Spirochaetaceae	Treponema	uncultured_bacterium	1835981378a65bfa64e620665391cc65	18	80	0	22	0	0	98	0	11	20	0	0	15	0	20	0	0	0	0	0	0	0	5	0	16	0	17	0	0	0	43	0	65	37	0	0	0	0	0	12	23
Bacteria	Bacteria	Firmicutes	Clostridia	Oscillospirales	UCG-010	UCG-010	uncultured_Ruminococcaceae	183b0170bb7d2c4b8ed1347a4b4b09be	0	10	12	14	0	0	0	0	0	0	13	0	0	0	0	0	13	0	0	0	0	0	0	0	0	35	0	0	0	0	0	0	0	0	0	0	0	0	0	0	65
Bacteria	Bacteria	Firmicutes	Bacilli	RF39	RF39	RF39	uncultured_prokaryote	183cc68702a08e6deec9559f7216d190	0	0	0	0	0	0	0	0	0	0	0	0	0	49	0	0	0	0	0	0	0	0	0	0	0	0	0	0	0	0	0	0	0	0	0	0	0	0	0	0	0
Bacteria	Bacteria	Actinobacteriota	Coriobacteriia	Coriobacteriales	Eggerthellaceae	unclassified Eggerthellaceae		183e73babd410f38c0c9e6cad1fe8143	0	0	0	0	0	0	0	0	0	0	0	0	0	0	0	0	0	0	0	0	0	0	0	0	0	0	0	0	0	0	0	0	0	4	0	0	0	0	0	6	0
Bacteria	Bacteria	Chloroflexi	Ktedonobacteria	Ktedonobacterales	JG30-KF-AS9	JG30-KF-AS9	uncultured_bacterium	1841fabd0f8a6301b36bcb95a0396384	0	0	0	0	0	0	0	0	0	0	0	0	0	0	0	0	0	0	0	0	0	0	0	0	0	0	0	0	0	0	0	0	0	0	0	0	0	0	0	0	0
Bacteria	Bacteria	Firmicutes	Clostridia	Oscillospirales	Oscillospiraceae	Papillibacter	uncultured_Clostridiales	1849529b3a9d4f0da1b3d4d506416cf9	0	0	8	0	11	6	11	0	0	0	0	7	0	5	0	0	0	10	0	0	0	0	0	0	0	0	4	0	0	0	0	16	6	0	0	0	12	0	0	0	0
Bacteria	Bacteria	Firmicutes	Clostridia	Lachnospirales	Lachnospiraceae	unclassified Lachnospiraceae		1855456c08b9898faf2967978065cdb3	0	0	0	0	0	0	0	0	0	0	0	0	0	0	0	0	0	0	0	0	0	0	0	0	0	0	0	0	0	0	0	0	0	0	0	0	0	0	0	0	0
Bacteria	Bacteria	Firmicutes	Clostridia	Monoglobales	Monoglobaceae	Monoglobus	uncultured_rumen	1855acf11339270a239f8f8fcdd5422b	0	0	0	0	0	0	0	0	0	0	0	0	0	0	0	0	0	0	0	0	0	0	0	0	0	0	0	0	0	0	0	0	0	0	0	0	0	0	0	0	0
Bacteria	Bacteria	Firmicutes	Clostridia	Lachnospirales	Lachnospiraceae	unclassified Lachnospiraceae		185fd5fa18cb1cc8b0fa2bacf60af299	0	0	0	0	0	0	0	0	0	0	0	0	0	0	0	0	0	0	0	0	0	0	0	0	0	0	0	0	0	0	0	0	0	0	0	0	0	0	0	0	0
Bacteria	Bacteria	Acidobacteriota	Acidobacteriae	Solibacterales	Solibacteraceae	Candidatus_Solibacter	unclassified Candidatus_Solibacter	1866778a5a98201008cb6b4320a48822	0	0	0	0	0	0	0	0	0	0	0	0	0	0	0	0	0	0	0	0	0	0	0	0	0	0	0	0	0	0	0	0	0	0	0	0	0	0	0	0	0
Bacteria	Bacteria	Bacteroidota	Bacteroidia	Chitinophagales	Chitinophagaceae	Puia	unclassified Puia	1868d891a4197bf06083e26c27e3e2f1	0	0	0	0	0	0	0	0	0	0	0	0	0	0	0	0	0	0	0	0	0	0	0	0	0	0	0	0	0	0	0	0	0	0	0	0	0	0	0	0	0
Bacteria	Bacteria	Proteobacteria	Gammaproteobacteria	Legionellales	Legionellaceae	Legionella	uncultured_bacterium	186a0959a127f7f2b5d22d41ee35013e	0	0	0	0	0	0	0	0	0	0	0	0	0	0	0	0	0	0	0	0	0	0	0	0	0	0	0	0	0	0	0	0	0	0	0	0	0	0	0	0	0
Bacteria	Bacteria	Firmicutes	Clostridia	Monoglobales	Monoglobaceae	Monoglobus	uncultured_bacterium	18787f9f36c358c75b4e2e67a7bc736a	84	32	65	0	44	41	118	77	0	0	143	0	0	0	0	0	0	0	0	0	47	0	0	0	76	36	50	0	63	51	0	0	72	85	44	0	0	0	98	0	0
Bacteria	Bacteria	Firmicutes	Clostridia	Lachnospirales	Lachnospiraceae	XBB1006	uncultured_bacterium	1878ab355fdc4a7c1fd015d3a4d0145d	0	0	10	8	0	0	0	0	0	0	0	0	0	0	0	0	0	0	0	0	0	8	0	0	0	0	0	0	0	13	0	0	0	0	0	0	0	0	0	0	0
Bacteria	Bacteria	Firmicutes	Clostridia	Oscillospirales	Oscillospiraceae	Colidextribacter	unclassified Colidextribacter	18805638e0a23a54a9b037115c3e55d6	0	0	0	0	0	0	0	0	0	0	0	20	0	0	0	0	0	0	0	0	0	0	0	0	0	0	0	0	0	0	0	0	0	0	0	0	0	0	0	0	0
Bacteria	Bacteria	Bacteroidota	Bacteroidia	Sphingobacteriales	NS11-12_marine_group	NS11-12_marine_group	uncultured_bacterium	1889e19f68bee5d791313c3110e468ef	0	0	0	0	0	0	0	0	0	0	0	0	0	0	0	0	0	0	0	0	0	0	0	0	0	0	0	0	0	0	0	0	0	0	0	0	0	0	0	0	0
Bacteria	Bacteria	Myxococcota	Polyangia	Polyangiales	Eel-36e1D6	Eel-36e1D6	unclassified Eel-36e1D6	188cc46a0c097ebc88ef0e6e491c1ef3	0	0	0	0	0	0	0	0	0	0	0	0	0	0	0	0	0	0	0	0	0	0	0	0	0	0	0	0	0	0	0	0	0	0	0	0	0	0	0	0	0
Bacteria	Bacteria	Proteobacteria	Alphaproteobacteria	Rhizobiales	uncultured	uncultured	uncultured_Alphaproteobacteria	188d608dcc88c0e88a541f76c174ede2	0	0	0	0	0	0	0	0	0	0	0	0	0	0	0	0	0	0	0	0	0	0	0	0	0	0	0	0	0	0	0	0	0	0	0	0	0	0	0	0	0
Bacteria	Bacteria	Firmicutes	Bacilli	Lactobacillales	Lactobacillaceae	Lactobacillus	Lactobacillus_jensenii	18916ff01c5cc30f13e73cab657abe0e	0	0	0	0	0	0	0	0	0	0	0	0	0	0	0	0	0	0	0	0	0	0	0	0	0	0	0	0	0	0	0	0	0	0	0	0	0	0	0	0	0
Bacteria	Bacteria	Firmicutes	Clostridia	Clostridia_vadinBB60_group	Clostridia_vadinBB60_group	Clostridia_vadinBB60_group	uncultured_bacterium	1898d00bafd4230fc7bb5a8e2f252d0d	0	0	0	0	0	0	0	0	0	0	0	0	0	0	0	0	0	0	0	0	0	0	0	0	0	0	0	0	0	0	0	0	0	0	0	0	0	0	0	0	0
Bacteria	Bacteria	Bacteroidota	Bacteroidia	Bacteroidales	Rikenellaceae	Alistipes	gut_metagenome	189cfcb22d149bb4988697eb63702d4a	0	0	0	0	0	0	0	0	0	0	0	0	0	0	0	0	0	0	0	0	0	0	0	0	0	0	0	0	0	0	0	0	0	0	0	0	0	0	0	0	0
Bacteria	Bacteria	Firmicutes	Clostridia	Oscillospirales	unclassified Oscillospirales	unclassified Oscillospirales	unclassified Oscillospirales	18a446ad7bbe05aec7b8c8b4f459660c	0	0	0	0	0	0	0	0	0	0	0	0	0	0	0	0	0	0	0	0	0	0	15	0	7	0	0	0	0	0	0	0	0	0	0	0	0	0	8	0	0
Bacteria	Bacteria	Firmicutes	Clostridia	Lachnospirales	Lachnospiraceae	unclassified Lachnospiraceae		18ac4f5d15861353f53f40e3ba71b514	0	0	0	0	0	0	0	0	0	9	0	0	0	0	0	0	0	0	0	0	0	0	0	0	0	0	0	0	0	0	0	0	0	0	0	0	0	0	0	0	0
Bacteria	Bacteria	Firmicutes	Clostridia	Oscillospirales	Oscillospiraceae	unclassified Oscillospiraceae		18c082397b677d76b154231f983f49da	0	0	0	0	0	0	0	0	0	0	0	0	0	0	0	0	0	0	0	0	0	0	0	0	0	0	0	0	0	0	0	0	0	0	0	0	0	0	0	0	0
Bacteria	Bacteria	Firmicutes	Clostridia	Christensenellales	Christensenellaceae	Christensenellaceae_R-7_group	unclassified Christensenellaceae_R-7_group	18c6c40a44aacaf8bf7f23cbd1c6df3d	0	0	0	0	0	23	0	0	0	0	0	0	32	0	0	0	0	0	0	0	0	0	0	0	0	0	23	0	63	0	0	43	0	0	0	0	14	0	0	0	0
Bacteria	Bacteria	Firmicutes	Bacilli	Erysipelotrichales	Erysipelatoclostridiaceae	uncultured	uncultured_bacterium	18c810bc93a4bbd499d9ae60524aec02	0	0	0	0	0	0	0	0	0	0	0	0	0	0	0	0	0	0	0	0	0	0	0	0	0	0	0	0	0	0	0	0	0	0	0	0	0	0	0	0	0
Bacteria	Bacteria	Actinobacteriota	Coriobacteriia	Coriobacteriales	Eggerthellaceae	Enterorhabdus	uncultured_bacterium	18c9ae8ce770499fa3951bf19c4f9c53	0	9	0	0	0	4	0	0	0	0	0	0	0	0	4	0	0	0	0	0	4	0	0	0	0	0	0	0	0	0	0	7	6	0	4	0	15	0	7	0	0
Bacteria	Bacteria	Firmicutes	Clostridia	Oscillospirales	UCG-010	UCG-010	uncultured_bacterium	18ca1b7f76ee82b5df4f602a817ec6fe	0	0	0	0	0	0	0	0	0	0	0	0	0	0	0	0	0	15	0	0	0	0	10	0	0	0	0	0	0	0	0	0	0	0	0	0	0	0	0	0	0
Bacteria	Bacteria	Firmicutes	Clostridia	Lachnospirales	Lachnospiraceae	Lachnospiraceae_UCG-002	uncultured_rumen	18cac1e03827a23d83d042d3f2f60ba5	0	0	0	0	0	0	0	0	0	0	0	0	0	0	0	0	0	0	0	0	0	0	0	0	0	0	5	0	0	0	0	0	0	0	0	0	0	0	0	0	0
Bacteria	Bacteria	Firmicutes	Clostridia	Lachnospirales	Lachnospiraceae	Lachnospiraceae_NK4A136_group	metagenome	18d1d3003cc423b568ba5b5ccb433023	0	0	0	0	0	0	0	0	0	0	0	0	0	0	0	0	0	0	0	0	0	0	0	0	0	0	0	0	0	0	0	0	0	0	0	0	0	0	0	0	0
Bacteria	Bacteria	Firmicutes	Clostridia	Oscillospirales	UCG-010	UCG-010	unclassified UCG-010	18d2770e5298caacfad57764935662f5	0	0	0	0	0	0	0	0	0	0	0	0	0	0	0	0	0	0	0	0	0	0	0	0	0	0	0	0	0	0	0	0	0	0	0	0	0	0	0	0	0
Bacteria	Bacteria	Firmicutes	Clostridia	Oscillospirales	UCG-010	UCG-010	uncultured_Ruminococcaceae	18d419616711554d42a8dbeb52f149cf	0	0	0	0	0	0	0	0	0	0	0	0	0	11	0	0	0	0	0	0	0	0	0	0	0	0	0	0	0	0	0	0	0	0	0	0	0	0	0	0	0
Bacteria	Bacteria	Firmicutes	Clostridia	Oscillospirales	UCG-010	UCG-010	uncultured_Ruminococcaceae	18d603696f84f6d3d96c4f56e40f48c7	0	0	0	0	0	0	0	0	0	0	0	0	0	0	0	0	0	0	0	0	0	0	0	0	0	0	0	40	21	0	0	0	0	36	0	0	0	0	0	78	24
Bacteria	Bacteria	Firmicutes	Clostridia	Oscillospirales	Oscillospiraceae	NK4A214_group	unclassified NK4A214_group	18d93bdab0e08402491d1891882a8b94	17	66	41	27	109	114	104	20	9	46	15	63	29	30	21	8	34	72	23	19	28	26	26	41	30	38	38	137	39	72	15	168	47	26	29	250	82	49	149	19	23
Bacteria	Bacteria	Bacteroidota	Bacteroidia	Bacteroidales	F082	F082	uncultured_bacterium	18db2403186566774ec75a296650d43b	0	0	0	0	0	0	0	0	0	594	0	0	0	0	0	0	0	0	0	0	0	0	0	0	0	0	0	0	0	0	0	0	0	0	0	48	0	0	0	0	0
Bacteria	Bacteria	Firmicutes	Clostridia	Peptostreptococcales-Tissierellales	Anaerovoracaceae	Family_XIII_AD3011_group	uncultured_bacterium	18efa5a14783073123b117c237bdfd23	77	284	116	255	124	129	157	98	93	121	71	73	97	156	167	80	79	77	70	97	79	104	63	133	102	140	200	265	296	183	100	219	215	66	178	218	156	48	150	119	150
Bacteria	Bacteria	Firmicutes	Clostridia	Clostridia_UCG-014	Clostridia_UCG-014	Clostridia_UCG-014	unclassified Clostridia_UCG-014	18f8c6b08048a504193af1669b242609	20	0	0	9	0	0	0	0	18	0	0	0	0	0	0	0	0	9	0	0	26	0	0	0	0	0	0	10	0	0	0	0	0	0	19	0	0	0	0	0	0
Bacteria	Bacteria	Firmicutes	Bacilli	Thermoactinomycetales	Thermoactinomycetaceae	Seinonella	uncultured_bacterium	1907518e2bf4a3e8490d9cc6d0a8972f	0	0	0	0	0	0	0	0	0	0	0	0	0	0	0	0	0	0	0	0	0	0	0	0	0	0	0	0	0	0	0	0	0	0	0	0	0	0	0	0	0
Bacteria	Bacteria	Bacteroidota	Bacteroidia	Cytophagales	Microscillaceae	uncultured	uncultured_soil	19152387d7eed4380d5c89bd59cc157d	0	0	0	0	0	0	0	0	0	0	0	0	0	0	0	0	0	0	0	0	0	0	0	0	0	0	0	0	0	0	0	0	0	0	0	0	0	0	0	0	0
Bacteria	Bacteria	Firmicutes	Clostridia	Oscillospirales	Oscillospiraceae	Oscillospira	uncultured_bacterium	191700e4823cd5ce62ba8cad434fa9ed	0	0	0	0	0	0	0	0	0	0	0	0	0	0	0	0	0	0	0	0	0	0	0	0	0	0	0	0	0	0	0	0	0	0	0	0	0	0	0	0	0
Bacteria	Bacteria	Bacteroidota	Bacteroidia	Chitinophagales	Saprospiraceae	uncultured	unclassified uncultured	191ea95cebce19311358c47984f90ff6	0	0	0	0	0	0	0	0	0	0	0	0	0	0	0	0	0	0	0	0	0	0	0	0	0	0	0	0	0	0	0	0	0	0	0	0	0	0	0	0	0
Bacteria	Bacteria	Firmicutes	Clostridia	Oscillospirales	Ruminococcaceae	Candidatus_Soleaferrea	uncultured_bacterium	1922c6ea3fe874f8272ab0f4dcab6760	78	103	134	82	72	124	119	45	36	40	82	72	24	87	19	19	53	74	0	42	35	43	94	58	52	70	73	90	65	61	38	114	158	60	37	36	54	21	109	20	74
Bacteria	Bacteria	Proteobacteria	Gammaproteobacteria	Pseudomonadales	Moraxellaceae	Acinetobacter	unclassified Acinetobacter	19242d6e262c55c76fdde74fbd05d9ad	0	0	0	0	0	0	0	0	0	0	0	0	0	0	0	0	0	0	0	0	0	0	0	0	0	0	0	0	0	0	0	0	0	0	0	0	0	0	0	0	0
Bacteria	Bacteria	Bacteroidota	Bacteroidia	Bacteroidales	Rikenellaceae	Rikenellaceae_RC9_gut_group	uncultured_bacterium	1924e8bd2c0f5b8bd65c44c44c114325	0	0	0	0	13	0	0	0	0	0	0	0	0	0	0	0	0	0	0	0	0	0	0	0	0	0	0	0	31	21	0	0	0	0	0	0	0	0	0	0	0
Bacteria	Bacteria	Firmicutes	Clostridia	Clostridia_UCG-014	Clostridia_UCG-014	Clostridia_UCG-014	unclassified Clostridia_UCG-014	1928c9a33b4c056374600265b20f4d6d	0	0	0	36	0	66	0	0	0	0	0	0	0	0	0	0	0	0	0	0	39	0	0	0	0	38	56	0	0	0	0	54	26	0	0	0	0	0	0	0	19
Bacteria	Bacteria	Bacteroidota	Bacteroidia	Bacteroidales	Muribaculaceae	Muribaculaceae	uncultured_Bacteroidales	1930d2ae4018583d606e705beea31bd1	0	0	0	0	0	0	0	0	0	39	0	0	0	0	0	0	0	0	0	0	0	0	0	0	0	0	0	0	0	0	0	0	0	0	0	0	0	0	0	0	0
Bacteria	Bacteria	Gemmatimonadota	S0134_terrestrial_group	S0134_terrestrial_group	S0134_terrestrial_group	S0134_terrestrial_group	uncultured_bacterium	193450360718ab4b860f034b30493466	0	0	0	0	0	0	0	0	0	0	0	0	0	0	0	0	0	0	0	0	0	0	0	0	0	0	0	0	0	0	0	0	0	0	0	0	0	0	0	0	0
Bacteria	Bacteria	Firmicutes	Clostridia	Clostridia_UCG-014	Clostridia_UCG-014	Clostridia_UCG-014	unclassified Clostridia_UCG-014	193702c1c1b0cb15a0a82326d87fff58	0	0	0	0	0	0	0	0	0	0	0	0	0	0	0	0	0	0	0	0	0	0	0	0	0	0	0	0	0	0	0	0	0	0	0	0	0	0	0	0	0
Bacteria	Bacteria	Firmicutes	Clostridia	Lachnospirales	Lachnospiraceae	Acetitomaculum	unclassified Acetitomaculum	19377d74c379ce2f363db70d72495823	29	0	0	5	17	0	10	7	5	15	6	0	10	37	0	12	6	15	6	0	28	0	16	0	19	0	0	0	5	15	17	0	8	10	0	14	0	21	57	9	0
Bacteria	Bacteria	Firmicutes	Clostridia	Clostridia_vadinBB60_group	Clostridia_vadinBB60_group	Clostridia_vadinBB60_group	uncultured_bacterium	1940d0506e846edb2de97369732b5f9f	0	0	0	0	0	0	0	0	0	0	0	0	0	0	0	0	0	0	0	0	0	0	0	0	0	0	0	0	0	0	0	0	0	20	0	0	0	0	0	0	0
Bacteria	Bacteria	Firmicutes	Bacilli	Bacillales	Bacillaceae	Bacillus	Bacillus_thermolactis	19439cc990a61fd03f021057c03554ad	0	15	0	0	0	0	0	0	0	0	0	0	0	0	0	0	7	23	0	0	11	14	4	0	0	0	0	0	0	0	0	0	0	0	0	0	0	0	0	0	0
Bacteria	Bacteria	Firmicutes	Bacilli	RF39	RF39	RF39	uncultured_bacterium	19468a99395e330ecdb32ca233d2137c	0	0	0	0	0	0	0	0	0	0	0	0	0	0	0	0	0	0	0	0	0	0	0	58	0	0	16	0	0	0	0	0	0	0	0	0	0	0	0	0	0
Bacteria	Bacteria	Bacteroidota	Bacteroidia	Bacteroidales	Rikenellaceae	Alistipes	uncultured_bacterium	194c1159c2f83a611f2fd4ff6e88d3d2	126	189	87	296	138	207	287	74	111	144	379	216	84	143	109	52	55	468	47	53	140	89	281	810	130	228	152	275	319	147	134	619	123	184	326	136	218	78	684	698	222
Bacteria	Bacteria	Firmicutes	Clostridia	Oscillospirales	Ruminococcaceae	uncultured	uncultured_rumen	194cbc5cebb83011ac7e3686e28b5289	0	0	0	0	0	0	0	0	0	0	0	0	0	0	0	0	0	0	0	0	0	0	0	0	0	2	0	0	0	0	0	0	0	0	0	0	0	0	0	0	0
Bacteria	Bacteria	Firmicutes	Clostridia	Christensenellales	Christensenellaceae	Christensenellaceae_R-7_group	bacterium_YE57	19533268b8000a4f6afc4bb3c5a7bffe	0	0	0	0	0	0	0	0	0	0	0	0	0	0	0	0	0	0	0	0	0	0	0	0	0	0	0	0	0	0	0	0	0	0	0	0	0	0	0	0	0
Bacteria	Bacteria	Firmicutes	Clostridia	Oscillospirales	Ruminococcaceae	unclassified Ruminococcaceae		1962b57e4143666e2388215dffbc23e9	0	0	0	0	0	0	0	0	0	0	0	0	0	0	0	0	0	0	0	0	0	0	0	0	0	0	0	0	0	0	0	0	0	0	0	0	0	0	0	0	0
Bacteria	Bacteria	Firmicutes	Clostridia	Clostridia_vadinBB60_group	Clostridia_vadinBB60_group	Clostridia_vadinBB60_group	uncultured_bacterium	1965a4f455903643fdc0b6ccf66e1baf	0	0	0	0	0	0	0	0	0	4	0	0	0	0	0	0	0	0	0	0	0	0	0	0	0	0	0	0	0	0	0	0	0	0	0	0	0	0	0	0	0
Bacteria	Bacteria	Fibrobacterota	Fibrobacteria	Fibrobacterales	Fibrobacteraceae	Fibrobacter	uncultured_bacterium	19687c383b8ba90e431e91525ae983aa	0	3	3	0	10	5	71	0	0	2	0	44	6	3	12	0	5	6	0	3	0	0	0	2	0	5	0	0	2	5	0	9	17	0	0	0	11	8	5	16	0
Bacteria	Bacteria	Firmicutes	Clostridia	Lachnospirales	Lachnospiraceae	Lachnospiraceae_UCG-004	unclassified Lachnospiraceae_UCG-004	19715b1593c19aa6d35a4d1e3cd09374	0	0	0	0	0	0	0	0	0	0	0	0	0	0	0	0	0	0	0	0	0	0	0	0	0	0	0	0	0	0	0	0	0	0	0	0	0	0	0	0	0
Bacteria	Bacteria	Actinobacteriota	Actinobacteria	Frankiales	Acidothermaceae	Acidothermus	unclassified Acidothermus	1975f0f2b6531e29f1c84e99f1b51ef8	0	0	0	0	0	0	0	0	0	0	0	0	0	0	0	0	0	0	0	0	0	0	0	0	0	0	0	0	0	0	0	0	0	0	0	0	0	0	0	0	0
Bacteria	Bacteria	Firmicutes	Clostridia	Oscillospirales	UCG-010	UCG-010	uncultured_bacterium	1980ac9a8c9dabb079dcc46e9d5a4c25	0	0	0	0	0	0	0	0	0	0	0	0	0	0	0	0	0	0	0	0	0	0	0	0	0	0	0	0	0	0	0	0	0	0	0	0	0	0	0	0	0
Bacteria	Bacteria	Bacteroidota	Bacteroidia	Bacteroidales	Prevotellaceae	Alloprevotella	uncultured_Bacteroidales	19821d6ee993ae771e523612f279b94c	0	0	16	0	15	0	0	0	0	0	0	0	0	4	3	0	0	3	0	0	0	0	5	0	0	21	0	0	6	8	0	0	6	6	0	0	0	0	0	48	11
Bacteria	Bacteria	Firmicutes	Clostridia	Lachnospirales	Lachnospiraceae	Anaerosporobacter	uncultured_bacterium	1989382c98e2286134b0d21e6c0d353e	0	0	0	0	0	0	0	0	0	0	0	0	0	0	0	0	0	0	0	0	0	0	0	0	0	0	0	0	0	0	0	0	0	0	0	0	0	0	0	0	0
Bacteria	Bacteria	Firmicutes	Clostridia	Oscillospirales	UCG-010	UCG-010	uncultured_bacterium	198c15f184d833d20f144f9be7cd8fdb	0	0	0	0	0	7	0	0	0	0	0	0	0	0	0	0	0	0	0	0	0	0	0	0	0	0	0	0	0	0	0	6	0	0	0	0	0	0	0	0	0
Bacteria	Bacteria	Proteobacteria	Gammaproteobacteria	unclassified Gammaproteobacteria	unclassified Gammaproteobacteria	unclassified Gammaproteobacteria	unclassified Gammaproteobacteria	198d606359653f52e16c2c7a39824c44	0	0	0	0	0	0	0	0	0	0	0	0	0	0	0	0	0	0	0	0	0	0	0	0	0	0	0	0	0	0	0	0	0	0	0	0	0	0	0	0	0
Bacteria	Bacteria	Firmicutes	Clostridia	Oscillospirales	Oscillospiraceae	UCG-005	unclassified UCG-005	19936e7351fcfaad1150e7718412841f	0	0	0	0	0	0	0	0	0	0	0	0	0	0	0	0	0	0	0	0	0	0	0	0	0	0	0	0	0	0	0	0	0	0	0	0	0	0	0	0	0
Bacteria	Bacteria	Firmicutes	Clostridia	Lachnospirales	Lachnospiraceae	Coprococcus	uncultured_Lachnospiraceae	1996afa4e2a5b1e74dd79a6f8a0f295b	41	100	73	126	100	167	343	72	44	131	0	307	262	122	0	62	54	71	32	0	48	43	201	59	82	133	128	213	121	85	76	224	423	51	47	61	196	92	116	27	100
Bacteria	Bacteria	Bacteroidota	Bacteroidia	Bacteroidales	Paludibacteraceae	uncultured	uncultured_Paludibacter	1997d1e1f996b9ca515a77f933a83d36	0	0	0	0	0	0	0	0	0	0	0	0	0	0	0	0	0	0	0	0	0	0	0	0	0	0	0	0	0	0	0	0	0	0	0	0	0	0	0	0	0
Bacteria	Bacteria	Firmicutes	Bacilli	Bacillales	Bacillaceae	Bacillus	unclassified Bacillus	199bd4727cba668641b3664a706baf47	0	0	0	0	0	0	0	0	0	0	0	0	0	0	0	0	0	0	0	0	0	0	0	0	0	0	0	0	0	0	0	0	0	0	0	0	0	0	0	0	0
Bacteria	Bacteria	Acidobacteriota	Vicinamibacteria	Subgroup_17	Subgroup_17	Subgroup_17	uncultured_Acidobacteria	199e02f8699cd3bd06db6fcdee51606a	0	0	0	0	0	0	0	0	0	0	0	0	0	0	0	0	0	0	0	0	0	0	0	0	0	0	0	0	0	0	0	0	0	0	0	0	0	0	0	0	0
Bacteria	Bacteria	Proteobacteria	Alphaproteobacteria	Rhodospirillales	uncultured	uncultured	unclassified uncultured	199ed6e9062ccd9d6152b5a85f73db71	0	0	0	0	0	0	0	0	0	0	0	0	0	0	0	0	0	0	0	0	0	0	0	0	0	0	0	0	0	0	0	0	0	0	0	0	0	0	0	0	0
Bacteria	Bacteria	Firmicutes	Clostridia	Oscillospirales	UCG-010	UCG-010	uncultured_bacterium	199edf473f080407f2ec15eaf44a79a5	5	0	0	0	0	0	0	0	0	0	0	0	0	0	0	0	0	0	0	0	0	0	0	0	0	0	0	0	0	0	0	0	0	0	0	0	0	0	0	0	0
Bacteria	Bacteria	Actinobacteriota	Actinobacteria	Propionibacteriales	Propionibacteriaceae	Tessaracoccus	unclassified Tessaracoccus	19ad1250e3aaa80541a3f51a2002ae20	0	0	0	0	0	0	0	0	0	0	0	0	0	0	0	0	0	0	0	0	0	0	0	0	0	0	0	0	0	0	0	0	0	0	0	0	0	0	0	0	0
Bacteria	Bacteria	Bacteroidota	Bacteroidia	Bacteroidales	Muribaculaceae	Muribaculaceae	unclassified Muribaculaceae	19bb6fdfb210eda549aee95a652e0fdf	0	0	0	0	0	0	0	0	0	0	0	0	0	0	0	0	0	0	0	0	0	0	0	6	16	0	8	0	4	0	0	0	0	0	0	0	0	8	0	0	0
Bacteria	Bacteria	Firmicutes	Clostridia	Oscillospirales	Ruminococcaceae	unclassified Ruminococcaceae		19cb9d9cf22e9a4ebe1e60da27a36831	0	0	0	0	0	0	0	0	0	0	0	0	0	0	0	0	0	0	0	0	0	0	0	0	0	0	0	0	0	0	0	0	0	0	0	0	0	0	0	0	0
Bacteria	Bacteria	Cyanobacteria	Vampirivibrionia	Gastranaerophilales	Gastranaerophilales	Gastranaerophilales	unclassified Gastranaerophilales	19d58a3a2f0a066ff576ffbfba1ed22c	0	0	0	0	0	0	0	0	0	0	0	23	0	0	0	0	0	0	0	0	0	0	0	0	0	0	0	0	0	0	0	0	0	0	0	0	0	0	0	0	0
Bacteria	Bacteria	Proteobacteria	Alphaproteobacteria	Tistrellales	Geminicoccaceae	uncultured	uncultured_bacterium	19d8a0d16058d1e4c6e632ff73e225ec	0	0	0	0	0	0	0	0	0	0	0	0	0	0	0	0	0	0	0	0	0	0	0	0	0	0	0	0	0	0	0	0	0	0	0	0	0	0	0	0	0
Archaea	Archaea	Euryarchaeota	Methanobacteria	Methanobacteriales	Methanobacteriaceae	Methanobrevibacter	uncultured_Methanobacteriales	19dc14764cf632d6401ef5911a84f8cd	33	0	13	19	16	10	16	0	8	0	0	0	0	0	17	0	32	15	0	10	0	0	0	0	0	72	0	0	0	0	0	0	0	0	0	0	0	0	0	55	1259
Bacteria	Bacteria	Firmicutes	Clostridia	Clostridia_UCG-014	Clostridia_UCG-014	Clostridia_UCG-014	unclassified Clostridia_UCG-014	19dfc2ee9d847900cea78a925cedee9c	0	0	0	0	0	0	0	0	0	0	0	0	0	0	0	0	0	0	0	0	0	0	0	0	0	0	0	0	0	0	0	0	0	0	0	0	0	0	0	0	0
Bacteria	Bacteria	Firmicutes	Bacilli	Paenibacillales	Paenibacillaceae	Paenibacillus	unclassified Paenibacillus	19dfc5648cbcd55bc1ef2132dc2406b9	0	0	0	0	0	0	0	0	0	0	0	0	0	0	0	0	0	0	0	0	0	0	0	0	0	0	0	0	0	0	0	0	0	0	0	0	0	0	0	0	0
Bacteria	Bacteria	Firmicutes	Clostridia	Clostridia_vadinBB60_group	Clostridia_vadinBB60_group	Clostridia_vadinBB60_group	uncultured_bacterium	19e8c16116a3c9835bb2af2af536ed27	0	11	8	0	0	0	0	0	0	0	0	13	0	0	0	0	0	0	0	0	0	0	0	0	0	0	0	8	0	0	0	0	0	0	8	0	0	0	5	0	0
Bacteria	Bacteria	Firmicutes	Bacilli	Lactobacillales	Listeriaceae	Brochothrix	Brochothrix_campestris	19ec7d099e2e56144051c2367753576f	0	0	0	0	0	0	0	0	0	0	0	0	0	0	0	0	0	0	0	0	0	0	12	0	0	0	0	0	0	0	0	0	0	0	0	0	0	0	0	0	0
Bacteria	Bacteria	Firmicutes	Clostridia	Oscillospirales	Ruminococcaceae	CAG-352	unclassified CAG-352	19ed1c103ccf161dc3d6c28966dba258	0	0	0	0	0	0	0	0	0	0	0	0	0	0	0	0	0	0	0	0	0	0	0	0	0	0	0	0	0	0	0	0	0	0	0	0	0	0	0	0	0
Bacteria	Bacteria	Myxococcota	Polyangia	Haliangiales	Haliangiaceae	Haliangium	uncultured_bacterium	19ed9589759c21cb963de457e8814cdc	0	0	0	0	0	0	0	0	0	0	0	0	0	0	0	0	0	0	0	0	0	0	0	0	0	0	0	0	0	0	0	0	0	0	0	0	0	0	0	0	0
Bacteria	Bacteria	Myxococcota	Polyangia	Polyangiales	BIrii41	BIrii41	metagenome	19edb6aac19adfc01a60b51c83555494	0	0	0	0	0	0	0	0	0	0	0	0	0	0	0	0	0	0	0	0	0	0	0	0	0	0	0	0	0	0	0	0	0	0	0	0	0	0	0	0	0
Bacteria	Bacteria	Firmicutes	Clostridia	Oscillospirales	UCG-010	UCG-010	uncultured_bacterium	19ee1c556ee3af195b9140596cb1b38c	0	0	0	0	0	0	0	0	0	0	0	0	0	0	0	0	0	0	0	0	0	0	0	0	0	0	0	0	0	0	0	0	0	0	0	0	0	0	0	0	0
Bacteria	Bacteria	Firmicutes	Clostridia	Oscillospirales	Ruminococcaceae	Ruminococcaceae	uncultured_bacterium	19f32f771b0a9b9edb86ee8508d71338	0	0	0	0	0	0	0	0	0	0	0	0	0	0	0	0	0	0	0	0	0	0	0	0	0	0	0	0	0	0	0	0	0	0	0	0	0	0	0	0	0
Bacteria	Bacteria	Firmicutes	Clostridia	Lachnospirales	Lachnospiraceae	Agathobacter	unclassified Agathobacter	19f79e3d6fc17ce72a35f3cdd9e19b18	0	0	0	0	0	0	0	0	0	0	0	0	0	0	0	0	0	0	0	0	0	0	0	0	0	0	0	0	0	0	0	0	0	0	0	0	0	0	0	0	0
Bacteria	Bacteria	Bacteroidota	Bacteroidia	Bacteroidales	Rikenellaceae	Alistipes	unclassified Alistipes	19fce5f720fdabaf8326bc26ddee69c3	0	0	0	0	0	0	0	0	0	0	0	0	0	0	0	0	0	0	0	0	0	0	0	0	0	0	0	0	0	0	0	0	0	0	0	0	0	0	0	0	0
Bacteria	Bacteria	Firmicutes	Clostridia	Monoglobales	Monoglobaceae	Monoglobus	unclassified Monoglobus	19fe0df298ff3c81c7f35a5baf34fc3a	0	0	0	0	0	0	0	0	0	0	0	0	0	0	0	0	0	0	0	0	0	0	6	0	0	0	0	0	0	0	0	0	0	0	0	0	0	0	0	0	0
Bacteria	Bacteria	Firmicutes	Clostridia	Lachnospirales	Lachnospiraceae	Coprococcus	uncultured_bacterium	1a00d6f6f050de856ab73d3e92c51b01	6	34	13	17	17	4	22	7	9	0	7	15	11	9	8	6	13	13	11	8	0	12	21	9	12	16	48	23	29	10	6	15	15	12	12	0	10	9	7	5	21
Bacteria	Bacteria	Bacteroidota	Bacteroidia	Cytophagales	Spirosomaceae	Dyadobacter	Dyadobacter_fermentans	1a05c89b43cc3aa5b2d15c59001c0c70	0	0	0	0	0	0	0	0	0	0	0	0	0	0	0	0	0	0	0	0	0	0	0	0	0	0	0	0	0	0	0	0	0	0	0	0	0	0	0	0	0
Bacteria	Bacteria	Firmicutes	Bacilli	Lactobacillales	Lactobacillaceae	Limosilactobacillus	Lactobacillus_vaginalis	1a069ea36017c7efc95d851374fa7382	0	0	0	0	0	0	0	0	0	0	0	0	0	0	0	0	0	0	0	0	0	0	0	0	0	0	0	0	0	0	0	0	0	0	0	0	0	0	0	0	0
Bacteria	Bacteria	Firmicutes	Clostridia	Clostridia_vadinBB60_group	Clostridia_vadinBB60_group	Clostridia_vadinBB60_group	uncultured_bacterium	1a06c20828a18b82af53613447631786	0	0	0	0	0	0	0	0	0	0	0	0	0	0	0	0	0	0	0	0	0	0	0	0	0	0	0	0	0	0	0	0	0	0	0	0	0	0	0	0	0
Bacteria	Bacteria	Proteobacteria	Alphaproteobacteria	Tistrellales	Geminicoccaceae	Candidatus_Alysiosphaera	uncultured_Alphaproteobacteria	1a3151bbbe31449a5a9161896514266f	0	0	0	0	0	0	0	0	0	0	0	0	0	0	0	0	0	0	0	0	0	0	0	0	0	0	0	0	0	0	0	0	0	0	0	0	0	0	0	0	0
Bacteria	Bacteria	Firmicutes	Clostridia	Christensenellales	Christensenellaceae	Christensenellaceae_R-7_group	unclassified Christensenellaceae_R-7_group	1a36b48f41089abf7f14b4c7906edad2	20	0	0	0	0	0	0	20	0	0	0	0	0	0	0	14	0	0	0	0	16	0	0	25	49	0	0	22	0	0	42	0	0	0	0	0	0	0	0	0	0
Bacteria	Bacteria	Firmicutes	Clostridia	Oscillospirales	Ruminococcaceae	uncultured	uncultured_bacterium	1a3856ca49ad31c50b11a546b1732eb8	0	0	0	0	0	0	0	0	0	0	0	0	0	0	0	0	0	0	0	0	0	0	0	0	0	0	0	0	0	0	0	0	0	0	0	0	0	0	0	0	0
Bacteria	Bacteria	Bacteroidota	Bacteroidia	Bacteroidales	Bacteroidales_RF16_group	Bacteroidales_RF16_group	unclassified Bacteroidales_RF16_group	1a3fe218ff264f0631a38b03145b03b5	0	0	0	0	0	0	0	0	0	0	0	0	0	0	0	0	0	0	0	0	0	0	0	0	0	0	0	0	0	0	0	0	0	0	0	0	0	0	0	0	0
Bacteria	Bacteria	Armatimonadota	uncultured	uncultured	uncultured	uncultured	uncultured_bacterium	1a4346a2a6549d88b643eefc2b7c80ff	0	0	0	0	0	0	0	0	0	0	0	0	0	0	0	0	0	0	0	0	0	0	0	0	0	0	0	0	0	0	0	0	0	0	0	0	0	0	0	0	0
Bacteria	Bacteria	Firmicutes	Clostridia	Oscillospirales	Oscillospiraceae	Oscillospira	uncultured_bacterium	1a45938d38c94e3b93fe6931baf5e436	0	0	0	0	0	0	0	0	0	0	0	0	0	0	0	0	0	0	0	0	0	0	0	0	0	0	0	0	0	0	0	0	0	0	0	0	0	0	0	0	0
Bacteria	Bacteria	Verrucomicrobiota	Lentisphaeria	Victivallales	vadinBE97	vadinBE97	uncultured_bacterium	1a463edd693382ff1d11eed05a0d1f18	0	0	0	0	0	0	0	0	0	0	0	0	0	0	0	0	0	0	0	0	0	0	0	0	0	0	0	0	0	0	0	0	0	3	0	0	0	0	0	0	0
Bacteria	Bacteria	Proteobacteria	Alphaproteobacteria	Micavibrionales	uncultured	uncultured	metagenome	1a479687d9ea43dce2f8b5d403222975	0	0	0	0	0	0	0	0	0	0	0	0	0	0	0	0	0	0	0	0	0	0	0	0	0	0	0	0	0	0	0	0	0	0	0	0	0	0	0	0	0
Bacteria	Bacteria	Firmicutes	Clostridia	Lachnospirales	Lachnospiraceae	Lachnospiraceae_FCS020_group	uncultured_bacterium	1a4abfd503afa5864f05e0bcc8c0e493	0	0	0	0	0	0	0	0	0	0	0	0	0	0	0	0	0	0	0	0	0	0	0	0	0	0	0	0	0	0	0	0	0	0	0	0	0	0	0	0	0
Bacteria	Bacteria	Firmicutes	Clostridia	Clostridia_UCG-014	Clostridia_UCG-014	Clostridia_UCG-014	unidentified	1a4f37c8b2709931be97a5c0898ca514	0	0	0	0	0	133	0	0	0	0	0	0	0	0	0	0	0	0	0	0	0	0	0	0	0	0	0	0	0	0	0	98	0	0	0	0	0	0	0	0	0
Bacteria	Bacteria	Firmicutes	Clostridia	Oscillospirales	Oscillospiraceae	Colidextribacter	Colidextribacter_massiliensis	1a5016cf08d07af010c382cec96b7537	0	0	0	6	0	0	13	8	0	0	0	0	0	0	0	0	0	6	0	0	0	0	0	0	10	0	0	0	0	0	12	0	0	13	10	0	0	0	0	0	0
Bacteria	Bacteria	Firmicutes	Bacilli	RF39	RF39	RF39	unclassified RF39	1a53c513b942a551533dcffe9af2ee20	0	0	0	0	0	0	0	0	0	20	0	0	0	0	0	0	0	0	0	0	0	0	0	0	0	9	0	0	0	0	0	0	0	0	0	95	0	0	0	0	0
Bacteria	Bacteria	Proteobacteria	Alphaproteobacteria	Rhizobiales	Xanthobacteraceae	uncultured	unclassified uncultured	1a56ad3ec2b87cfbeaba8976be08b4b9	0	0	0	0	0	0	0	0	0	0	0	0	0	0	0	0	0	0	0	0	0	0	0	0	0	0	0	0	0	0	0	0	0	0	0	0	0	0	0	0	0
Bacteria	Bacteria	Proteobacteria	Alphaproteobacteria	Caulobacterales	Caulobacteraceae	Brevundimonas	unclassified Brevundimonas	1a59d915451a33deeeedc22c0f710c24	0	0	0	0	0	0	0	0	0	0	0	0	0	0	0	0	0	0	0	0	0	0	0	0	0	0	0	0	0	0	0	0	0	0	0	0	0	0	0	0	0
Bacteria	Bacteria	Actinobacteriota	Actinobacteria	Streptosporangiales	Thermomonosporaceae	Actinomadura	unclassified Actinomadura	1a5c5191af79edc39089d0448be193ab	0	0	0	0	0	0	0	0	0	0	0	0	0	0	0	0	0	0	0	0	0	0	0	0	0	0	0	0	0	0	0	0	0	0	0	0	0	0	0	0	0
Bacteria	Bacteria	Firmicutes	Clostridia	Oscillospirales	UCG-010	UCG-010	unclassified UCG-010	1a5fed32b7315a0f146dde71152ab709	0	0	0	0	0	0	0	0	0	0	0	0	0	0	0	0	0	0	0	0	0	0	0	0	0	0	0	0	0	0	0	0	0	0	0	0	0	0	0	0	0
Bacteria	Bacteria	Firmicutes	Clostridia	Oscillospirales	Oscillospiraceae	Oscillibacter	uncultured_bacterium	1a60cf2abdf758ae278bd07149f745ce	0	0	0	0	0	0	0	0	0	0	0	0	0	0	0	0	0	0	0	0	0	0	0	0	0	0	0	0	0	0	0	0	0	0	0	0	0	0	0	0	0
Bacteria	Bacteria	Actinobacteriota	Actinobacteria	Propionibacteriales	Nocardioidaceae	Nocardioides	unclassified Nocardioides	1a62503831f99f58907a18f7f13d3c2e	0	0	0	0	0	0	0	0	0	0	0	0	0	0	0	0	0	0	0	0	0	0	0	0	0	0	0	0	0	0	0	0	0	0	0	0	0	0	0	0	0
Bacteria	Bacteria	Firmicutes	Clostridia	Oscillospirales	UCG-010	UCG-010	uncultured_bacterium	1a6683d272e4a57a0531034c225ae53a	0	0	30	0	0	0	0	0	40	0	0	0	0	0	0	0	0	0	0	0	0	0	16	0	0	0	0	0	0	0	0	0	0	0	56	0	0	0	0	0	0
Bacteria	Bacteria	Firmicutes	Clostridia	Oscillospirales	UCG-010	UCG-010	uncultured_bacterium	1a6ea50972af8211dbf39212e6d7411d	5	12	0	8	4	13	32	0	0	0	0	4	14	4	0	0	0	0	0	0	0	0	0	0	0	0	5	12	5	0	0	9	15	0	0	0	0	0	22	0	0
Bacteria	Bacteria	Firmicutes	Clostridia	Oscillospirales	Ruminococcaceae	Ruminococcaceae	uncultured_bacterium	1a7126b1a2d8f09a4c4640ed28810d63	39	241	53	37	38	36	58	44	19	83	21	80	41	60	15	20	39	26	22	59	0	0	0	24	0	16	0	73	9	0	27	19	48	16	0	20	0	17	23	0	35
Bacteria	Bacteria	Firmicutes	Clostridia	Oscillospirales	UCG-010	UCG-010	uncultured_bacterium	1a7b1dd225d751e1afd2df8cee1c2d93	0	0	0	0	0	0	0	0	0	0	0	0	0	0	0	0	0	0	0	0	0	0	0	0	0	42	0	0	0	0	0	0	0	0	0	0	0	0	0	0	0
Bacteria	Bacteria	Firmicutes	Clostridia	Oscillospirales	Oscillospiraceae	Colidextribacter	unclassified Colidextribacter	1a85945077d0cd01cd5ea034aa7ec10d	0	0	0	0	0	0	0	0	0	0	0	0	0	0	0	0	0	0	0	0	0	0	0	0	0	0	0	0	0	0	0	0	0	0	0	0	0	0	0	0	0
Bacteria	Bacteria	Firmicutes	Clostridia	Lachnospirales	Lachnospiraceae	unclassified Lachnospiraceae		1a8752878f07a5524197cad808ce05fb	0	0	0	0	0	0	0	0	0	0	0	0	0	0	0	0	0	0	0	0	0	0	0	0	0	0	0	0	0	0	0	0	0	0	0	0	0	0	0	0	0
Bacteria	Bacteria	Actinobacteriota	Coriobacteriia	Coriobacteriales	Eggerthellaceae	uncultured	uncultured_bacterium	1a89a928592aa3f615714f591951546d	0	0	0	0	0	0	0	0	0	0	0	0	0	0	0	0	0	0	0	0	0	0	0	0	0	0	0	0	0	0	0	0	0	0	0	0	0	0	0	0	0
Bacteria	Bacteria	Firmicutes	Clostridia	Oscillospirales	Ruminococcaceae	unclassified Ruminococcaceae		1a8dd895488bbee97ab22fc3fb4c959c	0	0	0	0	0	0	7	0	0	0	0	6	0	0	0	0	0	9	0	0	0	0	0	0	0	0	0	0	0	0	0	0	9	0	0	0	0	0	0	0	0
Bacteria	Bacteria	Firmicutes	Clostridia	Oscillospirales	Oscillospiraceae	UCG-005	unclassified UCG-005	1a8e7c23b5f57a8ce73566b393ba2628	0	0	0	0	0	0	0	0	0	0	0	0	0	0	0	0	0	0	0	0	0	0	0	0	21	0	0	0	0	0	27	0	0	0	0	0	0	0	0	0	0
Bacteria	Bacteria	Firmicutes	Clostridia	Oscillospirales	Ruminococcaceae	Ruminococcus	uncultured_Clostridiaceae	1a9bc9cccec1650d88ce685041937ab6	0	0	0	0	0	0	0	0	0	0	0	0	0	0	0	0	0	0	0	0	0	0	0	0	0	0	0	0	0	0	0	0	0	0	0	0	0	0	0	0	0
Bacteria	Bacteria	Firmicutes	Clostridia	Monoglobales	Monoglobaceae	Monoglobus	unclassified Monoglobus	1a9df3fbbc7fc8cecec4239cf801d2fc	0	0	0	0	0	0	0	0	0	12	0	0	0	0	0	0	0	0	0	0	0	0	0	0	0	0	0	0	0	0	0	0	0	0	0	0	0	0	0	0	0
Bacteria	Bacteria	Firmicutes	Clostridia	Oscillospirales	UCG-010	UCG-010	uncultured_bacterium	1aa2da0d19b0c79603dac227f6ebd5ca	0	0	0	0	0	0	0	0	0	0	0	0	0	0	0	0	0	0	0	0	0	0	7	0	0	0	0	0	0	0	0	0	0	0	0	0	0	0	0	0	0
Bacteria	Bacteria	Firmicutes	Clostridia	Lachnospirales	Lachnospiraceae	unclassified Lachnospiraceae		1aa930fffd61d369fdd59a57f3037da6	0	0	0	0	0	0	0	0	0	0	0	0	0	0	0	0	0	0	0	0	0	0	0	0	0	0	0	0	0	0	0	0	0	0	0	0	0	0	0	0	0
Bacteria	Bacteria	Firmicutes	Clostridia	Oscillospirales	[Eubacterium]_coprostanoligenes_group	[Eubacterium]_coprostanoligenes_group	unclassified [Eubacterium]_coprostanoligenes_group	1ab2b7c8b8105f146b3defd440254976	11	0	4	0	0	0	0	27	0	0	0	0	0	6	0	0	0	0	0	0	14	0	0	6	20	0	0	0	0	0	30	0	0	10	0	0	0	0	0	0	0
Bacteria	Bacteria	Firmicutes	Bacilli	Erysipelotrichales	Erysipelatoclostridiaceae	UCG-004	uncultured_bacterium	1ab4ee5ed103d7067b11d810b41a3c63	0	0	0	0	0	0	0	0	0	0	0	0	0	0	0	0	0	0	0	0	0	0	0	0	0	0	0	0	0	0	0	0	0	0	0	0	0	0	0	0	0
Bacteria	Bacteria	Firmicutes	Clostridia	Lachnospirales	Lachnospiraceae	Lachnospiraceae_AC2044_group	unclassified Lachnospiraceae_AC2044_group	1ac3a4eb6a195dc39eeb777fff273a2a	0	7	0	19	0	14	0	0	0	0	42	0	21	14	0	0	0	0	0	0	0	8	0	0	9	0	0	0	21	0	0	0	20	0	0	0	0	0	25	0	0
Bacteria	Bacteria	Proteobacteria	Gammaproteobacteria	Xanthomonadales	Xanthomonadaceae	Lysobacter	unclassified Lysobacter	1add6f13c9485c8d11e38ae756b23d53	0	0	0	0	0	0	0	0	0	0	0	0	0	0	0	0	0	0	0	0	0	0	0	0	0	0	0	0	0	0	0	0	0	0	0	0	0	0	0	0	0
Bacteria	Bacteria	Firmicutes	Clostridia	Oscillospirales	Ruminococcaceae	Ruminococcus	unclassified Ruminococcus	1ade02d7a44a5440c382fd8ebd74e08c	25	15	0	19	25	0	41	0	39	0	310	29	0	0	0	0	65	64	57	0	21	362	0	12	0	36	18	0	24	49	0	0	33	16	21	0	37	0	0	0	31
Bacteria	Bacteria	Cyanobacteria	Vampirivibrionia	Gastranaerophilales	Gastranaerophilales	Gastranaerophilales	uncultured_bacterium	1ae031f103f3ec2c0b5b5d5b2b1dd136	0	0	0	0	0	0	0	57	0	0	0	0	0	0	0	0	0	0	0	0	0	0	0	0	0	0	0	0	0	0	0	0	0	0	0	0	0	0	0	0	0
Bacteria	Bacteria	Acidobacteriota	Holophagae	Subgroup_7	Subgroup_7	Subgroup_7	unclassified Subgroup_7	1ae58d7508b63b71cd45856c16a60283	0	0	0	0	0	0	0	0	0	0	0	0	0	0	0	0	0	0	0	0	0	0	0	0	0	0	0	0	0	0	0	0	0	0	0	0	0	0	0	0	0
Bacteria	Bacteria	Bacteroidota	Bacteroidia	Cytophagales	Microscillaceae	uncultured	unclassified uncultured	1ae76587d5490a489cf3ee10540ddf05	0	0	0	0	0	0	0	0	0	4	0	0	0	0	0	0	0	0	0	0	0	0	0	0	0	0	0	0	0	0	0	0	0	0	0	0	0	0	0	0	0
Bacteria	Bacteria	Acidobacteriota	Acidobacteriae	Acidobacteriales	uncultured	uncultured	unclassified uncultured	1af4bb88a461f7c396e90f9c6c3b4645	0	0	0	0	0	0	0	0	0	0	0	0	0	0	0	0	0	0	0	0	0	0	0	0	0	0	0	0	0	0	0	0	0	0	0	0	0	0	0	0	0
Bacteria	Bacteria	Firmicutes	Bacilli	RF39	RF39	RF39	unclassified RF39	1af7fffc84b7b9edd15895aa6bddc23a	0	0	0	0	0	0	0	0	0	0	0	0	0	0	0	0	0	0	0	0	0	0	0	0	0	0	0	0	0	0	0	0	0	0	0	0	0	0	0	0	0
Bacteria	Bacteria	Firmicutes	Bacilli	Izemoplasmatales	Izemoplasmatales	Izemoplasmatales	unclassified Izemoplasmatales	1af953ace398bfdd1ea701efcc80b12c	0	0	0	0	0	0	0	0	0	0	0	0	0	0	0	0	0	0	0	0	0	0	0	0	0	0	0	0	0	0	0	0	0	0	0	0	0	0	0	0	0
Bacteria	Bacteria	Firmicutes	Bacilli	RF39	RF39	RF39	uncultured_bacterium	1aff34626417ff88a4d865251ddd3f41	0	0	0	0	0	0	0	0	0	0	0	0	0	0	0	0	0	0	0	0	0	0	0	0	0	0	0	0	0	0	0	0	0	0	0	0	0	0	0	0	0
Bacteria	Bacteria	Firmicutes	Bacilli	Bacillales	Bacillaceae	Bacillus	unclassified Bacillus	1aff828801fc7a2e70a45e2e8db0b3b5	0	0	0	0	0	0	0	0	0	0	0	0	0	0	0	0	0	0	0	0	0	0	0	0	0	0	0	0	0	0	0	0	0	0	0	0	0	0	0	0	0
Bacteria	Bacteria	Firmicutes	Clostridia	Oscillospirales	UCG-010	UCG-010	uncultured_bacterium	1b00bb6f29df30e0f2f7f1526a4309a9	50	14	0	16	16	14	27	0	0	0	0	0	18	15	0	0	0	14	0	0	41	0	11	36	0	0	18	0	26	19	0	17	0	0	0	0	0	0	35	0	15
Bacteria	Bacteria	Firmicutes	Clostridia	Peptostreptococcales-Tissierellales	Family_XI	W5053	uncultured_bacterium	1b033f6eee8e4b29fac67c91837217ab	0	0	0	0	0	0	0	0	0	0	0	0	0	0	0	0	0	0	0	0	0	0	0	0	0	0	0	0	0	0	0	0	0	0	0	0	0	0	0	0	0
Bacteria	Bacteria	Dependentiae	Babeliae	Babeliales	Vermiphilaceae	Vermiphilaceae	uncultured_bacterium	1b0674ab8dae4adcfe9e5f791fda1181	0	0	0	0	0	0	0	0	0	0	0	0	0	0	0	0	0	0	0	0	0	0	0	0	0	0	0	0	0	0	0	0	0	0	0	0	0	0	0	0	0
Bacteria	Bacteria	Firmicutes	Clostridia	Oscillospirales	Ethanoligenenaceae	Incertae_Sedis	uncultured_bacterium	1b12c9d585e6a9a55fed2406f7d74eeb	0	10	20	9	26	17	30	0	0	3	0	12	0	20	6	4	9	0	0	5	7	3	6	8	8	9	11	8	19	34	4	15	7	4	4	5	38	4	18	2	4
Bacteria	Bacteria	Firmicutes	Clostridia	Clostridia_vadinBB60_group	Clostridia_vadinBB60_group	Clostridia_vadinBB60_group	uncultured_bacterium	1b12f0310da9568aa7f728f6202b757f	0	0	0	0	0	0	0	0	0	0	0	0	0	0	0	0	0	0	0	0	0	0	0	0	0	0	0	0	0	0	0	0	0	0	0	0	0	0	0	0	0
Bacteria	Bacteria	Firmicutes	Clostridia	Clostridia_vadinBB60_group	Clostridia_vadinBB60_group	Clostridia_vadinBB60_group	unclassified Clostridia_vadinBB60_group	1b1749d78a4e1c8acf7a7df27cdeccc2	0	0	0	0	0	0	0	0	0	0	0	0	0	0	0	0	0	0	8	0	0	7	0	0	0	0	3	0	0	0	0	0	0	0	0	0	0	0	0	0	0
Bacteria	Bacteria	Firmicutes	Bacilli	RF39	RF39	RF39	unclassified RF39	1b1984c8051d82858868af3d159a8c13	0	0	0	0	0	0	0	0	0	0	0	0	0	0	0	0	0	0	0	0	0	0	0	0	0	0	0	0	0	0	0	0	0	0	0	0	0	0	0	0	107
Bacteria	Bacteria	Bacteroidota	Bacteroidia	Bacteroidales	Bacteroidaceae	Bacteroides	uncultured_Bacteroides	1b22c0dd14dcbbeb2f523b9c1a2bd63c	0	0	0	0	0	0	0	0	0	0	0	0	0	0	0	0	0	0	0	0	0	0	0	0	0	0	0	0	0	0	0	0	0	0	0	0	0	0	0	0	0
Bacteria	Bacteria	Firmicutes	Bacilli	Lactobacillales	Carnobacteriaceae	Jeotgalibaca	uncultured_bacterium	1b252fd446d25647aa2db66ac34342b0	0	0	0	0	0	0	0	0	0	0	0	0	0	0	0	0	0	0	0	0	0	0	0	0	0	0	0	0	0	0	0	0	0	0	0	0	0	0	0	0	0
Bacteria	Bacteria	Firmicutes	Bacilli	Izemoplasmatales	Izemoplasmatales	Izemoplasmatales	gut_metagenome	1b2802a1f32e4742c3a331166bb11359	0	0	0	0	0	9	26	0	4	17	0	0	0	0	0	0	0	0	0	0	0	0	0	0	0	0	0	0	0	0	3	7	7	0	0	0	0	0	0	0	8
Bacteria	Bacteria	Proteobacteria	Gammaproteobacteria	Burkholderiales	Alcaligenaceae	Parapusillimonas	uncultured_bacterium	1b34689dc7647b3f39f1617d02fbe8c3	0	0	0	0	0	0	0	0	0	0	0	0	0	0	0	0	0	0	0	0	0	0	0	0	0	0	0	0	0	0	0	0	0	0	0	0	0	0	0	0	0
Bacteria	Bacteria	Firmicutes	Desulfitobacteriia	Desulfitobacteriales	uncultured	uncultured	uncultured_bacterium	1b3f00f05480277be52a5d9c51815153	0	26	0	0	0	12	8	0	0	6	0	0	0	11	0	0	0	0	0	0	0	0	9	0	0	0	18	35	12	0	0	7	0	7	6	8	0	0	22	0	0
Bacteria	Bacteria	Bacteroidota	Bacteroidia	Bacteroidales	Rikenellaceae	Alistipes	uncultured_bacterium	1b428492673b432a3ff866119412e42d	0	0	0	0	0	0	0	0	0	0	0	0	0	0	0	0	0	0	0	0	0	0	0	0	0	0	0	0	0	0	0	0	0	0	0	0	0	0	0	0	0
Bacteria	Bacteria	Proteobacteria	Alphaproteobacteria	Rhizobiales	Beijerinckiaceae	unclassified Beijerinckiaceae		1b4d9d44889942ca3333a4ff1a45fb42	0	0	0	0	0	0	0	0	0	9	0	0	0	0	0	0	0	0	0	0	0	0	0	0	0	0	0	0	0	0	0	0	0	0	0	0	0	0	0	0	0
Bacteria	Bacteria	Firmicutes	Clostridia	Lachnospirales	Lachnospiraceae	[Eubacterium]_ventriosum_group	unclassified [Eubacterium]_ventriosum_group	1b5d50e4ae6a2cb153f3b2ca04699419	0	0	0	0	0	0	0	0	0	0	0	0	0	0	0	0	0	0	0	0	0	0	0	0	0	0	0	0	0	0	0	0	0	0	0	0	0	0	0	0	0
Bacteria	Bacteria	Firmicutes	Bacilli	RF39	RF39	RF39	uncultured_bacterium	1b62db5ead66f9cc67ce5eed86789d7e	0	33	0	0	0	0	0	0	0	0	0	0	0	0	0	0	0	0	0	0	0	0	0	0	0	0	0	0	0	0	0	39	0	0	0	0	0	0	0	0	17
Bacteria	Bacteria	Proteobacteria	Alphaproteobacteria	Rhodospirillales	uncultured	uncultured	unclassified uncultured	1b67df9e792e74407bda36d89fc22fab	0	0	0	0	0	0	0	0	0	0	0	0	0	0	0	0	0	0	0	0	0	0	0	0	0	0	0	0	0	0	0	0	0	0	0	0	0	0	0	0	0
Bacteria	Bacteria	Verrucomicrobiota	Verrucomicrobiae	Verrucomicrobiales	Akkermansiaceae	Akkermansia	uncultured_bacterium	1b6d63f959a9909463805940c7b35837	169	51	56	77	67	76	53	58	89	34	0	165	49	108	97	7	17	38	0	11	0	0	0	304	0	37	136	0	417	678	0	43	71	37	190	0	33	38	59	130	91
Bacteria	Bacteria	Firmicutes	Clostridia	Oscillospirales	[Eubacterium]_coprostanoligenes_group	[Eubacterium]_coprostanoligenes_group	unclassified [Eubacterium]_coprostanoligenes_group	1b6ee19cac94a3cd7e75aa9029b85ca0	0	0	0	0	0	0	0	0	0	0	0	0	0	0	0	0	0	0	0	0	0	0	0	0	0	0	0	0	0	0	0	0	0	0	0	0	0	0	0	0	0
Bacteria	Bacteria	Firmicutes	Clostridia	Lachnospirales	Lachnospiraceae	unclassified Lachnospiraceae		1b739726961269ee1ea9f901980a0d28	0	0	0	0	0	0	12	0	0	0	0	0	0	0	0	0	0	0	0	0	0	0	0	0	0	0	0	0	0	0	0	0	0	0	0	0	0	0	0	0	0
Bacteria	Bacteria	Firmicutes	Clostridia	Oscillospirales	Oscillospiraceae	uncultured	unclassified uncultured	1b73aec80d294dcba0a58a8ff6a9ee53	0	0	0	0	0	0	0	0	0	0	0	0	0	0	0	0	0	0	0	0	0	0	0	0	0	0	0	0	0	0	0	0	0	0	0	0	0	0	0	0	0
Bacteria	Bacteria	Firmicutes	Clostridia	Peptostreptococcales-Tissierellales	Anaerovoracaceae	Mogibacterium	uncultured_rumen	1b78882424e51cc4bcbd040921b677eb	0	0	0	0	0	0	0	0	0	0	0	0	0	0	0	0	0	0	0	0	0	0	0	0	0	0	0	0	0	0	0	0	0	0	0	0	0	0	0	0	0
Bacteria	Bacteria	Proteobacteria	Alphaproteobacteria	Sphingomonadales	Sphingomonadaceae	Sphingomonas	unclassified Sphingomonas	1b7b20018fab87f42ceb9223dfb53913	0	0	0	0	0	0	0	0	0	0	0	0	0	0	0	0	0	0	0	0	0	0	0	0	0	0	0	0	0	0	0	0	0	0	0	0	0	0	0	0	0
Bacteria	Bacteria	Proteobacteria	Alphaproteobacteria	Rhodospirillales	uncultured	uncultured	gut_metagenome	1b7c31e35a69f3ae1283f04fc81bbe61	0	8	0	0	0	0	0	0	0	0	0	0	0	0	0	0	0	0	0	0	0	0	0	0	0	0	0	0	0	0	0	0	0	0	0	0	0	0	0	0	0
Bacteria	Bacteria	Firmicutes	Clostridia	Oscillospirales	Hungateiclostridiaceae	Ruminiclostridium	uncultured_bacterium	1b8013a0351dd758aaf7f37035a5d05d	0	0	0	0	0	0	0	0	0	0	0	0	0	0	0	0	0	0	0	0	0	0	0	0	0	0	0	0	0	0	0	0	0	0	0	0	0	0	0	0	0
Bacteria	Bacteria	Firmicutes	Clostridia	Clostridia_vadinBB60_group	Clostridia_vadinBB60_group	Clostridia_vadinBB60_group	uncultured_bacterium	1b8375b1527008d4cd5659f6867a25d0	0	0	0	0	0	0	0	0	0	0	0	0	0	0	0	0	0	0	0	0	0	0	0	0	0	0	0	0	0	0	0	0	0	0	0	0	0	0	0	0	0
Bacteria	Bacteria	Proteobacteria	Gammaproteobacteria	R7C24	R7C24	R7C24	uncultured_bacterium	1b8626d8c87aa1ad54b9cbbe5ee66fdd	0	0	0	0	0	0	0	0	0	0	0	0	0	0	0	0	0	0	0	0	0	0	0	0	0	0	0	0	0	0	0	0	0	0	0	0	0	0	0	0	0
Bacteria	Bacteria	Bacteroidota	Bacteroidia	Bacteroidales	Bacteroidaceae	Bacteroides	unclassified Bacteroides	1b8dec58597978264025b9eba656ffb5	0	0	0	0	0	0	0	0	0	0	0	0	0	0	0	0	0	0	0	0	0	0	0	0	0	0	0	0	0	0	0	0	0	0	0	0	0	0	0	0	0
Bacteria	Bacteria	Proteobacteria	Gammaproteobacteria	Xanthomonadales	Xanthomonadaceae	Lysobacter	Lysobacter_sp.	1b94537f64287d18fb2164348c4039a5	0	0	0	0	0	0	0	0	0	0	0	0	0	0	0	0	0	0	0	0	0	0	0	0	0	0	0	0	0	0	0	0	0	0	0	0	0	0	0	0	0
Bacteria	Bacteria	Proteobacteria	Gammaproteobacteria	Diplorickettsiales	Diplorickettsiaceae	uncultured	unclassified uncultured	1b94c96c5a2b5982575ed63c36f8d175	0	0	0	0	0	0	0	0	0	0	0	0	0	0	0	0	0	0	0	0	0	0	0	0	0	0	0	0	0	0	0	0	0	0	0	0	0	0	0	0	0
Bacteria	Bacteria	Bacteroidota	Bacteroidia	Bacteroidales	p-251-o5	p-251-o5	uncultured_bacterium	1b95c144c3c6ea15fb60b5e858197589	0	0	0	0	0	0	0	0	0	0	0	21	0	0	0	0	0	0	0	0	0	0	0	0	0	0	0	0	0	0	0	0	0	5	0	0	8	0	0	0	0
Bacteria	Bacteria	Firmicutes	Clostridia	Clostridiales	Clostridiaceae	Clostridium_sensu_stricto_1	unclassified Clostridium_sensu_stricto_1	1b976f800092bba76277e60151e57a5a	0	0	0	0	0	0	0	0	0	0	0	0	0	0	0	0	0	0	0	0	0	0	0	0	0	0	0	0	0	0	0	0	0	0	0	0	0	0	0	0	0
Bacteria	Bacteria	Actinobacteriota	Coriobacteriia	Coriobacteriales	Eggerthellaceae	Adlercreutzia	unclassified Adlercreutzia	1b9ab7ba8573cbfe5f1a9f59f0b38ff4	0	0	0	0	0	0	0	0	0	0	0	0	0	0	0	0	0	0	0	0	0	0	0	0	0	0	0	0	0	0	0	0	0	0	0	0	0	0	0	0	0
Bacteria	Bacteria	Firmicutes	Clostridia	Oscillospirales	Butyricicoccaceae	UCG-009	unclassified UCG-009	1ba6076b8f96c5c575a8a98824246a69	0	12	9	19	13	18	0	0	0	0	38	15	14	0	0	0	0	0	0	0	0	0	0	0	0	8	13	12	23	23	0	0	0	0	0	0	10	10	17	0	0
Bacteria	Bacteria	Firmicutes	Clostridia	Clostridia_vadinBB60_group	Clostridia_vadinBB60_group	Clostridia_vadinBB60_group	uncultured_bacterium	1ba7a617afaf5d502feaeab457a9c1d7	0	0	0	0	0	0	0	0	0	0	0	0	0	0	0	0	0	0	0	0	0	0	0	0	0	0	0	0	0	0	0	0	0	0	0	0	0	0	0	0	0
Bacteria	Bacteria	Gemmatimonadota	Gemmatimonadetes	Gemmatimonadales	Gemmatimonadaceae	uncultured	uncultured_proteobacterium	1ba88e448032b8389f537bd7ca21ed7f	0	0	0	0	0	0	0	0	0	0	0	0	0	0	0	0	0	0	0	0	0	0	0	0	0	0	0	0	0	0	0	0	0	0	0	0	0	0	0	0	0
Bacteria	Bacteria	Bacteroidota	Bacteroidia	Sphingobacteriales	Sphingobacteriaceae	Pedobacter	unclassified Pedobacter	1baca6bc368e0740f9d8706645c2a784	0	0	0	0	0	0	0	0	0	0	0	0	0	0	0	0	0	0	0	0	0	0	0	0	0	0	0	0	0	0	0	0	0	0	0	0	0	0	0	0	0
Bacteria	Bacteria	Acidobacteriota	Thermoanaerobaculia	Thermoanaerobaculales	Thermoanaerobaculaceae	Subgroup_10	unclassified Subgroup_10	1bb985925a7363f9d1bc4260f6553897	0	0	0	0	0	0	0	0	0	0	0	0	0	0	0	0	0	0	0	0	0	0	0	0	0	0	0	0	0	0	0	0	0	0	0	0	0	0	0	0	0
Bacteria	Bacteria	Firmicutes	Clostridia	Oscillospirales	Oscillospiraceae	Flavonifractor	uncultured_bacterium	1bbb079b0a41522d3afb6df8ddae932b	0	0	0	0	0	0	11	0	0	0	0	0	0	0	0	0	0	0	0	0	0	0	0	0	0	0	0	0	0	0	0	0	0	0	0	0	0	0	0	0	0
Bacteria	Bacteria	Firmicutes	Clostridia	Lachnospirales	Lachnospiraceae	Lachnospiraceae_UCG-002	uncultured_rumen	1bbcdee2770ea48632f5c40d8cbae266	0	0	0	0	0	0	0	0	0	0	0	0	0	0	0	0	0	0	0	0	0	0	0	0	0	0	0	0	0	0	0	0	0	0	0	0	0	0	0	0	0
Bacteria	Bacteria	Bacteroidota	Bacteroidia	Bacteroidales	Bacteroidaceae	Bacteroides	uncultured_Bacteroides	1bbe66df75afad1e1481e2b74f061bed	81	62	62	50	105	440	25	89	34	31	20	175	0	23	30	16	0	20	0	25	17	36	0	16	52	78	66	34	0	38	77	215	72	48	35	171	63	0	0	158	46
Bacteria	Bacteria	Firmicutes	Negativicutes	Veillonellales-Selenomonadales	Sporomusaceae	Sporomusa	unclassified Sporomusa	1bc14b7a0febeb970d0584a038d1ece8	0	0	0	0	0	0	0	0	0	0	0	0	0	0	0	0	0	0	0	0	0	0	0	0	0	0	0	0	0	0	0	0	0	0	0	0	0	0	0	0	0
Bacteria	Bacteria	Proteobacteria	Gammaproteobacteria	Pseudomonadales	Pseudomonadaceae	Pseudomonas	unclassified Pseudomonas	1bc599cac5647c5c30496e93ca551557	0	0	0	0	0	0	0	0	0	0	0	0	0	0	0	0	0	0	0	0	0	0	0	0	0	0	0	0	0	0	0	0	0	0	0	0	0	0	0	0	0
Bacteria	Bacteria	FCPU426	FCPU426	FCPU426	FCPU426	FCPU426	uncultured_bacterium	1bc78a2ada986f21e8b56aac5749f9ce	0	0	0	0	0	0	0	0	0	0	0	0	0	0	0	0	0	0	0	0	0	0	0	0	0	0	0	0	0	0	0	0	0	0	0	0	0	0	0	0	0
Bacteria	Bacteria	Firmicutes	Clostridia	Oscillospirales	Ruminococcaceae	Ruminococcus	unclassified Ruminococcus	1bd2ecdf11017c10646d86e615a727bd	29	62	10	26	40	37	25	17	15	0	47	39	10	63	10	0	28	16	20	17	16	16	0	11	12	27	60	49	25	28	13	45	16	18	18	21	32	17	52	36	29
Bacteria	Bacteria	Firmicutes	Clostridia	Oscillospirales	Oscillospiraceae	NK4A214_group	uncultured_Ruminococcaceae	1bd57b7a08cf742b82d04e115cd7e621	0	0	0	0	0	0	0	0	0	0	0	0	0	0	0	0	0	0	0	0	0	0	0	0	0	0	0	27	0	0	0	0	0	0	0	0	0	0	0	0	0
Bacteria	Bacteria	Bacteroidota	Bacteroidia	Bacteroidales	p-251-o5	p-251-o5	uncultured_Bacteroidales	1bd8ddc544b8a1c18baf47ba3b23c1c2	0	5	0	17	7	36	88	6	11	11	0	7	18	6	4	0	0	11	5	0	0	0	3	0	6	41	0	5	9	5	7	38	30	4	12	0	10	0	24	0	60
Bacteria	Bacteria	Firmicutes	Clostridia	Christensenellales	Christensenellaceae	Christensenellaceae_R-7_group	unclassified Christensenellaceae_R-7_group	1bd941c4d41a57d9914b8bb9e567836c	0	0	0	0	0	0	0	0	0	0	0	0	0	0	0	0	0	0	0	0	0	0	0	0	0	0	0	0	0	0	0	15	0	0	0	0	0	0	0	0	0
Bacteria	Bacteria	Firmicutes	Clostridia	Oscillospirales	[Clostridium]_methylpentosum_group	[Clostridium]_methylpentosum_group	uncultured_bacterium	1bda39f117c3014393b9ffe458a474ee	0	12	0	0	0	0	0	0	0	0	0	0	0	0	0	0	0	0	0	0	0	0	0	0	0	0	0	0	0	0	0	0	0	0	0	0	0	0	0	0	0
Bacteria	Bacteria	Firmicutes	Bacilli	RF39	RF39	RF39	unclassified RF39	1be3cd87459b32d0a2a883bf57bb25a8	0	36	0	24	0	28	16	9	7	0	0	30	0	8	0	0	6	10	0	0	0	0	0	0	0	7	0	15	0	20	0	0	0	0	0	0	21	0	0	0	15
Bacteria	Bacteria	Patescibacteria	Saccharimonadia	Saccharimonadales	Saccharimonadales	Saccharimonadales	uncultured_bacterium	1beaf8cd4c211c432e67dccf658f1ece	0	0	0	0	0	0	0	0	0	0	0	0	0	0	0	0	0	0	0	0	0	0	0	0	0	0	0	0	0	0	0	0	0	0	0	0	0	0	0	0	0
Bacteria	Bacteria	Firmicutes	Clostridia	Lachnospirales	Defluviitaleaceae	Defluviitaleaceae_UCG-011	uncultured_Eubacteriaceae	1bfa36af799b1cd1e60ec24ffadc1673	0	0	0	0	0	0	0	0	0	0	0	0	0	0	0	0	0	0	0	0	0	0	0	0	0	0	0	0	0	2	0	0	0	0	0	0	0	0	0	0	0
Bacteria	Bacteria	Firmicutes	Clostridia	Lachnospirales	Lachnospiraceae	Lachnospiraceae_FCS020_group	uncultured_bacterium	1c0ba5b47da82147988d5bc13fcaf24d	0	0	0	0	0	0	0	0	0	0	0	0	0	0	0	0	0	0	0	0	0	0	0	0	0	0	0	0	0	0	0	0	0	0	0	0	0	0	0	0	0
Bacteria	Bacteria	Firmicutes	Clostridia	Monoglobales	Monoglobaceae	Monoglobus	uncultured_Clostridiales	1c0c93ed1fbfab4a85b8941c9b071ae5	0	0	0	0	0	0	0	0	0	0	0	0	0	0	0	0	0	0	0	0	0	0	0	0	0	0	0	0	0	0	0	0	0	0	0	0	0	0	0	0	0
Bacteria	Bacteria	Firmicutes	Clostridia	Peptostreptococcales-Tissierellales	Anaerovoracaceae	Anaerovorax	unclassified Anaerovorax	1c0ec0b61748ca239e9ccdd4c044f950	13	9	10	8	19	34	11	0	0	6	11	8	8	17	0	7	6	0	5	6	10	5	0	14	8	10	33	12	17	19	10	38	14	8	4	0	0	7	34	0	17
Bacteria	Bacteria	Firmicutes	Clostridia	unclassified Clostridia	unclassified Clostridia	unclassified Clostridia	unclassified Clostridia	1c0f35576ebc60f25fe9081e8d317c98	0	0	0	0	0	0	0	0	0	22	0	0	0	0	0	0	0	0	0	0	0	0	0	0	0	0	0	0	0	0	0	0	0	0	0	0	0	0	0	0	0
Bacteria	Bacteria	Firmicutes	Clostridia	Oscillospirales	Oscillospiraceae	Oscillibacter	uncultured_bacterium	1c235fb5d1e7cd63aabf81945c3249a9	0	0	0	0	0	0	0	0	0	0	0	0	0	0	0	0	0	0	0	0	0	0	0	0	0	0	0	0	0	0	0	0	0	0	0	0	0	0	0	0	0
Bacteria	Bacteria	Firmicutes	Clostridia	Oscillospirales	UCG-010	UCG-010	unclassified UCG-010	1c25b2f22ea667b13a38dd2aafea7b3f	0	0	0	0	0	0	12	0	0	0	0	0	0	0	0	0	0	0	0	0	0	0	0	0	0	0	0	0	0	0	0	0	0	0	0	0	0	0	0	0	0
Bacteria	Bacteria	Firmicutes	Clostridia	Lachnospirales	Lachnospiraceae	uncultured	unidentified	1c281deaf71c6d702d1ddadfa953eac6	0	0	0	0	0	0	0	0	0	4	0	0	0	0	0	0	0	0	0	0	0	0	0	0	0	0	0	0	0	0	0	0	0	0	0	0	0	0	0	0	0
Bacteria	Bacteria	Proteobacteria	Alphaproteobacteria	Rhizobiales	Devosiaceae	Devosia	unclassified Devosia	1c2b8892a0d7f828d72808cd01cfd199	0	0	0	0	0	0	0	0	0	14	0	0	0	0	0	0	0	0	0	0	0	0	0	0	0	0	0	0	0	0	0	0	0	0	0	0	0	0	0	0	0
Bacteria	Bacteria	Bacteroidota	Bacteroidia	Bacteroidales	Marinifilaceae	Butyricimonas	unclassified Butyricimonas	1c2edba6f16fd68a4972f9933d463941	0	0	0	0	0	0	0	0	0	0	0	0	0	0	0	0	0	0	0	0	0	0	0	106	0	4	0	0	0	4	0	5	6	0	6	0	0	0	0	0	0
Bacteria	Bacteria	Firmicutes	Clostridia	Oscillospirales	[Eubacterium]_coprostanoligenes_group	[Eubacterium]_coprostanoligenes_group	uncultured_bacterium	1c30b65a9b18d315dc038781c6780bb6	36	0	54	0	29	0	0	53	34	0	62	0	0	114	0	0	0	0	0	0	0	0	0	30	0	0	0	0	0	47	0	0	0	85	55	0	0	0	136	0	0
Bacteria	Bacteria	Firmicutes	Clostridia	Oscillospirales	Oscillospiraceae	Colidextribacter	uncultured_Clostridia	1c356b954c01f9f5dcbdf266d97f16a3	0	4	6	0	0	0	0	0	0	0	0	0	0	0	0	0	0	0	0	5	0	0	0	0	0	0	9	0	0	0	0	5	5	0	0	0	4	0	0	0	0
Bacteria	Bacteria	Firmicutes	Clostridia	Lachnospirales	Lachnospiraceae	unclassified Lachnospiraceae		1c356fe7138384f3c4b7831a813f7b72	0	7	6	19	0	8	0	0	8	0	0	6	25	10	0	0	0	8	0	12	0	10	0	0	10	15	27	14	34	5	0	16	0	12	14	0	11	8	11	5	14
Bacteria	Bacteria	Firmicutes	Clostridia	Christensenellales	Christensenellaceae	Christensenellaceae_R-7_group	unclassified Christensenellaceae_R-7_group	1c3dab2362c1df5e5620b63839953d88	22	73	68	96	75	70	89	56	107	22	28	37	126	137	10	25	48	56	17	54	32	46	23	48	21	61	195	110	125	73	27	103	179	41	66	16	71	44	100	8	67
Bacteria	Bacteria	Firmicutes	Clostridia	Oscillospirales	UCG-010	UCG-010	unclassified UCG-010	1c3e0a878dee036f83de60787d610346	0	0	0	0	0	0	0	0	0	0	0	0	0	0	0	0	0	0	0	0	0	0	0	0	0	0	0	0	0	0	0	0	0	0	0	0	0	0	0	0	0
Bacteria	Bacteria	Gemmatimonadota	Gemmatimonadetes	Gemmatimonadales	Gemmatimonadaceae	uncultured	uncultured_bacterium	1c4439768b1396cf6f95848ba400dc5f	0	0	0	0	0	0	0	0	0	0	0	0	0	0	0	0	0	0	0	0	0	0	0	0	0	0	0	0	0	0	0	0	0	0	0	0	0	0	0	0	0
Bacteria	Bacteria	Firmicutes	Clostridia	Christensenellales	Christensenellaceae	Christensenellaceae_R-7_group	unclassified Christensenellaceae_R-7_group	1c478cf1c52c0e7210292fed765dd3cc	0	0	0	0	0	0	0	0	0	0	0	41	0	0	0	0	0	0	0	0	0	0	0	0	0	0	0	0	0	0	0	0	0	0	0	0	43	0	0	0	0
Bacteria	Bacteria	Firmicutes	Clostridia	Oscillospirales	UCG-010	UCG-010	uncultured_Ruminococcaceae	1c55a32c0e2e00db731cd39f591eee1b	0	0	0	0	0	0	0	0	0	0	0	0	0	0	0	0	0	0	0	0	0	0	0	0	0	0	0	0	0	0	0	0	0	0	0	0	0	0	0	0	0
Bacteria	Bacteria	Firmicutes	Clostridia	Christensenellales	Christensenellaceae	Christensenellaceae_R-7_group	unclassified Christensenellaceae_R-7_group	1c5c224122e4f44b531144835df05785	16	0	0	0	0	0	0	0	0	0	0	0	0	0	0	0	0	0	0	0	16	0	0	0	0	0	0	0	0	0	0	20	16	0	0	0	0	0	25	0	0
Bacteria	Bacteria	Firmicutes	Bacilli	RF39	RF39	RF39	unclassified RF39	1c5dd86fb75bd4697e737a9dca6bce67	0	0	0	0	0	29	0	0	0	0	0	0	0	0	0	0	0	0	0	0	0	0	0	0	0	43	0	0	0	0	0	22	0	0	0	0	0	0	0	0	51
Bacteria	Bacteria	Firmicutes	Clostridia	unclassified Clostridia	unclassified Clostridia	unclassified Clostridia	unclassified Clostridia	1c5e07e69b46a9eb17bba68f5386dc40	0	0	0	0	0	0	0	0	0	0	19	0	0	0	0	0	0	12	0	0	0	0	0	0	0	0	0	0	16	0	0	0	0	0	0	0	0	0	21	0	0
Bacteria	Bacteria	Bacteroidota	Bacteroidia	Bacteroidales	Bacteroidaceae	Bacteroides	uncultured_Bacteroides	1c61ee84ee6e855e6d4be28d4f70d21f	36	67	36	129	186	270	21	53	40	0	71	120	0	60	21	0	0	0	0	0	0	24	0	42	184	67	0	24	33	57	79	118	48	39	0	134	47	0	24	87	63
Bacteria	Bacteria	Bacteroidota	Bacteroidia	Bacteroidales	Rikenellaceae	Alistipes	uncultured_bacterium	1c68911d0e450027b5b56633c4c77238	0	45	0	0	0	0	0	0	0	0	0	0	0	0	0	0	0	0	0	0	0	0	0	0	0	0	0	0	0	0	0	0	0	0	0	0	17	0	0	0	0
Bacteria	Bacteria	Bacteroidota	Bacteroidia	Bacteroidales	Rikenellaceae	Rikenellaceae_RC9_gut_group	unclassified Rikenellaceae_RC9_gut_group	1c6adc735a1d4c426c165ca7fad206ad	0	0	0	0	0	0	0	41	0	0	0	0	0	0	0	0	0	0	0	0	0	0	0	0	0	0	0	0	0	0	0	0	0	33	0	0	0	0	0	0	0
Bacteria	Bacteria	Firmicutes	Clostridia	Oscillospirales	Ruminococcaceae	uncultured	uncultured_bacterium	1c6b88d8d057d164a404c2be3350747a	0	25	38	44	0	0	0	35	0	0	0	70	42	0	0	0	0	0	0	0	0	0	0	0	0	0	0	31	20	0	0	0	0	0	0	0	36	0	0	0	0
Bacteria	Bacteria	Firmicutes	Clostridia	Oscillospirales	UCG-010	UCG-010	uncultured_bacterium	1c6bb3ea7ef08a9cf7a4416cc4159d6f	9	0	0	0	0	0	0	0	0	0	0	0	0	0	0	0	0	0	0	0	0	0	0	0	0	0	0	0	0	0	0	0	0	0	0	0	0	0	0	0	0
Bacteria	Bacteria	Firmicutes	Bacilli	Exiguobacterales	Exiguobacteraceae	Exiguobacterium	unclassified Exiguobacterium	1c73e1dd8862b6fdbc044d6e0d9ecc26	0	0	0	0	0	0	0	0	0	0	0	0	0	0	0	0	0	0	0	0	0	0	0	0	0	0	0	0	0	0	0	0	0	0	0	0	0	0	0	0	0
Bacteria	Bacteria	SAR324_clade(Marine_group_B)	SAR324_clade(Marine_group_B)	SAR324_clade(Marine_group_B)	SAR324_clade(Marine_group_B)	SAR324_clade(Marine_group_B)	uncultured_bacterium	1c79c926957035127780e7336f41da11	0	0	0	0	0	0	0	0	0	0	0	0	0	0	0	0	0	0	0	0	0	0	0	0	0	0	0	0	0	0	0	0	0	0	0	0	0	0	0	0	0
Bacteria	Bacteria	Proteobacteria	Gammaproteobacteria	uncultured	uncultured	uncultured	metagenome	1c7f015b01e8d931791fed6053de7674	0	0	0	0	0	0	0	0	0	0	0	0	0	0	0	0	0	0	0	0	0	0	0	0	0	0	0	0	0	0	0	0	0	0	0	0	0	0	0	0	0
Bacteria	Bacteria	Firmicutes	Clostridia	Oscillospirales	Ruminococcaceae	Ruminococcus	Ruminococcus_sp.	1c81eb221f7d31175c8ca22c957f55e0	0	0	0	0	0	0	0	0	0	0	0	0	0	0	0	0	0	0	0	0	0	0	0	0	0	0	0	0	0	0	0	0	0	0	0	0	0	0	0	0	0
Bacteria	Bacteria	Firmicutes	Clostridia	Clostridia_vadinBB60_group	Clostridia_vadinBB60_group	Clostridia_vadinBB60_group	uncultured_bacterium	1c823997ff03afc376ec70484eaea4df	0	0	0	0	0	0	0	0	0	0	0	0	4	0	0	0	0	0	0	0	0	0	0	0	0	0	0	0	0	0	0	0	0	0	0	0	0	0	0	0	0
Eukaryota	Eukaryota	Parabasalia	Trichomonadea	Trichomonadea	Trichomonadea	Simplicimonas	Simplicimonas_similis	1caa972b10e4edbd392a9ae851a500df	0	0	0	0	0	5	0	0	0	0	0	0	0	0	0	0	0	0	0	0	0	0	0	0	0	0	0	0	0	0	0	0	0	0	0	0	0	0	0	0	0
Bacteria	Bacteria	Proteobacteria	Gammaproteobacteria	Methylococcales	Methylococcaceae	Methylocaldum	uncultured_bacterium	1cabf0253a2fcb41051347659dc3a0e7	0	0	0	0	0	0	0	0	0	0	0	0	0	0	0	0	0	0	0	0	0	0	0	0	0	0	0	0	0	0	0	0	0	0	0	0	0	0	0	0	0
Bacteria	Bacteria	Planctomycetota	Planctomycetes	Pirellulales	Pirellulaceae	uncultured	uncultured_bacterium	1cb144830cbbbaa19b644ac961d98ffb	0	0	0	0	0	0	0	0	0	0	0	0	0	0	0	0	0	0	0	0	0	0	0	0	0	0	0	0	0	0	0	0	0	0	0	0	0	0	0	0	0
Bacteria	Bacteria	Firmicutes	Clostridia	Oscillospirales	Oscillospiraceae	uncultured	unclassified uncultured	1ccc89b0fa9313eaaf1b2c30e152339e	0	0	0	0	0	0	0	0	0	0	0	0	0	0	0	0	0	0	0	0	0	0	0	0	0	0	0	0	0	0	0	0	0	0	0	0	0	0	0	0	0
Bacteria	Bacteria	Bacteroidota	Bacteroidia	Bacteroidales	Prevotellaceae	Prevotellaceae_Ga6A1_group	uncultured_bacterium	1cd0619a38be5c5caf1ae572818ebd33	0	0	0	0	0	0	0	0	0	0	6	0	0	0	0	0	0	0	0	0	0	11	0	0	0	0	0	0	0	0	0	0	0	0	0	0	0	0	0	0	0
Bacteria	Bacteria	Firmicutes	Clostridia	Oscillospirales	[Clostridium]_methylpentosum_group	[Clostridium]_methylpentosum_group	uncultured_bacterium	1cdaef73f16cc825d89f20e495e9465f	0	0	0	0	0	0	0	0	0	0	0	0	0	0	0	0	0	0	0	0	0	0	0	0	0	0	0	0	0	0	0	0	0	0	0	0	0	0	0	0	0
Bacteria	Bacteria	Sumerlaeota	Sumerlaeia	Sumerlaeales	Sumerlaeaceae	Sumerlaea	unclassified Sumerlaea	1cdb0a6a51e39477ab5dc0636c88254e	0	0	0	0	0	0	0	0	0	0	0	0	0	0	0	0	0	0	0	0	0	0	0	0	0	0	0	0	0	0	0	0	0	0	0	0	0	0	0	0	0
Bacteria	Bacteria	Firmicutes	Negativicutes	Veillonellales-Selenomonadales	Selenomonadaceae	Quinella	uncultured_bacterium	1ce2fe671a4d62aa6298453fa6e0055a	0	0	0	0	0	0	0	0	0	0	0	0	0	0	0	0	0	0	0	0	0	0	4	0	0	0	0	0	0	0	0	0	0	0	0	0	0	0	0	0	0
Bacteria	Bacteria	Firmicutes	Clostridia	Oscillospirales	Oscillospiraceae	UCG-005	unclassified UCG-005	1ce5ecf1b9d05bf9bd1e39d6d0dd4364	0	0	0	0	0	0	0	0	0	0	0	0	0	0	0	0	0	0	0	0	0	0	0	0	0	0	0	0	0	0	0	0	0	0	0	0	0	0	0	0	10
Bacteria	Bacteria	Firmicutes	Clostridia	Lachnospirales	Lachnospiraceae	Shuttleworthia	uncultured_rumen	1ce96eb8f320e55855a9dcb21a74d37a	0	0	0	0	0	0	0	0	0	0	0	0	0	0	0	0	0	0	0	0	0	0	0	0	0	0	0	0	0	0	0	0	0	0	0	0	0	0	0	0	0
Bacteria	Bacteria	Firmicutes	Bacilli	RF39	RF39	RF39	uncultured_bacterium	1cf433be8dc0cc9d1e48c6c074dec9ce	24	0	0	17	0	0	0	0	0	0	26	16	0	8	0	13	11	0	0	0	13	0	14	0	0	0	46	0	17	0	0	0	0	0	13	0	12	0	0	0	0
Bacteria	Bacteria	Actinobacteriota	Coriobacteriia	Coriobacteriales	Atopobiaceae	Atopobium	unclassified Atopobium	1cf8aa7d8aa85095c2f69d27235f6812	0	0	0	0	0	0	0	0	0	0	0	0	0	0	0	0	0	0	0	0	0	0	0	0	0	0	0	0	0	0	0	0	0	0	0	0	0	0	0	0	0
Bacteria	Bacteria	Firmicutes	Clostridia	unclassified Clostridia	unclassified Clostridia	unclassified Clostridia	unclassified Clostridia	1d03f01526746fd56c0f105e2a2ec001	0	0	61	0	0	0	0	0	0	0	53	0	0	0	0	0	0	0	0	0	30	0	0	0	0	0	0	0	0	0	0	0	75	0	0	0	0	0	0	0	0
Bacteria	Bacteria	Proteobacteria	Gammaproteobacteria	Enterobacterales	Vibrionaceae	unclassified Vibrionaceae		1d05f8b779046558b532c1f3fce3f922	0	0	0	0	0	0	0	0	0	0	0	0	0	0	0	0	0	0	0	0	0	0	0	0	0	0	0	0	0	0	0	0	0	0	0	0	0	0	0	0	0
Bacteria	Bacteria	Firmicutes	Clostridia	Oscillospirales	UCG-010	UCG-010	unclassified UCG-010	1d076fd4d23769bcf72c44500f28d3b0	0	0	0	0	0	8	0	0	0	0	0	0	0	0	0	0	0	0	0	0	0	0	0	0	0	0	0	0	0	0	0	0	0	0	0	0	0	0	0	0	0
Bacteria	Bacteria	Armatimonadota	uncultured	uncultured	uncultured	uncultured	uncultured_Chloroflexi	1d07908b0bdd7ea948eddff8bce7b822	0	0	0	0	0	0	0	0	0	0	0	0	0	0	0	0	0	0	0	0	0	0	0	0	0	0	0	0	0	0	0	0	0	0	0	0	0	0	0	0	0
Bacteria	Bacteria	Firmicutes	Clostridia	Oscillospirales	Oscillospiraceae	UCG-005	unidentified	1d079bbef72d8a55233523b5f2856be1	0	0	0	0	0	0	0	0	0	0	0	0	0	0	0	0	0	0	0	0	0	0	0	0	0	0	0	0	0	0	0	0	0	0	0	0	0	0	0	0	0
Bacteria	Bacteria	Firmicutes	Clostridia	Peptococcales	Peptococcaceae	uncultured	uncultured_bacterium	1d1a5377cad6ed6607e5aa2b5ff1c72b	5	10	18	15	0	30	48	0	7	0	5	7	9	8	0	4	0	0	0	0	7	10	0	8	0	29	23	12	21	8	0	36	38	0	0	0	0	6	33	0	25
Bacteria	Bacteria	Firmicutes	Clostridia	Monoglobales	Monoglobaceae	Monoglobus	uncultured_bacterium	1d24183232c8b233985cbb40f1ed1965	0	0	0	0	0	0	0	0	0	0	0	0	0	0	0	0	0	0	0	0	0	0	0	0	0	0	0	0	0	0	0	0	0	0	0	0	0	0	0	0	0
Bacteria	Bacteria	Firmicutes	Clostridia	Lachnospirales	Lachnospiraceae	unclassified Lachnospiraceae		1d25061223d16ec3609584a1f45bac78	0	0	0	0	0	0	0	0	0	0	0	0	0	0	0	0	0	0	0	0	0	0	0	0	0	0	0	0	0	0	0	0	0	0	0	0	0	0	0	0	0
Bacteria	Bacteria	Cyanobacteria	Vampirivibrionia	Gastranaerophilales	Gastranaerophilales	Gastranaerophilales	uncultured_bacterium	1d2545f625d5d7eabafdf1ab0e09ec7a	0	0	0	0	0	0	0	0	0	0	0	0	0	0	0	0	0	0	0	0	0	0	0	0	0	0	0	0	0	0	0	0	0	0	0	0	0	0	0	0	0
Bacteria	Bacteria	Cyanobacteria	Vampirivibrionia	Gastranaerophilales	Gastranaerophilales	Gastranaerophilales	unclassified Gastranaerophilales	1d26188877a6db110b07e3dc6a3d0000	0	0	0	0	0	0	12	0	0	0	0	0	0	0	0	0	0	0	0	0	0	0	0	0	0	0	0	0	0	0	0	12	0	0	0	0	0	0	7	0	0
Bacteria	Bacteria	Firmicutes	Clostridia	Clostridia_vadinBB60_group	Clostridia_vadinBB60_group	Clostridia_vadinBB60_group	uncultured_bacterium	1d29d0fb98a9e129270b4d8e525d0a98	0	0	0	0	0	0	0	0	0	0	0	0	0	0	0	0	0	0	0	0	0	0	0	0	0	0	0	0	0	0	0	0	0	0	0	0	0	0	0	0	0
Bacteria	Bacteria	Bacteroidota	Bacteroidia	Bacteroidales	Muribaculaceae	Muribaculaceae	uncultured_bacterium	1d37eb8ffb044a37ac90ce3d48fbeced	0	0	0	0	0	0	0	0	0	0	0	0	0	9	0	0	0	7	0	0	0	0	0	0	0	0	0	0	0	0	0	0	0	0	0	0	0	0	0	0	0
Bacteria	Bacteria	Bacteroidota	Bacteroidia	Bacteroidales	Rikenellaceae	Alistipes	uncultured_bacterium	1d3d97dde3dfb6a23914d64e73caa99d	0	0	0	0	0	0	0	0	0	0	0	0	0	0	0	0	0	0	0	0	0	0	0	0	0	0	0	0	0	0	0	0	0	0	0	0	0	0	0	0	0
Bacteria	Bacteria	Firmicutes	Clostridia	Oscillospirales	Ruminococcaceae	uncultured	uncultured_bacterium	1d3fed78907afaa71acb06d5f18b5f93	0	0	0	0	0	0	0	0	0	0	0	0	11	0	0	0	0	0	0	0	0	0	0	0	0	0	0	0	0	0	0	0	0	0	0	0	0	0	0	0	0
Bacteria	Bacteria	Firmicutes	Clostridia	Peptostreptococcales-Tissierellales	Family_XI	Tissierella	uncultured_bacterium	1d431e3f2445150d2488d6ca3579bbb4	0	0	0	0	0	0	0	0	0	0	0	0	0	0	0	0	7	5	0	0	0	0	18	0	0	15	0	5	0	0	0	0	0	0	0	0	0	0	0	0	6
Bacteria	Bacteria	Firmicutes	Clostridia	Oscillospirales	Oscillospiraceae	UCG-005	uncultured_rumen	1d4684d5cfbf6f96edfeb819877bb110	0	0	0	0	30	0	0	0	0	0	0	0	0	0	0	0	0	0	0	0	35	0	0	0	0	25	24	31	31	25	0	43	30	0	0	0	0	0	0	0	13
Bacteria	Bacteria	Firmicutes	Clostridia	Clostridiales	Clostridiaceae	Clostridium_sensu_stricto_1	unclassified Clostridium_sensu_stricto_1	1d49df56b83a383d8b998af9d148f52c	8	0	15	18	13	9	10	0	10	0	0	0	0	10	0	103	24	0	10	0	0	52	46	0	138	0	0	0	0	0	100	0	0	0	0	0	0	0	0	0	0
Bacteria	Bacteria	Firmicutes	Bacilli	Paenibacillales	Paenibacillaceae	Paenibacillus	Paenibacillus_sp.	1d4ab81d85fc6e8831933d3556493605	0	0	15	0	0	0	0	0	0	10	0	0	0	0	0	0	0	0	0	0	0	0	0	0	0	0	0	0	0	0	0	0	0	0	0	0	0	0	0	0	0
Bacteria	Bacteria	Firmicutes	Bacilli	Erysipelotrichales	Erysipelatoclostridiaceae	UCG-004	uncultured_bacterium	1d506dcf06698e00949eb638bd6293a4	0	0	0	0	0	0	0	0	0	0	0	0	0	0	0	0	0	0	0	0	0	0	0	0	0	3	0	0	0	0	0	0	0	0	0	0	0	0	0	0	0
Bacteria	Bacteria	Firmicutes	Clostridia	Lachnospirales	Lachnospiraceae	Lachnospiraceae_NK4A136_group	unclassified Lachnospiraceae_NK4A136_group	1d59e925626f99fe59a4355c1aa46d08	0	0	0	0	0	0	0	0	0	0	0	0	0	0	0	0	0	0	0	0	0	0	0	0	0	0	0	0	0	0	0	0	0	0	0	0	0	0	0	0	0
Bacteria	Bacteria	Actinobacteriota	Coriobacteriia	Coriobacteriales	Atopobiaceae	Olsenella	unclassified Olsenella	1d5ac72ee734df4bd717062413e9dee2	0	0	0	0	0	0	0	0	0	0	0	0	0	0	0	0	0	0	0	0	0	0	0	0	0	10	0	0	0	0	0	0	0	0	0	0	0	0	0	0	56
Bacteria	Bacteria	Firmicutes	Bacilli	RF39	RF39	RF39	uncultured_bacterium	1d640f64cb266820667e3a1043b079f0	0	14	0	41	0	51	0	0	0	0	0	0	0	0	0	0	0	23	0	0	0	0	0	0	0	32	0	0	40	0	0	23	0	0	24	0	0	0	0	0	0
Bacteria	Bacteria	Firmicutes	Clostridia	Lachnospirales	Lachnospiraceae	Roseburia	unclassified Roseburia	1d65d5548215a4f6a9574a741fb58164	0	0	0	0	0	0	0	0	0	0	0	0	0	0	0	0	0	0	0	0	0	0	0	0	0	0	0	0	0	0	0	0	0	0	0	0	0	0	0	0	0
Bacteria	Bacteria	Firmicutes	Bacilli	Erysipelotrichales	Erysipelotrichaceae	Erysipelotrichaceae_UCG-009	uncultured_rumen	1d6bf10b45f4a3ffe187a0e687c183d0	0	0	0	0	0	0	0	0	0	0	0	0	0	0	0	0	0	0	0	0	0	0	0	0	0	0	0	0	0	0	0	0	0	0	0	0	0	0	6	0	0
Bacteria	Bacteria	Firmicutes	Clostridia	Oscillospirales	UCG-010	UCG-010	uncultured_bacterium	1d6c41b75bb8343b68ae5334d946701f	0	0	0	0	0	0	0	0	0	0	0	0	0	0	0	0	0	0	0	0	0	0	19	0	0	0	0	0	0	0	0	0	0	0	0	0	0	0	0	0	0
Bacteria	Bacteria	Bdellovibrionota	Bdellovibrionia	Bdellovibrionales	Bdellovibrionaceae	OM27_clade	uncultured_microorganism	1d739e83c4ad957ee8dda6880786e9a8	0	0	0	0	0	0	0	0	0	0	0	0	0	0	5	0	0	0	0	0	0	0	0	0	0	0	0	0	0	0	0	0	0	0	0	0	0	0	0	0	0
Bacteria	Bacteria	Proteobacteria	Gammaproteobacteria	Pseudomonadales	Moraxellaceae	Psychrobacter	Psychrobacter_arenosus	1d753f31d5d29c0108f515c32b90f708	0	0	0	0	0	0	0	0	0	0	0	0	0	0	0	0	0	0	0	0	0	0	0	0	0	0	0	0	0	0	0	0	0	0	0	0	0	0	0	0	0
Bacteria	Bacteria	Bacteroidota	Bacteroidia	Bacteroidales	Prevotellaceae	unclassified Prevotellaceae		1d763bbeef15d3ade4a03c42b7b4eec5	0	0	0	0	0	0	0	0	0	0	0	0	0	0	0	0	0	0	0	0	0	0	0	0	0	0	0	0	0	0	0	0	0	0	0	0	0	0	0	0	0
Bacteria	Bacteria	Firmicutes	Clostridia	Oscillospirales	[Clostridium]_methylpentosum_group	[Clostridium]_methylpentosum_group	uncultured_bacterium	1d8337922497f536b9d55587e6a7b39d	0	0	0	0	0	0	0	0	0	0	0	0	0	0	0	0	0	0	0	0	0	0	0	0	0	0	0	0	0	0	0	0	0	0	0	0	0	0	0	0	0
Bacteria	Bacteria	Firmicutes	Bacilli	Erysipelotrichales	Erysipelatoclostridiaceae	UCG-004	uncultured_organism	1d84ec5bb8e5218deffe5cd6969f0b88	0	0	0	0	0	0	0	0	0	0	0	0	0	0	0	0	0	0	0	0	0	0	0	0	0	0	0	0	0	0	0	0	0	0	0	0	0	0	0	0	0
Bacteria	Bacteria	Firmicutes	Clostridia	Christensenellales	Christensenellaceae	Christensenellaceae_R-7_group	uncultured_prokaryote	1d91988f0f994ab9cba035c84c792afd	0	0	0	0	0	0	0	0	0	0	0	0	0	0	0	0	0	0	0	0	0	0	0	0	0	0	0	0	0	0	0	0	0	0	0	0	0	0	0	0	0
Bacteria	Bacteria	Firmicutes	Clostridia	Peptostreptococcales-Tissierellales	Family_XI	Anaerococcus	unclassified Anaerococcus	1d9538abc86ffc335e19b588ca1092f5	0	0	0	0	0	0	10	0	0	0	0	0	0	0	0	0	0	0	0	0	0	0	0	0	0	0	0	0	0	0	0	0	0	0	0	0	0	0	0	0	0
Bacteria	Bacteria	Fusobacteriota	Fusobacteriia	Fusobacteriales	Fusobacteriaceae	Fusobacterium	Fusobacterium_gastrosuis	1d97af465167798d521d9dc7cb143ef9	0	0	0	0	0	0	0	0	0	0	0	0	0	0	0	0	0	0	0	0	0	0	0	0	0	0	0	0	0	0	0	0	0	0	0	0	0	0	0	0	0
Bacteria	Bacteria	Bacteroidota	Bacteroidia	Bacteroidales	Rikenellaceae	Rikenellaceae_RC9_gut_group	unclassified Rikenellaceae_RC9_gut_group	1da1c00156b6043d7c86ab14807d13e2	0	0	0	0	0	0	0	0	0	0	0	0	0	0	0	0	0	0	0	0	0	0	0	0	0	0	0	0	0	0	0	0	0	0	0	0	0	0	0	0	0
Bacteria	Bacteria	Firmicutes	Clostridia	Clostridia_UCG-014	Clostridia_UCG-014	Clostridia_UCG-014	uncultured_rumen	1da1c8c9e2f404bc9ec7f3cd4d1b1f3f	0	0	0	0	0	0	0	0	0	0	62	0	0	0	0	0	0	0	0	0	0	0	0	0	0	0	0	0	0	0	0	0	0	0	0	0	0	0	0	17	0
Bacteria	Bacteria	Bacteroidota	Bacteroidia	Bacteroidales	Prevotellaceae	Prevotella	unidentified_rumen	1da8ab8ec26b5b3d5ccb039be2d49f55	0	0	0	0	0	0	0	0	0	0	0	0	0	0	3	0	0	0	0	0	0	0	0	0	0	0	0	0	0	0	0	0	0	0	0	0	0	0	0	0	0
Bacteria	Bacteria	Desulfobacterota	Desulfovibrionia	Desulfovibrionales	Desulfovibrionaceae	Desulfovibrio	uncultured_bacterium	1dacfff5549a7d2494f6a935ea1fb7e8	0	0	0	0	0	0	0	0	0	6	0	0	0	0	0	0	0	0	0	0	0	0	0	0	0	0	0	0	0	0	0	0	0	0	0	0	0	0	0	0	0
Bacteria	Bacteria	Firmicutes	Bacilli	RF39	RF39	RF39	unclassified RF39	1db49111507192beb018dc28d1ba37a7	0	75	22	44	21	0	0	0	0	16	0	0	0	0	12	9	20	21	39	58	45	32	28	34	35	110	52	137	136	58	0	31	46	25	50	18	40	23	45	0	25
Bacteria	Bacteria	Firmicutes	Clostridia	Oscillospirales	Oscillospiraceae	UCG-005	uncultured_organism	1db7c1cc76cce6e19d3d9a99fbe88ce1	10	0	0	0	0	0	0	0	0	0	0	0	0	0	0	0	0	0	0	0	0	0	0	0	0	0	0	0	0	9	0	0	0	0	0	0	0	0	0	0	0
Bacteria	Bacteria	Firmicutes	Clostridia	Clostridia_vadinBB60_group	Clostridia_vadinBB60_group	Clostridia_vadinBB60_group	uncultured_bacterium	1db900167e11d008410e940927ad3e6d	0	0	0	0	0	0	0	0	0	0	0	0	0	0	0	0	0	0	0	0	0	0	0	0	0	0	0	0	0	0	0	0	0	0	0	0	0	0	0	0	0
Bacteria	Bacteria	Firmicutes	Clostridia	Oscillospirales	UCG-010	UCG-010	uncultured_rumen	1dbb24a4dd626730d1232581bd121095	8	14	5	4	0	0	4	0	0	0	0	7	0	12	7	6	5	11	0	6	5	0	5	6	0	8	8	5	0	5	9	0	7	0	0	0	0	0	4	0	9
Bacteria	Bacteria	Proteobacteria	Alphaproteobacteria	Rhizobiales	Rhizobiaceae	unclassified Rhizobiaceae		1dc3a7cd36625f81a603740de6b3160b	0	0	0	0	0	0	0	0	0	0	0	0	0	0	0	0	0	0	0	0	0	0	0	0	0	0	0	0	0	0	0	0	0	0	0	0	0	0	0	0	0
Bacteria	Bacteria	Bacteroidota	Bacteroidia	Bacteroidales	Bacteroidales_RF16_group	Bacteroidales_RF16_group	uncultured_bacterium	1dcd2981f4ab2e5ba034541f9532faea	20	0	0	0	0	0	0	0	0	0	0	0	0	0	0	0	0	0	0	0	0	0	0	0	0	0	0	0	0	0	0	0	0	0	0	0	0	0	0	0	0
Bacteria	Bacteria	Bacteroidota	Bacteroidia	Bacteroidales	Rikenellaceae	dgA-11_gut_group	uncultured_bacterium	1dd886cec2f7d1f75b87c8013b1c0ced	0	0	0	0	0	0	0	0	0	0	0	0	0	0	0	0	0	0	0	0	0	0	0	0	0	0	0	0	0	0	0	0	0	0	51	41	0	0	0	0	0
Bacteria	Bacteria	Proteobacteria	Gammaproteobacteria	JG36-TzT-191	JG36-TzT-191	JG36-TzT-191	unclassified JG36-TzT-191	1ddf8375b3dfc6dbd5d906acdb6221b3	0	0	0	0	0	0	0	0	0	0	0	0	0	0	0	0	0	0	0	0	0	0	0	0	0	0	0	0	0	0	0	0	0	0	0	0	0	0	0	0	0
Bacteria	Bacteria	Firmicutes	Bacilli	RF39	RF39	RF39	unclassified RF39	1de7403c7990ab532cc2e1917034e1f6	0	0	0	0	0	0	0	0	0	0	0	0	0	0	0	0	0	0	0	0	0	0	0	0	0	0	0	0	0	32	0	0	0	0	0	0	0	0	0	0	0
Bacteria	Bacteria	Chloroflexi	Anaerolineae	SBR1031	SBR1031	SBR1031	uncultured_bacterium	1ded3ca181cbf288fc5ded9487a43fc4	0	0	0	0	0	0	0	0	0	0	0	0	0	0	0	0	0	0	0	0	0	0	0	0	0	0	0	0	0	0	0	0	0	0	0	0	0	0	0	0	0
Bacteria	Bacteria	Proteobacteria	Alphaproteobacteria	Rhizobiales	Beijerinckiaceae	Bosea	unclassified Bosea	1df0754b2bcf846bd42b795e406a4a8b	0	0	0	0	0	0	0	0	0	0	0	0	0	0	0	0	0	0	0	0	0	0	0	0	0	0	0	0	0	0	0	0	0	0	0	0	0	0	0	0	0
Bacteria	Bacteria	Bacteroidota	Bacteroidia	Bacteroidales	Bacteroidaceae	Bacteroides	Bacteroides_caecigallinarum	1df0c54b8fd680a8ea6bffe7de482f43	0	0	0	13	45	0	0	38	5	6	10	9	33	0	0	8	7	14	0	0	0	0	12	48	86	0	0	0	18	71	83	0	0	49	10	11	7	30	0	7	0
Bacteria	Bacteria	Actinobacteriota	Actinobacteria	Micrococcales	Bogoriellaceae	Georgenia	unclassified Georgenia	1df2faad7a87c53286100df3198877cb	0	0	0	0	0	0	0	0	0	0	0	0	0	0	0	0	0	0	0	0	0	0	0	0	0	0	0	0	0	0	0	0	0	0	0	0	0	0	0	0	0
Bacteria	Bacteria	Firmicutes	Clostridia	Oscillospirales	Oscillospiraceae	unclassified Oscillospiraceae		1e04ea0356d0ac2837d54af270ec4cb2	0	0	0	0	0	0	0	0	0	0	0	0	0	0	0	0	0	0	0	0	0	0	0	0	0	0	0	0	0	0	0	0	0	0	0	0	0	0	0	0	0
Bacteria	Bacteria	Firmicutes	Clostridia	Lachnospirales	Lachnospiraceae	unclassified Lachnospiraceae		1e06d6c16f5c260551b57ffcad6e60ee	0	0	0	0	0	0	99	0	37	0	0	0	29	0	0	0	0	0	0	0	0	0	0	0	0	0	0	0	0	0	0	0	40	0	23	0	0	0	0	0	0
Bacteria	Bacteria	Firmicutes	Clostridia	Oscillospirales	UCG-010	UCG-010	unclassified UCG-010	1e0b39197db3901f22b0240fa0f1d788	84	35	75	66	32	45	13	36	34	0	23	51	61	30	19	15	41	39	12	0	41	0	11	32	31	23	32	38	79	31	54	27	20	33	27	14	39	24	0	0	13
Bacteria	Bacteria	Gemmatimonadota	Gemmatimonadetes	Gemmatimonadales	Gemmatimonadaceae	uncultured	unclassified uncultured	1e0c75e0c253b0e15290f96a9f46eafb	0	0	0	0	0	0	0	0	0	0	0	0	0	0	0	0	0	0	0	0	0	0	0	0	0	0	0	0	0	0	0	0	0	0	0	0	0	0	0	0	0
Bacteria	Bacteria	Acidobacteriota	Thermoanaerobaculia	Thermoanaerobaculales	Thermoanaerobaculaceae	Subgroup_10	uncultured_bacterium	1e1436d2512b7a39d31f13b1492a9552	0	0	0	0	0	0	0	0	0	0	0	0	0	0	0	0	0	0	0	0	0	0	0	0	0	0	0	0	0	0	0	0	0	0	0	0	0	0	0	0	0
Bacteria	Bacteria	Nitrospirota	Thermodesulfovibrionia	uncultured	uncultured	uncultured	unclassified uncultured	1e2d551c4f2f604426d2fc703737b468	0	0	0	0	0	0	0	0	0	0	0	0	0	0	0	0	0	0	0	0	0	0	0	0	0	0	0	0	0	0	0	0	0	0	0	0	0	0	0	0	0
Bacteria	Bacteria	Gemmatimonadota	Gemmatimonadetes	Gemmatimonadales	Gemmatimonadaceae	uncultured	uncultured_Gemmatimonadales	1e41fd1927dc5d8754b0f3d8d77bf60b	0	0	0	0	0	0	0	0	0	0	0	0	0	0	0	0	0	0	0	0	0	0	0	0	0	0	0	0	0	0	0	0	0	0	0	0	0	0	0	0	0
Bacteria	Bacteria	Firmicutes	Bacilli	RF39	RF39	RF39	unidentified_rumen	1e5154f8569dc343a2f0947034d044d5	0	0	46	0	0	0	0	0	0	0	0	0	0	0	0	0	0	0	0	0	0	0	0	0	0	0	0	0	0	0	0	0	0	0	0	0	0	0	0	0	0
Bacteria	Bacteria	Proteobacteria	Gammaproteobacteria	Pseudomonadales	Halomonadaceae	Halomonas	unclassified Halomonas	1e5252f7f059d825508ebf3880dffd92	0	0	0	0	0	0	0	0	0	0	0	0	0	0	0	0	0	0	0	0	0	0	0	0	0	0	0	0	0	0	0	0	0	0	0	0	0	0	0	0	0
Bacteria	Bacteria	Bacteroidota	Bacteroidia	Bacteroidales	Rikenellaceae	Rikenellaceae_RC9_gut_group	unclassified Rikenellaceae_RC9_gut_group	1e5433d06ef17a3178ec66916162b77e	94	80	528	0	0	51	0	0	0	332	0	0	0	0	0	0	0	0	0	0	0	0	0	0	0	0	0	0	0	0	198	0	0	66	0	46	0	0	244	0	51
Bacteria	Bacteria	Firmicutes	Clostridia	Clostridia_UCG-014	Clostridia_UCG-014	Clostridia_UCG-014	uncultured_bacterium	1e56f84006bed76d10078baa25037c43	0	0	0	0	0	15	0	0	0	0	0	0	0	0	0	0	0	0	0	0	0	0	0	0	0	0	0	0	0	0	0	0	0	0	0	0	0	0	0	0	0
Bacteria	Bacteria	Bacteroidota	Bacteroidia	Bacteroidales	Rikenellaceae	Rikenellaceae_RC9_gut_group	unclassified Rikenellaceae_RC9_gut_group	1e6891a9c3fe98463c946678b95c770f	0	39	0	0	0	0	0	0	0	0	0	0	0	0	0	0	0	0	0	0	0	0	47	0	0	103	0	0	0	0	0	0	0	70	74	0	0	0	0	0	683
Bacteria	Bacteria	Firmicutes	Clostridia	uncultured	uncultured	uncultured	uncultured_rumen	1e69f907d40784f7dc4ee7ce503bfe39	0	0	0	0	0	0	0	0	0	0	0	0	0	0	12	0	0	0	0	0	0	0	0	0	0	0	0	0	0	9	0	0	8	0	0	0	0	0	15	0	0
Bacteria	Bacteria	Bacteroidota	Bacteroidia	Bacteroidales	Prevotellaceae	Prevotellaceae_UCG-003	unclassified Prevotellaceae_UCG-003	1e6c3ed71aec1df5caf3c0f224de3302	0	135	0	18	16	0	21	0	0	0	0	0	21	12	0	0	0	0	0	0	0	0	0	0	0	0	0	0	0	0	0	0	58	0	0	0	0	29	0	0	0
Bacteria	Bacteria	Firmicutes	Clostridia	Christensenellales	Christensenellaceae	Christensenellaceae_R-7_group	unclassified Christensenellaceae_R-7_group	1e744859eb16e0605509814acfc1295c	0	61	36	45	92	108	56	23	0	23	22	35	33	147	24	0	21	46	27	0	0	0	0	24	21	39	41	60	32	72	0	66	44	0	30	66	71	21	95	24	30
Bacteria	Bacteria	Firmicutes	Clostridia	Oscillospirales	UCG-010	UCG-010	uncultured_rumen	1e74f13c94b056ca4dd4d891cbbb02dc	0	0	0	0	0	0	0	0	0	0	0	0	0	0	0	0	0	0	0	0	0	0	0	0	0	0	0	0	0	0	0	9	0	0	0	0	0	0	0	0	0
Bacteria	Bacteria	Firmicutes	Clostridia	Clostridia_vadinBB60_group	Clostridia_vadinBB60_group	Clostridia_vadinBB60_group	uncultured_bacterium	1e7550ab458f513088ee0b0e8fe5c826	0	0	5	0	0	0	0	0	0	8	0	0	0	0	0	0	0	0	8	0	0	4	0	14	0	0	0	0	0	8	0	6	0	0	0	6	0	0	0	0	0
Bacteria	Bacteria	Verrucomicrobiota	Verrucomicrobiae	Pedosphaerales	Pedosphaeraceae	Ellin517	uncultured_soil	1e782651ff600cd769bf1e1d6a7c6996	0	0	0	0	0	0	0	0	0	0	0	0	0	0	0	0	0	0	0	0	0	0	0	0	0	0	0	0	0	0	0	0	0	0	0	0	0	0	0	0	0
Bacteria	Bacteria	Firmicutes	Clostridia	Lachnospirales	Lachnospiraceae	unclassified Lachnospiraceae		1e7bb14469a8e3e14088ecab1272c398	0	0	0	6	0	0	0	0	0	0	0	0	0	0	0	0	0	0	0	0	0	0	0	0	0	0	0	0	0	0	0	0	0	0	0	0	0	0	4	0	0
Bacteria	Bacteria	Firmicutes	Clostridia	Oscillospirales	[Eubacterium]_coprostanoligenes_group	[Eubacterium]_coprostanoligenes_group	unclassified [Eubacterium]_coprostanoligenes_group	1e8dff34fb094694bd846b0e0ff58c66	0	0	0	0	0	0	0	0	0	0	0	0	0	0	0	0	0	0	0	0	0	0	0	0	0	0	0	0	0	0	0	0	0	0	0	0	0	0	0	0	0
Bacteria	Bacteria	Firmicutes	Bacilli	RF39	RF39	RF39	unclassified RF39	1e8fedf694b72d44ce463f5fa83f8fd6	0	0	0	0	0	0	39	0	0	0	0	6	0	0	0	0	0	21	0	0	0	0	0	0	0	0	0	0	0	0	0	0	0	0	0	0	0	0	0	0	0
Bacteria	Bacteria	Proteobacteria	Gammaproteobacteria	Legionellales	Legionellaceae	Legionella	unclassified Legionella	1e918b9f2de15fc219497a44c7a5f3b6	0	0	0	0	0	0	0	0	0	4	0	0	0	0	6	0	0	0	0	0	0	0	0	0	0	0	0	0	0	0	0	0	0	0	0	0	0	0	0	0	0
Bacteria	Bacteria	Firmicutes	Clostridia	Oscillospirales	UCG-010	UCG-010	unclassified UCG-010	1e9df911154458e77b73205aef54ea81	0	0	0	0	0	0	0	0	0	0	0	0	0	0	0	0	0	0	0	0	0	0	0	0	0	0	0	0	0	0	0	0	0	0	0	0	0	0	9	0	0
Bacteria	Bacteria	Firmicutes	Clostridia	Clostridia_UCG-014	Clostridia_UCG-014	Clostridia_UCG-014	uncultured_rumen	1ea50f46c482311f81e065d93c9749dd	0	0	0	0	0	0	0	0	0	0	0	0	0	0	0	0	0	0	0	0	0	0	0	0	0	0	0	0	0	0	0	0	0	0	0	0	0	0	0	0	0
Bacteria	Bacteria	Bacteroidota	Bacteroidia	Bacteroidales	Rikenellaceae	Alistipes	Alistipes_sp.	1eaa3cb7baaac3220b0606e3621afd16	0	0	0	0	0	0	0	0	0	0	0	0	0	0	0	0	0	0	0	0	0	0	0	0	0	0	0	0	0	0	0	0	0	0	0	0	0	0	0	0	0
Bacteria	Bacteria	Firmicutes	Clostridia	Lachnospirales	Lachnospiraceae	Lachnospiraceae_UCG-003	uncultured_bacterium	1eabde36e3836b67dc59c657762c1728	0	0	0	0	0	0	0	0	0	0	0	0	0	0	0	0	0	0	0	0	0	0	0	0	0	0	0	0	0	0	0	0	0	8	0	0	0	0	0	0	0
Bacteria	Bacteria	Firmicutes	Clostridia	Oscillospirales	UCG-010	UCG-010	uncultured_Ruminococcaceae	1eb5c7ee8dacecf2379dac17dea8c43b	0	0	0	0	0	20	0	0	0	0	0	0	0	19	0	0	0	0	0	0	0	0	0	0	0	0	0	0	0	0	0	42	0	0	0	0	0	0	18	0	0
Bacteria	Bacteria	Firmicutes	Bacilli	Thermoactinomycetales	Thermoactinomycetaceae	Thermoactinomyces	unclassified Thermoactinomyces	1eb7307382367e081a169f5fe2f0992b	0	0	0	0	0	0	0	0	0	0	0	0	0	0	0	0	0	0	0	0	0	0	0	0	0	0	0	0	0	0	0	0	0	0	0	0	0	0	0	0	0
Bacteria	Bacteria	Firmicutes	Clostridia	Oscillospirales	Ruminococcaceae	uncultured	unclassified uncultured	1eb89e9e3791213134b8bd569dba0755	0	0	0	0	0	0	0	0	0	0	0	0	0	0	0	0	0	0	0	0	0	0	0	0	0	0	0	0	0	0	0	0	0	0	0	0	0	0	0	0	0
Bacteria	Bacteria	Verrucomicrobiota	Chlamydiae	Chlamydiales	Simkaniaceae	uncultured	unclassified uncultured	1eb92e23a12d3170714148721547b978	0	0	0	0	0	0	0	0	0	0	0	0	0	0	0	0	0	0	0	0	0	0	0	0	0	0	0	0	0	0	0	0	0	0	0	0	0	0	0	0	0
Bacteria	Bacteria	Firmicutes	Clostridia	Oscillospirales	Oscillospiraceae	Oscillibacter	uncultured_bacterium	1ebe945fd627d5c8f1a4fc0908111751	12	22	19	29	16	39	27	0	0	0	24	38	22	0	0	0	0	20	0	10	0	0	0	0	0	41	30	30	26	15	0	44	0	0	0	5	14	0	0	0	41
Bacteria	Bacteria	Cyanobacteria	Vampirivibrionia	Vampirovibrionales	Vampirovibrionaceae	Vampirovibrio	uncultured_delta	1ec07a98561c5ea084aeaa50508ae9e9	0	0	0	0	0	0	0	0	0	0	0	0	0	0	0	0	0	0	0	0	0	0	0	0	0	0	0	0	0	0	0	0	0	0	0	0	0	0	0	0	0
Bacteria	Bacteria	Firmicutes	Clostridia	Christensenellales	Christensenellaceae	Christensenellaceae_R-7_group	unidentified_rumen	1ec1cdd2632a478c3a9ea13f3da45473	0	0	0	0	0	0	0	0	0	0	0	0	46	0	0	0	0	0	0	0	0	0	0	0	0	0	0	0	0	0	0	0	0	0	0	0	0	0	0	0	0
Bacteria	Bacteria	Firmicutes	Clostridia	Oscillospirales	Ruminococcaceae	Incertae_Sedis	uncultured_bacterium	1ec203a2a93af0b3ca37a7454e6d0ac7	0	0	0	0	0	0	0	0	0	0	8	0	0	0	0	0	0	0	0	0	0	0	0	0	0	0	0	0	0	0	0	0	0	0	0	0	0	0	0	0	0
Bacteria	Bacteria	Firmicutes	Clostridia	Oscillospirales	[Eubacterium]_coprostanoligenes_group	[Eubacterium]_coprostanoligenes_group	uncultured_bacterium	1ec3bd754996f3995da017f4195c490d	0	0	0	0	0	0	0	0	0	0	0	0	0	0	0	0	0	0	0	0	0	0	30	0	0	0	0	0	0	0	0	0	0	0	0	0	0	0	0	0	0
Bacteria	Bacteria	Proteobacteria	Gammaproteobacteria	Pseudomonadales	Moraxellaceae	Psychrobacter	unclassified Psychrobacter	1ec44637788f05234f90caa7319d840d	0	0	0	0	0	0	0	0	0	0	0	0	0	0	0	0	0	0	0	0	0	0	0	0	0	0	0	0	0	0	0	0	0	0	0	0	0	0	0	0	0
Unassigned	unclassified Unassigned	unclassified Unassigned	unclassified Unassigned	unclassified Unassigned	unclassified Unassigned	unclassified Unassigned	unclassified Unassigned	1ec7698f0d541da2a2a44a55916c6cbb	0	0	0	0	0	0	0	0	0	0	0	0	0	0	0	0	0	0	0	0	0	0	0	0	0	0	0	0	0	0	0	0	0	0	0	0	0	0	0	0	0
Bacteria	Bacteria	Firmicutes	Bacilli	RF39	RF39	RF39	uncultured_bacterium	1ecf15c37e3e3a095bdf9d98ec118816	0	0	0	0	0	0	0	0	0	0	0	0	0	0	0	0	0	0	0	0	0	0	0	0	0	0	0	0	0	0	0	0	0	0	0	0	0	0	0	0	0
Bacteria	Bacteria	Bacteroidota	Bacteroidia	Bacteroidales	Prevotellaceae	Prevotella	uncultured_rumen	1ed51886e9be787a96857861ebe2cbc0	0	0	0	0	0	0	0	0	0	0	0	0	0	0	0	0	0	0	0	0	0	0	0	0	0	0	0	0	0	0	0	0	0	0	0	0	0	0	0	0	0
Bacteria	Bacteria	Firmicutes	Bacilli	Bacillales	Bacillaceae	Bacillus	unclassified Bacillus	1ed6f4ce71546bfb9593edd78456b74f	0	0	0	0	0	0	0	0	0	0	0	0	0	0	0	0	0	0	0	0	0	0	0	0	0	0	0	0	0	0	0	0	0	0	0	0	0	0	0	0	0
Bacteria	Bacteria	Firmicutes	Clostridia	Monoglobales	Monoglobaceae	Monoglobus	uncultured_bacterium	1ee1ae4974cc953b8e0eff1d64351601	0	0	0	0	0	0	0	0	0	0	0	0	0	0	0	0	0	0	0	0	0	0	0	0	0	0	0	0	0	0	0	0	0	0	0	0	0	0	0	0	0
Bacteria	Bacteria	Firmicutes	Clostridia	Clostridia_UCG-014	Clostridia_UCG-014	Clostridia_UCG-014	unclassified Clostridia_UCG-014	1ee5be9e5469191599948e69518366ec	0	0	0	0	0	0	0	0	0	0	0	0	0	0	0	0	0	0	0	0	0	0	0	0	0	0	0	0	0	0	0	0	0	0	0	0	0	0	0	0	0
Bacteria	Bacteria	Firmicutes	Clostridia	Clostridia_vadinBB60_group	Clostridia_vadinBB60_group	Clostridia_vadinBB60_group	uncultured_rumen	1eeaf5d6bb1bbb6f9241bb1138d9f413	0	0	0	0	0	0	0	0	0	0	0	0	0	0	0	0	0	0	0	0	0	0	0	0	0	0	0	12	0	0	0	0	0	0	0	0	0	0	0	0	0
Bacteria	Bacteria	Bacteroidota	Bacteroidia	Bacteroidales	Rikenellaceae	Alistipes	uncultured_bacterium	1eeda6a9e8ebf5b66a6506ec39ce3f2a	0	0	0	0	0	0	0	0	0	13	0	0	0	0	0	0	0	0	0	0	0	0	0	0	0	0	0	0	0	0	0	0	0	0	0	0	0	0	0	0	0
Bacteria	Bacteria	Firmicutes	Bacilli	Erysipelotrichales	Erysipelatoclostridiaceae	uncultured	uncultured_bacterium	1ef548abb132456d1069a937b5dc0c05	0	0	0	0	0	0	0	0	0	0	0	0	0	0	0	0	0	0	0	0	0	0	0	0	0	9	0	0	0	0	0	0	0	0	0	0	0	0	0	0	14
Bacteria	Bacteria	Bacteroidota	Bacteroidia	Chitinophagales	Chitinophagaceae	uncultured	Panacibacter_ginsenosidivorans	1ef5eb2d83101223b0fe581e5d40e84e	0	0	0	0	0	0	0	0	0	0	0	0	0	0	0	0	0	0	0	0	0	0	0	0	0	0	0	0	0	0	0	0	0	0	0	0	0	0	0	0	0
Bacteria	Bacteria	Firmicutes	Clostridia	Lachnospirales	Lachnospiraceae	Howardella	uncultured_rumen	1ef72208796c61a2c8f1f70369dcac47	0	0	0	0	0	0	0	0	0	0	0	0	0	0	0	0	0	0	0	0	0	0	0	0	0	0	0	0	0	0	0	0	0	0	0	0	0	0	0	0	0
Bacteria	Bacteria	Bacteroidota	Bacteroidia	Bacteroidales	Prevotellaceae	Prevotellaceae_UCG-004	uncultured_Bacteroidales	1efb94e618b3eefdeb7ac1a6a1e96b32	58	160	65	41	61	143	138	47	62	43	23	161	26	152	95	32	19	41	20	16	33	15	82	28	28	25	139	52	29	49	40	91	48	44	80	47	93	18	127	144	21
Bacteria	Bacteria	Proteobacteria	Alphaproteobacteria	Acetobacterales	Acetobacteraceae	Roseomonas	unclassified Roseomonas	1efe887de1bdd596c9461281fe80d17f	0	0	0	0	0	0	0	0	0	0	0	0	0	0	0	0	0	0	0	0	0	0	0	0	0	0	0	0	0	0	0	0	0	0	0	0	0	0	0	0	0
Bacteria	Bacteria	Bacteroidota	Bacteroidia	Bacteroidales	Rikenellaceae	Rikenellaceae_RC9_gut_group	uncultured_bacterium	1f017645837526a0b3e241147a3e5bde	0	0	0	0	0	0	0	0	0	0	0	0	0	0	0	0	0	0	0	0	0	0	0	0	0	0	0	0	0	0	0	0	0	0	0	0	0	0	0	0	0
Bacteria	Bacteria	Firmicutes	Clostridia	Peptostreptococcales-Tissierellales	Peptostreptococcaceae	Peptostreptococcus	uncultured_organism	1f0532e025d966a685fd0d1f3144bc8a	0	0	0	0	0	0	0	0	0	11	0	0	0	0	0	0	0	0	0	0	0	0	0	0	0	0	0	0	0	0	0	0	0	0	0	0	0	0	0	0	0
Bacteria	Bacteria	Firmicutes	Clostridia	Lachnospirales	Lachnospiraceae	unclassified Lachnospiraceae		1f0ecf91c4f14b8077d4cfd472d7dc49	0	0	0	0	0	0	0	0	0	0	0	0	0	0	0	0	0	0	0	0	0	0	0	0	0	0	0	0	0	0	0	0	0	0	0	0	0	0	0	0	0
Bacteria	Bacteria	Actinobacteriota	Coriobacteriia	Coriobacteriales	Coriobacteriales_Incertae_Sedis	uncultured	uncultured_rumen	1f0ed847f9f8b439e327d630e7811fe5	0	0	0	0	0	0	0	0	0	0	0	0	0	0	0	0	0	0	0	0	0	0	0	0	0	0	0	0	0	0	0	0	0	0	0	0	0	0	0	0	0
Bacteria	Bacteria	Firmicutes	Clostridia	Oscillospirales	Ruminococcaceae	uncultured	uncultured_bacterium	1f10fb08057b44edf6dd18afae945f14	0	0	0	0	0	0	0	0	0	0	0	0	0	0	0	0	0	0	0	0	0	0	9	0	0	0	0	0	0	0	0	0	0	0	0	0	0	0	0	0	0
Bacteria	Bacteria	Firmicutes	Clostridia	Clostridia_vadinBB60_group	Clostridia_vadinBB60_group	Clostridia_vadinBB60_group	uncultured_bacterium	1f1646aad060c6f3f5b9d72f67424d1d	0	0	0	0	0	0	0	0	0	0	0	0	0	0	0	0	0	0	5	0	0	0	0	0	0	0	0	0	0	0	0	0	0	0	0	0	0	0	0	0	0
Bacteria	Bacteria	Firmicutes	Bacilli	Erysipelotrichales	Erysipelatoclostridiaceae	uncultured	uncultured_bacterium	1f1bdd98434d3be943b8eb545392be50	0	0	0	0	0	0	0	0	0	0	0	0	0	0	0	0	0	0	0	0	0	0	0	0	0	0	0	0	0	0	0	0	0	0	0	0	0	0	0	0	0
Bacteria	Bacteria	Proteobacteria	Gammaproteobacteria	Pseudomonadales	Pseudomonadaceae	Pseudomonas	unclassified Pseudomonas	1f219f8f62d4de96d26a5a9918f4d784	0	0	0	0	0	0	0	0	0	0	0	0	0	0	0	0	0	0	0	0	0	0	0	0	0	0	0	0	0	0	0	0	0	0	0	0	0	0	0	0	0
Bacteria	Bacteria	Firmicutes	Clostridia	Oscillospirales	Ruminococcaceae	Ruminococcus	Ruminococcus_flavefaciens	1f35b3179cf502f29268deebbecd95b1	0	0	0	0	0	0	0	0	0	0	0	0	0	0	0	0	0	0	0	0	0	0	9	0	0	0	0	0	0	0	0	0	0	0	0	0	0	0	0	0	0
Bacteria	Bacteria	Firmicutes	Clostridia	Clostridia_vadinBB60_group	Clostridia_vadinBB60_group	Clostridia_vadinBB60_group	uncultured_bacterium	1f3f85e36a011fc38097d1b253143b45	0	0	0	0	0	0	0	0	0	0	0	0	0	0	0	0	0	0	0	0	0	0	0	0	0	0	0	0	0	0	0	0	0	0	0	0	0	0	0	0	0
Bacteria	Bacteria	Bacteroidota	Bacteroidia	Bacteroidales	F082	F082	uncultured_bacterium	1f4786624ced6c199569b41f2a98fc6d	201	322	104	661	189	64	95	0	91	367	163	88	230	193	51	0	0	107	0	328	107	54	115	99	40	272	93	133	334	144	0	66	93	96	191	153	57	53	102	106	196
Bacteria	Bacteria	Firmicutes	Clostridia	Oscillospirales	Hungateiclostridiaceae	Fastidiosipila	Clostridiaceae_bacterium	1f4f13409d9f39526dffec25e2933eac	0	0	0	0	0	0	0	0	0	0	0	0	0	0	0	0	0	0	0	0	0	0	0	0	0	0	0	0	0	0	0	0	0	0	0	0	0	0	0	0	0
Bacteria	Bacteria	Firmicutes	Clostridia	Monoglobales	Monoglobaceae	Monoglobus	uncultured_bacterium	1f59d5241ac4304f9afa4d3e6b740b00	0	0	0	0	0	0	0	0	0	0	0	0	0	0	0	0	0	0	0	0	0	0	0	0	0	0	0	0	0	0	0	0	0	0	0	0	0	0	0	0	0
Bacteria	Bacteria	Firmicutes	Clostridia	Christensenellales	Christensenellaceae	Christensenellaceae_R-7_group	unidentified_rumen	1f5b1099d557f94ae39ca3f6692fc4d0	0	0	0	0	0	0	0	0	0	0	61	0	0	0	0	0	0	0	0	0	0	0	0	0	0	0	0	0	0	0	0	0	0	0	0	0	0	0	0	0	0
Bacteria	Bacteria	Firmicutes	Clostridia	Clostridia_UCG-014	Clostridia_UCG-014	Clostridia_UCG-014	unclassified Clostridia_UCG-014	1f6ec30d82fcef8eeb5377d5c4143538	0	0	0	0	0	0	0	0	0	0	0	0	0	0	0	0	0	0	0	0	0	0	0	0	0	0	0	0	0	0	0	0	0	0	0	0	0	0	0	0	0
Bacteria	Bacteria	Cyanobacteria	Vampirivibrionia	Gastranaerophilales	Gastranaerophilales	Gastranaerophilales	uncultured_bacterium	1f6f400a4c40ce9f7cea0e7145938045	0	0	0	0	0	0	0	0	0	0	0	0	0	0	0	0	0	0	0	0	0	0	0	0	0	0	0	0	0	0	0	0	0	0	0	0	0	0	0	0	0
Bacteria	Bacteria	Firmicutes	Clostridia	Clostridiales	Clostridiaceae	Clostridium_sensu_stricto_1	unclassified Clostridium_sensu_stricto_1	1f70e1e6f9ccab7185882386c6578228	0	0	0	0	0	0	0	0	0	0	133	0	0	0	0	0	0	0	0	0	0	545	0	0	0	0	0	0	0	0	0	0	0	0	0	0	0	0	0	0	0
Bacteria	Bacteria	Proteobacteria	Gammaproteobacteria	R7C24	R7C24	R7C24	uncultured_bacterium	1f751b0d45c33b7e1346a2cee233a4b2	0	0	0	0	0	0	0	0	0	0	0	0	0	0	0	0	0	0	0	0	0	0	0	0	0	0	0	0	0	0	0	0	0	0	0	0	0	0	0	0	0
Bacteria	Bacteria	Firmicutes	Clostridia	Oscillospirales	Ruminococcaceae	unclassified Ruminococcaceae		1f7522c3fa938d4c5d594013812bd89c	0	0	0	0	0	0	0	0	0	0	0	0	0	0	0	0	0	0	0	0	0	0	0	0	0	0	0	0	0	0	0	0	0	0	0	0	0	0	19	0	0
Bacteria	Bacteria	Firmicutes	Bacilli	RF39	RF39	RF39	unclassified RF39	1f76f917301008a0f1b384528fc94d08	0	0	80	0	0	17	0	0	0	0	0	0	0	0	0	0	0	0	0	0	0	0	0	0	0	0	0	0	0	0	0	0	0	0	0	0	0	0	0	0	0
Bacteria	Bacteria	Bacteroidota	Bacteroidia	Bacteroidales	Paludibacteraceae	Paludibacter	uncultured_Bacteroidetes	1f82ac00dcbaaea7596c0dd8f479d134	0	0	0	0	0	0	0	0	0	0	0	0	0	0	0	0	0	0	0	0	0	0	0	0	0	0	0	0	0	0	0	0	0	0	0	0	0	0	0	0	0
Bacteria	Bacteria	Bacteroidota	Ignavibacteria	SJA-28	SJA-28	SJA-28	metagenome	1f84401a264313dcbf2367e1bccb45a4	0	0	0	0	0	0	0	0	0	0	0	0	0	0	0	0	0	0	0	0	0	0	0	0	0	0	0	0	0	0	0	0	0	0	0	0	0	0	0	0	0
Bacteria	Bacteria	Proteobacteria	Alphaproteobacteria	Rhodobacterales	Rhodobacteraceae	unclassified Rhodobacteraceae		1f85d33299c89bb7964615900b06554d	0	0	0	0	0	0	0	0	0	0	0	0	0	0	0	0	0	0	0	0	0	0	0	0	0	0	0	0	0	0	0	0	0	0	0	0	0	0	0	0	0
Bacteria	Bacteria	Firmicutes	Clostridia	Oscillospirales	Oscillospiraceae	UCG-007	uncultured_rumen	1f8df4706adbf4f73f4dfd88ef45cb72	0	0	0	0	0	0	0	0	0	0	0	0	0	0	0	0	0	0	0	0	0	0	0	0	0	0	0	0	0	0	0	0	0	0	0	0	0	0	0	0	0
Bacteria	Bacteria	Bacteroidota	Bacteroidia	Bacteroidales	Muribaculaceae	Muribaculaceae	uncultured_bacterium	1f9ead0e3a5ccb4263ae1a24668f7cfa	0	20	0	0	0	0	0	0	0	0	0	0	0	0	0	0	0	0	0	0	0	0	0	0	0	0	0	0	0	0	0	0	0	0	0	0	0	0	0	0	0
Bacteria	Bacteria	Spirochaetota	Spirochaetia	Spirochaetales	Spirochaetaceae	Treponema	uncultured_bacterium	1fa0808d3073237027957a493b9cbe60	0	0	0	0	0	0	0	0	0	0	0	0	0	0	0	0	0	0	0	0	0	0	0	0	0	0	0	0	0	0	0	0	0	0	0	0	0	0	0	0	0
Bacteria	Bacteria	Bacteroidota	Bacteroidia	Bacteroidales	uncultured	uncultured	uncultured_bacterium	1fa4e97d210363cd039cc5438a0f4351	0	0	0	0	0	0	0	0	0	0	0	0	0	0	0	0	0	0	0	0	0	0	0	0	0	0	0	0	0	0	0	0	0	0	0	0	0	0	0	0	0
Bacteria	Bacteria	unclassified Bacteria	unclassified Bacteria	unclassified Bacteria	unclassified Bacteria	unclassified Bacteria	unclassified Bacteria	1faadf1a05e65424496e43257c08b4f1	0	0	0	0	0	0	0	0	0	0	0	0	0	0	0	0	0	0	0	0	0	0	0	0	0	0	0	0	0	0	0	0	0	0	0	0	0	0	0	0	0
Bacteria	Bacteria	Firmicutes	Clostridia	Oscillospirales	Ruminococcaceae	unclassified Ruminococcaceae		1fb32652b9608097e623cf55087e3910	0	0	0	0	0	0	0	0	0	0	0	0	0	0	0	0	0	0	0	0	0	0	0	0	0	0	0	0	0	0	0	0	0	0	0	0	0	0	0	0	0
Bacteria	Bacteria	Chloroflexi	JG30-KF-CM66	JG30-KF-CM66	JG30-KF-CM66	JG30-KF-CM66	unclassified JG30-KF-CM66	1fb348776ee2cf14640e28405503885e	0	0	0	0	0	0	0	0	0	0	0	0	0	0	0	0	0	0	0	0	0	0	0	0	0	0	0	0	0	0	0	0	0	0	0	0	0	0	0	0	0
Bacteria	Bacteria	Actinobacteriota	Coriobacteriia	Coriobacteriales	Coriobacteriales_Incertae_Sedis	uncultured	uncultured_bacterium	1fb50e920daa9c37ff856601f21de787	0	0	0	0	8	0	18	0	0	0	0	0	0	0	0	0	0	0	0	0	0	0	0	0	0	0	0	0	0	7	0	0	0	0	4	0	0	0	0	0	0
Bacteria	Bacteria	Firmicutes	Bacilli	Bacillales	Planococcaceae	Lysinibacillus	unclassified Lysinibacillus	1fb6ab5be1d427ef2ed5faeaacd60eca	0	0	0	0	0	0	0	0	0	0	0	0	0	0	0	0	0	0	0	0	0	0	0	0	0	0	0	0	0	0	0	0	0	0	0	0	0	0	0	0	0
Bacteria	Bacteria	Proteobacteria	Gammaproteobacteria	Xanthomonadales	Xanthomonadaceae	Luteimonas	unclassified Luteimonas	1fbd14c9d5540da6f80eddfbf4ad2343	0	0	0	0	0	0	0	0	0	0	0	0	0	0	0	0	0	0	0	0	0	0	0	0	0	0	0	0	0	0	0	0	0	0	0	0	0	0	0	0	0
Bacteria	Bacteria	Firmicutes	Clostridia	Clostridia_vadinBB60_group	Clostridia_vadinBB60_group	Clostridia_vadinBB60_group	Clostridiales_bacterium	1fc2e380b9f0882659c22a01e85ae728	0	0	0	0	0	0	0	0	0	0	0	0	0	0	0	0	0	0	0	0	0	0	0	0	0	0	0	0	0	0	0	0	0	0	0	0	0	0	0	0	0
Bacteria	Bacteria	Firmicutes	Clostridia	Oscillospirales	UCG-010	UCG-010	uncultured_bacterium	1fcb4864fd84ad41454867ae6c916f21	0	0	0	0	0	0	0	0	0	0	0	0	0	0	0	0	0	0	0	0	0	0	0	0	0	0	0	0	0	0	0	0	0	0	0	0	0	0	0	0	0
Bacteria	Bacteria	Firmicutes	Clostridia	Oscillospirales	UCG-010	UCG-010	unclassified UCG-010	1fcbbf6b38c6b37bc23d260ab1c619e6	0	0	0	0	0	0	0	0	0	0	0	0	0	0	0	0	0	0	0	0	0	0	0	0	0	0	0	0	0	0	0	0	0	0	0	0	0	0	0	0	0
Bacteria	Bacteria	Firmicutes	Clostridia	unclassified Clostridia	unclassified Clostridia	unclassified Clostridia	unclassified Clostridia	1fe05eefbb0ced78ac29b6be4687edea	0	0	0	0	0	0	0	0	0	0	0	0	0	0	0	0	0	0	0	0	0	0	0	0	0	0	0	0	0	0	0	0	0	0	0	0	0	0	0	0	0
Bacteria	Bacteria	Patescibacteria	Saccharimonadia	Saccharimonadales	Saccharimonadaceae	Candidatus_Saccharimonas	uncultured_bacterium	1fe2bb04e6d99dffc62928f8b25fc70b	0	0	0	0	0	0	9	0	0	0	0	0	0	0	0	0	0	0	0	0	0	0	0	0	0	0	0	0	0	0	0	0	0	0	0	0	0	0	0	0	0
Bacteria	Bacteria	Firmicutes	Clostridia	Lachnospirales	Lachnospiraceae	unclassified Lachnospiraceae		1fe3440e6baabce7598738492e42e652	0	0	0	0	0	0	0	0	0	17	0	0	0	0	0	0	0	0	0	0	0	0	0	0	12	0	0	0	0	0	0	0	10	0	13	0	0	12	0	0	0
Bacteria	Bacteria	Firmicutes	Clostridia	Oscillospirales	UCG-010	UCG-010	uncultured_bacterium	1fe54a7e7371cb64fcc79639d60289b6	0	0	0	0	0	0	0	0	0	0	0	0	0	0	0	0	0	0	0	0	0	0	0	0	0	0	0	0	0	0	0	0	0	0	0	0	0	0	0	0	0
Bacteria	Bacteria	Proteobacteria	Gammaproteobacteria	R7C24	R7C24	R7C24	unclassified R7C24	1fe821baea7fef2930583a5e8e0b510c	0	0	0	0	0	0	0	0	0	0	0	0	0	0	0	0	0	0	0	0	0	0	0	0	0	0	0	0	0	0	0	0	0	0	0	0	0	0	0	0	0
Bacteria	Bacteria	Bacteroidota	Bacteroidia	Bacteroidales	Prevotellaceae	Prevotellaceae_Ga6A1_group	uncultured_bacterium	1feb56ea05fbdaef2f0572c72062f857	0	0	0	0	0	0	0	0	0	0	0	0	0	0	0	0	0	0	0	0	0	0	0	0	0	0	0	0	0	0	0	0	0	0	0	0	0	0	0	0	0
Bacteria	Bacteria	Firmicutes	Clostridia	Monoglobales	Monoglobaceae	Monoglobus	uncultured_bacterium	1ff0e6c547236409b3b6f26cc3abd1e5	0	0	0	0	0	0	0	0	27	0	0	0	98	55	0	0	0	0	0	0	0	0	0	0	0	0	0	0	0	0	0	0	0	0	92	0	0	0	62	0	0
Bacteria	Bacteria	Firmicutes	Clostridia	uncultured	uncultured	uncultured	uncultured_bacterium	1ff303ea00ecfa2b21266c10722671f2	0	0	0	0	0	0	0	0	0	0	0	0	0	0	0	0	0	0	0	0	0	0	0	0	0	0	0	0	0	0	0	0	0	0	0	0	0	0	0	0	0
Bacteria	Bacteria	Firmicutes	Clostridia	Oscillospirales	[Eubacterium]_coprostanoligenes_group	[Eubacterium]_coprostanoligenes_group	unclassified [Eubacterium]_coprostanoligenes_group	1ff3b31d754ce38a814dc2970543c7c4	0	0	0	0	35	0	42	0	0	0	0	36	26	0	0	0	0	0	0	0	0	0	19	20	0	38	37	23	18	80	0	0	74	0	0	0	25	0	21	0	0
Bacteria	Bacteria	Firmicutes	Clostridia	Clostridiales	Clostridiaceae	Clostridiaceae	uncultured_bacterium	1ffbf609eb7ed7aac085ab8b981b0ffd	0	0	0	0	0	0	0	0	0	0	0	0	0	0	0	0	0	0	0	0	0	0	0	0	0	0	0	0	0	0	0	0	0	0	0	0	0	0	0	0	0
Bacteria	Bacteria	Myxococcota	Polyangia	Nannocystales	Nannocystaceae	Nannocystis	Nannocystis_exedens	20062b6c529cde3fe40f9c22f80b469e	0	0	0	0	0	0	0	0	0	0	0	0	0	0	0	0	0	0	0	0	0	0	0	0	0	0	0	0	0	0	0	0	0	0	0	0	0	0	0	0	0
Bacteria	Bacteria	Proteobacteria	Alphaproteobacteria	Tistrellales	Geminicoccaceae	Geminicoccus	uncultured_bacterium	200e88f5493b506483cce90df40d78c6	0	0	0	0	0	0	0	0	0	0	0	0	0	0	0	0	0	0	0	0	0	0	0	0	0	0	0	0	0	0	0	0	0	0	0	0	0	0	0	0	0
Bacteria	Bacteria	Bacteroidota	Bacteroidia	Bacteroidales	Tannerellaceae	Parabacteroides	uncultured_bacterium	201bdabdf730d7cddf84cb35b34e02b2	0	0	0	0	0	0	0	0	0	0	0	0	0	0	0	0	0	0	0	0	0	0	0	0	0	0	0	0	0	0	0	0	0	0	0	0	0	0	0	0	0
Bacteria	Bacteria	Firmicutes	Clostridia	Lachnospirales	Lachnospiraceae	unclassified Lachnospiraceae		2029553f314d9a4e6f6bebe9f6d0551a	0	0	0	0	0	0	0	0	0	0	0	0	0	0	0	0	0	0	0	0	0	0	0	0	0	0	0	0	0	0	0	0	0	0	0	0	0	0	0	0	0
Bacteria	Bacteria	Firmicutes	Clostridia	Oscillospirales	UCG-010	UCG-010	uncultured_Ruminococcaceae	202c7612d4b853b899a2dbbe25a6994f	0	0	0	9	0	0	8	0	0	0	0	0	0	0	0	0	0	0	0	0	0	0	5	10	0	0	0	0	0	0	0	0	0	0	0	0	0	0	0	0	0
Bacteria	Bacteria	Firmicutes	Clostridia	Oscillospirales	Ruminococcaceae	uncultured	unclassified uncultured	2039aef58d8a655bc56d3ba870e3dcc4	0	0	0	40	0	0	0	0	0	0	0	0	0	0	0	0	0	0	0	17	0	0	0	0	0	30	0	0	59	0	0	0	0	0	0	0	0	0	39	0	0
Bacteria	Bacteria	Proteobacteria	Gammaproteobacteria	Pseudomonadales	Moraxellaceae	Psychrobacter	unclassified Psychrobacter	20403609829bfb892cf3245e867e6060	0	0	0	0	0	0	0	0	0	0	0	0	0	0	13	0	0	0	0	0	0	0	0	0	0	0	0	0	0	0	0	0	0	0	0	0	0	0	0	8	0
Bacteria	Bacteria	Proteobacteria	Gammaproteobacteria	Burkholderiales	A21b	A21b	unclassified A21b	2049dd79b5172dbf4be25ae26091171d	0	0	0	0	0	0	0	0	0	0	0	0	0	0	0	0	0	0	0	0	0	0	0	0	0	0	0	0	0	0	0	0	0	0	0	0	0	0	0	0	0
Bacteria	Bacteria	Firmicutes	Clostridia	Lachnospirales	Lachnospiraceae	unclassified Lachnospiraceae		2050d1c901f25c5c38e8a2bbe0296074	46	0	0	0	21	0	0	0	0	0	0	0	0	0	0	0	0	0	0	0	28	0	0	0	0	25	0	0	0	17	0	0	0	0	0	0	0	0	0	0	31
Bacteria	Bacteria	SAR324_clade(Marine_group_B)	SAR324_clade(Marine_group_B)	SAR324_clade(Marine_group_B)	SAR324_clade(Marine_group_B)	SAR324_clade(Marine_group_B)	unclassified SAR324_clade(Marine_group_B)	2051f6bcea283e59cc174979343053f7	0	0	0	0	0	0	0	0	0	0	0	0	0	0	0	0	0	0	0	0	0	0	0	0	0	0	0	0	0	0	0	0	0	0	0	0	0	0	0	0	0
Bacteria	Bacteria	Armatimonadota	Fimbriimonadia	Fimbriimonadales	Fimbriimonadaceae	Fimbriimonadaceae	uncultured_bacterium	2052bc6bb6d97b36f983d426bf6d61e3	0	0	0	0	0	0	0	0	0	0	0	0	0	0	0	0	0	0	0	0	0	0	0	0	0	0	0	0	0	0	0	0	0	0	0	0	0	0	0	0	0
Bacteria	Bacteria	Firmicutes	Clostridia	unclassified Clostridia	unclassified Clostridia	unclassified Clostridia	unclassified Clostridia	20565f1c8a7877e90ca008a1a6ebc6fc	0	0	0	0	0	0	0	0	0	0	0	0	0	0	0	0	0	0	0	0	0	0	0	0	0	0	0	0	0	0	0	0	0	0	0	0	0	0	0	0	0
Bacteria	Bacteria	Firmicutes	Clostridia	Oscillospirales	[Eubacterium]_coprostanoligenes_group	[Eubacterium]_coprostanoligenes_group	uncultured_bacterium	2057e8ab52619aa73ce2fdd40d437344	65	0	0	38	148	19	0	0	18	28	50	0	0	25	0	19	41	0	0	0	95	29	0	21	30	0	0	0	36	137	31	23	0	0	23	0	18	22	78	0	0
Bacteria	Bacteria	Actinobacteriota	Acidimicrobiia	Microtrichales	uncultured	uncultured	unclassified uncultured	2067fcd7fdcc327131247a793c5abf75	0	0	0	0	0	0	0	0	0	0	0	0	0	0	0	0	0	0	0	0	0	0	0	0	0	0	0	0	0	0	0	0	0	0	0	0	0	0	0	0	0
Bacteria	Bacteria	Firmicutes	Bacilli	RF39	RF39	RF39	uncultured_Erysipelotrichaceae	20689eef57fdfda55c94517d15bb0fca	0	0	0	0	0	0	0	0	0	0	0	0	0	14	0	0	0	0	9	0	0	0	0	0	0	0	0	0	0	0	0	0	0	0	0	0	0	0	16	0	0
Bacteria	Bacteria	Actinobacteriota	Actinobacteria	Micrococcales	Sanguibacteraceae	Sanguibacter-Flavimobilis	unclassified Sanguibacter-Flavimobilis	206d00445a497d2441220533e0f6435a	0	0	0	0	0	0	0	0	0	0	0	0	0	0	0	0	0	0	0	0	0	0	0	0	0	0	0	0	0	0	0	0	0	0	0	0	0	0	0	0	0
Bacteria	Bacteria	Firmicutes	Clostridia	Clostridia_vadinBB60_group	Clostridia_vadinBB60_group	Clostridia_vadinBB60_group	uncultured_bacterium	20719eba15b39d7f8b85b6bff3fe307f	0	0	0	9	0	0	0	0	0	0	10	4	0	0	0	0	7	0	0	0	0	0	0	0	0	12	0	0	0	0	0	0	0	0	0	0	0	0	0	0	13
Bacteria	Bacteria	Firmicutes	Clostridia	Clostridiales	Clostridiaceae	Clostridium_sensu_stricto_1	Clostridium_vincentii	2072e0266de775a96528022bb0f756f3	0	0	0	0	0	0	0	0	0	0	0	0	0	0	0	0	0	0	0	0	0	0	0	0	0	0	0	0	0	0	0	0	0	0	0	0	0	0	0	0	0
Bacteria	Bacteria	Firmicutes	Clostridia	Lachnospirales	Lachnospiraceae	unclassified Lachnospiraceae		207986c33124aef4c105314ab3549edc	73	0	0	0	0	74	0	0	0	0	0	48	0	0	0	0	0	0	0	0	97	0	0	0	0	0	0	0	0	0	0	0	0	0	0	0	0	0	0	55	0
Bacteria	Bacteria	Bacteroidota	Bacteroidia	Cytophagales	MWH-CFBk5	MWH-CFBk5	unclassified MWH-CFBk5	2080b8e8300afa8c42ade6e6c21a4d21	0	0	0	0	0	0	0	0	0	0	0	0	0	0	0	0	0	0	0	0	0	0	0	0	0	0	0	0	0	0	0	0	0	0	0	0	0	0	0	0	0
Bacteria	Bacteria	Proteobacteria	Alphaproteobacteria	Rhizobiales	Rhizobiaceae	unclassified Rhizobiaceae		2082014ab0ad550652aa71bbbe39a336	0	0	0	0	0	0	0	0	0	0	0	0	0	0	0	0	0	0	0	0	0	0	0	0	0	0	0	0	0	0	0	0	0	0	0	0	0	0	0	0	0
Bacteria	Bacteria	Verrucomicrobiota	Kiritimatiellae	WCHB1-41	WCHB1-41	WCHB1-41	unidentified_rumen	2083143303d10ec256a17e0e3f0be501	0	0	0	0	0	0	0	0	0	0	0	0	0	0	0	0	0	0	0	0	0	0	0	0	0	0	0	0	0	0	0	0	0	0	0	0	0	0	0	0	0
Bacteria	Bacteria	Deferribacterota	Deferribacteres	Deferribacterales	Deferribacteraceae	Mucispirillum	unclassified Mucispirillum	208a08b90e13b04d2ef2f584535a2d39	0	0	0	0	0	0	0	0	0	6	0	0	0	0	0	0	0	0	0	0	0	0	0	0	0	0	0	0	0	0	0	0	0	0	0	0	0	0	0	0	0
Bacteria	Bacteria	Firmicutes	Clostridia	Lachnospirales	Lachnospiraceae	[Eubacterium]_eligens_group	unclassified [Eubacterium]_eligens_group	208c0c43c7c5d4a6bb549e0c8365cd21	0	0	0	0	0	0	0	0	0	0	0	0	0	0	0	0	0	0	0	0	0	0	0	0	0	0	0	0	0	0	0	0	0	0	0	0	0	0	0	0	0
Bacteria	Bacteria	Planctomycetota	Planctomycetes	Pirellulales	Pirellulaceae	uncultured	unclassified uncultured	209bd7476ed1245061d219439db569fc	0	0	0	0	0	0	0	0	0	0	0	0	0	0	0	0	0	0	0	0	0	0	0	0	0	0	0	0	0	0	0	0	0	0	0	0	0	0	0	0	0
Bacteria	Bacteria	Actinobacteriota	Coriobacteriia	Coriobacteriales	Atopobiaceae	Olsenella	uncultured_bacterium	20a452825a82beafaa7369bf58fb44cc	0	0	0	0	0	0	0	0	0	0	0	0	0	18	0	0	0	0	0	0	0	0	0	0	0	0	0	0	0	8	0	0	0	0	0	0	0	0	22	0	0
Bacteria	Bacteria	Firmicutes	Clostridia	Christensenellales	Christensenellaceae	uncultured	uncultured_bacterium	20a59e624d294fa16554580b012e7bf4	0	0	0	0	0	0	0	0	0	0	24	0	0	0	0	0	0	0	0	0	0	0	0	0	0	0	0	0	0	0	0	0	0	0	0	0	0	0	0	0	0
Bacteria	Bacteria	Firmicutes	Clostridia	Oscillospirales	Oscillospiraceae	unclassified Oscillospiraceae		20ac30224f0d6923615fbc03ac84563f	0	0	0	0	0	0	0	0	0	26	0	0	0	0	0	0	0	0	0	0	0	0	0	0	0	0	0	0	0	0	0	0	0	0	0	0	0	0	0	0	0
Bacteria	Bacteria	Proteobacteria	Alphaproteobacteria	Sphingomonadales	Sphingomonadaceae	Novosphingobium	unclassified Novosphingobium	20b2a1cd685acf58314fb59252a14448	0	0	0	0	0	0	0	0	0	0	0	0	0	0	0	0	0	0	0	0	0	0	0	0	0	0	0	0	0	0	0	0	0	0	0	0	0	0	0	0	0
Bacteria	Bacteria	Proteobacteria	Gammaproteobacteria	Burkholderiales	Alcaligenaceae	Achromobacter	unclassified Achromobacter	20b3df08cd5fac2be26a2928155bab69	0	0	0	0	0	0	0	0	0	0	0	0	0	0	0	0	0	0	0	0	0	0	0	0	0	0	0	0	0	0	0	0	0	0	0	0	0	0	0	0	0
Bacteria	Bacteria	Firmicutes	Clostridia	Peptostreptococcales-Tissierellales	Anaerovoracaceae	Mogibacterium	uncultured_bacterium	20b61eb16eaf1aedf1e02eaf4e1625f8	0	0	0	0	0	0	0	0	0	0	0	0	0	0	0	0	0	0	0	0	0	0	0	0	0	0	0	0	0	0	0	0	0	0	0	0	0	0	0	0	0
Bacteria	Bacteria	Firmicutes	Bacilli	RF39	RF39	RF39	unclassified RF39	20baa664f8f37b9e7337728bd9ce14c8	0	0	0	0	0	0	0	0	0	0	0	0	0	0	0	0	0	0	0	0	0	0	0	0	0	0	0	0	0	0	0	0	0	0	0	21	0	0	0	0	0
Bacteria	Bacteria	Firmicutes	Clostridia	Lachnospirales	Lachnospiraceae	[Eubacterium]_ventriosum_group	uncultured_rumen	20be6aae576a06359a4fc2abcfb425ef	0	0	0	0	0	0	0	0	0	0	0	0	0	0	0	0	0	0	0	0	0	0	0	0	0	0	0	0	0	0	0	0	0	0	0	0	0	0	0	0	0
Bacteria	Bacteria	Planctomycetota	Planctomycetes	Pirellulales	Pirellulaceae	uncultured	unclassified uncultured	20c97d3c016a031395ba703f2c5b6e1d	0	0	0	0	0	0	0	0	0	0	0	0	0	0	0	0	0	0	0	0	0	0	0	0	0	0	0	0	0	0	0	0	0	0	0	0	0	0	0	0	0
Bacteria	Bacteria	Firmicutes	Clostridia	Oscillospirales	Oscillospiraceae	UCG-005	uncultured_bacterium	20e03b0bdc8d2e3b305e513d56321735	0	0	0	0	0	0	0	0	0	0	0	0	0	0	0	0	0	0	0	0	0	0	0	0	0	0	0	0	0	0	0	0	0	0	0	0	0	0	0	0	0
Bacteria	Bacteria	Firmicutes	Clostridia	Oscillospirales	Oscillospiraceae	Oscillibacter	unclassified Oscillibacter	20f8d7bdd78eb7c840bcfb9efe49489a	0	0	0	0	0	0	0	0	0	0	0	0	0	0	0	0	0	0	0	0	0	0	0	0	0	0	0	0	0	0	0	0	0	0	0	0	0	0	0	0	0
Bacteria	Bacteria	Firmicutes	Clostridia	Clostridia_vadinBB60_group	Clostridia_vadinBB60_group	Clostridia_vadinBB60_group	uncultured_bacterium	20fc021d4f540da0b69113d124e94d38	0	0	0	0	0	0	11	0	0	0	0	0	0	0	0	0	0	0	0	0	0	0	0	0	0	0	0	0	0	0	0	0	0	0	0	0	0	0	0	0	0
Bacteria	Bacteria	Actinobacteriota	Coriobacteriia	Coriobacteriales	Eggerthellaceae	DNF00809	uncultured_bacterium	2109ac81e4dc1da8ea16d8a7c61d80f4	0	0	0	0	0	0	0	0	0	0	0	0	0	0	0	0	0	0	0	0	0	0	0	0	0	0	0	0	10	0	0	9	0	0	0	8	0	0	0	0	0
Bacteria	Bacteria	Firmicutes	Clostridia	Oscillospirales	UCG-010	UCG-010	unclassified UCG-010	2109c59814060e6d6855c4434c2bfdc2	20	0	19	61	36	0	0	35	40	35	0	16	0	33	0	0	13	21	0	0	19	0	0	39	79	0	0	0	40	41	93	0	0	35	53	20	0	0	33	0	0
Bacteria	Bacteria	Myxococcota	Polyangia	FFCH16767	FFCH16767	FFCH16767	uncultured_bacterium	210a36457cbd91df6871fa7337b50a10	0	0	0	0	0	0	0	0	0	0	0	0	0	0	0	0	0	0	0	0	0	0	0	0	0	0	0	0	0	0	0	0	0	0	0	0	0	0	0	0	0
Bacteria	Bacteria	Firmicutes	Clostridia	Clostridia_UCG-014	Clostridia_UCG-014	Clostridia_UCG-014	unclassified Clostridia_UCG-014	21134f7d7f67054aa6851b83ffcf3528	0	0	0	0	0	0	0	0	0	0	0	0	0	0	0	0	0	0	0	0	0	0	0	0	0	0	0	0	0	0	0	0	0	0	0	0	0	0	0	0	0
Bacteria	Bacteria	Firmicutes	Bacilli	Erysipelotrichales	Erysipelatoclostridiaceae	UCG-004	unclassified UCG-004	2114db2452eacbadf6e0eaff0b0ff543	0	0	0	0	0	0	0	0	0	0	0	0	0	0	0	0	0	0	0	0	0	0	0	0	0	0	0	0	0	0	0	0	0	0	0	0	0	0	0	0	0
Bacteria	Bacteria	Firmicutes	Clostridia	Christensenellales	Christensenellaceae	Christensenellaceae_R-7_group	uncultured_bacterium	211c3a93de9e8902d8fb1a9f3126133e	0	0	0	0	8	0	0	0	0	0	0	0	0	0	0	0	0	0	0	0	0	0	0	0	0	0	0	0	0	0	0	0	0	0	0	0	0	0	0	0	0
Bacteria	Bacteria	Proteobacteria	Alphaproteobacteria	Rhodospirillales	Magnetospirillaceae	Magnetospirillum	uncultured_bacterium	212374f6fb531f597be6bad8a28222d4	0	0	0	0	0	0	0	0	0	0	0	0	0	0	0	0	0	0	0	0	0	0	0	0	0	0	0	0	0	0	0	0	0	0	0	0	0	0	0	0	0
Bacteria	Bacteria	Bacteroidota	Bacteroidia	Bacteroidales	Rikenellaceae	Rikenellaceae_RC9_gut_group	uncultured_bacterium	2131f61282b3e29e013ff78136938774	0	0	0	0	0	0	0	0	0	0	0	0	0	0	0	0	0	0	0	0	0	0	0	0	0	0	0	0	0	0	0	0	0	0	0	0	0	0	0	0	0
Bacteria	Bacteria	Firmicutes	Bacilli	Thermoactinomycetales	Thermoactinomycetaceae	Novibacillus	unclassified Novibacillus	2134d6bc753b919665382b03869f155c	0	0	0	0	0	0	0	0	0	0	0	0	0	0	0	0	0	0	0	0	0	0	0	0	0	0	0	0	0	0	0	0	0	0	0	0	0	0	0	4	0
Bacteria	Bacteria	Firmicutes	Clostridia	Oscillospirales	Ruminococcaceae	Paludicola	unclassified Paludicola	213e7872c4c56b4aeb8f29c9c4b66bb1	0	0	0	0	0	6	0	0	0	0	0	0	0	0	0	0	0	0	0	0	0	0	0	0	0	0	0	0	0	0	0	27	0	0	0	0	0	0	0	0	0
Bacteria	Bacteria	Proteobacteria	Gammaproteobacteria	Burkholderiales	Sutterellaceae	Sutterella	unclassified Sutterella	21401b105dc53b367b8fdc0ec97a9f02	0	0	0	0	0	0	0	0	0	0	0	0	0	0	0	0	0	0	0	0	0	0	0	0	0	0	0	0	0	0	0	0	0	0	0	0	0	0	0	0	0
Bacteria	Bacteria	Firmicutes	Clostridia	Clostridia_vadinBB60_group	Clostridia_vadinBB60_group	Clostridia_vadinBB60_group	unidentified	2142fff6eadc3dd047e745a5bc1f120f	0	0	0	0	0	0	5	0	0	0	0	0	0	0	0	0	0	0	0	0	0	0	0	0	0	0	0	0	0	0	0	0	0	0	0	0	0	0	0	0	0
Bacteria	Bacteria	Firmicutes	Clostridia	Monoglobales	Monoglobaceae	Monoglobus	uncultured_rumen	2148d793db1fc4e5359907f0ab651719	0	0	0	0	0	0	0	0	0	0	0	0	0	0	0	0	0	0	0	0	0	0	0	0	0	0	0	0	0	0	0	0	0	0	0	0	0	0	0	0	0
Bacteria	Bacteria	Firmicutes	Clostridia	Oscillospirales	UCG-010	UCG-010	uncultured_bacterium	2149d041eb1faf5c33525e97dd684818	0	0	0	0	0	0	0	0	0	0	0	0	0	0	0	0	0	0	0	0	0	0	0	0	0	0	0	0	0	0	0	0	0	0	0	0	0	0	0	0	0
Bacteria	Bacteria	Firmicutes	Clostridia	Christensenellales	Christensenellaceae	uncultured	uncultured_bacterium	21500cd38723e3fc2b82913a02adbf01	0	0	0	0	0	0	17	0	0	0	0	0	0	0	0	0	0	0	0	0	0	0	0	0	0	0	0	0	0	0	0	0	0	0	0	0	0	0	0	0	0
Bacteria	Bacteria	Bacteroidota	Bacteroidia	Cytophagales	Cyclobacteriaceae	Nafulsella	uncultured_Flexibacter	2154d07c43d6e68191b108db9e67d4be	0	0	0	0	0	0	0	0	0	0	0	0	0	0	0	0	0	0	0	0	0	0	0	0	0	0	0	0	0	0	0	0	0	0	0	0	0	0	0	0	0
Bacteria	Bacteria	Planctomycetota	Planctomycetes	Gemmatales	Gemmataceae	uncultured	bacterium_enrichment	2156b856c564a486caca5e8474fe21a1	0	0	0	0	0	0	0	0	0	0	0	0	0	0	0	0	0	0	0	0	0	0	0	0	0	0	0	0	0	0	0	0	0	0	0	0	0	0	0	0	0
Bacteria	Bacteria	Firmicutes	Clostridia	Oscillospirales	Oscillospiraceae	Oscillospira	uncultured_bacterium	2157a28d695bdb23b4867b75d55ba09c	0	0	0	7	0	0	0	0	0	0	0	0	0	0	0	0	0	0	0	0	0	0	0	0	0	0	0	0	0	0	0	0	0	0	0	0	0	0	0	0	0
Bacteria	Bacteria	Bacteroidota	Bacteroidia	Bacteroidales	Rikenellaceae	Rikenellaceae_RC9_gut_group	uncultured_bacterium	2158253287da6301d12b4a396e4182d6	0	0	18	86	0	0	23	14	24	45	0	0	0	0	0	0	0	0	0	0	0	19	0	119	0	16	0	0	63	0	39	14	0	0	0	30	0	0	30	0	57
Bacteria	Bacteria	Firmicutes	Clostridia	Clostridia_vadinBB60_group	Clostridia_vadinBB60_group	Clostridia_vadinBB60_group	gut_metagenome	21586a45e85ce6bf1687fa668302365f	0	0	0	0	7	0	0	0	8	0	0	0	5	0	0	0	0	26	14	0	0	0	0	0	0	11	0	0	0	11	0	0	0	0	8	0	0	6	0	0	0
Bacteria	Bacteria	Firmicutes	Bacilli	Bacillales	Planococcaceae	unclassified Planococcaceae		21610dcbd05af4529071c39e2997cf17	0	0	0	0	0	0	0	0	0	0	0	0	0	0	0	0	0	0	0	0	0	0	0	0	0	0	0	0	0	0	0	0	0	0	0	0	0	0	0	0	0
Bacteria	Bacteria	Planctomycetota	Planctomycetes	Pirellulales	Pirellulaceae	uncultured	unclassified uncultured	2164e3c19e67a863433f859a3f9cac71	0	0	0	0	0	0	0	0	0	0	0	0	0	0	0	0	0	0	0	0	0	0	0	0	0	0	0	0	0	0	0	0	0	0	0	0	0	0	0	0	0
Bacteria	Bacteria	Firmicutes	Clostridia	Christensenellales	Christensenellaceae	Christensenellaceae_R-7_group	uncultured_bacterium	217689ef70a0e888c026372845620601	35	72	212	91	61	209	77	0	0	48	45	68	88	107	140	0	62	30	26	89	26	24	0	38	106	73	68	91	93	55	61	172	90	0	44	79	116	69	59	0	74
Bacteria	Bacteria	Firmicutes	Clostridia	Clostridia_vadinBB60_group	Clostridia_vadinBB60_group	Clostridia_vadinBB60_group	uncultured_rumen	21776fa431c865ed0e62f46ca3fdbb7d	0	0	0	0	0	0	0	0	0	0	0	0	0	0	0	0	0	0	0	0	0	0	0	0	0	0	0	0	0	0	0	0	0	0	0	0	0	0	0	0	0
Bacteria	Bacteria	Myxococcota	Myxococcia	Myxococcales	Myxococcaceae	uncultured	uncultured_bacterium	218081c10e361155b0847e6798e0807d	0	0	0	0	0	0	0	0	0	0	0	0	0	0	0	0	0	0	0	0	0	0	0	0	0	0	0	0	0	0	0	0	0	0	0	0	0	0	0	0	0
Bacteria	Bacteria	Proteobacteria	Gammaproteobacteria	Enterobacterales	Succinivibrionaceae	Succinivibrio	uncultured_Succinivibrio	2186088dcd09ef2582d09104785c006e	0	0	0	0	0	0	0	0	0	0	0	0	0	0	0	0	0	0	0	0	0	0	0	0	0	0	0	0	0	0	0	0	0	0	0	0	0	0	0	0	0
Bacteria	Bacteria	Spirochaetota	Spirochaetia	Spirochaetales	Spirochaetaceae	Treponema	gut_metagenome	218b3a1402cb1b5224309e0d9e98edcf	0	0	0	0	0	0	0	0	0	0	0	0	0	5	0	0	0	0	0	0	0	0	0	0	0	0	0	0	0	0	0	0	0	0	0	0	0	0	0	0	0
Bacteria	Bacteria	Planctomycetota	Planctomycetes	Gemmatales	Gemmataceae	uncultured	uncultured_prokaryote	218f789b69e0930a4e78ebd5fc92cef1	0	0	0	0	0	0	0	0	0	0	0	0	0	0	0	0	0	0	0	0	0	0	0	0	0	0	0	0	0	0	0	0	0	0	0	0	0	0	0	0	0
Bacteria	Bacteria	Firmicutes	Clostridia	Peptostreptococcales-Tissierellales	Anaerovoracaceae	[Eubacterium]_brachy_group	uncultured_bacterium	218fdbbf7924ab5e6d9a07febc88999c	270	686	303	646	591	450	532	291	250	288	177	307	323	833	171	115	222	388	148	178	249	160	185	309	212	630	522	492	840	647	157	543	940	221	438	240	373	259	532	66	521
Bacteria	Bacteria	Bacteroidota	Bacteroidia	Cytophagales	Microscillaceae	Ohtaekwangia	metagenome	21991f91ba813e64c7301d90c4d40f7f	0	0	0	0	0	0	0	0	0	0	0	0	0	0	0	0	0	0	0	0	0	0	0	0	0	0	0	0	0	0	0	0	0	0	0	0	0	0	0	0	0
Bacteria	Bacteria	Firmicutes	Clostridia	Christensenellales	Christensenellaceae	Christensenellaceae_R-7_group	unclassified Christensenellaceae_R-7_group	219fbd019f2f1fe2dd283755f815abf9	0	0	27	33	20	71	58	0	0	0	0	0	54	40	0	0	0	0	0	0	0	0	0	0	0	0	0	34	18	0	0	71	20	0	0	0	0	0	23	0	34
Bacteria	Bacteria	Actinobacteriota	Actinobacteria	Micrococcales	Micrococcaceae	Arthrobacter	unclassified Arthrobacter	219ff31fec2d566e69fdba20ae365754	191	253	255	1384	332	566	217	351	267	434	266	133	1314	228	1082	497	564	1324	1637	1704	568	86	558	131	127	1076	1371	288	282	264	164	546	411	121	123	120	131	268	866	46	431
Bacteria	Bacteria	Actinobacteriota	Acidimicrobiia	IMCC26256	IMCC26256	IMCC26256	unclassified IMCC26256	21a0412a444cedcf4b7f42bbbc5ca701	0	0	0	0	0	0	0	0	0	0	0	0	0	0	0	0	0	0	0	0	0	0	0	0	0	0	0	0	0	0	0	0	0	0	0	0	0	0	0	0	0
Bacteria	Bacteria	Firmicutes	Bacilli	RF39	RF39	RF39	unclassified RF39	21a34600cb764e2918d03050641bbb48	0	0	0	0	0	0	0	0	0	40	0	0	0	0	0	0	0	0	0	0	0	0	0	0	0	0	0	0	0	0	0	0	0	0	0	21	0	0	0	0	0
Unassigned	unclassified Unassigned	unclassified Unassigned	unclassified Unassigned	unclassified Unassigned	unclassified Unassigned	unclassified Unassigned	unclassified Unassigned	21ac0358cb760ccc4654fc9e246ebf27	0	0	0	0	0	0	0	0	0	0	0	0	0	0	0	0	0	0	0	0	0	0	0	0	0	0	0	0	0	0	0	0	0	0	0	0	0	0	0	0	0
Bacteria	Bacteria	Firmicutes	Clostridia	Peptostreptococcales-Tissierellales	Anaerovoracaceae	unclassified Anaerovoracaceae		21b112290b03eb753066211716896b63	0	10	0	8	12	0	0	0	0	0	16	7	23	9	0	12	0	0	0	7	9	0	14	0	0	0	23	9	10	9	0	0	9	6	4	0	0	7	6	6	11
Bacteria	Bacteria	Bacteroidota	Bacteroidia	Chitinophagales	Chitinophagaceae	uncultured	unclassified uncultured	21c323347d2c61f874fc6e97a31601c9	0	0	0	0	0	0	0	0	0	0	0	0	0	0	0	0	0	0	0	0	0	0	0	0	0	0	0	0	0	0	0	0	0	0	0	0	0	0	0	0	0
Bacteria	Bacteria	Firmicutes	Clostridia	Lachnospirales	Lachnospiraceae	Dorea	uncultured_bacterium	21caa8977d228ea182ad52f9ae69d101	27	0	67	51	44	43	0	47	38	39	79	33	30	30	22	80	34	45	22	27	0	22	20	0	244	0	0	0	17	20	555	0	0	39	16	0	0	0	0	11	45
[truncated: 11,423 more rows]
[truncated: 175 more columns]
