# Supplementary material for: Evaluating the effects of antimicrobial drug use on the ecology of antimicrobial resistance and microbial community structure in beef feedlot cattle
Source: Front Microbiol. 2022 Dec 13;13:970358. doi: 10.3389/fmicb.2022.970358 (PMC9792868; doi:10.3389/fmicb.2022.970358)
Supplement: SUPPLEMENTARY FILE 10 — Differential abundance testing results for individual animal samples at the microbiome phylum level, by sampling time. [file Table_10.csv]

Supplementary File 10) Differential abundance testing results for individual animal samples at the microbiome phylum level, by sampling time.
Phylum	logFC	AveExpr	t	P.Value	adj.P.Val	B	threshold
Deinococcota	Deinococcota	1.131528827	0.019081756	79.42195174	1.97E-30	7.49E-29	56.70444621
Latescibacterota	Latescibacterota	0.817324226	0.013686381	43.85534365	1.99E-23	3.78E-22	43.23960904
Rs-K70_termite_group	Rs-K70_termite_group	1.35283118	0.026232506	52.95820439	1.07E-21	1.35E-20	35.22684453
NB1-j	NB1-j	0.753053724	0.012605814	33.93668821	2.79E-20	2.65E-19	36.4466179
Dependentiae	Dependentiae	3.108824661	0.209865793	21.70241826	9.81E-19	7.46E-18	32.82381569
Spirochaetota	Spirochaetota	2.94231332	5.712913433	9.705913832	1.61E-16	1.02E-15	25.62533896
Armatimonadota	Armatimonadota	1.798221678	0.042147236	18.73492521	3.25E-15	1.76E-14	24.92521275
Bdellovibrionota	Bdellovibrionota	1.976859063	0.196003225	14.76185065	4.66E-15	2.21E-14	23.96153578
Deferribacterota	Deferribacterota	1.338601241	0.05270531	21.17910131	4.24E-14	1.79E-13	22.56395296
Nitrospirota	Nitrospirota	1.45838939	0.085347006	13.29785237	1.43E-13	5.45E-13	20.61671823
Methylomirabilota	Methylomirabilota	1.400423778	0.075177612	12.28011084	1.68E-12	5.59E-12	18.25678977
Verrucomicrobiota	Verrucomicrobiota	-2.408298739	4.754400873	-7.95204868	1.77E-12	5.59E-12	16.3465786
Synergistota	Synergistota	1.042305559	0.062465929	13.39217603	5.46E-12	1.60E-11	17.46996849
Fusobacteriota	Fusobacteriota	3.991519034	0.597158936	9.754904886	1.34E-11	3.65E-11	15.59427005
Gemmatimonadota	Gemmatimonadota	1.878942893	0.131453911	10.00694997	9.58E-11	2.43E-10	13.94995328
Chloroflexi	Chloroflexi	2.835733861	0.719060534	7.549412902	1.05E-09	2.50E-09	10.77396266
Halobacterota	Halobacterota	-1.306594913	0.295396439	-7.094486054	4.48E-08	1.00E-07	7.521474034
Proteobacteria	Proteobacteria	1.278555135	12.19154635	4.841088565	4.10E-06	8.66E-06	1.895442132
Firmicutes	Firmicutes	0.325327604	13.44248267	4.704908883	7.21E-06	1.44E-05	1.349353162
Entotheonellaeota	Entotheonellaeota	1.224371327	0.070182716	5.756546437	9.53E-06	1.81E-05	2.895806436
Cyanobacteria	Cyanobacteria	-1.055539383	2.763709278	-4.323379204	3.66E-05	6.62E-05	-0.155348723
unclassified Bacteria	unclassified Bacteria	0.832372599	0.508592112	4.267035767	8.17E-05	0.000141193	-0.469923312
Campylobacterota	Campylobacterota	1.031108009	0.684813221	3.893082034	0.000270821	0.000447443	-1.640480123
SAR324_clade(Marine_group_B)	SAR324_clade(Marine_group_B)	0.454732917	0.161523135	3.988758862	0.000385171	0.000609854	-1.482244874
Sumerlaeota	Sumerlaeota	0.059015771	0.014841759	4.048985286	0.000511416	0.000777353	-1.537207889
Acidobacteriota	Acidobacteriota	1.615999313	0.246821961	3.89589956	0.000555761	0.000812266	-1.395439434
Actinobacteriota	Actinobacteriota	-0.702662894	8.049366122	-3.336652343	0.001146277	0.001613279	-3.493811288
Euryarchaeota	Euryarchaeota	1.011963596	5.52754931	3.162944734	0.002003354	0.002718837	-4.014739354
Bacteroidota	Bacteroidota	0.513333449	10.77145028	2.962154871	0.003720675	0.004875368	-4.587629425
Fibrobacterota	Fibrobacterota	0.517470938	1.139742206	2.857338584	0.005326218	0.006746542	-4.7337826
unclassified Unassigned	unclassified Unassigned	0.503973352	0.543218777	2.468033592	0.01805951	0.022137464	-5.33868602
WPS-2	WPS-2	0.108351824	0.019426649	2.11176341	0.045027803	0.053470516	-5.219679753
Desulfobacterota	Desulfobacterota	0.271890025	1.363291337	1.270085016	0.207430426	0.238859278	-7.957905498
Myxococcota	Myxococcota	-0.378759284	0.241524236	-1.227748982	0.228105925	0.254941916	-7.541093864
Elusimicrobiota	Elusimicrobiota	0.167900425	0.607866479	1.041021162	0.302214601	0.319412043	-7.825644955
Planctomycetota	Planctomycetota	-0.335747683	2.050618188	-1.037280735	0.302600882	0.319412043	-8.126072067
Patescibacteria	Patescibacteria	0.125994608	1.869818527	0.608482307	0.544271671	0.558981716	-8.579656766
Crenarchaeota	Crenarchaeota	-0.041243894	0.019702011	-0.377303723	0.708885873	0.708885873	-7.271841086
