# Supplementary material for: Evaluating the effects of antimicrobial drug use on the ecology of antimicrobial resistance and microbial community structure in beef feedlot cattle
Source: Front Microbiol. 2022 Dec 13;13:970358. doi: 10.3389/fmicb.2022.970358 (PMC9792868; doi:10.3389/fmicb.2022.970358)
Supplement: SUPPLEMENTARY FILE 11 — Differential abundance testing results for composite pen-floor samples at the microbiome phylum level, by sampling time. [file Table_11.csv]

Supplementary File 11) Differential abundance testing results for composite pen-floor samples at the microbiome phylum level, by sampling time.
Phylum	logFC	AveExpr	t	P.Value	adj.P.Val	B	threshold
Euryarchaeota	Euryarchaeota	2.936064503	6.883362178	10.32998489	1.27E-16	2.93E-15	27.296755
Actinobacteriota	Actinobacteriota	-2.189807402	8.843575149	-7.898330411	9.68E-12	1.11E-10	16.15039053
Deinococcota	Deinococcota	-0.642388895	0.082170381	-10.2168104	6.10E-10	4.67E-09	12.85314035
Myxococcota	Myxococcota	-0.44041275	0.032793577	-8.868527593	7.49E-08	4.31E-07	8.308318774
Planctomycetota	Planctomycetota	-1.271269217	1.058654186	-5.640146717	5.08E-07	2.33E-06	5.698241438
unclassified Unassigned	unclassified Unassigned	-0.556807397	0.109556068	-6.150978976	1.78E-06	6.82E-06	5.057816778
Spirochaetota	Spirochaetota	0.969182433	6.554669982	4.489462391	2.26E-05	7.41E-05	1.776910144
Halobacterota	Halobacterota	-1.265067778	0.724701986	-4.557301898	3.82E-05	0.000109852	1.698251708
Gemmatimonadota	Gemmatimonadota	-0.394586983	0.133059032	-4.184170306	0.000259631	0.0006635	0.117831342
Bacteroidota	Bacteroidota	0.274129674	11.70013836	2.724602489	0.00783119	0.018011738	-3.73664693
Fibrobacterota	Fibrobacterota	0.387964515	2.699901338	2.436721145	0.016932887	0.035405128	-4.429819475
Firmicutes	Firmicutes	0.126254526	13.42887077	2.20748269	0.030006689	0.05751282	-4.933597891
unclassified Bacteria	unclassified Bacteria	-0.899455102	1.911878259	-2.173955233	0.0332244	0.058781631	-4.877989622
Synergistota	Synergistota	-0.108282233	0.029990734	-2.21596887	0.040266276	0.066151739	-4.165980883
Elusimicrobiota	Elusimicrobiota	0.240526903	0.938715629	1.979726482	0.052299791	0.080193013	-5.216707882
Chloroflexi	Chloroflexi	-0.268292673	0.248834625	-1.59931949	0.11954992	0.17185301	-5.630012595
Desulfobacterota	Desulfobacterota	-0.167079086	0.403174721	-1.395977713	0.168792547	0.226452765	-6.090866777
Verrucomicrobiota	Verrucomicrobiota	-0.404434838	4.122054397	-1.351129186	0.180281763	0.226452765	-6.409856556
Proteobacteria	Proteobacteria	-0.53236548	10.46068922	-1.330147344	0.187069675	0.226452765	-6.437601804
Cyanobacteria	Cyanobacteria	-0.257045662	2.465253555	-1.075351066	0.285441642	0.328257888	-6.720377339
Patescibacteria	Patescibacteria	0.199931124	2.249802021	0.872556612	0.385477606	0.422189759	-6.919484688
Fusobacteriota	Fusobacteriota	0.036478864	0.015631946	0.819152223	0.42270025	0.441913898	-6.182540856
Campylobacterota	Campylobacterota	-0.006635128	0.032038818	-0.135035876	0.894452034	0.894452034	-6.280435173
